# Supplementary material for: Carbon fixation pathways across the bacterial and archaeal tree of life
Source: PNAS Nexus. 2022 Oct 4;1(5):pgac226. doi: 10.1093/pnasnexus/pgac226 (PMC9802188; doi:10.1093/pnasnexus/pgac226)
Supplement: pgac226_Supplemental_Files [file pgac226_supplemental_files.zip]

Archive with 7 entries (7 files):
- PNASNEXUS-PNASNEXUS-2022-00227-T-s01.docx
- PNASNEXUS-PNASNEXUS-2022-00227-T-s02.xlsx
- PNASNEXUS-PNASNEXUS-2022-00227-T-s03.xlsx
- PNASNEXUS-PNASNEXUS-2022-00227-T-s04.xlsx
- PNASNEXUS-PNASNEXUS-2022-00227-T-s05.xlsx
- PNASNEXUS-PNASNEXUS-2022-00227-T-s06.xlsx
- PNASNEXUS-PNASNEXUS-2022-00227-T-s07.xlsx
