# Supplementary material for: Carbon fixation pathways across the bacterial and archaeal tree of life
Source: PNAS Nexus. 2022 Oct 4;1(5):pgac226. doi: 10.1093/pnasnexus/pgac226 (PMC9802188; doi:10.1093/pnasnexus/pgac226)
Supplement: pgac226_Supplemental_Files [file pgac226_supplemental_files.zip › PNASNEXUS-PNASNEXUS-2022-00227-T-s02.xlsx]

## Sheet: rTCA1
Best BLAST hit in the UniRef database for all the enzymes required for the rTCA1 cycle .
Data from Nayfach et al. 2020 was used for the information in the columns MAG_ID, taxonomy (phylum, class, order, family, genus) and environmetal information (Ecosystem, Ecosystem_category, Ecosystem_type, Ecosystem_subtype and habitat)
Pathway completeness refers to the raw portion of enzymes found in the pathway and adjusted completeness refers to the values considering MAG completeness (as calculated by CheckM) and reference calibration (see main text).
MAG contamination was calculated with CheckM
E.C. numbers and enzyme names are given and columns show best hit in the UniRef database. Identify values and alignment length to the best hit are given in the following column. NA refers to no hit being found.
Reference genome																1.1.1.37(pyruvate, water dikinase)	1.1.1.37(identity)	1.1.1.37(alignment length)	1.1.1.42(PYRUFLAVREDUCT-RXN)	1.1.1.42(identity)	1.1.1.42(alignment length)	1.2.7.3(2-OXOGLUTARATE-SYNTHASE-RXN)	1.2.7.3(identity)	1.2.7.3(alignment length)	1.3.5.4(phosphoenolpyruvate carboxylase)	1.3.5.4(identity)	1.3.5.4(alignment length)	2.3.3.8(ATP-citrate lyase)	2.3.3.8(identity)	2.3.3.8(alignment length)	4.2.1.2(fumarase)	4.2.1.2(identity)	4.2.1.2(alignment length)	4.2.1.3(citrate hydro-lyase (cis-aconitate-forming))	4.2.1.3(identity)	4.2.1.3(alignment length)	6.2.1.5(succinyl-CoA synthetase)	6.2.1.5(identity)	6.2.1.5(alignment length)
CP001097.1	100	0	100	100	Bacteria	Bacteroidota	Chlorobia	Chlorobiales	Chlorobiaceae	Chlorobium	NA	NA	NA	NA	NA	UniRef90_A1BHN9	81.29	930	UniRef90_P16100	71.719	2217	tr|O25311|O25311_HELPY	28.941	1101	sp|O06913|FRDA_HELPY	37.083	1540	tr|Q9AJC4|Q9AJC4_CHLLI	84.59	1828	UniRef90_P07343	55.217	1380	UniRef90_O53166	53.568	2611	sp|P0AGE9|SUCD_ECOLI	61.279	891
MAG_ID	MAG_Completeness	Contamination	Pathway_Comp	Adjusted_Pathway_Completeness	Domain	Phylum	Class	Order	Family	Genus	ECOSYSTEM	ECOSYSTEM_CATEGORY	ECOSYSTEM_TYPE	ECOSYSTEM_SUBTYPE	Habitat	1.1.1.37(pyruvate, water dikinase)	1.1.1.37(identity)	1.1.1.37(alignment length)	1.1.1.42(PYRUFLAVREDUCT-RXN)	1.1.1.42(identity)	1.1.1.42(alignment length)	1.2.7.3(2-OXOGLUTARATE-SYNTHASE-RXN)	1.2.7.3(identity)	1.2.7.3(alignment length)	1.3.5.4(phosphoenolpyruvate carboxylase)	1.3.5.4(identity)	1.3.5.4(alignment length)	2.3.3.8(ATP-citrate lyase)	2.3.3.8(identity)	2.3.3.8(alignment length)	4.2.1.2(fumarase)	4.2.1.2(identity)	4.2.1.2(alignment length)	4.2.1.3(citrate hydro-lyase (cis-aconitate-forming))	4.2.1.3(identity)	4.2.1.3(alignment length)	6.2.1.5(succinyl-CoA synthetase)	6.2.1.5(identity)	6.2.1.5(alignment length)
3300027950_3	75.4	4.65	88	95.6522	Bacteria	Nitrospirota	Nitrospiria	Nitrospirales	Nitrospiraceae	0	Environmental	Terrestrial	Soil	Sand	Groundwater sand	UniRef50_A3IK99	36.292	1138	UniRef50_A0A176RTM1	66.222	673	UniRef50_A0A0K2G835	84.615	1326	UniRef50_A0A0S4KN65	79.619	1573	UniRef50_A0A2M7YZX8	75.51	880	UniRef50_A0A177R9S3	58.925	1381	UniRef50_Q6FEW0	63.27	1395	UniRef50_A0A537CJ18	65.882	508
3300000792_9	75.56	2.12	88	95.6522	Bacteria	Nitrospirota	Nitrospiria	Nitrospirales	UBA8639	UBA8639	Environmental	Aquatic	Marine	Intertidal zone	Marine	UniRef90_B4SFQ8	57.282	924	UniRef50_A0A014EE28	56.591	1702	UniRef50_A0A0K2G835	79.505	1329	UniRef50_A0A0S4KN65	79.658	1578	UniRef50_Q9P7W3	38	1755	UniRef50_U2FV70	36.932	1033	UniRef50_Q6FEW0	63.023	1270	UniRef50_A0A0S8J0M9	65	840
3300012916_3	75.83	2.37	100	100	Bacteria	Nitrospirota	Nitrospiria	Nitrospirales	Nitrospiraceae	Nitrospira_C	Environmental	Terrestrial	Soil	Unclassified	soil	UniRef90_B3QSH8	59.091	921	NA	NA	NA	UniRef50_A0A0K2G835	94.57	1324	UniRef50_A0A0C1XSP3	67.276	1801	UniRef50_Q9P7W3	35.102	1467	UniRef50_A0A177R9S3	60.894	1069	UniRef50_Q6FEW0	63.291	1404	UniRef50_A0A0S8J0M9	63.028	852
3300027424_1	76.14	1.82	88	95.6522	Bacteria	Nitrospirota	Nitrospiria	Nitrospirales	Nitrospiraceae	Nitrospira_C	Host-associated	Plants	Rhizoplane	Epiphytes	Arabidopsis thaliana rhizosphere	UniRef90_B3QSH8	59.416	921	UniRef50_A0A090PYP6	67.335	1491	UniRef50_A0A0K2G835	94.57	1324	UniRef50_A0A0S4KN65	87.262	1578	UniRef50_Q9P7W3	37.793	1749	NA	NA	NA	UniRef50_Q6FEW0	63.291	1404	UniRef50_A0A0S8J0M9	63.028	852
3300028417_25	76.22	1.18	88	95.6522	Bacteria	Campylobacterota	Campylobacteria	Campylobacterales	Hydrogenimonadaceae	Hydrogenimonas	Environmental	Aquatic	Marine	Hydrothermal vents	hydrothermal vent	UniRef90_A6Q388	61.129	952	UniRef50_A0A090PYP6	53.571	1729	UniRef50_A0A017RVF7	43.386	1123	UniRef50_A0A0U3EBJ3	43.321	1644	UniRef50_Q9P7W3	54.098	1797	UniRef50_A0A094J1Z5	46.479	847	UniRef50_A0A0B8NW46	64.013	1852	UniRef50_A0A101DI49	38.34	2032
3300013133_52	77.22	0	100	100	Bacteria	Bacteroidota	Chlorobia	Chlorobiales	Chlorobiaceae	Chlorobium	Environmental	Aquatic	Freshwater	Lake	sediment	UniRef90_B3EEE5	87.702	927	UniRef50_A0A090PYP6	62.287	1750	UniRef50_A0A0D6HQE4	31.511	1834	UniRef50_A0A0U3EBJ3	45.28	1707	UniRef50_Q9P7W3	34.476	1564	UniRef50_A0A1V5PNN4	49.825	841	UniRef50_A0A3M1XJ58	39.013	1318	UniRef50_A0A0S8J0M9	61.565	880
3300027909_47	77.32	2.12	88	95.6522	Bacteria	Nitrospirota	Nitrospiria	Nitrospirales	Nitrospiraceae	Nitrospira_C	Host-associated	Plants	Rhizosphere	Unclassified	Populus rhizosphere	UniRef90_Q7M9A7	47.699	715	NA	NA	NA	UniRef50_A0A0K2G835	48.786	1224	UniRef50_A0A0C1XSP3	65.72	1473	UniRef50_Q9P7W3	37.793	1749	UniRef50_A0A0H3J7Z8	48.518	1111	UniRef50_Q6FEW0	63.291	1404	UniRef50_Q9P7W3	37.793	1749
3300017991_63	77.72	0.73	100	100	Bacteria	Bacteroidota	Chlorobia	Chlorobiales	Chlorobiaceae	Chlorobium_A	Environmental	Aquatic	Non-marine Saline and Alkaline	Hypersaline	Hypersaline lake sediment	UniRef90_B3EP06	99.587	726	UniRef50_A0A090PYP6	60.989	1630	UniRef50_A0A0G1VVR8	38.732	1653	UniRef50_A0A0U3EBJ3	45.406	1695	UniRef50_Q9P7W3	32.727	1482	UniRef50_A0A1B1UMN1	55.24	1372	UniRef50_A0A3M1XJ58	37.819	1287	UniRef50_A0A0S8J0M9	60.884	880
3300025648_15	78.02	0.55	100	100	Bacteria	Bacteroidota	Chlorobia	Chlorobiales	Chlorobiaceae	Chlorobium	Environmental	Aquatic	Freshwater	Lentic	Freshwater	UniRef90_B4SFQ8	89.803	910	UniRef50_A0A090PYP6	61.945	1752	UniRef50_A0A0D6HQE4	31.629	1831	UniRef50_A0A0U3EBJ3	45.709	1710	UniRef50_Q9P7W3	37.025	1759	UniRef50_A0A1V5PNN4	50.183	805	UniRef50_A0A1V6CP20	35.179	1629	UniRef50_A0A0S8J0M9	60.544	882
3300003700_1	79.57	4.16	88	95.6522	Bacteria	Campylobacterota	Campylobacteria	Campylobacterales	Sulfurovaceae	tcs-49	Environmental	Aquatic	Thermal springs	Unclassified	Hot spring	UniRef90_A6Q388	57.547	949	UniRef50_A0A0F9KHZ2	56.705	1552	UniRef50_A0A017RVF7	41.995	1132	UniRef50_A0A0U3EBJ3	43.303	1623	UniRef50_Q9P7W3	56.033	1782	UniRef50_A0A094J1Z5	46.479	847	UniRef50_A0A3M1XJ58	40.625	1248	UniRef50_Q9P7W3	56.033	1782
3300007771_12	80.83	0.82	100	100	Bacteria	Campylobacterota	Campylobacteria	Campylobacterales	Sulfurovaceae	Nitratifractor	Environmental	Aquatic	Marine	Hydrothermal vents	Diffuse vent fluid hydrothermal vents	UniRef90_A6Q388	61.783	939	UniRef50_A0A0F9KHZ2	52.782	1758	UniRef50_A0A017RVF7	42.706	1120	UniRef50_A0A0U3EBJ3	42.545	1638	UniRef50_Q9P7W3	53.719	1782	UniRef50_A0A1U9NHE7	44.079	849	UniRef50_A0A3M1XJ58	40.33	1272	UniRef50_A0A0S8J0M9	57.143	838
3300025522_6	81.22	0.61	100	100	Bacteria	Campylobacterota	Campylobacteria	Campylobacterales	Thiovulaceae	Sulfurimonas	Environmental	Terrestrial	Deep subsurface	Unclassified	Serpentinite rock and fluid	UniRef90_A6Q388	60.502	951	UniRef50_A0A090PYP6	54.003	1731	UniRef50_A0A0B5QSM9	39.273	1599	UniRef50_A0A0U3EBJ3	41.818	1636	UniRef50_Q9P7W3	53.884	1780	UniRef50_A0A1B1UMN1	52.391	1380	UniRef50_A0A3M1XJ58	40.385	1246	UniRef50_A0A101DI49	38.627	2040
3300001580_57	81.42	1.23	88	95.6522	Bacteria	Campylobacterota	Campylobacteria	Campylobacterales	Sulfurovaceae	Sulfurovum	Engineered	Wastewater	Industrial wastewater	Petrochemical	Hydrocarbon resource environments	UniRef90_A6Q388	59.875	954	UniRef50_A0A090PYP6	56.655	1731	UniRef50_A0A017RVF7	40.584	1122	UniRef50_A0A0U3EBJ3	42.018	1623	UniRef50_Q9P7W3	53.058	1780	UniRef50_A0A1B1UMN1	57.143	1386	UniRef50_A0A3M1XJ58	39.858	1270	UniRef50_A0A101DI49	37.859	1812
3300025395_5	81.87	1.1	100	100	Bacteria	Bacteroidota	Chlorobia	Chlorobiales	Chlorobiaceae	Chlorobium	Environmental	Aquatic	Freshwater	Lentic	Freshwater	UniRef90_B4SFQ8	89.803	910	UniRef50_A0A090PYP6	61.945	1750	UniRef50_A0A0D6HQE4	31.629	1831	UniRef50_A0A0C1XSP3	63.651	1923	UniRef50_Q9P7W3	37.025	1761	UniRef50_A0A1V5PNN4	50.183	805	UniRef50_A0A1V6CP20	35.179	1629	UniRef50_A0A0S8J0M9	60.544	880
3300020423_38	82.57	2.16	100	100	Bacteria	Nitrospirota	Nitrospiria	Nitrospirales	UBA2166	UBA2166	Environmental	Aquatic	Marine	Unclassified	Marine	UniRef90_B3EEE5	55.195	921	UniRef50_A0A090PYP6	60.102	1759	UniRef50_A0A0K2G835	73.756	1321	UniRef50_A0A0U3EBJ3	43.116	1642	UniRef50_Q9P7W3	37.778	1690	UniRef50_A0A177R9S3	54.013	1372	UniRef50_Q6FEW0	60.632	1405	UniRef50_A0A0S8J0M9	62.411	844
3300000162_1	83.52	0.55	100	100	Bacteria	Bacteroidota	Chlorobia	Chlorobiales	Chlorobiaceae	Chlorobium	Environmental	Aquatic	Freshwater	Lentic	Freshwater	UniRef90_B4SFQ8	88.997	925	UniRef50_A0A090PYP6	62.116	1750	UniRef50_A0A0D6HQE4	32.006	1834	UniRef50_A0A0C1XSP3	63.651	1920	UniRef50_Q9P7W3	36.424	1759	UniRef50_A0A1V5PNN4	50.916	805	UniRef50_A0A1V6CP20	35.081	1627	UniRef50_A0A0S8J0M9	60.204	882
3300028298_15	83.52	1.65	100	100	Bacteria	Bacteroidota	Chlorobia	Chlorobiales	Chlorobiaceae	Chlorobium	Environmental	Aquatic	Non-marine Saline and Alkaline	Saline	saline water	UniRef90_B4SFQ8	86.408	927	UniRef50_A0A0F9KHZ2	61.953	1779	UniRef50_A0A0D6HQE4	31.502	1807	UniRef50_A0A0C1XSP3	62.402	1921	UniRef50_A0A2M7YZX8	59.45	871	UniRef50_A0A1V5PNN4	48.754	831	UniRef50_A0A3M1XJ58	37.867	1111	UniRef50_A0A0S8J0M9	60.339	885
3300009156_33	83.58	4.6	88	95.6522	Bacteria	Nitrospirota	Nitrospiria	Nitrospirales	Nitrospiraceae	0	Host-associated	Plants	Rhizosphere	Unclassified	Populus rhizosphere	UniRef50_A0A0D0SK31	47.967	1104	UniRef50_A0A090PYP6	64.846	1750	UniRef50_A0A0K2G835	85.068	1324	UniRef50_A0A0S4KN65	81.333	1573	UniRef50_Q9P7W3	37.748	1765	UniRef50_A0A177R9S3	56.494	1374	UniRef50_Q6FEW0	62.34	1387	UniRef50_A0A0S8J0M9	62.324	850
3300027471_1	83.79	3.18	100	100	Bacteria	Nitrospirota	Nitrospiria	Nitrospirales	Nitrospiraceae	Nitrospira_C	Host-associated	Plants	Rhizoplane	Epiphytes	Arabidopsis thaliana rhizosphere	UniRef90_B3QSH8	59.091	919	UniRef50_A0A090PYP6	64.676	1752	UniRef50_A0A0K2G835	94.57	1326	UniRef50_A0A0S4KN65	86.692	1578	UniRef50_Q9P7W3	37.96	1747	UniRef50_A0A177R9S3	57.415	1399	UniRef50_P28793	34.527	2041	UniRef50_A0A0S8J0M9	63.028	850
3300025566_4	84.1	1.84	100	100	Bacteria	Campylobacterota	Campylobacteria	Campylobacterales	Sulfurovaceae	Sulfurovum	Environmental	Aquatic	Marine	Wetlands	Natural and restored wetlands	UniRef90_A6Q388	61.587	942	UniRef50_A0A0D8IE77	45.338	931	UniRef50_A0A0K2G835	54.731	1155	UniRef50_A0A0U3EBJ3	39.81	1528	UniRef50_Q9P7W3	53.058	1770	UniRef50_A0A1U9NHE7	42.763	849	UniRef50_A0A3M1XJ58	38.889	1132	UniRef50_A0A101DI49	38.143	2029
3300020685_1	84.62	1.1	88	95.6522	Bacteria	Bacteroidota	Chlorobia	Chlorobiales	Chlorobiaceae	Chlorobium	Environmental	Aquatic	Freshwater	Lentic	Freshwater	UniRef50_A0A0D0SK31	52.561	1110	UniRef50_A0A090PYP6	62.116	1752	UniRef50_A0A0D6HQE4	32.006	1836	UniRef50_A0A0C1XSP3	63.651	1918	UniRef50_Q9P7W3	36.424	1759	UniRef50_A0A1V5PNN4	50.916	805	UniRef50_A0A1V6CP20	35.081	1629	UniRef50_A0A0S8J0M9	60.204	882
3300000228_25	84.63	3.78	88	95.6522	Bacteria	Campylobacterota	Campylobacteria	Campylobacterales	Sulfurovaceae	UBA1140	Environmental	Aquatic	Freshwater	Groundwater	Groundwater	UniRef90_A6Q388	56.426	952	UniRef50_A0A014EE28	51.852	1408	UniRef50_A0A017RVF7	43.501	1122	UniRef50_A0A0U3EBJ3	41.23	1639	UniRef50_Q9P7W3	52.941	1791	UniRef50_A0A094J1Z5	46.127	847	UniRef50_A0A3M1XJ58	40.143	1263	UniRef50_A0A125RD52	51.903	864
3300027649_23	84.94	0.91	100	100	Bacteria	Nitrospirota	Nitrospiria	Nitrospirales	Nitrospiraceae	GCA-2737345	Environmental	Aquatic	Freshwater	Lentic	Freshwater lentic	UniRef90_B3QSH8	59.74	919	UniRef50_A0A090PYP6	65.017	1752	UniRef50_A0A0K2G835	90.179	1335	UniRef50_A0A0S4KN65	85.524	1575	UniRef50_Q9P7W3	36.755	1767	UniRef50_A0A177R9S3	56.448	1402	UniRef50_Q6FEW0	63.368	1407	UniRef50_A0A101DI49	40	2190
3300006612_3	86.91	0.82	100	100	Bacteria	Campylobacterota	Campylobacteria	Campylobacterales	Sulfurovaceae	Nitratifractor	Environmental	Aquatic	Marine	Hydrothermal vents	Diffuse hydrothermal flow volcanic vent	UniRef90_A6Q388	61.783	937	UniRef50_A0A0A1HQ24	54.4	1120	UniRef50_A0A017RVF7	42.706	1120	UniRef50_A0A0U3EBJ3	42.545	1638	UniRef50_Q9P7W3	52.209	1458	UniRef50_A0A1U9NHE7	44.079	847	UniRef50_A0A3M1XJ58	40.33	1272	UniRef50_A0A0S8J0M9	57.143	838
3300027332_2	87.14	4.55	100	100	Bacteria	Nitrospirota	Nitrospiria	Nitrospirales	Nitrospiraceae	0	Environmental	Terrestrial	Soil	Sand	Groundwater sand	UniRef90_B3EEE5	53.571	919	UniRef50_A0A2E7TXR9	65.882	765	UniRef50_A0A0K2G835	85.294	1324	UniRef50_A0A0S4KN65	80.04	1518	UniRef50_Q9P7W3	38.023	1744	UniRef50_A0A177R9S3	59.355	1381	UniRef50_Q6FEW0	63.907	1395	UniRef50_A0A136LXV0	31.348	2049
3300027949_1	87.22	4.55	88	95.6522	Bacteria	Nitrospirota	Nitrospiria	Nitrospirales	Nitrospiraceae	0	Environmental	Terrestrial	Soil	Sand	Groundwater sand	UniRef50_A0A2Z4ACJ9	42.771	1419	UniRef50_A0A090PYP6	67.978	1596	UniRef50_A0A0K2G835	50.639	1161	UniRef50_A0A0S4KN65	79.81	1575	UniRef50_Q9P7W3	37.914	1767	UniRef50_A0A177R9S3	61.818	1152	UniRef50_Q6FEW0	63.694	1395	UniRef50_A0A0S8J0M9	65.714	840
3300025390_4	87.36	1.1	100	100	Bacteria	Bacteroidota	Chlorobia	Chlorobiales	Chlorobiaceae	Chlorobium	Environmental	Aquatic	Freshwater	Lentic	Freshwater	UniRef90_B4SFQ8	89.803	912	NA	NA	NA	UniRef50_A0A0D6HQE4	31.629	1831	UniRef50_A0A0C1XSP3	63.651	1921	UniRef50_Q9P7W3	37.025	1759	UniRef50_A0A1V5PNN4	50.183	805	UniRef50_A0A1V6CP20	35.179	1629	UniRef50_Q9P7W3	37.025	1759
3300025433_15	87.43	0.55	100	100	Bacteria	Bacteroidota	Chlorobia	Chlorobiales	Chlorobiaceae	Chlorobium	Environmental	Aquatic	Non-marine Saline and Alkaline	Saline	Saline lake	UniRef90_A4SFT4	95.793	927	NA	NA	NA	UniRef50_A0A0D6HQE4	31.494	1818	UniRef50_A0A0C1XSP3	63.736	1909	UniRef50_Q9P7W3	35.207	1761	UniRef50_A0A1V5PNN4	49.135	855	UniRef50_A0A1V6CP20	32.623	1783	UniRef50_A0A0S8J0M9	62.976	865
3300024516_18	87.64	2.73	88	95.6522	Bacteria	Nitrospirota	Nitrospiria	Nitrospirales	UBA8639	SPGG5	Environmental	Aquatic	Marine	Oceanic	Deep subsurface	UniRef90_B4SFQ8	55.921	907	NA	NA	NA	UniRef50_A0A0K2G835	81.723	1149	UniRef50_A0A0S4KN65	80.228	1578	UniRef50_Q9P7W3	37.5	1755	NA	NA	NA	UniRef50_Q6FEW0	63.889	1386	UniRef50_Q9P7W3	37.5	1755
3300013833_6	87.96	3.18	100	100	Bacteria	Nitrospirota	Nitrospiria	Nitrospirales	Nitrospiraceae	Nitrospira_A	Engineered	Wastewater	Industrial wastewater	Unclassified	Sewage treatment plant	UniRef90_B3QSH8	60.065	921	UniRef50_A0A014EE28	61.905	1698	UniRef50_A0A0K2G835	50.769	1158	UniRef50_A0A0S4KN65	88.762	1575	UniRef50_Q9P7W3	37.748	1767	UniRef50_A0A177R9S3	55.391	1404	UniRef50_A0A0J0UTY4	54.765	2232	UniRef50_A0A136LXV0	33.618	2047
3300017485_6	88.25	1.82	88	95.6522	Bacteria	Nitrospirota	Nitrospiria	2-01-FULL-66-17	0	0	Environmental	Aquatic	Freshwater	Groundwater	Groundwater	UniRef90_A5UPY6	52.941	916	UniRef50_A0A090PYP6	62.969	1750	UniRef50_A0A0K2G835	61.575	1234	UniRef50_A0A0S4KN65	61.868	1540	UniRef50_Q9P7W3	34.992	1749	NA	NA	NA	UniRef50_Q6FEW0	53.911	1393	UniRef50_A0A0S8J0M9	62.59	832
3300025777_1	88.86	1.1	100	100	Bacteria	Bacteroidota	Chlorobia	Chlorobiales	Chlorobiaceae	Chlorobium	Environmental	Aquatic	Freshwater	Lentic	Freshwater	UniRef90_B4SFQ8	88.997	927	UniRef50_A0A090PYP6	62.116	1752	UniRef50_A0A0D6HQE4	32.006	1836	UniRef50_A0A0C1XSP3	63.651	1920	UniRef50_A0A2M7YZX8	58.419	871	UniRef50_A0A1V5PNN4	53.125	658	UniRef50_A0A1V6CP20	35.081	1627	UniRef50_A0A0S8J0M9	60.204	880
3300022838_8	88.94	1.91	100	100	Bacteria	Bacteroidota	Chlorobia	Chlorobiales	Chlorobiaceae	Chlorobium	Environmental	Aquatic	Non-marine Saline and Alkaline	Saline	saline water	UniRef90_A4SFT4	95.793	925	UniRef50_A0A090PYP6	60.922	1750	UniRef50_A0A0D6HQE4	31.494	1818	UniRef50_A0A0U3EBJ3	45.026	1710	UniRef50_Q9P7W3	35.207	1759	UniRef50_A0A1V5PNN4	49.135	855	UniRef50_A0A1V6CP20	32.623	1783	UniRef50_Q9P7W3	35.207	1759
3300025838_17	89.01	1.1	100	100	Bacteria	Bacteroidota	Chlorobia	Chlorobiales	Chlorobiaceae	Chlorobium	Environmental	Aquatic	Freshwater	Lentic	Freshwater	UniRef90_B4SFQ8	89.803	910	UniRef50_A0A090PYP6	61.945	1750	UniRef50_A0A0D6HQE4	31.629	1831	UniRef50_A0A0C1XSP3	63.651	1921	UniRef50_Q9P7W3	37.025	1759	UniRef50_A0A1V5PNN4	50.183	805	UniRef50_A0A1V6CP20	35.179	1629	UniRef50_A0A0S8J0M9	60.544	880
3300000500_2	89.34	3.46	88	95.6522	Bacteria	Bacteroidota	Chlorobia	Chlorobiales	Chloroherpetonaceae	0	Environmental	Aquatic	Marine	Intertidal zone	Salt Marsh	UniRef50_A0A0D0SK31	52.308	1161	UniRef50_A0A090PYP6	60.41	1737	UniRef50_A0A0D6HQE4	30.357	1806	UniRef50_A0A0U3EBJ3	44.424	1609	UniRef50_Q9P7W3	36.093	1759	UniRef50_A0A0C5G4R8	53.509	1353	UniRef50_A0A3M1XJ58	37.731	1287	UniRef50_A0A0S8J0M9	62.245	880
3300029821_28	89.41	1.12	88	95.6522	Bacteria	Elusimicrobiota	Elusimicrobia	Elusimicrobiales	UBA9959	UBA9959	Environmental	Aquatic	Freshwater	Groundwater	Groundwater	UniRef50_A0A0D0SK31	43.669	1161	UniRef50_A0A090PYP6	58.362	1752	UniRef50_A0A0G1VVR8	38.261	1680	UniRef50_A0A0C1XSP3	63.027	1918	UniRef50_Q9P7W3	58.512	1810	UniRef50_A0A377B7K1	64.865	664	UniRef50_A0A162S9M1	52.198	544	UniRef50_A0A084A195	43.605	1531
3300020221_43	89.49	4.29	88	95.6522	Bacteria	Nitrospirota	Nitrospiria	Nitrospirales	Nitrospiraceae	0	Environmental	Aquatic	Freshwater	Lake	freshwater lake	UniRef90_B3EEE5	59.801	898	UniRef50_A0A0B8Q9X9	60.661	999	UniRef50_A0A0K2G835	87.585	1327	UniRef50_A0A0U3EBJ3	46.741	1585	UniRef50_Q9P7W3	37.789	1773	UniRef50_A0A177R9S3	58.606	1365	UniRef50_Q6FEW0	63.617	1392	UniRef50_Q9P7W3	37.789	1773
3300000228_27	89.75	1.23	88	95.6522	Bacteria	Campylobacterota	Campylobacteria	Campylobacterales	Sulfurovaceae	FS08-3	Environmental	Aquatic	Freshwater	Groundwater	Groundwater	UniRef90_A6Q388	61.129	952	UniRef50_A0A090PYP6	51.02	1729	UniRef50_A0A017RVF7	42.257	1134	UniRef50_A0A0U3EBJ3	37.843	1528	UniRef50_Q9P7W3	52.893	1768	UniRef50_A0A1U9NHE7	40.789	847	UniRef50_A0A3M1XJ58	40.471	1263	UniRef50_A0A101DI49	36.286	2038
3300006083_6	89.89	0.86	100	100	Bacteria	Campylobacterota	Campylobacteria	Campylobacterales	Sulfurovaceae	Nitratifractor	Environmental	Aquatic	Marine	Hydrothermal vents	Diffuse hydrothermal flow volcanic vent	UniRef90_A6Q388	61.783	937	UniRef50_A0A0F9KHZ2	52.782	1756	UniRef50_A0A017RVF7	42.706	1122	UniRef50_A0A0U3EBJ3	42.545	1638	UniRef50_Q9P7W3	53.542	1780	UniRef50_A0A1U9NHE7	44.079	847	UniRef50_A0A3M1XJ58	40.33	1270	UniRef50_A0A0S8J0M9	57.143	840
3300027543_1	90	1.89	88	95.6522	Bacteria	Nitrospirota	Nitrospiria	Nitrospirales	Nitrospiraceae	Nitrospira_C	Host-associated	Plants	Rhizoplane	Epiphytes	Arabidopsis thaliana rhizosphere	UniRef90_B3QSH8	59.091	921	UniRef50_A0A1B8P0J1	64.975	1182	UniRef50_A0A0K2G835	94.57	1326	UniRef50_A0A0U3EBJ3	38.936	1348	UniRef50_Q9P7W3	38.806	1566	NA	NA	NA	UniRef50_A0A0J0UTY4	54.631	2232	UniRef50_A0A0S8J0M9	63.028	850
3300017532_66	90.58	1.63	88	95.6522	Bacteria	Campylobacterota	Campylobacteria	Campylobacterales	Thiovulaceae	0	Environmental	Aquatic	Freshwater	Lake	freshwater lake hypolimnion	UniRef90_A6Q388	58.861	943	UniRef50_A0A0F9KHZ2	56.994	1429	UniRef50_A0A0G0N2Z4	32.991	1663	UniRef50_A0A0U3EBJ3	42.182	1638	UniRef50_Q9P7W3	54.38	1780	UniRef50_A0A1B1UMN1	54.348	1378	UniRef50_A0A3M1XJ58	40.625	1248	UniRef50_A0A0S8J0M9	57.042	850
3300005466_14	90.62	1.82	100	100	Bacteria	Nitrospirota	Nitrospiria	Nitrospirales	Nitrospiraceae	GCA-2737345	Environmental	Terrestrial	Soil	Loam	Switchgrass rhizosphere	UniRef90_B3QSH8	60.714	919	UniRef50_A0A090PYP6	65.358	1750	UniRef50_A0A0K2G835	91.461	1333	UniRef50_A0A0S4KN65	87.097	1579	UniRef50_Q9P7W3	37.458	1747	UniRef50_A0A177R9S3	59.633	1305	UniRef50_Q6FEW0	62.947	1405	UniRef50_A0A0S8J0M9	64.437	850
3300027617_1	90.98	3.64	88	95.6522	Bacteria	Nitrospirota	Nitrospiria	Nitrospirales	Nitrospiraceae	Nitrospira_C	Host-associated	Plants	Rhizoplane	Epiphytes	Arabidopsis thaliana rhizosphere	UniRef50_A0A0D0SK31	45.924	1099	UniRef50_A0A090PYP6	64.676	1750	UniRef50_A0A0K2G835	51.042	1141	UniRef50_A0A0C1XSP3	66.719	1894	UniRef50_Q9P7W3	37.96	1747	UniRef50_A0A177R9S3	57.415	1399	UniRef50_P28793	34.384	2043	UniRef50_A0A0S8J0M9	63.028	852
3300000503_7	91.02	0.83	100	100	Bacteria	Bacteroidota	Chlorobia	Chlorobiales	Chlorobiaceae	Chlorobaculum	Environmental	Aquatic	Marine	Intertidal zone	Salt Marsh	UniRef90_B3QPY9	100	930	UniRef50_A0A014EE28	58.065	1576	UniRef50_A0A0D6HQE4	35.319	1365	UniRef50_A0A0C1XSP3	63.636	1914	UniRef50_Q9P7W3	35.953	1749	UniRef50_A0A1V5PNN4	50.355	834	UniRef50_A0A0B8NW46	62.243	1866	UniRef50_Q9P7W3	35.953	1749
3300026484_12	91.26	0	88	95.6522	Bacteria	Aquificota	Aquificae	Aquificales	0	0	Environmental	Aquatic	Marine	Hydrothermal vents	hydrothermal vent	UniRef90_B4U831	62.08	975	UniRef50_A0A090PYP6	46.785	1860	UniRef50_A0A0D6HQE4	34.584	1797	UniRef50_A0A0U3EBJ3	50	1611	UniRef50_Q9P7W3	56.322	1819	UniRef50_A0A094J1Z5	50.178	841	UniRef50_A0A1V6CP20	35.357	1672	UniRef50_Q9P7W3	56.322	1819
3300005365_16	91.31	2.78	100	100	Bacteria	Nitrospirota	Nitrospiria	Nitrospirales	Nitrospiraceae	GCA-2737345	Environmental	Terrestrial	Soil	Loam	Switchgrass rhizosphere	UniRef90_B3QSH8	60.714	921	UniRef50_A0A090PYP6	65.358	1752	UniRef50_A0A0K2G835	91.461	1333	UniRef50_A0A0S4KN65	87.097	1581	UniRef50_Q9P7W3	37.458	1749	UniRef50_A0A0C2MF14	50.746	1003	UniRef50_Q6FEW0	62.947	1405	UniRef50_A0A0S8J0M9	64.437	852
3300017532_49	91.5	1.65	100	100	Bacteria	Bacteroidota	Chlorobia	Chlorobiales	Chlorobiaceae	Chlorobium	Environmental	Aquatic	Freshwater	Lake	freshwater lake hypolimnion	UniRef90_B4SFQ8	88.065	930	UniRef50_A0A090PYP6	62.457	1750	UniRef50_A0A0D6HQE4	32.166	1831	UniRef50_A0A0C1XSP3	63.183	1920	UniRef50_Q9P7W3	36.424	1759	UniRef50_A0A1V5PNN4	48.148	805	UniRef50_A0A3M1XJ58	39.492	1285	UniRef50_A0A0S8J0M9	60.544	882
3300000234_38	91.51	4.89	100	100	Bacteria	Campylobacterota	Campylobacteria	Campylobacterales	UBA6016	UBA6016	Environmental	Aquatic	Freshwater	Groundwater	Groundwater	UniRef90_A6Q388	59.048	940	UniRef50_A0A0F9KHZ2	61.72	1774	UniRef50_A0A017RVF7	43.455	1126	UniRef50_A0A0U3EBJ3	42.831	1635	UniRef50_Q9P7W3	53.884	1780	UniRef50_A0A1B1UMN1	56.893	1369	UniRef50_A0A3M1XJ58	42.317	1191	UniRef50_A0A0S8J0M9	55.714	838
3300013137_63	91.76	0.27	100	100	Bacteria	Bacteroidota	Chlorobia	Chlorobiales	Chlorobiaceae	Chlorobaculum	Environmental	Aquatic	Freshwater	Lake	freshwater	UniRef90_B3QPY9	88.274	921	UniRef50_A0A090PYP6	61.331	1660	UniRef50_A0A0D6HQE4	31.511	1834	UniRef50_A0A0C1XSP3	62.154	1945	UniRef50_Q9P7W3	35.43	1759	UniRef50_A0A1V5PNN4	50.355	834	UniRef50_A0A3M1XJ58	38.479	1288	UniRef50_A0A0S8J0M9	62.585	880
3300027395_1	92.05	3.69	100	100	Bacteria	Nitrospirota	Nitrospiria	Nitrospirales	Nitrospiraceae	Nitrospira_C	Host-associated	Plants	Rhizoplane	Epiphytes	Arabidopsis thaliana rhizosphere	UniRef90_B3QSH8	59.091	919	UniRef50_A0A090PYP6	64.846	1752	UniRef50_A0A0K2G835	94.57	1326	UniRef50_A0A0S4KN65	86.882	1578	UniRef50_Q9P7W3	37.793	1749	UniRef50_A0A177R9S3	57.267	1369	UniRef50_P28793	34.527	2041	UniRef50_A0A0S8J0M9	63.028	852
3300014208_35	92.13	1.7	88	95.6522	Bacteria	Elusimicrobiota	Elusimicrobia	UBA1565	UBA1565	0	Environmental	Aquatic	Freshwater	Groundwater	groundwater	UniRef50_A0A0D0SK31	44.186	1159	UniRef50_A0A174EK36	60	1194	UniRef50_A0A0D6HQE4	30.099	1770	UniRef50_A0A0C1XSP3	68.927	1897	UniRef50_Q9P7W3	58.512	1812	UniRef50_A0A377B7K1	68.919	666	UniRef50_A0A1V6CP20	30.218	1911	UniRef50_A0A0S8J0M9	59.712	832
3300026546_14	92.21	3.64	88	95.6522	Bacteria	Campylobacterota	Campylobacteria	Campylobacterales	Sulfurovaceae	0	Host-associated	Annelida	Unclassified	Unclassified	deep-sea worm associated microbial mat	UniRef90_A6Q388	61.415	928	UniRef50_A0A0L8QLA6	50	1215	UniRef50_A0A017RVF7	40.576	1135	UniRef50_A0A0U3EBJ3	42.125	1623	UniRef50_Q9P7W3	52.358	1798	UniRef50_A0A1U9NHE7	42.434	847	UniRef50_A0A3M1XJ58	40.566	1272	UniRef50_A0A101DI49	37.106	2029
3300025788_5	92.31	1.1	88	95.6522	Bacteria	Bacteroidota	Chlorobia	Chlorobiales	Chlorobiaceae	Chlorobium	Environmental	Aquatic	Freshwater	Lentic	Freshwater	UniRef50_A0A2Z4ACJ9	41.165	1426	UniRef50_A0A090PYP6	61.945	1750	UniRef50_A0A0D6HQE4	31.629	1831	UniRef50_A0A0C1XSP3	63.651	1921	UniRef50_Q9P7W3	37.025	1759	UniRef50_A0A1V5PNN4	50.183	807	UniRef50_A0A0B8NW46	60.664	1866	UniRef50_A0A0S8J0M9	60.544	880
3300028622_16	92.32	1.12	88	95.6522	Bacteria	Elusimicrobiota	Elusimicrobia	Elusimicrobiales	UBA9959	UBA2231	Engineered	Wastewater	Anaerobic digestor	Unclassified	activated sludge	UniRef50_A0A0D0SK31	43.896	1153	UniRef50_A0A0F9KHZ2	58.923	1779	UniRef50_A0A0D6HQE4	31.204	1606	UniRef50_A0A0C1XSP3	64.984	1899	UniRef50_Q9P7W3	57.686	1812	UniRef50_A0A377B7K1	64.091	660	UniRef50_A0A1V6CP20	32.007	1725	UniRef50_A0A101DI49	39.185	2046
3300022859_8	92.62	0.55	100	100	Bacteria	Bacteroidota	Chlorobia	Chlorobiales	Chlorobiaceae	Chlorobium	Environmental	Aquatic	Non-marine Saline and Alkaline	Saline	saline water	UniRef90_A4SFT4	95.793	925	UniRef50_A0A090PYP6	60.922	1752	UniRef50_A0A0D6HQE4	31.494	1818	UniRef50_A0A0C1XSP3	63.736	1909	UniRef50_Q9P7W3	35.207	1761	UniRef50_A0A1V5PNN4	49.135	853	UniRef50_A0A1V6CP20	34.477	1620	UniRef50_A0A0S8J0M9	62.976	867
3300026382_7	92.68	0	88	95.6522	Bacteria	Aquificota	Aquificae	0	0	0	Environmental	Aquatic	Marine	Hydrothermal vents	hydrothermal vent	UniRef90_B4U831	62.08	975	UniRef50_A0A090PYP6	46.785	1858	UniRef50_A0A0D6HQE4	34.584	1795	UniRef50_A0A0U3EBJ3	50	1611	UniRef50_Q9P7W3	56.322	1819	UniRef50_A0A094J1Z5	50.178	841	UniRef50_A0A1V6CP20	35.357	1672	UniRef50_Q9P7W3	56.322	1819
3300013123_41	92.69	1.56	100	100	Bacteria	Bacteroidota	Chlorobia	Chlorobiales	Chlorobiaceae	Chlorobaculum	Environmental	Aquatic	Freshwater	Lake	freshwater	UniRef90_B3QPY9	88.274	919	UniRef50_A0A090PYP6	60.922	1750	UniRef50_A0A0D6HQE4	31.511	1834	UniRef50_A0A0U3EBJ3	45.359	1693	UniRef50_Q9P7W3	35.43	1761	UniRef50_A0A1V5PNN4	50.355	834	UniRef50_A0A3M1XJ58	38.479	1290	UniRef50_A0A0S8J0M9	62.585	880
3300027907_30	92.73	3.18	100	100	Bacteria	Nitrospirota	Nitrospiria	Nitrospirales	Nitrospiraceae	Nitrospira_C	Host-associated	Plants	Rhizosphere	Unclassified	Populus rhizosphere	UniRef90_B3QSH8	59.091	921	UniRef50_A0A090PYP6	64.846	1750	UniRef50_A0A0K2G835	94.57	1326	UniRef50_A0A0C1XSP3	66.719	1894	UniRef50_Q9P7W3	37.793	1747	UniRef50_A0A177R9S3	57.415	1401	UniRef50_P28793	34.527	2041	UniRef50_A0A0S8J0M9	63.028	852
3300000236_8	92.97	1.43	88	95.6522	Bacteria	Bacteroidota	Chlorobia	Chlorobiales	Chlorobiaceae	Chlorobium	Environmental	Aquatic	Freshwater	Groundwater	Groundwater	UniRef50_A0A0D0SK31	51.02	1018	UniRef50_A0A090PYP6	62.116	1752	UniRef50_A0A0D6HQE4	31.759	1810	UniRef50_A0A0C1XSP3	64.207	1909	UniRef50_Q9P7W3	36.86	1759	UniRef50_A0A1B1UMN1	52.826	1378	UniRef50_A0A3M1XJ58	38.215	1303	UniRef50_A0A0S8J0M9	61.905	880
3300025936_15	93.12	2.8	88	95.6522	Bacteria	Nitrospirota	Nitrospiria	Nitrospirales	Nitrospiraceae	GCA-2737345	Environmental	Terrestrial	Soil	Loam	Switchgrass rhizosphere	UniRef90_B3QSH8	60.714	921	UniRef50_A0A090PYP6	65.358	1752	UniRef50_A0A0K2G835	91.461	1335	UniRef50_A0A0S4KN65	87.097	1581	UniRef50_A0A061S2C8	37.28	1140	NA	NA	NA	UniRef50_A0A1V6CP20	29.321	1936	UniRef50_A0A0S8J0M9	64.437	852
3300005529_67	93.12	4.6	100	100	Bacteria	Nitrospirota	Nitrospiria	Nitrospirales	Nitrospiraceae	0	Environmental	Terrestrial	Soil	Unclassified	Surface soil	UniRef90_B3QSH8	60.39	919	UniRef50_A0A0S8D824	62.621	1234	UniRef50_A0A0K2G835	86.261	1330	UniRef50_A0A0S4KN65	85.333	1573	UniRef50_Q9P7W3	38.079	1765	UniRef50_A0A177R9S3	56.688	1399	UniRef50_Q6FEW0	64.421	1407	UniRef50_A0A0S8J0M9	62.676	850
3300027462_1	93.18	1.82	88	95.6522	Bacteria	Nitrospirota	Nitrospiria	Nitrospirales	Nitrospiraceae	Nitrospira_C	Host-associated	Plants	Rhizoplane	Epiphytes	Arabidopsis thaliana rhizosphere	UniRef90_B3QSH8	59.416	921	UniRef50_A0A090PYP6	64.846	1752	UniRef50_A0A0K2G835	94.57	1324	UniRef50_A0A0S4KN65	86.882	1576	UniRef50_Q9P7W3	37.793	1749	UniRef50_A0A177R9S3	57.415	1399	UniRef50_P28793	34.384	2041	UniRef50_A0A0S8J0M9	63.028	852
3300025933_27	93.18	2.27	100	100	Bacteria	Nitrospirota	Nitrospiria	Nitrospirales	Nitrospiraceae	Nitrospira_C	Host-associated	Plants	Rhizosphere	Soil	Corn rhizosphere	UniRef90_B3QSH8	59.091	919	UniRef50_A0A090PYP6	64.846	1752	UniRef50_A0A0K2G835	94.57	1326	UniRef50_A0A0S4KN65	87.072	1578	UniRef50_Q9P7W3	37.793	1749	UniRef50_A0A177R9S3	57.415	1399	UniRef50_P28793	34.527	2041	UniRef50_A0A0S8J0M9	63.028	852
3300027867_10	93.64	0.91	100	100	Bacteria	Nitrospirota	Nitrospiria	2-01-FULL-66-17	0	0	Environmental	Terrestrial	Soil	Unclassified	Surface soil	UniRef90_A1BHN9	56.818	919	UniRef50_A0A0S8D824	63.243	1108	UniRef50_A0A0K2G835	49.87	1144	UniRef50_A0A0S4KN65	64.535	1546	UniRef50_Q9P7W3	36.379	1753	UniRef50_A0A1B1Z7C3	51.86	1366	UniRef50_Q6FEW0	57.862	1407	UniRef50_A0A101DI49	40.057	2095
3300021142_12	93.68	1.1	88	95.6522	Bacteria	Bacteroidota	Chlorobia	Chlorobiales	Chlorobiaceae	Chlorobium	Environmental	Aquatic	Freshwater	Lentic	Freshwater	UniRef90_B4SFQ8	87.419	928	UniRef50_A0A090PYP6	63.032	1750	UniRef50_A0A0D6HQE4	31.789	1831	UniRef50_A0A0C1XSP3	63.495	1920	UniRef50_Q9P7W3	36.424	1761	UniRef50_A0A3B1BDK0	51.295	570	UniRef50_A0A3M1XJ58	39.492	1287	UniRef50_Q9P7W3	36.424	1761
3300027627_8	94.03	0.91	100	100	Bacteria	Nitrospirota	Nitrospiria	Nitrospirales	Nitrospiraceae	GCA-2737345	Environmental	Aquatic	Freshwater	Lentic	Freshwater lentic	UniRef90_B3QSH8	59.74	921	UniRef50_A0A090PYP6	65.017	1752	UniRef50_A0A0K2G835	90.179	1335	UniRef50_A0A0S4KN65	85.524	1575	UniRef50_Q9P7W3	36.755	1767	UniRef50_A0A177R9S3	56.448	1402	UniRef50_Q6FEW0	63.368	1405	UniRef50_A0A101DI49	40	2190
3300005544_15	94.03	3.82	88	95.6522	Bacteria	Nitrospirota	Nitrospiria	Nitrospirales	Nitrospiraceae	GCA-2737345	Environmental	Terrestrial	Soil	Loam	Switchgrass rhizosphere	UniRef90_B3QSH8	60.714	919	UniRef50_A0A090PYP6	65.358	1750	UniRef50_A0A0K2G835	91.461	1333	UniRef50_A0A0S4KN65	86.907	1579	UniRef50_A0A061S2C8	37.28	1138	NA	NA	NA	UniRef50_Q6FEW0	62.947	1405	UniRef50_A0A0S8J0M9	64.437	850
3300027717_4	94.09	2.73	100	100	Bacteria	Nitrospirota	Nitrospiria	Nitrospirales	Nitrospiraceae	Nitrospira_C	Host-associated	Plants	Rhizoplane	Epiphytes	Arabidopsis thaliana rhizosphere	UniRef90_B3QSH8	59.416	919	UniRef50_A0A090PYP6	64.846	1752	UniRef50_A0A0K2G835	94.57	1324	UniRef50_A0A0S4KN65	87.072	1578	UniRef50_Q9P7W3	37.793	1749	UniRef50_A0A177R9S3	57.203	1401	UniRef50_Q6FEW0	63.291	1404	UniRef50_A0A0S8J0M9	63.028	852
3300027719_30	94.16	1.64	100	100	Bacteria	Campylobacterota	Campylobacteria	Campylobacterales	Thiovulaceae	Sulfuricurvum	Environmental	Aquatic	Freshwater	Pond	Freshwater	UniRef90_A6Q388	60.443	945	UniRef50_A0A014EE28	54.482	1683	UniRef50_A0A017RVF7	42.559	1140	UniRef50_A0A0U3EBJ3	42.182	1636	UniRef50_Q9P7W3	53.719	1782	UniRef50_A0A1B1UMN1	53.478	1380	UniRef50_A0A3M1XJ58	38.902	1257	UniRef50_A0A101DI49	38	2025
3300025940_26	94.44	3.41	100	100	Bacteria	Nitrospirota	Nitrospiria	Nitrospirales	Nitrospiraceae	Nitrospira_C	Host-associated	Plants	Rhizosphere	Soil	Miscanthus rhizosphere	UniRef90_B3QSH8	59.091	919	UniRef50_A0A090PYP6	65.018	1692	UniRef50_A0A0K2G835	94.57	1324	UniRef50_A0A0S4KN65	87.072	1578	UniRef50_Q9P7W3	37.793	1747	UniRef50_A0A177R9S3	57.415	1399	UniRef50_P28793	34.527	2041	UniRef50_A0A0S8J0M9	63.028	852
3300019754_5	94.67	1.43	100	100	Bacteria	Campylobacterota	Campylobacteria	Campylobacterales	Sulfurovaceae	FS08-3	Environmental	Aquatic	Freshwater	River	Freshwater microbial mat	UniRef90_A6Q388	62.069	952	UniRef50_A0A014EE28	53.415	1663	UniRef50_A0A017RVF7	41.995	1134	UniRef50_A0A0U3EBJ3	44.22	1621	UniRef50_Q9P7W3	53.388	1768	UniRef50_A0A094J1Z5	46.127	847	UniRef50_A0A3M1XJ58	39.43	1261	UniRef50_A0A125RD52	52.249	862
3300025561_5	94.67	2.66	88	95.6522	Bacteria	Campylobacterota	Campylobacteria	Campylobacterales	Sulfurovaceae	Sulfurovum	Environmental	Aquatic	Marine	Wetlands	Natural and restored wetlands	UniRef90_A6Q388	61.587	940	UniRef50_A0A014EE28	53.251	1654	UniRef50_A0A0G1VVR8	34.737	1647	UniRef50_A0A0U3EBJ3	41.591	1641	UniRef50_Q9P7W3	53.058	1770	UniRef50_A0A1U9NHE7	42.763	847	UniRef50_A0A3M1XJ58	41.056	1023	UniRef50_A0A101DI49	39.965	1648
3300028399_21	94.69	2.77	100	100	Bacteria	Nitrospirota	Nitrospiria	2-01-FULL-66-17	0	0	Environmental	Aquatic	Marine	Hydrothermal vents	hydrothermal vent	UniRef90_B3QSH8	61.258	903	UniRef50_A0A090PYP6	66.382	1750	UniRef50_A0A0K2G835	61.421	1171	UniRef50_A0A5E6YPY0	28.098	1683	UniRef50_Q9P7W3	35.738	1738	UniRef50_A0A377B7K1	68.326	661	UniRef50_Q6FEW0	58.351	1393	UniRef50_A0A0B0HQP6	64.138	433
3300027386_28	94.85	0.91	100	100	Bacteria	Nitrospirota	Nitrospiria	Nitrospirales	UBA8639	bin75	Host-associated	Porifera	Unclassified	Unclassified	Host-associated	UniRef90_B4SFQ8	54.045	922	UniRef50_A0A090PYP6	61.905	1756	UniRef50_A0A0K2G835	81.306	1329	UniRef50_A0A0S4KN65	76.952	1573	UniRef50_Q9P7W3	38.167	1753	UniRef50_C8PSZ3	42.623	1497	UniRef50_Q6FEW0	62.687	1387	UniRef50_A0A0S8J0M9	63.929	838
3300003123_2	94.88	4.3	100	100	Bacteria	Campylobacterota	Campylobacteria	Campylobacterales	Sulfurovaceae	Sulfurovum	Environmental	Aquatic	Marine	Oceanic	Marine	UniRef90_A6Q388	60.51	939	UniRef50_A0A2N2XLQ2	59.375	553	UniRef50_A0A0B5QSM9	37.273	1608	UniRef50_A0A0U3EBJ3	41.516	1641	UniRef50_Q9P7W3	53.388	1770	UniRef50_A0A1B1UMN1	55.195	1386	UniRef50_A0A3M1XJ58	39.623	1272	UniRef50_A0A101DI49	38.507	1980
3300014923_1	94.92	2.03	88	95.6522	Bacteria	Aquificota	Aquificae	Hydrogenothermales	Hydrogenothermaceae	Persephonella	Engineered	Modeled	Simulated communities (DNA mixture)	Unclassified	Synthetic	UniRef90_B4U831	58.176	954	UniRef50_A0A090PYP6	53.457	1767	UniRef50_A0A0D6HQE4	37	1767	UniRef50_A0A0U3EBJ3	48.358	1639	UniRef50_A0A061S2C8	48.608	1182	UniRef50_A0A094J1Z5	50.179	837	UniRef50_A0A3M1XJ58	43.165	1249	UniRef50_A0A0S8J0M9	62.759	870
3300028417_18	94.92	1.52	88	95.6522	Bacteria	Campylobacterota	Campylobacteria	Campylobacterales	Nitratiruptoraceae	0	Environmental	Aquatic	Marine	Hydrothermal vents	hydrothermal vent	UniRef90_A6Q388	93.711	954	UniRef50_A0A090PYP6	53.072	1746	UniRef50_A0A017RVF7	41.732	1137	UniRef50_A0A0U3EBJ3	45.091	1638	UniRef50_Q9P7W3	55.337	1818	UniRef50_A0A1U9NHE7	42.345	858	UniRef50_A0A3M1XJ58	41.19	1258	UniRef50_A0A0S8J0M9	58.214	840
3300000503_6	95.05	4.4	100	100	Bacteria	Bacteroidota	Chlorobia	Chlorobiales	Chlorobiaceae	Prosthecochloris	Environmental	Aquatic	Marine	Intertidal zone	Salt Marsh	UniRef90_B4S9F1	100	928	UniRef50_A0A090PYP6	61.604	1750	UniRef50_A0A0G1VVR8	37.739	1669	UniRef50_A0A0U3EBJ3	45.55	1708	UniRef50_Q9P7W3	35.216	1759	UniRef50_A0A1B1UMN1	56.332	1372	UniRef50_A0A3M1XJ58	37.875	1287	UniRef50_A0A0S8J0M9	61.565	880
3300025644_34	95.12	1.22	100	100	Bacteria	Campylobacterota	Campylobacteria	Campylobacterales	Arcobacteraceae	0	Environmental	Aquatic	Marine	Intertidal zone	Marine	UniRef90_A6Q388	59.81	943	UniRef50_A0A014EE28	51.224	1660	UniRef50_A0A017RVF7	40.576	1135	UniRef50_A0A0U3EBJ3	38.048	1452	UniRef50_Q9P7W3	51.405	1768	UniRef50_A0A1U9NHE7	41.776	847	UniRef50_A0A3M1XJ58	40.33	1272	UniRef50_A0A101DI49	37.714	2035
3300027719_37	95.29	1.23	100	100	Bacteria	Campylobacterota	Campylobacteria	Campylobacterales	Thiovulaceae	Sulfuricurvum	Environmental	Aquatic	Freshwater	Pond	Freshwater	UniRef90_A6Q388	60.443	943	UniRef50_A0A090PYP6	55.366	1732	UniRef50_A0A0G1VVR8	37.5	1653	UniRef50_A0A0U3EBJ3	42.468	1638	UniRef50_Q9P7W3	54.05	1782	UniRef50_A0A1B1UMN1	53.696	1378	UniRef50_A0A3M1XJ58	40.047	1264	UniRef50_A0A101DI49	37.857	2023
3300000032_19	95.78	2.06	100	100	Bacteria	Campylobacterota	Campylobacteria	Campylobacterales	Sulfurospirillaceae	Sulfurospirillum	Engineered	Lab enrichment	Defined media	Anaerobic media	Hydrocarbon resource environments	UniRef90_A6Q388	54.259	946	UniRef50_A0A014EE28	60.105	1720	UniRef50_A0A017RVF7	44.18	1123	UniRef50_S0G7B5	42.959	1249	UniRef50_A0A287NNT6	47.222	756	UniRef50_A0A1U9NHE7	43.75	849	UniRef50_A0A3M1XJ58	41.527	1246	UniRef50_A0A0S8J0M9	55.986	850
3300001419_14	95.82	3.94	100	100	Bacteria	Bacteroidota	Chlorobia	Chlorobiales	Chlorobiaceae	Prosthecochloris	Environmental	Aquatic	Non-marine Saline and Alkaline	Saline	Saline water and sediment	UniRef90_B4S9F1	83.548	928	UniRef50_A0A090PYP6	59.044	1750	UniRef50_A0A0D6HQE4	30.945	1812	UniRef50_A0A0U3EBJ3	46.678	1708	UniRef50_Q9P7W3	35.831	1761	UniRef50_A0A1B1UMN1	56.087	1378	UniRef50_A0A1V6CP20	33.007	1801	UniRef50_A0A0S8J0M9	60.204	882
3300019487_23	95.85	4.55	100	100	Bacteria	Nitrospirota	Nitrospiria	2-01-FULL-66-17	0	0	Environmental	Terrestrial	Cave	Unclassified	Microbial mat on rocks	UniRef90_B3QSH8	60.714	921	UniRef50_A0A090PYP6	65.188	1750	UniRef50_A0A0K2G835	75.604	1239	UniRef50_A0A0S4KN65	62.357	1578	UniRef50_Q9P7W3	36.833	1749	UniRef50_A0A177R9S3	55.965	1374	UniRef50_A0A1V6CP20	34.056	1867	UniRef50_A0A0S8J0M9	61.151	834
3300020686_1	95.88	4.76	100	100	Bacteria	Bacteroidota	Chlorobia	Chlorobiales	Chlorobiaceae	Chlorobium	Environmental	Aquatic	Freshwater	Lentic	Freshwater	UniRef90_B4SFQ8	88.997	925	UniRef50_A0A090PYP6	62.116	1752	UniRef50_A0A0D6HQE4	32.006	1834	UniRef50_A0A0C1XSP3	63.651	1918	UniRef50_Q9P7W3	36.424	1759	UniRef50_A0A1V5PNN4	50.916	807	UniRef50_A0A1V6CP20	35.081	1627	UniRef50_A0A0S8J0M9	60.204	880
3300026510_14	95.93	2.44	100	100	Bacteria	Campylobacterota	Campylobacteria	Campylobacterales	Thiovulaceae	0	Environmental	Aquatic	Marine	Hydrothermal vents	hydrothermal vent	UniRef90_A6Q388	58.544	945	UniRef50_A0A014EE28	57.368	1692	UniRef50_A0A017RVF7	41.379	1122	UniRef50_A0A0U3EBJ3	41.622	1642	UniRef50_Q9P7W3	53.974	1777	UniRef50_A0A1B1UMN1	53.68	1386	UniRef50_A0A3M1XJ58	40.865	1248	UniRef50_A0A101DI49	38.102	1989
3300025622_29	95.93	0.41	100	100	Bacteria	Campylobacterota	Campylobacteria	Campylobacterales	Arcobacteraceae	0	Environmental	Aquatic	Marine	Unclassified	Marine	UniRef90_A6Q388	59.81	945	UniRef50_A0A014EE28	51.399	1662	UniRef50_A0A017RVF7	40.576	1137	UniRef50_A0A0U3EBJ3	41.894	1624	UniRef50_Q9P7W3	51.405	1768	UniRef50_A0A1U9NHE7	41.776	849	UniRef50_A0A3M1XJ58	40.1	1195	UniRef50_A0A101DI49	37.714	2037
3300000230_31	96.11	2.25	100	100	Bacteria	Campylobacterota	Campylobacteria	Campylobacterales	Sulfurovaceae	0	Environmental	Aquatic	Freshwater	Groundwater	Groundwater	UniRef90_A6Q388	59.561	952	UniRef50_A0A014EE28	50.263	1663	UniRef50_A0A017RVF7	42.67	1135	UniRef50_A0A0U3EBJ3	42.468	1639	UniRef50_Q9P7W3	53.146	1777	UniRef50_A0A1B1UMN1	55.87	1378	UniRef50_A0A3M1XJ58	40.566	1270	UniRef50_A0A101DI49	36.286	2029
3300028398_49	96.2	0	88	95.6522	Bacteria	Aquificota	Desulfurobacteriia	Desulfurobacteriales	Desulfurobacteriaceae	Thermovibrio	Environmental	Aquatic	Marine	Hydrothermal vents	hydrothermal vent	UniRef90_B0TCL9	50.974	922	UniRef50_A0A0F9KHZ2	53.626	1773	UniRef50_A0A017RVF7	49.476	1138	UniRef50_A0A0U3EBJ3	51.397	1603	UniRef50_Q9P7W3	56.373	1830	UniRef50_A0A094J1Z5	51.439	832	UniRef50_A0A162S9M1	56.831	549	UniRef50_A0A0S8J0M9	63.448	868
3300026512_13	96.34	3.89	100	100	Bacteria	Campylobacterota	Campylobacteria	Campylobacterales	Hydrogenimonadaceae	Hydrogenimonas	Environmental	Aquatic	Marine	Hydrothermal vents	hydrothermal vent	UniRef90_A6Q388	59.81	943	UniRef50_A0A090PYP6	55.272	1732	UniRef50_A0A017RVF7	42.368	1126	UniRef50_A0A0U3EBJ3	42.96	1644	UniRef50_Q9P7W3	54.262	1791	UniRef50_A0A1U9NHE7	45.364	847	UniRef50_A0A3M1XJ58	42.308	1246	UniRef50_A0A101DI49	37.378	2140
3300027852_46	96.36	3.05	100	100	Bacteria	Campylobacterota	Campylobacteria	Campylobacterales	Arcobacteraceae	0	Environmental	Aquatic	Marine	Oil seeps	Marine	UniRef90_A6Q388	57.878	930	UniRef50_A0A090PYP6	53.571	1731	UniRef50_A0A017RVF7	42.216	1126	UniRef50_A0A0U3EBJ3	42.153	1626	UniRef50_Q9P7W3	52.727	1780	UniRef50_A0A094J1Z5	45.423	849	UniRef50_A0A3M1XJ58	40	1273	UniRef50_A0A101DI49	37.857	2040
3300020683_2	96.43	1.1	100	100	Bacteria	Bacteroidota	Chlorobia	Chlorobiales	Chlorobiaceae	Chlorobium	Environmental	Aquatic	Freshwater	Lentic	Freshwater	UniRef90_B4SFQ8	88.997	925	UniRef50_A0A090PYP6	62.116	1750	UniRef50_A0A0D6HQE4	32.006	1834	UniRef50_A0A0C1XSP3	63.651	1918	UniRef50_Q9P7W3	36.424	1761	UniRef50_A0A1V5PNN4	50.916	805	UniRef50_A0A1V6CP20	35.081	1629	UniRef50_A0A0S8J0M9	60.204	880
3300028624_17	96.63	1.12	88	95.6522	Bacteria	Elusimicrobiota	Elusimicrobia	Elusimicrobiales	UBA9959	UBA2231	Engineered	Wastewater	Anaerobic digestor	Unclassified	activated sludge	UniRef50_A0A0D0SK31	43.896	1153	UniRef50_A0A0F9KHZ2	58.923	1777	UniRef50_A0A0D6HQE4	31.204	1606	UniRef50_A0A0C1XSP3	64.984	1899	UniRef50_Q9P7W3	57.686	1812	UniRef50_A0A377B7K1	64.091	660	UniRef50_A0A1V6CP20	32.007	1725	UniRef50_A0A101DI49	39.185	2046
3300028602_45	96.72	4.92	100	100	Bacteria	Campylobacterota	Campylobacteria	Campylobacterales	Sulfurovaceae	Sulfurovum	Environmental	Aquatic	Freshwater	Groundwater	groundwater	UniRef90_A6Q388	58.621	954	UniRef50_A0A090PYP6	54.592	1731	UniRef50_A0A0G1VVR8	35.49	1638	UniRef50_A0A0U3EBJ3	41.924	1639	UniRef50_Q9P7W3	53.058	1768	UniRef50_A0A1B1UMN1	56.087	1380	UniRef50_A0A3M1XJ58	40.566	1272	UniRef50_A0A101DI49	36.857	2031
3300023234_7	96.72	0.73	100	100	Bacteria	Bacteroidota	Chlorobia	Chlorobiales	Chlorobiaceae	Chlorobium	Environmental	Aquatic	Non-marine Saline and Alkaline	Saline	saline water	UniRef90_A4SFT4	95.793	925	UniRef50_A0A090PYP6	60.922	1752	UniRef50_A0A0D6HQE4	31.494	1818	UniRef50_A0A0C1XSP3	63.736	1909	UniRef50_Q9P7W3	35.207	1759	UniRef50_A0A1V5PNN4	49.135	855	UniRef50_A0A1V6CP20	32.623	1783	UniRef50_A0A0S8J0M9	62.976	865
3300020709_4	96.75	4.07	100	100	Bacteria	Campylobacterota	Campylobacteria	Campylobacterales	Thiovulaceae	0	Environmental	Aquatic	Freshwater	Lentic	Freshwater	UniRef90_A6Q388	58.861	943	UniRef50_A0A0F9KHZ2	55.068	1750	UniRef50_A0A0B5QSM9	37.388	1635	UniRef50_A0A0U3EBJ3	42.182	1638	UniRef50_Q9P7W3	54.215	1780	UniRef50_A0A1B1UMN1	54.565	1378	UniRef50_A0A3M1XJ58	40.625	1248	UniRef50_A0A0S8J0M9	57.042	850
3300026488_11	96.75	0	88	95.6522	Bacteria	Aquificota	Aquificae	0	0	0	Environmental	Aquatic	Marine	Hydrothermal vents	hydrothermal vent	UniRef90_B4U831	61.774	975	UniRef50_A0A090PYP6	46.785	1858	UniRef50_A0A0D6HQE4	34.421	1795	UniRef50_A0A0U3EBJ3	49.816	1611	UniRef50_Q9P7W3	56.322	1819	UniRef50_A0A094J1Z5	50.178	843	UniRef50_A0A1V6CP20	35.357	1672	UniRef50_A0A0S8J0M9	59.79	856
3300001683_37	96.76	1.82	100	100	Bacteria	Nitrospirota	Nitrospiria	2-01-FULL-66-17	0	0	Environmental	Aquatic	Marine	Hydrothermal vents	Hydrothermal vent plume	UniRef90_B3QSH8	58.766	919	UniRef50_A0A090PYP6	65.136	1756	UniRef50_A0A0K2G835	61.64	1125	UniRef50_A0A5E6YPY0	27.798	1615	UniRef50_Q9P7W3	35.452	1747	UniRef50_C8PSZ3	42.514	1470	UniRef50_A0A1V6CP20	28.723	1929	UniRef50_A0A0S8J0M9	62.324	850
3300027773_22	96.76	3.64	100	100	Bacteria	Nitrospirota	Nitrospiria	2-01-FULL-66-17	0	0	Environmental	Terrestrial	Soil	Unclassified	Surface soil	UniRef90_A1BHN9	60.065	919	UniRef50_A0A142BF82	56.763	1225	UniRef50_A0A0K2G835	64.778	1197	UniRef50_A0A5E6YPY0	28.498	1699	UniRef50_Q9P7W3	36.455	1747	UniRef50_A0A1B1Z7C3	55.361	1366	UniRef50_Q6FEW0	58.209	1381	UniRef50_A0A101DI49	42.105	2062
3300017434_18	96.76	3.64	100	100	Bacteria	Nitrospirota	Nitrospiria	Nitrospirales	0	0	Environmental	Aquatic	Freshwater	Drinking water	Wastewater	UniRef90_B4S9F1	56.146	898	UniRef50_A0A090PYP6	64.164	1750	UniRef50_A0A0K2G835	82.393	1329	UniRef50_A0A0S4KN65	77.524	1573	UniRef50_Q9P7W3	38.056	1768	UniRef50_A0A0C5G4R8	58.225	1371	UniRef50_A0A1V6CP20	33.49	1828	UniRef50_A0A0S8J0M9	61.189	856
3300027917_99	96.8	2.4	88	95.6522	Archaea	Thermoplasmatota	Thermoplasmata_A	SG8-5	SG8-5	SG8-5	Environmental	Aquatic	Marine	Oceanic	Marine sediment	UniRef90_A9A450	40.864	865	UniRef90_O29610	34.414	1099	UniRef90_O27112	51.752	1111	UniRef90_A0A315XPB8	30.769	1240	UniRef90_A0A368TL99	58.852	1819	UniRef90_P39461	25.714	997	UniRef90_A0A0F7IIH3	41.582	1170	UniRef90_O26663	57.093	864
3300026280_26	96.82	0.25	88	95.6522	Bacteria	Nitrospirota	Thermodesulfovibrionia	Thermodesulfovibrionales	Thermodesulfovibrionaceae	Thermodesulfovibrio	Environmental	Aquatic	Thermal springs	Hot (42-90C)	Anoxygenic and chlorotrophic microbial mat	UniRef90_B0TCL9	54.605	910	UniRef50_A0A0F3GKA5	71.274	1104	UniRef50_A0A0G1VVR8	43.031	1696	UniRef50_A0A0U3EBJ3	45.902	1641	UniRef50_Q9P7W3	58.031	1731	UniRef50_A0A094J1Z5	52.688	834	UniRef50_A0A1V6CP20	33.046	1729	UniRef50_A0A0Q0G844	35.275	2682
3300020690_2	96.98	2.22	88	95.6522	Bacteria	Bacteroidota	Chlorobia	Chlorobiales	Chlorobiaceae	Chlorobium	Environmental	Aquatic	Freshwater	Lentic	Freshwater	UniRef90_B4SFQ8	88.997	927	UniRef50_A0A090PYP6	62.116	1750	UniRef50_A0A0D6HQE4	32.006	1836	UniRef50_A0A0C1XSP3	63.651	1920	UniRef50_Q9P7W3	36.424	1761	UniRef50_A0A3M3SD05	24.528	3780	UniRef50_A0A1V6CP20	35.081	1629	UniRef50_A0A0S8J0M9	60.204	880
3300000164_15	97.02	4.07	100	100	Bacteria	Campylobacterota	Campylobacteria	Campylobacterales	Arcobacteraceae	0	Environmental	Aquatic	Marine	Intertidal zone	Marine	UniRef90_A6Q388	59.81	945	UniRef50_A0A014EE28	51.224	1662	UniRef50_A0A017RVF7	40.576	1135	UniRef50_A0A0U3EBJ3	39.602	1345	UniRef50_Q9P7W3	51.405	1770	UniRef50_A0A1U9NHE7	41.776	849	UniRef50_A0A3M1XJ58	40.33	1270	UniRef50_A0A101DI49	37.714	2037
3300028398_28	97.15	2.78	100	100	Bacteria	Campylobacterota	Campylobacteria	Campylobacterales	Thiovulaceae	0	Environmental	Aquatic	Marine	Hydrothermal vents	hydrothermal vent	UniRef90_A6Q388	58.861	943	UniRef50_A0A014EE28	57.193	1690	UniRef50_A0A017RVF7	41.645	1120	UniRef50_A0A0U3EBJ3	41.622	1642	UniRef50_Q9P7W3	54.305	1777	UniRef50_A0A1B1UMN1	53.68	1384	UniRef50_A0A3M1XJ58	40.865	1248	UniRef50_A0A101DI49	38.102	1987
3300017470_20	97.25	0.55	100	100	Bacteria	Bacteroidota	Chlorobia	Chlorobiales	Chlorobiaceae	Prosthecochloris	Environmental	Aquatic	Thermal springs	Hot (42-90C)	Hot spring sediment	UniRef90_B4S9F1	86.129	928	UniRef50_A0A090PYP6	61.092	1750	UniRef50_A0A0G1VVR8	40.141	1656	UniRef50_A0A0U3EBJ3	46.503	1708	UniRef50_Q9P7W3	35.548	1761	UniRef50_A0A1B1UMN1	57.205	1372	UniRef50_A0A3M1XJ58	38.427	1327	UniRef50_A0A0S8J0M9	61.224	880
3300028553_25	97.25	0.27	100	100	Bacteria	Bacteroidota	Chlorobia	Chlorobiales	Chlorobiaceae	Chlorobium	Environmental	Aquatic	Freshwater	Lake	freshwater	UniRef90_B4SFQ8	100	930	UniRef50_A0A090PYP6	61.945	1752	UniRef50_A0A0D6HQE4	31.818	1807	UniRef50_A0A0C1XSP3	63.027	1923	UniRef50_Q9P7W3	36.529	1761	UniRef50_A0A1V5PNN4	49.822	831	UniRef50_A0A3M1XJ58	40.185	1285	UniRef50_A0A0S8J0M9	59.864	882
3300022887_7	97.27	2.64	100	100	Bacteria	Bacteroidota	Chlorobia	Chlorobiales	Chlorobiaceae	Chlorobium	Environmental	Aquatic	Non-marine Saline and Alkaline	Saline	saline water	UniRef90_A4SFT4	95.793	927	UniRef50_A0A090PYP6	60.922	1750	UniRef50_A0A0D6HQE4	31.57	1783	UniRef50_A0A0C1XSP3	63.736	1911	UniRef50_A0A2M7YZX8	59.386	877	UniRef50_A0A1V5PNN4	49.135	855	UniRef50_A0A1V6CP20	32.623	1785	UniRef50_A0A0S8J0M9	62.976	867
3300020171_15	97.33	3.2	88	95.6522	Archaea	Thermoplasmatota	Thermoplasmata_A	SG8-5	SG8-5	0	Environmental	Aquatic	Freshwater	Groundwater	Groundwater	UniRef90_A9A450	38.206	862	UniRef90_O29610	33.247	1066	UniRef90_O27112	50.404	1111	UniRef90_A0A2A2HD25	32.842	1330	UniRef90_A0A368TL99	61.322	1804	NA	NA	NA	UniRef90_A0A0F7IIH3	44.529	1173	UniRef90_O26663	60.072	831
3300019760_7	97.34	2.25	100	100	Bacteria	Campylobacterota	Campylobacteria	Campylobacterales	Sulfurovaceae	FS08-3	Environmental	Aquatic	Freshwater	River	Freshwater microbial mat	UniRef90_A6Q388	62.069	952	UniRef50_A0A014EE28	53.415	1663	UniRef50_A0A017RVF7	41.995	1134	UniRef50_A0A0U3EBJ3	44.22	1621	UniRef50_Q9P7W3	53.388	1768	UniRef50_A0A094J1Z5	46.127	847	UniRef50_A0A3M1XJ58	39.43	1263	UniRef50_A0A125RD52	52.249	862
3300028534_14	97.36	2.98	88	95.6522	Bacteria	Campylobacterota	Campylobacteria	Campylobacterales	Hydrogenimonadaceae	Hydrogenimonas	Host-associated	Annelida	Integument	Unclassified	Pompeii worm surface	UniRef90_A6Q388	61.129	952	UniRef50_A0A090PYP6	53.571	1729	UniRef50_A0A017RVF7	43.386	1123	UniRef50_A0A0U3EBJ3	43.321	1644	UniRef50_Q9P7W3	54.098	1795	UniRef50_A0A094J1Z5	46.479	847	UniRef50_A0A3M1XJ58	42.143	1260	UniRef50_A0A101DI49	38.34	2032
3300020333_14	97.38	2.05	88	95.6522	Bacteria	Nitrospinota	UBA7883	UBA7883	UBA7883	UBA7883	Environmental	Aquatic	Marine	Unclassified	Marine	UniRef90_B0TCL9	54.754	913	UniRef50_A0A090PYP6	63.14	1750	UniRef50_A0A0D6HQE4	36.607	1648	UniRef50_A0A0U3EBJ3	44.404	1627	UniRef50_Q9P7W3	37.585	1702	UniRef50_A0A094J1Z5	46.953	832	UniRef50_A0A162S9M1	55.495	544	UniRef50_A0A0S8J0M9	59.507	850
3300022181_60	97.54	0.61	100	100	Bacteria	Campylobacterota	Campylobacteria	Campylobacterales	Thiovulaceae	Sulfuricurvum	Engineered	Modeled	Simulated communities (microbial mixture)	Unclassified	defined medium	UniRef90_A6Q388	61.709	943	UniRef50_A0A014EE28	50.963	1663	UniRef50_A0A017RVF7	42.257	1132	UniRef50_A0A0U3EBJ3	42	1636	UniRef50_Q9P7W3	54.472	1806	UniRef50_A0A1B1UMN1	53.478	1378	UniRef50_A0A3M1XJ58	40	1258	UniRef50_A0A101DI49	37.679	2023
3300029233_1	97.67	2.73	100	100	Bacteria	Nitrospirota	Nitrospiria	Nitrospirales	Nitrospiraceae	Nitrospira_A	Engineered	Wastewater	Industrial wastewater	Unclassified	sludge	UniRef90_B3QSH8	61.039	919	UniRef50_A0A090PYP6	65.7	1752	UniRef50_A0A0K2G835	90.293	1329	UniRef50_A0A0S4KN65	88.571	1575	UniRef50_Q9P7W3	37.96	1749	UniRef50_A0A177R9S3	56.025	1402	UniRef50_Q6FEW0	65.812	1384	UniRef50_A0A136LXV0	33.803	2049
3300027800_36	97.79	1.66	100	100	Bacteria	Bacteroidota	Chlorobia	Chlorobiales	Chlorobiaceae	Chlorobium	Environmental	Aquatic	Freshwater	Pond	Freshwater	UniRef90_B3EEE5	88.387	928	UniRef50_A0A090PYP6	62.628	1750	UniRef50_A0A0G1VVR8	38.153	1672	UniRef50_A0A0C1XSP3	63.651	1923	UniRef50_Q9P7W3	36.86	1759	UniRef50_A0A1V5PNN4	49.291	834	UniRef50_A0A3M1XJ58	38.902	1303	UniRef50_A0A0S8J0M9	62.245	880
3300028581_33	97.8	0.27	100	100	Bacteria	Bacteroidota	Chlorobia	Chlorobiales	Chlorobiaceae	Chlorobium	Environmental	Aquatic	Freshwater	Lake	freshwater	UniRef90_B4SFQ8	100	928	UniRef50_A0A090PYP6	61.945	1752	UniRef50_A0A0D6HQE4	31.818	1809	UniRef50_A0A0C1XSP3	63.027	1921	UniRef50_Q9P7W3	36.529	1761	UniRef50_A0A1V5PNN4	49.822	831	UniRef50_A0A3M1XJ58	40.185	1285	UniRef50_A0A0S8J0M9	59.864	880
3300005512_25	97.8	0.64	100	100	Bacteria	Bacteroidota	Chlorobia	Chlorobiales	Chlorobiaceae	Prosthecochloris	Environmental	Aquatic	Non-marine Saline and Alkaline	Saline	Saline water and sediment	UniRef90_B4S9F1	83.548	930	UniRef50_A0A090PYP6	59.044	1752	UniRef50_A0A0D6HQE4	30.945	1812	UniRef50_A0A0U3EBJ3	46.678	1708	UniRef50_Q9P7W3	35.831	1759	UniRef50_A0A1B1UMN1	56.087	1378	UniRef50_A0A1V6CP20	33.007	1801	UniRef50_A0A0S8J0M9	60.884	882
3300023301_8	97.95	3.07	100	100	Bacteria	Campylobacterota	Campylobacteria	Campylobacterales	Sulfurovaceae	Sulfurovum	Environmental	Aquatic	Non-marine Saline and Alkaline	Hypersaline	Hypersaline	UniRef90_A6Q388	60.568	948	UniRef50_A0A090PYP6	52.381	1731	UniRef50_A0A0B5QSM9	37.818	1599	UniRef50_A0A0U3EBJ3	43.116	1639	UniRef50_Q9P7W3	52.288	1791	UniRef50_A0A1B1UMN1	55.217	1380	UniRef50_A0A3M1XJ58	40.802	1270	UniRef50_A0A101DI49	37.286	2031
3300000162_3	97.97	2.85	100	100	Bacteria	Campylobacterota	Campylobacteria	Campylobacterales	Thiovulaceae	0	Environmental	Aquatic	Freshwater	Lentic	Freshwater	UniRef90_A6Q388	58.861	943	UniRef50_A0A0F9KHZ2	55.068	1752	UniRef50_A0A0B5QSM9	37.388	1633	UniRef50_A0A0U3EBJ3	42.182	1638	UniRef50_Q9P7W3	54.215	1780	UniRef50_A0A1B1UMN1	54.565	1378	UniRef50_A0A3M1XJ58	40.625	1246	UniRef50_A0A0S8J0M9	57.042	850
3300027800_49	98.14	1.23	100	100	Bacteria	Campylobacterota	Campylobacteria	Campylobacterales	Thiovulaceae	Sulfuricurvum	Environmental	Aquatic	Freshwater	Pond	Freshwater	UniRef90_A6Q388	60.443	945	UniRef50_A0A090PYP6	55.366	1734	UniRef50_A0A0G1VVR8	37.5	1653	UniRef50_A0A0U3EBJ3	42.468	1638	UniRef50_Q9P7W3	54.05	1782	UniRef50_A0A1B1UMN1	53.696	1380	UniRef50_A0A3M1XJ58	40.047	1264	UniRef50_A0A101DI49	37.857	2025
3300027373_23	98.31	0.75	100	100	Bacteria	Campylobacterota	Campylobacteria	Campylobacterales	Thiovulaceae	Sulfurimonas	Engineered	Bioremediation	Tetrachloroethylene and derivatives	Tetrachloroethylene	Bioremediated contaminated groundwater	UniRef90_A6Q388	61.129	949	UniRef50_A0A014EE28	54.53	1693	UniRef50_A0A0B5QSM9	39.091	1597	UniRef50_A0A0U3EBJ3	41.636	1638	UniRef50_Q9P7W3	52.893	1780	UniRef50_A0A1B1UMN1	52.609	1378	UniRef50_A0A3M1XJ58	40.048	1248	UniRef50_A0A0S8J0M9	55.714	838
3300020715_5	98.35	1.1	100	100	Bacteria	Bacteroidota	Chlorobia	Chlorobiales	Chlorobiaceae	Chlorobium	Environmental	Aquatic	Freshwater	Lentic	Freshwater	UniRef90_B4SFQ8	88.997	925	UniRef50_A0A090PYP6	62.116	1752	UniRef50_A0A0D6HQE4	32.006	1834	UniRef50_A0A0C1XSP3	63.651	1920	UniRef50_Q9P7W3	36.424	1759	UniRef50_A0A1V5PNN4	50.916	805	UniRef50_A0A1V6CP20	35.081	1627	UniRef50_A0A0S8J0M9	60.204	882
3300022860_8	98.36	1.09	100	100	Bacteria	Bacteroidota	Chlorobia	Chlorobiales	Chlorobiaceae	Chlorobium	Environmental	Aquatic	Non-marine Saline and Alkaline	Saline	saline water	UniRef90_A4SFT4	95.793	927	UniRef50_A0A090PYP6	60.922	1752	UniRef50_A0A0D6HQE4	31.494	1818	UniRef50_A0A0C1XSP3	63.736	1909	UniRef50_Q9P7W3	35.207	1761	UniRef50_A0A1V5PNN4	49.135	853	UniRef50_A0A1V6CP20	32.623	1783	UniRef50_A0A0S8J0M9	62.976	865
3300027796_43	98.36	0.41	100	100	Bacteria	Campylobacterota	Campylobacteria	Campylobacterales	Thiovulaceae	Sulfuricurvum	Environmental	Aquatic	Freshwater	Pond	Freshwater	UniRef90_A6Q388	60.759	945	UniRef50_A0A090PYP6	55.403	1722	UniRef50_A0A0B5QSM9	40.893	1638	UniRef50_A0A0U3EBJ3	44.084	1554	UniRef50_Q9P7W3	53.507	1806	UniRef50_A0A1B1UMN1	53.261	1380	UniRef50_A0A3M1XJ58	39.618	1255	UniRef50_A0A101DI49	37.429	2025
3300028417_17	98.37	0.41	100	100	Bacteria	Campylobacterota	Campylobacteria	Campylobacterales	Thiovulaceae	4484-230	Environmental	Aquatic	Marine	Hydrothermal vents	hydrothermal vent	UniRef90_A6Q388	60.188	954	UniRef50_A0A090PYP6	56.218	1740	UniRef50_A0A017RVF7	41.005	1123	UniRef50_A0A0U3EBJ3	42.909	1638	UniRef50_Q9P7W3	53.783	1785	UniRef50_A0A1B1UMN1	53.93	1374	UniRef50_A0A3M1XJ58	39.25	1198	UniRef50_A0A125RD52	52.941	862
3300021128_1	98.63	3.57	100	100	Bacteria	Bacteroidota	Chlorobia	Chlorobiales	Chlorobiaceae	Chlorobium	Environmental	Aquatic	Freshwater	Lentic	Freshwater	UniRef90_B4SFQ8	88.997	925	UniRef50_A0A090PYP6	62.116	1752	UniRef50_A0A0D6HQE4	32.006	1834	UniRef50_A0A0C1XSP3	63.651	1920	UniRef50_Q9P7W3	36.424	1761	UniRef50_A0A1V5PNN4	50.916	807	UniRef50_A0A1V6CP20	35.081	1629	UniRef50_A0A0S8J0M9	60.204	880
3300027592_52	98.76	1.42	100	100	Bacteria	Campylobacterota	Campylobacteria	Campylobacterales	Thiovulaceae	Sulfuricurvum	Engineered	Lab enrichment	Defined media	Anaerobic media	Enrichment culture	UniRef90_A6Q388	61.709	945	UniRef50_A0A014EE28	50.963	1665	UniRef50_A0A017RVF7	42.257	1134	UniRef50_A0A0U3EBJ3	42	1636	UniRef50_Q9P7W3	54.472	1804	UniRef50_A0A1B1UMN1	53.696	1380	UniRef50_A0A3M1XJ58	40	1260	UniRef50_A0A101DI49	37.679	2025
3300020735_6	98.9	1.1	100	100	Bacteria	Bacteroidota	Chlorobia	Chlorobiales	Chlorobiaceae	Chlorobium	Environmental	Aquatic	Freshwater	Lentic	Freshwater	UniRef90_B4SFQ8	88.997	927	UniRef50_A0A090PYP6	62.116	1750	UniRef50_A0A0D6HQE4	32.006	1836	UniRef50_A0A0C1XSP3	63.651	1920	UniRef50_Q9P7W3	36.424	1759	UniRef50_A0A1V5PNN4	50.916	805	UniRef50_A0A1V6CP20	35.081	1627	UniRef50_A0A0S8J0M9	60.204	882
3300021120_3	98.9	1.1	100	100	Bacteria	Bacteroidota	Chlorobia	Chlorobiales	Chlorobiaceae	Chlorobium	Environmental	Aquatic	Freshwater	Lentic	Freshwater	UniRef90_B4SFQ8	88.997	925	UniRef50_A0A090PYP6	62.116	1752	UniRef50_A0A0D6HQE4	32.006	1836	UniRef50_A0A0C1XSP3	63.651	1920	UniRef50_Q9P7W3	36.424	1761	UniRef50_A0A1V5PNN4	50.916	805	UniRef50_A0A1V6CP20	35.081	1627	UniRef50_A0A0S8J0M9	60.204	882
3300020698_2	98.9	1.1	100	100	Bacteria	Bacteroidota	Chlorobia	Chlorobiales	Chlorobiaceae	Chlorobium	Environmental	Aquatic	Freshwater	Lentic	Freshwater	UniRef90_B4SFQ8	88.997	927	UniRef50_A0A090PYP6	62.116	1750	UniRef50_A0A0D6HQE4	32.006	1836	UniRef50_A0A0C1XSP3	63.651	1918	UniRef50_Q9P7W3	36.424	1759	UniRef50_A0A1V5PNN4	50.916	807	UniRef50_A0A1V6CP20	35.081	1627	UniRef50_A0A0S8J0M9	60.204	880
3300021130_4	98.9	1.65	100	100	Bacteria	Bacteroidota	Chlorobia	Chlorobiales	Chlorobiaceae	Chlorobium	Environmental	Aquatic	Freshwater	Lentic	Freshwater	UniRef90_B4SFQ8	88.997	927	UniRef50_A0A090PYP6	62.116	1752	UniRef50_A0A0D6HQE4	32.006	1834	UniRef50_A0A0C1XSP3	63.651	1920	UniRef50_Q9P7W3	36.424	1759	UniRef50_A0A1V5PNN4	50.916	805	UniRef50_A0A1V6CP20	35.081	1627	UniRef50_A0A0S8J0M9	60.204	882
3300021116_2	98.9	1.65	100	100	Bacteria	Bacteroidota	Chlorobia	Chlorobiales	Chlorobiaceae	Chlorobium	Environmental	Aquatic	Freshwater	Lentic	Freshwater	UniRef90_B4SFQ8	88.997	927	UniRef50_A0A090PYP6	62.116	1750	UniRef50_A0A0D6HQE4	32.006	1836	UniRef50_A0A0C1XSP3	63.651	1918	UniRef50_Q9P7W3	36.424	1759	UniRef50_A0A1V5PNN4	50.916	805	UniRef50_A0A1V6CP20	35.081	1629	UniRef50_A0A0S8J0M9	60.204	882
3300020733_4	98.9	1.37	100	100	Bacteria	Bacteroidota	Chlorobia	Chlorobiales	Chlorobiaceae	Chlorobium	Environmental	Aquatic	Freshwater	Lentic	Freshwater	UniRef90_B4SFQ8	88.997	927	UniRef50_A0A090PYP6	62.116	1752	UniRef50_A0A0D6HQE4	32.006	1836	UniRef50_A0A0C1XSP3	63.651	1920	UniRef50_Q9P7W3	36.424	1759	UniRef50_A0A1V5PNN4	50.549	805	UniRef50_A0A1V6CP20	35.081	1627	UniRef50_A0A0S8J0M9	60.204	880
3300021126_3	98.9	1.1	100	100	Bacteria	Bacteroidota	Chlorobia	Chlorobiales	Chlorobiaceae	Chlorobium	Environmental	Aquatic	Freshwater	Lentic	Freshwater	UniRef90_B4SFQ8	88.997	925	UniRef50_A0A090PYP6	62.116	1752	UniRef50_A0A0D6HQE4	32.006	1834	UniRef50_A0A0C1XSP3	63.651	1920	UniRef50_Q9P7W3	36.424	1759	UniRef50_A0A1V5PNN4	50.916	807	UniRef50_A0A1V6CP20	35.081	1629	UniRef50_A0A0S8J0M9	60.204	882
3300021114_2	98.9	0.55	100	100	Bacteria	Bacteroidota	Chlorobia	Chlorobiales	Chlorobiaceae	Chlorobium	Environmental	Aquatic	Freshwater	Lentic	Freshwater	UniRef90_B4SFQ8	88.997	925	UniRef50_A0A090PYP6	62.116	1752	UniRef50_A0A0D6HQE4	32.006	1834	UniRef50_A0A0C1XSP3	63.651	1920	UniRef50_Q9P7W3	36.424	1759	UniRef50_A0A1V5PNN4	50.916	807	UniRef50_A0A1V6CP20	35.081	1627	UniRef50_A0A0S8J0M9	60.204	880
3300021135_7	98.9	1.1	100	100	Bacteria	Bacteroidota	Chlorobia	Chlorobiales	Chlorobiaceae	Chlorobium	Environmental	Aquatic	Freshwater	Lentic	Freshwater	UniRef90_B4SFQ8	88.997	925	UniRef50_A0A090PYP6	62.116	1752	UniRef50_A0A0D6HQE4	32.006	1834	UniRef50_A0A0C1XSP3	63.651	1920	UniRef50_Q9P7W3	36.424	1759	UniRef50_A0A1V5PNN4	50.916	805	UniRef50_A0A1V6CP20	35.081	1629	UniRef50_A0A0S8J0M9	60.204	880
3300021123_2	98.9	1.1	100	100	Bacteria	Bacteroidota	Chlorobia	Chlorobiales	Chlorobiaceae	Chlorobium	Environmental	Aquatic	Freshwater	Lentic	Freshwater	UniRef90_B4SFQ8	88.997	927	UniRef50_A0A090PYP6	62.116	1752	UniRef50_A0A0D6HQE4	32.006	1834	UniRef50_A0A0C1XSP3	63.651	1920	UniRef50_Q9P7W3	36.424	1759	UniRef50_A0A1V5PNN4	50.916	805	UniRef50_A0A1V6CP20	35.081	1627	UniRef50_A0A0S8J0M9	60.204	880
3300020720_6	98.9	1.1	100	100	Bacteria	Bacteroidota	Chlorobia	Chlorobiales	Chlorobiaceae	Chlorobium	Environmental	Aquatic	Freshwater	Lentic	Freshwater	UniRef90_B4SFQ8	88.997	925	UniRef50_A0A090PYP6	62.116	1750	UniRef50_A0A0D6HQE4	32.006	1836	UniRef50_A0A0C1XSP3	63.651	1918	UniRef50_Q9P7W3	36.424	1761	UniRef50_A0A1V5PNN4	50.916	807	UniRef50_A0A1V6CP20	35.081	1627	UniRef50_A0A0S8J0M9	60.204	882
3300025410_2	98.9	1.1	100	100	Bacteria	Bacteroidota	Chlorobia	Chlorobiales	Chlorobiaceae	Chlorobium	Environmental	Aquatic	Freshwater	Lentic	Freshwater	UniRef90_B4SFQ8	88.997	925	UniRef50_A0A090PYP6	62.116	1750	UniRef50_A0A0D6HQE4	32.006	1836	UniRef50_A0A0C1XSP3	63.651	1920	UniRef50_Q9P7W3	36.424	1761	UniRef50_A0A1V5PNN4	50.916	807	UniRef50_A0A1V6CP20	35.081	1627	UniRef50_A0A0S8J0M9	60.204	882
3300020691_2	98.9	1.1	100	100	Bacteria	Bacteroidota	Chlorobia	Chlorobiales	Chlorobiaceae	Chlorobium	Environmental	Aquatic	Freshwater	Lentic	Freshwater	UniRef90_B4SFQ8	88.997	925	UniRef50_A0A090PYP6	62.116	1752	UniRef50_A0A0D6HQE4	32.006	1836	UniRef50_A0A0C1XSP3	63.651	1920	UniRef50_Q9P7W3	36.424	1761	UniRef50_A0A1V5PNN4	50.916	807	UniRef50_A0A1V6CP20	35.081	1627	UniRef50_A0A0S8J0M9	60.204	880
3300018080_43	98.9	3.22	100	100	Bacteria	Bacteroidota	Chlorobia	Chlorobiales	Chlorobiaceae	Chlorobium_A	Environmental	Aquatic	Non-marine Saline and Alkaline	Hypersaline	Hypersaline lake sediment	UniRef90_B3EP06	99.677	930	UniRef50_A0A0F9KHZ2	60.304	1773	UniRef50_A0A0G1VVR8	38.732	1651	UniRef50_A0A0U3EBJ3	45.406	1695	UniRef50_Q9P7W3	35.05	1761	UniRef50_A0A1B1UMN1	55.24	1374	UniRef50_A0A1V6CP20	32.998	1780	UniRef50_A0A0S8J0M9	60.884	882
3300021125_2	98.9	1.1	100	100	Bacteria	Bacteroidota	Chlorobia	Chlorobiales	Chlorobiaceae	Chlorobium	Environmental	Aquatic	Freshwater	Lentic	Freshwater	UniRef90_B4SFQ8	88.997	927	UniRef50_A0A090PYP6	62.116	1750	UniRef50_A0A0D6HQE4	32.006	1834	UniRef50_A0A0C1XSP3	63.651	1920	UniRef50_Q9P7W3	36.424	1761	UniRef50_A0A1V5PNN4	50.916	807	UniRef50_A0A1V6CP20	35.081	1629	UniRef50_A0A0S8J0M9	60.204	882
3300025788_3	98.9	0.55	100	100	Bacteria	Bacteroidota	Chlorobia	Chlorobiales	Chlorobiaceae	Chlorobium	Environmental	Aquatic	Freshwater	Lentic	Freshwater	UniRef90_B4SFQ8	88.997	927	UniRef50_A0A090PYP6	62.116	1750	UniRef50_A0A0D6HQE4	32.006	1836	UniRef50_A0A0C1XSP3	63.651	1920	UniRef50_Q9P7W3	36.424	1761	UniRef50_A0A1V5PNN4	50.916	807	UniRef50_A0A1V6CP20	35.081	1627	UniRef50_A0A0S8J0M9	60.204	882
3300020679_2	98.9	1.1	100	100	Bacteria	Bacteroidota	Chlorobia	Chlorobiales	Chlorobiaceae	Chlorobium	Environmental	Aquatic	Freshwater	Lentic	Freshwater	UniRef90_B4SFQ8	88.997	925	UniRef50_A0A090PYP6	62.116	1752	UniRef50_A0A0D6HQE4	32.006	1834	UniRef50_A0A0C1XSP3	63.651	1920	UniRef50_Q9P7W3	36.424	1759	UniRef50_A0A1V5PNN4	50.916	805	UniRef50_A0A1V6CP20	35.081	1629	UniRef50_A0A0S8J0M9	60.204	882
3300023249_8	98.91	0.55	100	100	Bacteria	Bacteroidota	Chlorobia	Chlorobiales	Chlorobiaceae	Chlorobium	Environmental	Aquatic	Non-marine Saline and Alkaline	Saline	saline water	UniRef90_A4SFT4	95.793	927	UniRef50_A0A090PYP6	60.922	1750	UniRef50_A0A0D6HQE4	31.494	1818	UniRef50_A0A0C1XSP3	63.736	1909	UniRef50_Q9P7W3	35.207	1759	UniRef50_A0A1V5PNN4	49.135	855	UniRef50_A0A1V6CP20	32.623	1783	UniRef50_A0A0S8J0M9	62.976	867
3300022884_9	98.91	0.91	100	100	Bacteria	Bacteroidota	Chlorobia	Chlorobiales	Chlorobiaceae	Chlorobium	Environmental	Aquatic	Non-marine Saline and Alkaline	Saline	saline water	UniRef90_A4SFT4	95.793	925	UniRef50_A0A090PYP6	60.922	1752	UniRef50_A0A0D6HQE4	31.494	1816	UniRef50_A0A0C1XSP3	63.736	1911	UniRef50_Q9P7W3	35.207	1759	UniRef50_A0A1V5PNN4	49.135	853	UniRef50_A0A1V6CP20	32.623	1785	UniRef50_A0A0S8J0M9	62.976	867
3300005512_36	98.91	0.82	100	100	Bacteria	Bacteroidota	Chlorobia	Chlorobiales	Chlorobiaceae	Chlorobium	Environmental	Aquatic	Non-marine Saline and Alkaline	Saline	Saline water and sediment	UniRef90_A4SFT4	100	925	UniRef50_A0A090PYP6	61.775	1750	UniRef50_A0A0D6HQE4	31.006	1818	UniRef50_A0A0C1XSP3	63.579	1911	UniRef50_Q9P7W3	36.033	1759	UniRef50_A0A1V5PNN4	49.315	864	UniRef50_A0A1V6CP20	33.063	1788	UniRef50_A0A0S8J0M9	63.322	865
3300000470_5	98.91	3.55	100	100	Bacteria	Bacteroidota	Chlorobia	Chlorobiales	Chloroherpetonaceae	0	Environmental	Aquatic	Marine	Intertidal zone	Salt Marsh	UniRef90_B3QSH8	82.581	930	UniRef50_A0A090PYP6	60.41	1735	UniRef50_A0A0D6HQE4	30.357	1804	UniRef50_A0A0U3EBJ3	44.424	1609	UniRef50_Q9P7W3	36.093	1759	UniRef50_A0A0C5G4R8	53.509	1351	UniRef50_A0A3M1XJ58	37.731	1285	UniRef50_A0A0S8J0M9	62.245	880
3300001419_19	98.91	1.64	100	100	Bacteria	Bacteroidota	Chlorobia	Chlorobiales	Chlorobiaceae	Chlorobium	Environmental	Aquatic	Non-marine Saline and Alkaline	Saline	Saline water and sediment	UniRef90_A4SFT4	100	925	UniRef50_A0A090PYP6	61.775	1750	UniRef50_A0A0D6HQE4	31.006	1816	UniRef50_A0A0C1XSP3	63.579	1909	UniRef50_Q9P7W3	36.198	1759	UniRef50_A0A1V5PNN4	48.63	864	UniRef50_A0A1V6CP20	33.063	1786	UniRef50_A0A0S8J0M9	63.322	865
3300005470_8	98.91	0.55	100	100	Bacteria	Bacteroidota	Chlorobia	Chlorobiales	Chlorobiaceae	Chlorobium	Environmental	Aquatic	Non-marine Saline and Alkaline	Saline	Saline water and sediment	UniRef90_A4SFT4	100	925	UniRef50_A0A090PYP6	61.775	1752	UniRef50_A0A0D6HQE4	31.006	1816	UniRef50_A0A0C1XSP3	63.579	1911	UniRef50_Q9P7W3	36.033	1759	UniRef50_A0A1V5PNN4	49.315	864	UniRef50_A0A1V6CP20	33.063	1786	UniRef50_A0A0S8J0M9	63.322	867
3300027796_44	99.1	1.54	100	100	Bacteria	Campylobacterota	Campylobacteria	Campylobacterales	UBA6016	UBA6016	Environmental	Aquatic	Freshwater	Pond	Freshwater	UniRef90_A6Q388	57.962	939	UniRef50_A0A090PYP6	62.628	1752	UniRef50_A0A017RVF7	41.799	1125	UniRef50_A0A0U3EBJ3	44.727	1632	UniRef50_Q9P7W3	53.719	1780	UniRef50_A0A1B1UMN1	56.455	1371	UniRef50_A0A3M1XJ58	42.5	1189	UniRef50_A0A0S8J0M9	55.357	840
3300027800_45	99.1	1.54	100	100	Bacteria	Campylobacterota	Campylobacteria	Campylobacterales	UBA6016	UBA6016	Environmental	Aquatic	Freshwater	Pond	Freshwater	UniRef90_A6Q388	57.962	939	UniRef50_A0A090PYP6	62.628	1752	UniRef50_A0A017RVF7	41.799	1125	UniRef50_A0A0U3EBJ3	44.727	1630	UniRef50_Q9P7W3	53.719	1780	UniRef50_A0A1B1UMN1	56.455	1371	UniRef50_A0A3M1XJ58	42.5	1189	UniRef50_A0A0S8J0M9	55.357	840
3300023262_7	99.18	0.55	100	100	Bacteria	Bacteroidota	Chlorobia	Chlorobiales	Chlorobiaceae	Chlorobium	Environmental	Aquatic	Non-marine Saline and Alkaline	Saline	saline water	UniRef90_A4SFT4	95.793	927	UniRef50_A0A090PYP6	60.922	1750	UniRef50_A0A0D6HQE4	31.494	1818	UniRef50_A0A0C1XSP3	63.736	1909	UniRef50_Q9P7W3	35.207	1761	UniRef50_A0A1V5PNN4	49.135	855	UniRef50_A0A1V6CP20	32.623	1783	UniRef50_A0A0S8J0M9	62.976	865
3300028625_23	99.18	2.46	100	100	Bacteria	Campylobacterota	Campylobacteria	Campylobacterales	Sulfurovaceae	Sulfurovum_A	Engineered	Wastewater	Anaerobic digestor	Unclassified	activated sludge	UniRef90_A6Q388	59.236	939	UniRef50_A0A0A1HQ24	59.599	1044	UniRef50_A0A017RVF7	42.287	1116	UniRef50_A0A0U3EBJ3	42.364	1636	UniRef50_Q9P7W3	52.727	1782	UniRef50_A0A1B1UMN1	55.338	1377	UniRef50_A0A3M1XJ58	40.618	1261	UniRef50_A0A0S8J0M9	56.429	840
3300005470_4	99.18	1.43	100	100	Bacteria	Campylobacterota	Campylobacteria	Campylobacterales	Thiovulaceae	Sulfurimonas	Environmental	Aquatic	Non-marine Saline and Alkaline	Saline	Saline water and sediment	UniRef90_A6Q388	58.095	940	UniRef50_A0A014EE28	53.415	1660	UniRef50_A0A0D6HQE4	29.587	1782	UniRef50_A0A0U3EBJ3	42.364	1638	UniRef50_Q9P7W3	52.318	1767	UniRef50_A0A1B1UMN1	53.78	1387	UniRef50_A0A3M1XJ58	39.336	1248	UniRef50_A0A0S8J0M9	54.286	838
3300027815_41	99.18	1.02	100	100	Bacteria	Campylobacterota	Campylobacteria	Campylobacterales	Thiovulaceae	Sulfurimonas	Environmental	Aquatic	Freshwater	Groundwater	Groundwater	UniRef90_A6Q388	60.502	949	UniRef50_A0A090PYP6	54.174	1729	UniRef50_A0A0B5QSM9	38.909	1599	UniRef50_A0A0U3EBJ3	41.636	1636	UniRef50_Q9P7W3	53.884	1780	UniRef50_A0A1B1UMN1	52.391	1378	UniRef50_A0A3M1XJ58	40.385	1248	UniRef50_A0A101DI49	38.627	2038
3300026484_8	99.37	1.02	100	100	Bacteria	Campylobacterota	Campylobacteria	Campylobacterales	Sulfurovaceae	Sulfurovum	Environmental	Aquatic	Marine	Hydrothermal vents	hydrothermal vent	UniRef90_A6Q388	57.053	952	UniRef50_A0A090PYP6	53.559	1729	UniRef50_A0A017RVF7	41.885	1135	UniRef50_A0A0U3EBJ3	40.687	1639	UniRef50_Q9P7W3	52.358	1798	UniRef50_A0A1U9NHE7	42.105	847	UniRef50_A0A3M1XJ58	39.667	1263	UniRef50_A0A101DI49	37.946	2038
3300022890_5	99.45	0.55	100	100	Bacteria	Bacteroidota	Chlorobia	Chlorobiales	Chlorobiaceae	Chlorobium	Environmental	Aquatic	Non-marine Saline and Alkaline	Saline	saline water	UniRef90_A4SFT4	95.793	927	UniRef50_A0A090PYP6	60.922	1750	UniRef50_A0A0D6HQE4	31.494	1818	UniRef50_A0A0C1XSP3	63.736	1909	UniRef50_Q9P7W3	35.207	1759	UniRef50_A0A1V5PNN4	49.135	855	UniRef50_A0A1V6CP20	32.623	1785	UniRef50_A0A0S8J0M9	62.976	865
3300020721_3	99.45	4	100	100	Bacteria	Bacteroidota	Chlorobia	Chlorobiales	Chlorobiaceae	Chlorobium	Environmental	Aquatic	Freshwater	Lentic	Freshwater	UniRef90_B4SFQ8	88.997	925	UniRef50_A0A090PYP6	62.116	1750	UniRef50_A0A0D6HQE4	32.006	1836	UniRef50_A0A0C1XSP3	63.651	1918	UniRef50_Q9P7W3	36.424	1759	UniRef50_A0A1V5PNN4	50.916	805	UniRef50_A0A1V6CP20	35.081	1629	UniRef50_A0A0S8J0M9	60.204	882
3300022826_4	99.45	0.55	100	100	Bacteria	Bacteroidota	Chlorobia	Chlorobiales	Chlorobiaceae	Chlorobium	Environmental	Aquatic	Non-marine Saline and Alkaline	Saline	saline water	UniRef90_A4SFT4	95.793	927	UniRef50_A0A090PYP6	60.922	1750	UniRef50_A0A0D6HQE4	31.494	1818	UniRef50_A0A0C1XSP3	63.736	1909	UniRef50_Q9P7W3	35.207	1761	UniRef50_A0A1V5PNN4	49.135	853	UniRef50_A0A1V6CP20	32.623	1785	UniRef50_A0A0S8J0M9	62.976	867
3300020713_1	99.45	2.93	100	100	Bacteria	Bacteroidota	Chlorobia	Chlorobiales	Chlorobiaceae	Chlorobium	Environmental	Aquatic	Freshwater	Lentic	Freshwater	UniRef90_B4SFQ8	88.997	927	UniRef50_A0A090PYP6	62.116	1752	UniRef50_A0A0D6HQE4	32.006	1834	UniRef50_A0A0C1XSP3	63.651	1920	UniRef50_Q9P7W3	36.424	1761	UniRef50_A0A1V5PNN4	50.916	807	UniRef50_A0A1V6CP20	35.081	1627	UniRef50_A0A0S8J0M9	60.204	880
3300025698_17	99.45	0.55	100	100	Bacteria	Bacteroidota	Chlorobia	Chlorobiales	Chlorobiaceae	Chlorobium	Environmental	Aquatic	Non-marine Saline and Alkaline	Saline	Saline lake	UniRef90_A4SFT4	95.793	925	UniRef50_A0A090PYP6	60.922	1752	UniRef50_A0A0D6HQE4	31.494	1816	UniRef50_A0A0C1XSP3	63.736	1911	UniRef50_Q9P7W3	35.207	1759	UniRef50_A0A1V5PNN4	49.135	855	UniRef50_A0A1V6CP20	32.623	1783	UniRef50_A0A0S8J0M9	62.976	865
3300022854_6	99.45	0.55	100	100	Bacteria	Bacteroidota	Chlorobia	Chlorobiales	Chlorobiaceae	Chlorobium	Environmental	Aquatic	Non-marine Saline and Alkaline	Saline	saline water	UniRef90_A4SFT4	95.793	927	UniRef50_A0A090PYP6	60.922	1750	UniRef50_A0A0D6HQE4	31.494	1818	UniRef50_A0A0C1XSP3	63.736	1909	UniRef50_Q9P7W3	35.207	1759	UniRef50_A0A1V5PNN4	49.135	855	UniRef50_A0A1V6CP20	32.623	1785	UniRef50_A0A0S8J0M9	62.976	867
3300020688_2	99.45	1.65	100	100	Bacteria	Bacteroidota	Chlorobia	Chlorobiales	Chlorobiaceae	Chlorobium	Environmental	Aquatic	Freshwater	Lentic	Freshwater	UniRef90_B4SFQ8	88.997	927	UniRef50_A0A090PYP6	62.116	1752	UniRef50_A0A0D6HQE4	32.006	1834	UniRef50_A0A0C1XSP3	63.651	1920	UniRef50_Q9P7W3	36.424	1759	UniRef50_A0A1V5PNN4	50.916	805	UniRef50_A0A1V6CP20	35.081	1629	UniRef50_A0A0S8J0M9	60.204	882
3300020707_2	99.45	1.1	100	100	Bacteria	Bacteroidota	Chlorobia	Chlorobiales	Chlorobiaceae	Chlorobium	Environmental	Aquatic	Freshwater	Lentic	Freshwater	UniRef90_B4SFQ8	88.997	925	UniRef50_A0A090PYP6	62.116	1750	UniRef50_A0A0D6HQE4	32.006	1836	UniRef50_A0A0C1XSP3	63.651	1918	UniRef50_Q9P7W3	36.424	1759	UniRef50_A0A1V5PNN4	50.916	805	UniRef50_A0A1V6CP20	35.081	1629	UniRef50_A0A0S8J0M9	60.204	882
3300022882_7	99.45	0.55	100	100	Bacteria	Bacteroidota	Chlorobia	Chlorobiales	Chlorobiaceae	Chlorobium	Environmental	Aquatic	Non-marine Saline and Alkaline	Saline	saline water	UniRef90_A4SFT4	95.793	927	UniRef50_A0A090PYP6	60.922	1752	UniRef50_A0A0D6HQE4	31.494	1818	UniRef50_A0A0C1XSP3	63.736	1909	UniRef50_Q9P7W3	35.207	1761	UniRef50_A0A1V5PNN4	49.135	853	UniRef50_A0A1V6CP20	32.623	1783	UniRef50_A0A0S8J0M9	62.976	865
3300022834_6	99.45	0.55	100	100	Bacteria	Bacteroidota	Chlorobia	Chlorobiales	Chlorobiaceae	Chlorobium	Environmental	Aquatic	Non-marine Saline and Alkaline	Saline	saline water	UniRef90_A4SFT4	95.793	925	UniRef50_A0A090PYP6	60.922	1752	UniRef50_A0A0D6HQE4	31.494	1816	UniRef50_A0A0C1XSP3	63.736	1911	UniRef50_Q9P7W3	35.207	1761	UniRef50_A0A1V5PNN4	49.135	855	UniRef50_A0A1V6CP20	32.623	1783	UniRef50_A0A0S8J0M9	62.976	865
3300023233_7	99.45	0.55	100	100	Bacteria	Bacteroidota	Chlorobia	Chlorobiales	Chlorobiaceae	Chlorobium	Environmental	Aquatic	Non-marine Saline and Alkaline	Saline	saline water	UniRef90_A4SFT4	95.793	925	UniRef50_A0A090PYP6	60.922	1752	UniRef50_A0A0D6HQE4	31.494	1816	UniRef50_A0A0C1XSP3	63.736	1911	UniRef50_Q9P7W3	35.207	1761	UniRef50_A0A1V5PNN4	49.135	855	UniRef50_A0A1V6CP20	32.623	1783	UniRef50_A0A0S8J0M9	62.976	867
3300023253_8	99.45	0.55	100	100	Bacteria	Bacteroidota	Chlorobia	Chlorobiales	Chlorobiaceae	Chlorobium	Environmental	Aquatic	Non-marine Saline and Alkaline	Saline	saline water	UniRef90_A4SFT4	95.793	925	UniRef50_A0A090PYP6	60.922	1752	UniRef50_A0A0D6HQE4	31.494	1816	UniRef50_A0A0C1XSP3	63.736	1911	UniRef50_Q9P7W3	35.207	1761	UniRef50_A0A1V5PNN4	49.135	855	UniRef50_A0A1V6CP20	32.623	1783	UniRef50_A0A0S8J0M9	62.976	867
3300022868_7	99.45	0.55	100	100	Bacteria	Bacteroidota	Chlorobia	Chlorobiales	Chlorobiaceae	Chlorobium	Environmental	Aquatic	Non-marine Saline and Alkaline	Saline	saline water	UniRef90_A4SFT4	95.793	925	UniRef50_A0A090PYP6	60.922	1752	UniRef50_A0A0D6HQE4	31.494	1818	UniRef50_A0A0C1XSP3	63.736	1909	UniRef50_Q9P7W3	35.207	1759	UniRef50_A0A1V5PNN4	49.135	853	UniRef50_A0A1V6CP20	32.623	1783	UniRef50_A0A0S8J0M9	62.976	867
3300025669_14	99.45	0.55	100	100	Bacteria	Bacteroidota	Chlorobia	Chlorobiales	Chlorobiaceae	Chlorobium	Environmental	Aquatic	Non-marine Saline and Alkaline	Saline	Saline Lake	UniRef90_A4SFT4	95.793	927	UniRef50_A0A090PYP6	60.922	1752	UniRef50_A0A0D6HQE4	31.494	1816	UniRef50_A0A0C1XSP3	63.736	1911	UniRef50_Q9P7W3	35.207	1759	UniRef50_A0A1V5PNN4	49.135	853	UniRef50_A0A1V6CP20	32.623	1783	UniRef50_A0A0S8J0M9	62.976	867
3300023231_5	99.45	1.09	100	100	Bacteria	Bacteroidota	Chlorobia	Chlorobiales	Chlorobiaceae	Chlorobium	Environmental	Aquatic	Non-marine Saline and Alkaline	Saline	saline water	UniRef90_A4SFT4	95.793	927	UniRef50_A0A090PYP6	60.922	1752	UniRef50_A0A0D6HQE4	31.494	1818	UniRef50_A0A0C1XSP3	63.736	1909	UniRef50_Q9P7W3	35.207	1759	UniRef50_A0A1V5PNN4	49.135	853	UniRef50_A0A1V6CP20	32.623	1785	UniRef50_A0A0S8J0M9	62.976	865
3300023257_7	99.45	0.55	100	100	Bacteria	Bacteroidota	Chlorobia	Chlorobiales	Chlorobiaceae	Chlorobium	Environmental	Aquatic	Non-marine Saline and Alkaline	Saline	saline water	UniRef90_A4SFT4	95.793	927	UniRef50_A0A090PYP6	60.922	1750	UniRef50_A0A0D6HQE4	31.494	1818	UniRef50_A0A0C1XSP3	63.736	1909	UniRef50_Q9P7W3	35.207	1759	UniRef50_A0A1V5PNN4	49.135	855	UniRef50_A0A1V6CP20	32.623	1785	UniRef50_A0A0S8J0M9	62.976	865
3300023299_6	99.45	0.55	100	100	Bacteria	Bacteroidota	Chlorobia	Chlorobiales	Chlorobiaceae	Chlorobium	Environmental	Aquatic	Non-marine Saline and Alkaline	Saline	saline water	UniRef90_A4SFT4	95.793	925	UniRef50_A0A090PYP6	60.922	1750	UniRef50_A0A0D6HQE4	31.494	1818	UniRef50_A0A0C1XSP3	63.736	1909	UniRef50_Q9P7W3	35.207	1759	UniRef50_A0A1V5PNN4	49.135	853	UniRef50_A0A1V6CP20	32.623	1785	UniRef50_A0A0S8J0M9	62.976	865
3300023241_6	99.45	0.82	100	100	Bacteria	Bacteroidota	Chlorobia	Chlorobiales	Chlorobiaceae	Chlorobium	Environmental	Aquatic	Non-marine Saline and Alkaline	Saline	saline water	UniRef90_A4SFT4	95.793	925	UniRef50_A0A090PYP6	60.922	1752	UniRef50_A0A0D6HQE4	31.494	1816	UniRef50_A0A0C1XSP3	63.736	1911	UniRef50_Q9P7W3	35.207	1759	UniRef50_A0A1V5PNN4	49.135	855	UniRef50_A0A1V6CP20	32.623	1785	UniRef50_A0A0S8J0M9	62.976	865
3300025395_2	99.45	1.1	100	100	Bacteria	Bacteroidota	Chlorobia	Chlorobiales	Chlorobiaceae	Chlorobium	Environmental	Aquatic	Freshwater	Lentic	Freshwater	UniRef90_B4SFQ8	88.997	927	UniRef50_A0A090PYP6	62.116	1750	UniRef50_A0A0D6HQE4	32.006	1834	UniRef50_A0A0C1XSP3	63.651	1920	UniRef50_Q9P7W3	36.424	1761	UniRef50_A0A1V5PNN4	50.916	807	UniRef50_A0A1V6CP20	35.081	1627	UniRef50_A0A0S8J0M9	60.204	882
3300020717_6	99.45	1.1	100	100	Bacteria	Bacteroidota	Chlorobia	Chlorobiales	Chlorobiaceae	Chlorobium	Environmental	Aquatic	Freshwater	Lentic	Freshwater	UniRef90_B4SFQ8	88.997	927	UniRef50_A0A090PYP6	62.116	1752	UniRef50_A0A0D6HQE4	32.006	1834	UniRef50_A0A0C1XSP3	63.651	1920	UniRef50_Q9P7W3	36.424	1761	UniRef50_A0A1V5PNN4	50.916	805	UniRef50_A0A1V6CP20	35.081	1629	UniRef50_A0A0S8J0M9	60.204	882
3300022864_8	99.45	0.55	100	100	Bacteria	Bacteroidota	Chlorobia	Chlorobiales	Chlorobiaceae	Chlorobium	Environmental	Aquatic	Non-marine Saline and Alkaline	Saline	saline water	UniRef90_A4SFT4	95.793	925	UniRef50_A0A090PYP6	60.922	1750	UniRef50_A0A0D6HQE4	31.494	1816	UniRef50_A0A0C1XSP3	63.736	1911	UniRef50_Q9P7W3	35.207	1759	UniRef50_A0A1V5PNN4	49.135	853	UniRef50_A0A1V6CP20	32.623	1785	UniRef50_A0A0S8J0M9	62.976	865
3300022846_6	99.45	0.55	100	100	Bacteria	Bacteroidota	Chlorobia	Chlorobiales	Chlorobiaceae	Chlorobium	Environmental	Aquatic	Non-marine Saline and Alkaline	Saline	saline water	UniRef90_A4SFT4	95.793	925	UniRef50_A0A090PYP6	60.922	1752	UniRef50_A0A0D6HQE4	31.494	1816	UniRef50_A0A0C1XSP3	63.736	1911	UniRef50_Q9P7W3	35.207	1761	UniRef50_A0A1V5PNN4	49.135	855	UniRef50_A0A1V6CP20	32.623	1783	UniRef50_A0A0S8J0M9	62.976	865
3300025649_20	99.45	0.55	100	100	Bacteria	Bacteroidota	Chlorobia	Chlorobiales	Chlorobiaceae	Chlorobium	Environmental	Aquatic	Non-marine Saline and Alkaline	Saline	Saline Lake	UniRef90_A4SFT4	95.793	927	UniRef50_A0A090PYP6	60.922	1750	UniRef50_A0A0D6HQE4	31.494	1818	UniRef50_A0A0C1XSP3	63.736	1911	UniRef50_Q9P7W3	35.207	1761	UniRef50_A0A1V5PNN4	49.135	853	UniRef50_A0A1V6CP20	32.623	1785	UniRef50_A0A0S8J0M9	62.976	867
3300023227_6	99.45	0.55	100	100	Bacteria	Bacteroidota	Chlorobia	Chlorobiales	Chlorobiaceae	Chlorobium	Environmental	Aquatic	Non-marine Saline and Alkaline	Saline	saline water	UniRef90_A4SFT4	95.793	927	UniRef50_A0A090PYP6	60.922	1752	UniRef50_A0A0D6HQE4	31.494	1818	UniRef50_A0A0C1XSP3	63.736	1909	UniRef50_Q9P7W3	35.207	1761	UniRef50_A0A1V5PNN4	49.135	853	UniRef50_A0A1V6CP20	32.623	1783	UniRef50_A0A0S8J0M9	62.976	867
3300025648_9	99.45	1.1	100	100	Bacteria	Bacteroidota	Chlorobia	Chlorobiales	Chlorobiaceae	Chlorobium	Environmental	Aquatic	Freshwater	Lentic	Freshwater	UniRef90_B4SFQ8	88.997	927	UniRef50_A0A014EE28	59.184	1467	UniRef50_A0A0D6HQE4	32.006	1834	UniRef50_A0A0C1XSP3	63.651	1918	UniRef50_Q9P7W3	36.424	1761	UniRef50_A0A1V5PNN4	50.916	805	UniRef50_A0A1V6CP20	35.081	1629	UniRef50_A0A0S8J0M9	60.204	882
3300025420_3	99.45	0.55	100	100	Bacteria	Bacteroidota	Chlorobia	Chlorobiales	Chlorobiaceae	Chlorobium	Environmental	Aquatic	Freshwater	Lentic	Freshwater	UniRef90_B4SFQ8	88.997	925	UniRef50_A0A090PYP6	62.116	1750	UniRef50_A0A0D6HQE4	32.006	1836	UniRef50_A0A0C1XSP3	63.651	1920	UniRef50_Q9P7W3	36.424	1761	UniRef50_A0A1V5PNN4	50.916	805	UniRef50_A0A1V6CP20	35.081	1629	UniRef50_A0A0S8J0M9	60.204	882
3300020695_3	99.45	1.1	100	100	Bacteria	Bacteroidota	Chlorobia	Chlorobiales	Chlorobiaceae	Chlorobium	Environmental	Aquatic	Freshwater	Lentic	Freshwater	UniRef90_B4SFQ8	88.997	925	UniRef50_A0A090PYP6	62.116	1750	UniRef50_A0A0D6HQE4	32.006	1836	UniRef50_A0A0C1XSP3	63.651	1918	UniRef50_Q9P7W3	36.424	1759	UniRef50_A0A1V5PNN4	50.916	805	UniRef50_A0A1V6CP20	35.081	1627	UniRef50_A0A0S8J0M9	60.204	880
3300025390_2	99.45	0.55	100	100	Bacteria	Bacteroidota	Chlorobia	Chlorobiales	Chlorobiaceae	Chlorobium	Environmental	Aquatic	Freshwater	Lentic	Freshwater	UniRef90_B4SFQ8	88.997	927	UniRef50_A0A090PYP6	62.116	1752	UniRef50_A0A0D6HQE4	32.006	1836	UniRef50_A0A0C1XSP3	63.651	1920	UniRef50_Q9P7W3	36.424	1761	UniRef50_A0A1V5PNN4	50.916	807	UniRef50_A0A1V6CP20	35.081	1629	UniRef50_A0A0S8J0M9	60.204	882
3300020710_1	99.45	3.85	100	100	Bacteria	Bacteroidota	Chlorobia	Chlorobiales	Chlorobiaceae	Chlorobium	Environmental	Aquatic	Freshwater	Lentic	Freshwater	UniRef90_B4SFQ8	88.997	925	UniRef50_A0A090PYP6	62.116	1752	UniRef50_A0A0D6HQE4	32.006	1834	UniRef50_A0A0C1XSP3	63.651	1920	UniRef50_Q9P7W3	36.424	1759	UniRef50_A0A1V5PNN4	50.916	807	UniRef50_A0A1V6CP20	35.081	1629	UniRef50_A0A0S8J0M9	60.204	880
3300020722_2	99.45	1.65	100	100	Bacteria	Bacteroidota	Chlorobia	Chlorobiales	Chlorobiaceae	Chlorobium	Environmental	Aquatic	Freshwater	Lentic	Freshwater	UniRef90_B4SFQ8	88.997	925	UniRef50_A0A090PYP6	62.116	1752	UniRef50_A0A0D6HQE4	32.006	1836	UniRef50_A0A0C1XSP3	63.651	1918	UniRef50_Q9P7W3	36.424	1759	UniRef50_A0A1V5PNN4	50.916	805	UniRef50_A0A1V6CP20	35.081	1627	UniRef50_A0A0S8J0M9	60.204	882
3300022871_5	99.45	0.55	100	100	Bacteria	Bacteroidota	Chlorobia	Chlorobiales	Chlorobiaceae	Chlorobium	Environmental	Aquatic	Non-marine Saline and Alkaline	Saline	saline water	UniRef90_A4SFT4	95.793	927	UniRef50_A0A090PYP6	60.922	1750	UniRef50_A0A0D6HQE4	31.494	1816	UniRef50_A0A0C1XSP3	63.736	1911	UniRef50_Q9P7W3	35.207	1759	UniRef50_A0A1V5PNN4	49.135	855	UniRef50_A0A1V6CP20	32.623	1785	UniRef50_A0A0S8J0M9	62.976	865
3300023061_2	99.45	0.55	100	100	Bacteria	Bacteroidota	Chlorobia	Chlorobiales	Chlorobiaceae	Chlorobium	Environmental	Aquatic	Non-marine Saline and Alkaline	Saline	saline water	UniRef90_A4SFT4	95.793	925	UniRef50_A0A090PYP6	60.922	1750	UniRef50_A0A0D6HQE4	31.494	1818	UniRef50_A0A0C1XSP3	63.736	1909	UniRef50_Q9P7W3	35.207	1759	UniRef50_A0A1V5PNN4	49.135	855	UniRef50_A0A1V6CP20	32.623	1785	UniRef50_A0A0S8J0M9	62.976	865
3300020687_3	99.45	1.92	100	100	Bacteria	Bacteroidota	Chlorobia	Chlorobiales	Chlorobiaceae	Chlorobium	Environmental	Aquatic	Freshwater	Lentic	Freshwater	UniRef90_B4SFQ8	88.997	925	UniRef50_A0A090PYP6	62.116	1750	UniRef50_A0A0D6HQE4	32.006	1836	UniRef50_A0A0C1XSP3	63.651	1918	UniRef50_Q9P7W3	36.424	1761	UniRef50_A0A1V5PNN4	50.916	805	UniRef50_A0A0B8NW46	59.558	1866	UniRef50_A0A0S8J0M9	60.204	882
3300025586_24	99.45	0.55	100	100	Bacteria	Bacteroidota	Chlorobia	Chlorobiales	Chlorobiaceae	Chlorobium	Environmental	Aquatic	Non-marine Saline and Alkaline	Saline	Saline lake	UniRef90_A4SFT4	95.793	925	UniRef50_A0A090PYP6	60.922	1752	UniRef50_A0A0D6HQE4	31.494	1816	UniRef50_A0A0C1XSP3	63.736	1911	UniRef50_Q9P7W3	35.207	1761	UniRef50_A0A1V5PNN4	49.135	855	UniRef50_A0A1V6CP20	32.623	1783	UniRef50_A0A0S8J0M9	62.976	867
3300023244_8	99.45	0.55	100	100	Bacteria	Bacteroidota	Chlorobia	Chlorobiales	Chlorobiaceae	Chlorobium	Environmental	Aquatic	Non-marine Saline and Alkaline	Saline	saline water	UniRef90_A4SFT4	95.793	925	UniRef50_A0A090PYP6	60.922	1752	UniRef50_A0A0D6HQE4	31.494	1818	UniRef50_A0A0C1XSP3	63.736	1909	UniRef50_Q9P7W3	35.207	1759	UniRef50_A0A1V5PNN4	49.135	853	UniRef50_A0A1V6CP20	32.623	1785	UniRef50_A0A0S8J0M9	62.976	867
3300023435_5	99.45	0.55	100	100	Bacteria	Bacteroidota	Chlorobia	Chlorobiales	Chlorobiaceae	Chlorobium	Environmental	Aquatic	Non-marine Saline and Alkaline	Saline	saline water	UniRef90_A4SFT4	95.793	925	UniRef50_A0A090PYP6	60.922	1750	UniRef50_A0A0D6HQE4	31.494	1818	UniRef50_A0A0C1XSP3	63.736	1909	UniRef50_Q9P7W3	35.207	1759	UniRef50_A0A1V5PNN4	49.135	855	UniRef50_A0A1V6CP20	32.623	1785	UniRef50_A0A0S8J0M9	62.976	865
3300021133_2	99.45	1.1	100	100	Bacteria	Bacteroidota	Chlorobia	Chlorobiales	Chlorobiaceae	Chlorobium	Environmental	Aquatic	Freshwater	Lentic	Freshwater	UniRef90_B4SFQ8	88.997	927	UniRef50_A0A090PYP6	62.116	1752	UniRef50_A0A0D6HQE4	32.006	1836	UniRef50_A0A0C1XSP3	63.651	1918	UniRef50_Q9P7W3	36.424	1759	UniRef50_A0A1V5PNN4	50.916	807	UniRef50_A0A1V6CP20	35.081	1627	UniRef50_A0A0S8J0M9	60.204	880
3300023256_3	99.45	0.55	100	100	Bacteria	Bacteroidota	Chlorobia	Chlorobiales	Chlorobiaceae	Chlorobium	Environmental	Aquatic	Non-marine Saline and Alkaline	Saline	saline water	UniRef90_A4SFT4	95.793	925	UniRef50_A0A090PYP6	60.922	1750	UniRef50_A0A0D6HQE4	31.494	1816	UniRef50_A0A0C1XSP3	63.736	1911	UniRef50_Q9P7W3	35.207	1761	UniRef50_A0A1V5PNN4	49.135	853	UniRef50_A0A1V6CP20	32.623	1785	UniRef50_A0A0S8J0M9	62.976	865
3300020730_4	99.45	1.37	100	100	Bacteria	Bacteroidota	Chlorobia	Chlorobiales	Chlorobiaceae	Chlorobium	Environmental	Aquatic	Freshwater	Lentic	Freshwater	UniRef90_B4SFQ8	88.997	925	UniRef50_A0A090PYP6	62.116	1752	UniRef50_A0A0D6HQE4	32.006	1834	UniRef50_A0A0C1XSP3	63.651	1920	UniRef50_Q9P7W3	36.424	1761	UniRef50_A0A1V5PNN4	50.916	807	UniRef50_A0A1V6CP20	35.081	1627	UniRef50_A0A0S8J0M9	60.204	882
3300023292_2	99.45	0.55	100	100	Bacteria	Bacteroidota	Chlorobia	Chlorobiales	Chlorobiaceae	Chlorobium	Environmental	Aquatic	Non-marine Saline and Alkaline	Saline	saline water	UniRef90_A4SFT4	95.793	925	UniRef50_A0A090PYP6	60.922	1750	UniRef50_A0A0D6HQE4	31.494	1816	UniRef50_A0A0C1XSP3	63.736	1911	UniRef50_Q9P7W3	35.207	1761	UniRef50_A0A1V5PNN4	49.135	855	UniRef50_A0A1V6CP20	32.623	1785	UniRef50_A0A0S8J0M9	62.976	867
3300022851_4	99.45	0.55	100	100	Bacteria	Bacteroidota	Chlorobia	Chlorobiales	Chlorobiaceae	Chlorobium	Environmental	Aquatic	Non-marine Saline and Alkaline	Saline	saline water	UniRef90_A4SFT4	95.793	927	UniRef50_A0A090PYP6	60.922	1750	UniRef50_A0A0D6HQE4	31.494	1816	UniRef50_A0A0C1XSP3	63.736	1911	UniRef50_Q9P7W3	35.207	1759	UniRef50_A0A1V5PNN4	49.135	855	UniRef50_A0A1V6CP20	32.623	1783	UniRef50_A0A0S8J0M9	62.976	867
3300024048_8	99.45	0.55	100	100	Bacteria	Bacteroidota	Chlorobia	Chlorobiales	Chlorobiaceae	Chlorobium	Environmental	Aquatic	Non-marine Saline and Alkaline	Saline	saline water	UniRef90_A4SFT4	95.793	925	UniRef50_A0A090PYP6	60.922	1750	UniRef50_A0A0D6HQE4	31.494	1816	UniRef50_A0A0C1XSP3	63.736	1911	UniRef50_Q9P7W3	35.207	1759	UniRef50_A0A1V5PNN4	49.135	853	UniRef50_A0A1V6CP20	32.623	1785	UniRef50_A0A0S8J0M9	62.976	867
3300027863_128	99.49	0.96	100	100	Bacteria	Campylobacterota	Campylobacteria	Campylobacterales	UBA6016	0	Environmental	Aquatic	Thermal springs	Hot (42-90C)	Hot spring	UniRef90_A6Q388	59.032	927	UniRef50_A0A090PYP6	60.922	1752	UniRef50_A0A017RVF7	41.953	1128	UniRef50_A0A0U3EBJ3	44.991	1632	UniRef50_Q9P7W3	54.29	1779	UniRef50_A0A1B1UMN1	55.022	1374	UniRef50_A0A3M1XJ58	43	1191	UniRef50_A0A0S8J0M9	54.895	858
3300027800_41	99.59	0.41	100	100	Bacteria	Campylobacterota	Campylobacteria	Campylobacterales	Thiovulaceae	Sulfuricurvum	Environmental	Aquatic	Freshwater	Pond	Freshwater	UniRef90_A6Q388	60.759	945	UniRef50_A0A090PYP6	55.403	1722	UniRef50_A0A0B5QSM9	40.893	1636	UniRef50_A0A0U3EBJ3	42.935	1636	UniRef50_Q9P7W3	53.507	1804	UniRef50_A0A1B1UMN1	53.261	1380	UniRef50_A0A3M1XJ58	39.618	1257	UniRef50_A0A101DI49	37.429	2025
3300026484_6	99.59	1.37	100	100	Bacteria	Campylobacterota	Campylobacteria	Campylobacterales	Sulfurovaceae	Sulfurovum	Environmental	Aquatic	Marine	Hydrothermal vents	hydrothermal vent	UniRef90_A6Q388	56.604	951	UniRef50_A0A014EE28	55.594	1668	UniRef50_A0A017RVF7	42.971	1122	UniRef50_A0A0U3EBJ3	41.953	1644	UniRef50_Q9P7W3	53.223	1780	UniRef50_A0A094J1Z5	47.535	849	UniRef50_A0A3M1XJ58	40.141	1272	UniRef50_A0A101DI49	37.106	2031
3300020734_5	99.59	3.9	100	100	Bacteria	Campylobacterota	Campylobacteria	Campylobacterales	Thiovulaceae	0	Environmental	Aquatic	Freshwater	Lentic	Freshwater	UniRef90_A6Q388	58.861	943	UniRef50_A0A0F9KHZ2	55.068	1752	UniRef50_A0A017RVF7	43.717	1135	UniRef50_A0A0U3EBJ3	42.182	1638	UniRef50_Q9P7W3	54.215	1780	UniRef50_A0A1B1UMN1	54.565	1378	UniRef50_A0A3M1XJ58	40.625	1246	UniRef50_A0A0S8J0M9	57.042	850
3300020697_3	99.59	3.68	100	100	Bacteria	Campylobacterota	Campylobacteria	Campylobacterales	Thiovulaceae	0	Environmental	Aquatic	Freshwater	Lentic	Freshwater	UniRef90_A6Q388	58.861	943	UniRef50_A0A0F9KHZ2	55.068	1752	UniRef50_A0A0B5QSM9	42.117	1317	UniRef50_A0A0U3EBJ3	42.182	1636	UniRef50_Q9P7W3	54.215	1782	UniRef50_A0A1B1UMN1	54.565	1378	UniRef50_A0A3M1XJ58	40.625	1248	UniRef50_A0A0S8J0M9	57.042	850
3300027719_34	99.59	0.63	100	100	Bacteria	Campylobacterota	Campylobacteria	Campylobacterales	Thiovulaceae	Sulfuricurvum	Environmental	Aquatic	Freshwater	Pond	Freshwater	UniRef90_A6Q388	60.759	945	UniRef50_A0A090PYP6	55.403	1722	UniRef50_A0A0B5QSM9	40.893	1636	UniRef50_A0A0U3EBJ3	42.935	1636	UniRef50_Q9P7W3	53.507	1806	UniRef50_A0A1B1UMN1	53.261	1380	UniRef50_A0A3M1XJ58	39.618	1257	UniRef50_A0A101DI49	37.429	2025
3300028601_52	99.59	4.3	100	100	Bacteria	Campylobacterota	Campylobacteria	Campylobacterales	Sulfurovaceae	Sulfurovum	Engineered	Solid waste	Landfill	Unclassified	landfill leachate	UniRef90_A6Q388	58.621	952	UniRef50_A0A090PYP6	54.592	1729	UniRef50_A0A0D6HQE4	35.294	1590	UniRef50_A0A0U3EBJ3	41.924	1641	UniRef50_Q9P7W3	53.058	1768	UniRef50_A0A1B1UMN1	56.087	1378	UniRef50_A0A3M1XJ58	40.566	1270	UniRef50_A0A101DI49	36.857	2029
3300025420_4	100	1.65	100	100	Bacteria	Bacteroidota	Chlorobia	Chlorobiales	Chlorobiaceae	Chlorobium	Environmental	Aquatic	Freshwater	Lentic	Freshwater	UniRef90_B4SFQ8	89.803	912	UniRef50_A0A090PYP6	61.945	1750	UniRef50_A0A0D6HQE4	31.629	1833	UniRef50_A0A0C1XSP3	63.651	1921	UniRef50_Q9P7W3	37.025	1759	UniRef50_A0A1V5PNN4	50.183	805	UniRef50_A0A1V6CP20	35.179	1629	UniRef50_A0A0S8J0M9	60.544	880
3300000568_21	100	0.97	100	100	Bacteria	Campylobacterota	Campylobacteria	Campylobacterales	Sulfurospirillaceae	Sulfurospirillum	Engineered	Wastewater	Industrial wastewater	Petrochemical	Hydrocarbon resource environments	UniRef90_A6Q388	54.259	946	UniRef50_A0A090PYP6	64.225	1753	UniRef50_A0A017RVF7	44.18	1123	UniRef50_S0G7B5	44.524	1254	UniRef50_Q9P7W3	52.202	1798	UniRef50_A0A1U9NHE7	43.75	847	UniRef50_A0A3M1XJ58	44.039	1222	UniRef50_A0A0S8J0M9	55.986	850

## Sheet: rTCA2
Best BLAST hit in the UniRef database for all the enzymes required for the rTCA2 cycle .
Data from Nayfach et al. 2020 was used for the information in the columns MAG_ID, taxonomy (phylum, class, order, family, genus) and environmetal information (Ecosystem, Ecosystem_category, Ecosystem_type, Ecosystem_subtype and habitat)
Pathway completeness refers to the raw portion of enzymes found in the pathway and adjusted completeness refers to the values considering MAG completeness (as calculated by CheckM) and reference calibration (see main text).
MAG contamination was calculated with CheckM
E.C. numbers and enzyme names are given and columns show best hit in the UniRef database. Identify values and alignment length to the best hit are given in the following column. NA refers to no hit being found.
MAG_ID	Pathway	MAG_Completeness	Contamination	Pathway_Comp	Adjusted_Pathway_Completeness	Domain	Phylum	Class	Order	Family	Genus	ECOSYSTEM	ECOSYSTEM_CATEGORY	ECOSYSTEM_TYPE	ECOSYSTEM_SUBTYPE	Habitat	1.1.1.-(oxalosuccinate reductase)	1.1.1.-(identity)	1.1.1.-(alignment length)	1.1.1.37(MALATE-DEH-RXN)	1.1.1.37(identity)	1.1.1.37(alignment length)	1.2.7.1(pyruvate:ferredoxin oxidoreductase)	1.2.7.1(identity)	1.2.7.1(alignment length)	1.2.7.3(2-oxoglutarate:ferredoxin oxidoreductase)	1.2.7.3(identity)	1.2.7.3(alignment length)	1.3.5.4(R601-RXN)	1.3.5.4(identity)	1.3.5.4(alignment length)	4.1.3.34(citryl-coA lyase)	4.1.3.34(identity)	4.1.3.34(alignment length)	4.2.1.2(FUMHYDR-RXN)	4.2.1.2(identity)	4.2.1.2(alignment length)	4.2.1.3(ACONITATEDEHYDR-RXN)	4.2.1.3(identity)	4.2.1.3(alignment length)	6.2.1.18(citryl-CoA synthetase)	6.2.1.18(identity)	6.2.1.18(alignment length)	6.2.1.5(SUCCCOASYN-RXN)	6.2.1.5(identity)	6.2.1.5(alignment length)	6.4.1.7(2-oxoglutarate carboxylase)	6.4.1.7(identity)	6.4.1.7(alignment length)
3300005958_5	rTCA2	97.15	0.51	91	98.913	Bacteria	Aquificota	Aquificae	Aquificales	Aquificaceae	Hydrogenobacter	Environmental	Aquatic	Non-marine Saline and Alkaline	Alkaline	Hypoxic/sulfidic aquatic			NA	UniRef90_B4U831	62.5	984	UniRef50_A0A0B5QSM9	32.624	1654	UniRef50_A0A0D6HQE4	38.33	1729	UniRef50_A0A0U3EBJ3	50	1615	UniRef50_A0A317HUN7	41.818	795	UniRef50_A0A094J1Z5	49.466	843	UniRef50_A0A162S9M1	55.056	534	NA	NA	NA	UniRef50_A0A101DI49	43.623	1990	UniRef50_A0A072ZGL4	48.44	1821
3300020145_10	rTCA2	98.37	0.81	91	98.913	Bacteria	Aquificota	Aquificae	Aquificales	Aquificaceae	Thermocrinis	Environmental	Aquatic	Thermal springs	Hot (42-90C)	sediment			NA	UniRef90_B4U831	63.253	994	UniRef50_A0A0K2G835	61.579	1131	UniRef50_A0A0K2G835	61.579	1131	UniRef50_A0A0U3EBJ3	50.926	1617	UniRef50_A0A317HUN7	41.288	762	UniRef50_A0A094J1Z5	49.822	843	UniRef50_A0A162S9M1	55.056	532	NA	NA	NA	UniRef50_A0A0S8J0M9	62.143	840	UniRef50_A0A072ZGL4	49.186	1819
3300006054_1	rTCA2	99.19	0.81	91	98.913	Bacteria	Aquificota	Aquificae	Aquificales	Aquificaceae	Thermocrinis	Environmental	Aquatic	Thermal springs	Hot (42-90C)	Hot Spring			NA	UniRef90_B4U831	63.253	996	UniRef50_A0A0K2G835	61.579	1129	UniRef50_A0A0K2G835	61.579	1129	UniRef50_A0A0U3EBJ3	50.926	1617	UniRef50_A0A317HUN7	41.288	760	UniRef50_A0A1U9NHE7	46.591	735	UniRef50_A0A162S9M1	55.056	534	NA	NA	NA	UniRef50_A0A0S8J0M9	61.786	840	UniRef50_A0A072ZGL4	49.186	1819
3300017391_20	rTCA2	84.96	1.83	83	90.2174	Bacteria	Aquificota	Aquificae	Aquificales	Aquificaceae	Thermocrinis	Environmental	Aquatic	Thermal springs	Hot (42-90C)	Hot spring			NA	UniRef90_B4U831	63.253	994	UniRef50_A0A0K2G835	61.579	1129	UniRef50_A0A0K2G835	61.579	1129	UniRef50_A0A0U3EBJ3	50.926	1615	UniRef50_A0A317HUN7	41.288	760	UniRef50_A0A094J1Z5	49.822	843	UniRef50_A0A162S9M1	54.706	508	NA	NA	NA	UniRef50_A0A101DI49	28.175	2038	UniRef50_A0A072ZGL4	49.349	1821
3300029221_20	rTCA2	91.87	0	100	100	Bacteria	Aquificota	Aquificae	Aquificales	Hydrogenobaculaceae	Hydrogenobaculum	Engineered	Modeled	Simulated communities (DNA mixture)	Unclassified	Synthetic			NA	UniRef90_B4U831	100	994	UniRef50_A0A0B5QSM9	37.79	1621	UniRef50_A0A0D6HQE4	39.175	1729	UniRef50_A0A0U3EBJ3	36.017	1297	NA	NA	NA	UniRef50_A0A1B1UMN1	55.895	1372	UniRef50_A0A162S9M1	54.494	532	NA	NA	NA	UniRef50_A0A101DI49	43.586	1971	UniRef50_A0A072ZGL4	44.516	1849
3300005977_10	rTCA2	96.75	2.3	100	100	Bacteria	Aquificota	Aquificae	Aquificales	Hydrogenobaculaceae	Hydrogenobaculum	Environmental	Aquatic	Non-marine Saline and Alkaline	Unclassified	Ferrous microbial mat			NA	UniRef90_B4U831	96.386	994	UniRef50_A0A0B5QSM9	37.722	1621	UniRef50_A0A0D6HQE4	38.421	1690	UniRef50_A0A0U3EBJ3	47.263	1635	NA	NA	NA	UniRef50_A0A1B1UMN1	56.332	1374	UniRef50_A0A162S9M1	55.056	532	NA	NA	NA	UniRef50_A0A0S8J0M9	61.189	856	UniRef50_A0A072ZGL4	44.677	1849
3300000342_7	rTCA2	92.07	0.81	100	100	Bacteria	Aquificota	Aquificae	Aquificales	Hydrogenobaculaceae	Hydrogenobaculum	Environmental	Aquatic	Non-marine Saline and Alkaline	Unclassified	Ferrous mat			NA	UniRef90_B4U831	96.386	994	UniRef50_A0A0B5QSM9	37.057	1621	UniRef50_A0A0D6HQE4	39.848	1564	UniRef50_A0A0U3EBJ3	47.263	1635	NA	NA	NA	UniRef50_A0A1B1UMN1	56.332	1374	UniRef50_A0A162S9M1	55.056	532	NA	NA	NA	UniRef50_A0A0S8J0M9	60.839	856	UniRef50_A0A072ZGL4	46.774	1848
3300026885_12	rTCA2	72.05	1.08	91	98.913	Bacteria	Aquificota	Aquificae	Aquificales	Hydrogenobaculaceae	Hydrogenobaculum	Environmental	Aquatic	Thermal springs	Hot (42-90C)	Hot spring			NA	UniRef90_B4U831	96.386	994	UniRef50_A0A0B5QSM9	37.906	1597	UniRef50_A0A0D6HQE4	42.217	1396	UniRef50_A0A0U3EBJ3	50	1311	NA	NA	NA	UniRef50_A0A1B1UMN1	56.332	1372	UniRef50_A0A162S9M1	55.056	532	NA	NA	NA	UniRef50_A0A101DI49	43.732	1971	UniRef50_A0A072ZGL4	46.613	1848
3300014779_5	rTCA2	91.8	1.44	91	98.913	Bacteria	Aquificota	Aquificae	Aquificales	Hydrogenobaculaceae	Hydrogenobaculum	Engineered	Modeled	Simulated communities (DNA mixture)	Unclassified	Synthetic			NA	UniRef90_B4U831	100	994	UniRef50_A0A0B5QSM9	37.79	1623	UniRef50_A0A0D6HQE4	39.175	1729	UniRef50_A0A0U3EBJ3	46.681	1350	NA	NA	NA	UniRef50_A0A0S7LT59	62.195	732	UniRef50_A0A162S9M1	54.494	532	NA	NA	NA	UniRef50_A0A101DI49	43.586	1969	UniRef50_A0A072ZGL4	46.266	1836
3300017386_2	rTCA2	90.65	0	91	98.913	Bacteria	Aquificota	Aquificae	Aquificales	Aquificaceae	Thermocrinis	Environmental	Aquatic	Thermal springs	Hot (42-90C)	Hot spring			NA	UniRef90_B4U831	62.651	994	UniRef50_A0A0K2G835	61.316	1129	UniRef50_A0A0K2G835	61.316	1129	UniRef50_A0A0U3EBJ3	51.481	1617	UniRef50_A0A317HUN7	38.686	792	UniRef50_A0A094J1Z5	50.178	841	UniRef50_A0A162S9M1	55.056	532	NA	NA	NA	UniRef50_A0A0S8J0M9	62.5	838	UniRef50_A0A072ZGL4	48.622	1830

## Sheet: 3HP
Best BLAST hit in the UniRef database for all the enzymes required for the 3HP bi-cycle .
Data from Nayfach et al. 2020 was used for the information in the columns MAG_ID, taxonomy (phylum, class, order, family, genus) and environmetal information (Ecosystem, Ecosystem_category, Ecosystem_type, Ecosystem_subtype and habitat)
Pathway completeness refers to the raw portion of enzymes found in the pathway and adjusted completeness refers to the values considering MAG completeness (as calculated by CheckM) and reference calibration (see main text).
MAG contamination was calculated with CheckM
E.C. numbers and enzyme names are given and columns show best hit in the UniRef database. Identify values and alignment length to the best hit are given in the following column. NA refers to no hit being found.
Reference genome																1.1.1.298(3-hydroxypropionate:NADP+ oxidoreductase)	1.1.1.298(identity)	1.1.1.298(alignment length)	1.2.1.75(malonate semialdehyde:NADP+ oxidoreductase (malonate semialdehyde-forming))	1.2.1.75(identity)	1.2.1.75(alignment length)	1.3.1.84(acrylyl-CoA reductase)	1.3.1.84(identity)	1.3.1.84(alignment length)	2.1.3.15(acetyl-CoA carboxyltransferase)	2.1.3.15(identity)	2.1.3.15(alignment length)	2.8.3.22(succinyl CoA:L-malate CoA transferase)	2.8.3.22(identity)	2.8.3.22(alignment length)	4.1.3.24(beta-methylmalyl CoA lyase)	4.1.3.24(identity)	4.1.3.24(alignment length)	4.1.3.25((S)-citramalyl-CoA lyase)	4.1.3.25(identity)	4.1.3.25(alignment length)	4.2.1.1(RXN0-5224)	4.2.1.1(identity)	4.2.1.1(alignment length)	4.2.1.116(3-hydroxypropionyl-CoA dehydratase)	4.2.1.116(identity)	4.2.1.116(alignment length)	4.2.1.148(beta-methylmalyl-CoA dehydratase)	4.2.1.148(identity)	4.2.1.148(alignment length)	4.2.1.153(mesaconyl-C4-CoA hydratase)	4.2.1.153(identity)	4.2.1.153(alignment length)	5.1.99.1(methylmalonyl-CoA epimerase)
CP000909.1	100	0	100	100	Bacteria	Chloroflexota	Chloroflexia	Chloroflexales	Chloroflexaceae	Chloroflexus	NA	NA	NA	NA	NA	UniRef90_P39831	28.033	690	UniRef50_A0A0P8CE70	43.299	1143	UniRef90_P26646	52.923	970	tr|A9WBQ8|A9WBQ8_CHLAA	100	844	sp|A9WC40|SMTA_CHLAA	100	1363	UniRef90_A4WVF5	37.224	937	UniRef90_A4WVF5	37.224	937	sp|Q7U402|NU1C_SYNPX	44.904	934	UniRef50_A0A0D5BQR6	42.742	732	UniRef90_A9WC34	100	1054	UniRef90_A9WC41	100	828	tr|A9WGS0|A9WGS0_CHLAA
MAG_ID	MAG_Completeness	Contamination	Pathway_Comp	Adjusted_Pathway_Completeness	Domain	Phylum	Class	Order	Family	Genus	ECOSYSTEM	ECOSYSTEM_CATEGORY	ECOSYSTEM_TYPE	ECOSYSTEM_SUBTYPE	Habitat	1.1.1.298(3-hydroxypropionate:NADP+ oxidoreductase)	1.1.1.298(identity)	1.1.1.298(alignment length)	1.2.1.75(malonate semialdehyde:NADP+ oxidoreductase (malonate semialdehyde-forming))	1.2.1.75(identity)	1.2.1.75(alignment length)	1.3.1.84(acrylyl-CoA reductase)	1.3.1.84(identity)	1.3.1.84(alignment length)	2.1.3.15(acetyl-CoA carboxyltransferase)	2.1.3.15(identity)	2.1.3.15(alignment length)	2.8.3.22(succinyl CoA:L-malate CoA transferase)	2.8.3.22(identity)	2.8.3.22(alignment length)	4.1.3.24(beta-methylmalyl CoA lyase)	4.1.3.24(identity)	4.1.3.24(alignment length)	4.1.3.25((S)-citramalyl-CoA lyase)	4.1.3.25(identity)	4.1.3.25(alignment length)	4.2.1.1(RXN0-5224)	4.2.1.1(identity)	4.2.1.1(alignment length)	4.2.1.116(3-hydroxypropionyl-CoA dehydratase)	4.2.1.116(identity)	4.2.1.116(alignment length)	4.2.1.148(beta-methylmalyl-CoA dehydratase)	4.2.1.148(identity)	4.2.1.148(alignment length)	4.2.1.153(mesaconyl-C4-CoA hydratase)	4.2.1.153(identity)	4.2.1.153(alignment length)	5.1.99.1(methylmalonyl-CoA epimerase)
3300026293_4	78.59	2.75	92	100	Bacteria	Chloroflexota	Chloroflexia	Chloroflexales	Roseiflexaceae	Roseiflexus	Environmental	Aquatic	Thermal springs	Hot (42-90C)	Anoxygenic and chlorotrophic microbial mat	UniRef50_A0A0P8CE70	51.304	1017	UniRef50_A0A0P8CE70	51.304	1017	UniRef50_A0A080M4K5	53.871	930	UniRef50_A0A1F6QNT3	44.246	1458	UniRef50_A0A5E4RCY1	41.404	1239	UniRef50_A0A2D6T352	39.519	861	UniRef50_A9WC35	93.678	1044	UniRef50_A2TXG4	35.233	1722	UniRef50_A0A0D5BQR6	44.314	760	UniRef90_A9WC34	88.604	1053	UniRef90_A9WC41	83.571	838	UniRef50_A9WGS0
3300026293_3	81.13	0.94	88	100	Bacteria	Chloroflexota	Chloroflexia	Chloroflexales	Chloroflexaceae	0	Environmental	Aquatic	Thermal springs	Hot (42-90C)	Anoxygenic and chlorotrophic microbial mat	UniRef50_A0A0P8CE70	51.558	1041	UniRef50_A0A0P8CE70	51.558	1041	UniRef90_Q3J6K9	55.692	973	UniRef50_A0A0S7XFI0	59.848	790	UniRef50_A0A5E4RCY1	36.524	1186	UniRef50_A0A0F7PCK9	44.408	906	UniRef50_A9WC35	85.92	1042	UniRef50_A2TXG4	37.5	1692	UniRef50_A0A3F2U0E3	46.122	717	UniRef90_A9WC34	80.627	1051	UniRef90_A9WC41	74.088	822	UniRef50_O28065
3300026280_7	84.59	0	92	100	Bacteria	Chloroflexota	Chloroflexia	Chloroflexales	Chloroflexaceae	0	Environmental	Aquatic	Thermal springs	Hot (42-90C)	Anoxygenic and chlorotrophic microbial mat	UniRef50_A0A0P8CE70	51.558	1039	UniRef50_A0A0P8CE70	51.558	1039	UniRef50_A5UY60	71.571	5460	UniRef50_A0A0S7XFI0	59.848	792	UniRef50_A0A5E4RCY1	36.776	1186	UniRef50_A0A2S6RE43	33.639	961	UniRef50_A9WC35	85.92	1042	UniRef50_A2TXG4	37.324	1690	UniRef50_A5UY60	71.571	5460	UniRef90_A9WC34	80.627	1051	UniRef90_A9WC41	73.818	825	UniRef50_A9WGS0
3300017452_5	86.95	1.89	92	100	Bacteria	Chloroflexota	Chloroflexia	Chloroflexales	Chloroflexaceae	0	Environmental	Aquatic	Thermal springs	Hot (42-90C)	Hot spring microbial mat	UniRef50_A0A0P8CE70	51.558	1041	UniRef50_A0A0P8CE70	51.558	1041	UniRef50_A5UY60	71.466	5460	UniRef50_A0A0S7XFI0	59.848	792	UniRef50_A0A5E4RCY1	36.524	1186	UniRef50_A0A0F7PCK9	44.554	906	UniRef50_A9WC35	85.92	1042	UniRef50_A2TXG4	37.676	1690	UniRef50_A5UY60	71.466	5460	UniRef90_A9WC34	80.912	1051	UniRef90_A9WC41	73.818	825	UniRef50_A9WGS0
3300015204_6	87.17	1.93	92	100	Bacteria	Gemmatimonadota	Gemmatimonadetes	Gemmatimonadales	Gemmatimonadaceae	0	Environmental	Terrestrial	Soil	Unclassified	Glacier forefield soil	UniRef50_A0A0P8CE70	50.735	1215	UniRef50_A0A0P8CE70	50.735	1215	UniRef50_A5UY60	60.443	5385	UniRef50_A0A068NXP9	49.761	625	UniRef50_A0A5E4RCY1	35.949	1185	UniRef50_A0A2D6T352	39.519	861	UniRef50_A9WC35	78.324	1038	UniRef50_A0A0S2SPA6	46.829	615	UniRef50_A5UY60	60.443	5385	UniRef90_A9WC34	72.701	1044	UniRef90_A9WC41	59.191	814	UniRef50_A0A3M1DWH6
3300026278_7	88.36	0	88	100	Bacteria	Chloroflexota	Chloroflexia	Chloroflexales	Chloroflexaceae	0	Environmental	Aquatic	Thermal springs	Hot (42-90C)	Anoxygenic and chlorotrophic microbial mat	UniRef50_A0A0P8CE70	51.558	1039	UniRef50_A0A0P8CE70	51.558	1039	UniRef50_A5UY60	71.669	5448	UniRef50_A0A0S7XFI0	59.848	790	UniRef50_A0A5E4RCY1	36.524	1186	UniRef50_A0A0F7PCK9	44.408	904	UniRef50_A9WC35	85.92	1042	UniRef50_A2TXG4	37.5	1692	UniRef50_A0A3F2U0E3	46.122	715	UniRef90_A9WC34	80.912	1051	UniRef90_A9WC41	74.088	822	UniRef50_A0A5C4LZL9
3300017467_2	89.31	3.46	84	100	Bacteria	Chloroflexota	Chloroflexia	Chloroflexales	Chloroflexaceae	0	Environmental	Aquatic	Thermal springs	Hot (42-90C)	Hot spring	UniRef50_A0A0P8CE70	53.258	1041	UniRef50_A0A0P8CE70	53.258	1041	UniRef90_Q3J6K9	55.692	975	UniRef50_A0A0S7XFI0	60.227	792	UniRef50_A0A231GUW7	26.397	2467	UniRef50_A0A0F7PCK9	44.118	915	UniRef50_A9WC35	84.682	1036	UniRef50_A2TXG4	38.313	1695	UniRef50_A0A2A8VA14	43.952	736	UniRef90_A9WC34	80.627	1051	UniRef90_A9WC41	74.82	834	UniRef50_A9WGS0
3300015196_3	89.95	3.3	92	100	Bacteria	Gemmatimonadota	Gemmatimonadetes	Gemmatimonadales	Gemmatimonadaceae	0	Environmental	Terrestrial	Soil	Unclassified	Glacier forefield soil	UniRef50_A0A0P8CE70	50.735	1215	UniRef50_A0A0P8CE70	50.735	1215	UniRef50_A5UY60	60.443	5385	UniRef50_A0A0S7XFI0	55.238	942	UniRef50_A0A231GUW7	27.284	2472	UniRef50_A0A2D6T352	39.519	861	UniRef50_A9WC35	78.324	1038	UniRef50_A0A0S2SPA6	46.829	613	UniRef50_A0A0D5BQR6	44.939	733	UniRef90_A9WC34	72.701	1044	UniRef90_A9WC41	59.191	814	UniRef50_A0A524HS50
3300027823_20	91.12	3.55	88	100	Bacteria	Proteobacteria	Gammaproteobacteria	Betaproteobacteriales	Burkholderiaceae	Rubrivivax	Environmental	Aquatic	Freshwater	Ice	Freshwater	UniRef50_A0A099L9R6	53.191	559	UniRef50_A0A0P8CE70	60.25	1191	UniRef50_A0A080M4K5	61.589	904	UniRef50_A0A0C3N5N9	71.924	949	UniRef50_A0A1K2FYJ3	53.429	1050	UniRef50_Q1LEY2	44.543	999	UniRef50_A9WC35	80.925	1038	UniRef50_A0A0S2G750	56.459	625	UniRef50_A0A239S976	62.948	751	UniRef90_A9WC34	71.143	1047	UniRef90_A9WC41	61.887	793	UniRef50_A2SEJ1
3300017453_8	93.6	1.2	88	100	Bacteria	Proteobacteria	Gammaproteobacteria	Betaproteobacteriales	Burkholderiaceae	0	Environmental	Aquatic	Freshwater	Lake	freshwater	UniRef50_A0A0P8CE70	55.076	1173	UniRef50_A0A0P8CE70	55.076	1173	UniRef50_A0A080M4K5	59.871	925	UniRef50_A0A0C3N5N9	72.063	945	UniRef50_A0A5E4RCY1	35.949	1185	UniRef50_Q1LEY2	42.943	979	UniRef50_A9WC35	81.214	1038	UniRef50_A0A562HZD1	38.614	909	UniRef50_A0A239S976	61.538	741	UniRef90_A9WC34	72.65	1053	UniRef90_A9WC41	63.214	838	UniRef50_A2SEJ1
3300017480_14	95.21	3.65	88	100	Bacteria	Proteobacteria	Gammaproteobacteria	Betaproteobacteriales	Burkholderiaceae	Rhizobacter	Environmental	Aquatic	Freshwater	Ice	Glacier valley	UniRef50_A0A099L9R6	46.847	648	UniRef50_A0A0P8CE70	58.396	1186	UniRef50_A0A080M4K5	65.696	922	UniRef50_A0A0C3N5N9	71.293	949	UniRef50_A0A5E4RCY1	38.67	1213	UniRef50_Q1LEY2	49.39	981	UniRef50_A9WC35	78.529	1018	UniRef50_A0A0K8P3E9	59.177	897	UniRef50_A0A239S976	62.753	741	UniRef90_A9WC34	73.714	1045	UniRef90_A9WC41	65.926	807	UniRef50_A2SEJ1
3300025717_5	95.91	3.96	92	100	Bacteria	Chloroflexota	Chloroflexia	Chloroflexales	Chloroflexaceae	0	Environmental	Aquatic	Non-marine Saline and Alkaline	Hypersaline	Hypersaline mat	UniRef50_A0A0P8CE70	47.015	1188	UniRef50_A0A0P8CE70	47.015	1188	UniRef90_Q3J6K9	53.438	957	UniRef50_A0A0S7XFI0	54.275	805	UniRef50_A0A231GUW7	26.506	2433	UniRef50_A0A534W8Q1	60.577	624	UniRef50_A9WC35	84.393	1038	UniRef50_A2TXG4	38.569	1705	UniRef50_A5UY60	72.106	5602	UniRef90_A9WC34	76	1050	UniRef90_A9WC41	74.194	835	UniRef50_A9WGS0
3300020153_12	95.91	0	92	100	Bacteria	Chloroflexota	Chloroflexia	Chloroflexales	Chloroflexaceae	Chloroflexus	Environmental	Aquatic	Thermal springs	Hot (42-90C)	sediment	UniRef50_A0A0P8CE70	42.894	1141	UniRef50_A0A0P8CE70	42.894	1141	UniRef90_Q3J6K9	54.969	963	UniRef50_A0A1F6QNT3	46.245	1474	UniRef50_A0A5E4RCY1	40.741	1212	UniRef50_A0A2D6T352	39.863	859	UniRef50_A9WC35	93.966	1042	UniRef50_A2TXG4	38.946	1744	UniRef50_A0A2A8VA14	44.98	741	UniRef90_A9WC34	92.33	1054	UniRef90_A9WC41	89.643	840	UniRef50_A9WGS0
3300020153_8	96.02	2.75	92	100	Bacteria	Chloroflexota	Chloroflexia	Chloroflexales	Roseiflexaceae	Roseiflexus	Environmental	Aquatic	Thermal springs	Hot (42-90C)	sediment	UniRef50_A0A0P8CE70	51.884	1017	UniRef50_A0A0P8CE70	51.884	1017	UniRef50_A0A080M4K5	53.548	930	UniRef50_A0A1F6QNT3	44.444	1458	UniRef50_A0A231GUW7	27.361	2431	UniRef50_A0A2D6T352	39.519	859	UniRef50_A9WC35	93.353	1036	UniRef50_A2TXG4	36.713	1696	UniRef50_A0A0D5BQR6	43.307	760	UniRef90_A9WC34	89.744	1051	UniRef90_A9WC41	82.857	840	UniRef50_A9WGS0
3300014149_4	96.94	1.83	92	100	Bacteria	Chloroflexota	Chloroflexia	Chloroflexales	Roseiflexaceae	Roseiflexus	Environmental	Aquatic	Thermal springs	Hot (42-90C)	Anoxic, neutral-pH, Fe/Si-rich hot spring water	UniRef50_A0A0P8CE70	51.304	1017	UniRef50_A0A0P8CE70	51.304	1017	UniRef50_A0A080M4K5	53.871	930	UniRef50_A0A1F6QNT3	44.246	1458	UniRef50_A0A231GUW7	26.873	2464	UniRef50_A0A2D6T352	39.519	859	UniRef50_A9WC35	93.678	1042	UniRef50_A2TXG4	35.233	1720	UniRef50_A0A0D5BQR6	44.747	762	UniRef90_A9WC34	88.889	1051	UniRef90_A9WC41	83.214	840	UniRef50_A9WGS0
3300027793_10	97.31	2.05	84	100	Bacteria	Proteobacteria	Gammaproteobacteria	Betaproteobacteriales	Ga0077523	Ga0077523	Environmental	Aquatic	Freshwater	Lentic	Freshwater lake	UniRef50_A0A0P8CE70	51.899	1185	UniRef50_A0A0P8CE70	51.899	1185	UniRef50_A0A011PNT0	63.415	984	UniRef50_A0A0C3N5N9	70.312	960	UniRef50_A0A1K2FYJ3	41.558	1135	UniRef50_A0A1Y5TWH7	49.097	826	UniRef50_A9WC35	77.168	1036	UniRef50_A0A0S8E608	46.018	673	UniRef50_A0A072ZHP9	47.778	808	UniRef90_A9WC34	70.739	1051	UniRef90_A9WC41	50.909	825	UniRef50_A0A1Y1IUR6
3300022829_2	98.68	1.64	88	100	Bacteria	Proteobacteria	Gammaproteobacteria	Betaproteobacteriales	Burkholderiaceae	Hydrogenophaga	Environmental	Aquatic	Non-marine Saline and Alkaline	Saline	saline water	UniRef50_A0A0P8CE70	56.724	1216	UniRef50_A0A0P8CE70	56.724	1216	UniRef50_A0A080M4K5	67.949	936	UniRef50_A0A0C3N5N9	71.25	960	UniRef50_A0A5E4RCY1	36.364	1186	UniRef50_Q1LEY2	43.598	966	UniRef50_A9WC35	79.48	1036	UniRef50_A0A0S2SPA6	56.944	645	UniRef50_A0A0B7DF92	48.45	772	UniRef90_A9WC34	71.51	1045	UniRef90_A9WC41	61.957	828	UniRef50_A2SEJ1
3300027515_2	98.74	4.72	92	100	Bacteria	Chloroflexota	Chloroflexia	Chloroflexales	Chloroflexaceae	0	Environmental	Aquatic	Thermal springs	Hot (42-90C)	Anoxygenic and chlorotrophic	UniRef50_A0A0P8CE70	51.558	1041	UniRef50_A0A0P8CE70	51.558	1041	UniRef90_Q3J6K9	55.692	973	UniRef50_A0A0S7XFI0	59.848	790	UniRef50_A0A5E4RCY1	36.524	1186	UniRef50_A0A0F7PCK9	44.408	906	UniRef50_A9WC35	85.92	1042	UniRef50_A2TXG4	37.5	1692	UniRef50_A0A3F2U0E3	46.122	717	UniRef90_A9WC34	80.912	1051	UniRef90_A9WC41	74.088	822	UniRef50_A9WGS0
3300027806_15	98.79	2.84	84	100	Bacteria	Proteobacteria	Gammaproteobacteria	Betaproteobacteriales	Ga0077523	Ga0077523	Environmental	Aquatic	Freshwater	Lentic	Freshwater lake	UniRef50_A0A0P8CE70	51.899	1183	UniRef50_A0A0P8CE70	51.899	1183	UniRef50_A0A011PNT0	63.415	982	UniRef50_A0A0C3N5N9	70.312	958	UniRef50_A0A1K2FYJ3	41.558	1137	UniRef50_A0A1Y5TWH7	49.097	828	UniRef50_A9WC35	77.168	1038	UniRef50_A0A0S8E608	46.018	675	UniRef50_A0A072ZHP9	47.778	810	UniRef90_A9WC34	70.739	1053	UniRef90_A9WC41	50.909	823	UniRef50_A0A1Y1IUR6
3300027816_9	98.79	1.82	84	100	Bacteria	Proteobacteria	Gammaproteobacteria	Betaproteobacteriales	Ga0077523	Ga0077523	Environmental	Aquatic	Freshwater	Lentic	Freshwater lake	UniRef50_A0A0P8CE70	51.899	1185	UniRef50_A0A0P8CE70	51.899	1185	UniRef50_A0A011MU65	66.532	742	UniRef50_A0A0C3N5N9	70.312	958	UniRef50_A0A1K2FYJ3	41.558	1137	UniRef50_A0A1Y5TWH7	49.097	826	UniRef50_A9WC35	77.168	1036	UniRef50_A0A0S8E608	46.018	673	UniRef50_A0A072ZHP9	47.778	810	UniRef90_A9WC34	70.739	1051	UniRef90_A9WC41	50.909	825	UniRef50_A0A1Y1IUR6
3300017419_5	100	0.94	92	100	Bacteria	Chloroflexota	Chloroflexia	Chloroflexales	Chloroflexaceae	Chloroflexus	Environmental	Aquatic	Thermal springs	Hot (42-90C)	Hot spring	UniRef50_A0A0P8CE70	43.411	1143	UniRef50_A0A0P8CE70	43.411	1143	UniRef90_Q3J6K9	53.251	964	UniRef50_A0A1F6QNT3	46.627	1476	UniRef50_A0A231GUW7	27.091	2473	UniRef50_A0A2D6T352	40.206	859	UniRef50_A9WC35	91.092	1042	UniRef50_A2TXG4	38.095	1687	UniRef50_A0A2A8VA14	45.382	741	UniRef90_A9WC34	88.889	1051	UniRef90_A9WC41	86.38	837	UniRef50_A9WGS0
[truncated: 17 more columns]

## Sheet: CBB
Best BLAST hit in the UniRef database for all the enzymes required for the CBB cycle .
Data from Nayfach et al. 2020 was used for the information in the columns MAG_ID, taxonomy (phylum, class, order, family, genus) and environmetal information (Ecosystem, Ecosystem_category, Ecosystem_type, Ecosystem_subtype and habitat)
Pathway completenss refers to the raw portion of enzymes found in the pathway and adjusted completeness refers to the values considering MAG completeness (as calculated by CheckM) and reference calibration (see main text).
MAG contamination was calcluated with CheckM
E.C. numbers and enzyme names are given and columns show best hit in the UniRef database. Identify values and alignment length to the best hit are given in the following column. NA refers to no hit being found.
Cells colored in green represent MAGs which were not automatically detected by our pipeline, but manually curated instead
Reference genome																1.2.1.13(glyceraldehyde-3-phosphate dehydrogenase)	1.2.1.13(identity)	1.2.1.13(alignment length)	2.2.1.1(D-fructose 6-phosphate:D-glyceraldehyde-3-phosphate glycolaldehydetransferase)	2.2.1.1(identity)	2.2.1.1(alignment length)	2.7.1.19(phosphoribulokinase)	2.7.1.19(identity)	2.7.1.19(alignment length)	2.7.2.3(phosphoglycerate kinase)	2.7.2.3(identity)	2.7.2.3(alignment length)	3.1.3.11(fructose 1,6-bisphosphatase)	3.1.3.11(identity)	3.1.3.11(alignment length)	3.1.3.37(sedoheptulose bisphosphatase)	3.1.3.37(identity)	3.1.3.37(alignment length)	4.1.1.39(ribulose bisphosphate carboxylase)	4.1.1.39(identity)	4.1.1.39(alignment length)	4.1.2(sedoheptulose-1,7-bisphosphate aldolase)	4.1.2(identity)	4.1.2(alignment length)	4.1.2.13(fructose-bisphosphate aldolase)	4.1.2.13(identity)	4.1.2.13(alignment length)	5.1.3.1(pentose-5-phosphate 3-epimerase)	5.1.3.1(identity)	5.1.3.1(alignment length)	5.3.1.1(triosephosphate isomerase)	5.3.1.1(identity)	5.3.1.1(alignment length)	5.3.1.6(ribose 5-phosphate isomerase)
CP001150.1	100	0	100	100	Bacteria	Proteobacteria	Alphaproteobacteria	Rhodobacterales	Rhodobacteraceae	Cereibacter	NA	NA	NA	NA	NA	UniRef50_A0A090SQN4	45.283	471	UniRef90_D5AV94	67.013	2013	UniRef90_P0AEX5	50.173	865	UniRef90_A1UR75	50.38	1183	UniRef90_A1B2P8	71.331	877	UniRef90_A2C1K3	41.509	912	UniRef90_A1B2Q2	89.441	1447	sp|Q55664|ALF2_SYNY3	67.049	1047	UniRef90_O83668	39.42	987	UniRef90_O34557	56.5	591	UniRef90_A4YVD3	61.134	724	UniRef90_A4WQX2
MAG_ID	MAG_Completeness	Contamination	Pathway_Comp	Adjusted_Pathway_Completeness	Domain	Phylum	Class	Order	Family	Genus	ECOSYSTEM	ECOSYSTEM_CATEGORY	ECOSYSTEM_TYPE	ECOSYSTEM_SUBTYPE	Habitat	1.2.1.13(glyceraldehyde-3-phosphate dehydrogenase)	1.2.1.13(identity)	1.2.1.13(alignment length)	2.2.1.1(D-fructose 6-phosphate:D-glyceraldehyde-3-phosphate glycolaldehydetransferase)	2.2.1.1(identity)	2.2.1.1(alignment length)	2.7.1.19(phosphoribulokinase)	2.7.1.19(identity)	2.7.1.19(alignment length)	2.7.2.3(phosphoglycerate kinase)	2.7.2.3(identity)	2.7.2.3(alignment length)	3.1.3.11(fructose 1,6-bisphosphatase)	3.1.3.11(identity)	3.1.3.11(alignment length)	3.1.3.37(sedoheptulose bisphosphatase)	3.1.3.37(identity)	3.1.3.37(alignment length)	4.1.1.39(ribulose bisphosphate carboxylase)	4.1.1.39(identity)	4.1.1.39(alignment length)	4.1.2(sedoheptulose-1,7-bisphosphate aldolase)	4.1.2(identity)	4.1.2(alignment length)	4.1.2.13(fructose-bisphosphate aldolase)	4.1.2.13(identity)	4.1.2.13(alignment length)	5.1.3.1(pentose-5-phosphate 3-epimerase)	5.1.3.1(identity)	5.1.3.1(alignment length)	5.3.1.1(triosephosphate isomerase)	5.3.1.1(identity)	5.3.1.1(alignment length)	5.3.1.6(ribose 5-phosphate isomerase)
3300027917_60	88.03	3.14	92	100	Bacteria	Proteobacteria	Gammaproteobacteria	0	0	0	Environmental	Aquatic	Marine	Oceanic	Marine sediment	UniRef50_A0A2N3LXJ6	52.915	664	UniRef50_A0A0F7HNV7	51.294	1959	UniRef50_A0A0S8DMH7	78.201	865	UniRef50_A0A0K0XZG4	62.827	1146	UniRef90_B5ELA6	66.366	997	UniRef50_A0A0H3EEU8	25.701	618	sp|P54205|RBL_SYNY3	74.894	1410	NA	NA	NA	UniRef50_A0A0W0R2Z3	56.25	1008	UniRef50_A0A0F0EP09	65.315	666	UniRef50_A0A0A8EDK3	46.531	730	UniRef50_A0A0M7PS95
3300025814_9	90.69	1.53	92	100	Bacteria	Proteobacteria	Gammaproteobacteria	0	0	0	Environmental	Aquatic	Marine	Wetlands	Natural and restored wetlands	UniRef50_A0A2N3LXJ6	50.226	658	UniRef50_A0A0J1GNF4	72.222	1348	UniRef50_A0A0S8DMH7	68.662	850	UniRef50_A0A0K0XZG4	59.948	1144	UniRef90_B5ELA6	68.263	997	NA	NA	NA	sp|P54205|RBL_SYNY3	75.267	1407	UniRef90_P37102	44.444	76	UniRef50_A0A0W0R2Z3	55.09	999	UniRef50_A0A0F0EP09	63.964	664	UniRef50_A0A0S8GXJ1	48.276	756	UniRef50_A0A0M7PS95
3300011199_1	90.78	2.54	92	100	Bacteria	Proteobacteria	Gammaproteobacteria	0	0	0	Environmental	Terrestrial	Soil	Unclassified	Glacier forefield soil	UniRef50_M1NUT9	47.239	969	UniRef50_A0A377JLQ7	41.544	801	UniRef50_A0A0S8DMH7	75.352	850	UniRef50_A0A0K0XZG4	63.874	1146	UniRef90_A1K430	62.84	993	UniRef50_A0A086BP69	41.262	513	sp|P54205|RBL_SYNY3	75.745	1408	UniRef90_P37102	37.037	58	UniRef50_A0A0W0R2Z3	50.148	1009	UniRef50_A0A0F0EP09	61.364	658	UniRef50_A0A0S8GXJ1	50.588	751	UniRef50_A0A0M7PS95
3300013099_26	94.26	0.61	92	100	Bacteria	Proteobacteria	Gammaproteobacteria	0	0	0	Environmental	Aquatic	Marine	Hydrothermal vents	marine sediment	UniRef50_A0A2N3LXJ6	50.472	630	UniRef50_A0A0F7HNV7	50.825	1965	UniRef50_A0A0S8DMH7	66.551	861	UniRef50_A0A0K0XZG4	56.021	1146	UniRef50_A0A2S6SDL1	40.079	748	NA	NA	NA	UniRef50_A0A0U1XEK6	80.469	768	NA	NA	NA	UniRef50_A0A0J9EZG0	65.094	633	UniRef50_A0A0F0EP09	61.062	678	UniRef50_A0A0E3Y8P5	43.75	750	UniRef50_A0A0M7PS95
3300027592_17	99.28	3.94	92	100	Bacteria	Proteobacteria	Gammaproteobacteria	0	0	0	Engineered	Lab enrichment	Defined media	Anaerobic media	Enrichment culture	UniRef50_A0A2X1IF72	33.839	1362	UniRef50_A0A0F7HNV7	50.228	1957	UniRef50_A0A0S8DMH7	71.724	870	UniRef50_A0A0K0XZG4	64.398	1144	UniRef90_A1K430	67.066	999	UniRef50_A0A086BP69	28.774	535	sp|P54205|RBL_SYNY3	76.759	1404	UniRef90_P37102	63.889	106	UniRef50_A0A0J9EZG0	69.194	631	UniRef50_A0A0F0EP09	62.719	684	UniRef50_A0A101ICW4	50.813	733	UniRef50_A0A0M7PS95
3300026518_11	97.65	1.79	92	100	Bacteria	Proteobacteria	Gammaproteobacteria	21-64-14	21-64-14	0	Environmental	Aquatic	Marine	Hydrothermal vents	hydrothermal vent	UniRef50_A0A2N3LXJ6	61.991	658	UniRef50_A0A0I9QGZ2	53.625	1966	UniRef50_A0A0S8DMH7	74.296	852	UniRef50_A0A0K0XZG4	62.467	1141	UniRef50_A0A011QJ56	46.415	778	UniRef50_A0A0H3EEU8	40.639	553	sp|P54205|RBL_SYNY3	76.674	1387	UniRef90_P37102	69.444	106	UniRef50_A0A0W0R2Z3	53.333	987	UniRef50_A0A0F0EP09	65.766	664	UniRef50_A0A0S7XDC9	53.815	742	UniRef50_A0A0M7PS95
3300017444_8	98.18	1.82	92	100	Bacteria	Chloroflexota	Anaerolineae	4572-78	0	0	Environmental	Aquatic	Thermal springs	Sediment	hot spring sediment	UniRef50_A0A090SQN4	39.884	510	UniRef90_A0A0I9QGZ2	59.159	1992	UniRef90_P37101	36.328	724	UniRef90_A5CYN8	62.278	1176	UniRef90_A0PYZ1	59.451	1963	UniRef90_A2C1K3	43.827	931	UniRef90_A2SFV1	71.042	1435	sp|Q55664|ALF2_SYNY3	44.337	835	UniRef90_P0A992	66.282	1038	UniRef90_O34557	59.346	637	UniRef90_A1APN8	52.016	741	UniRef90_A2C4N6
3300005985_13	99.5	1.99	100	100	Bacteria	Proteobacteria	Alphaproteobacteria	Acetobacterales	Acetobacteraceae	Ga0074136	Host-associated	Plants	Rhizoplane	Epiphytes	Tabebuia heterophylla rhizosphere	UniRef50_A0A2N3LXJ6	66.512	645	UniRef50_A0A059ECD3	58.281	1908	UniRef50_A0A0S8DMH7	60.351	855	UniRef50_A0A0K8MCN8	49.881	1257	UniRef90_A7IGL7	49.415	1020	UniRef90_B0BZF8	40.173	967	UniRef50_A0A0H3VBZ1	73.247	1155	UniRef90_P37102	37.5	94	UniRef50_A0A0J9EZG0	60.194	618	UniRef50_A0A011TAM5	65.306	588	UniRef50_A0A0M0EF24	53.815	745	UniRef50_Q0AUC3
3300027814_10	89.09	3.35	92	100	Bacteria	Proteobacteria	Gammaproteobacteria	Acidiferrobacterales	Sulfurifustaceae	SM1-46	Environmental	Aquatic	Marine	Oceanic	Marine sediment	UniRef50_M1NUT9	47.853	969	UniRef50_A0A0F7HNV7	50.381	1959	UniRef50_A0A0S8DMH7	73.973	876	UniRef50_A0A0K2R2N0	40.654	2232	UniRef90_Q72K02	62.431	1086	UniRef50_A0A0H3EEU8	28.692	673	sp|P54205|RBL_SYNY3	76.458	1387	UniRef90_P37102	63.889	108	UniRef50_A0A0S8GE43	100	447	UniRef50_A0A0F0EP09	60.526	684	UniRef50_A0A0A8EDK3	45.968	741	UniRef50_A0A0M7PS95
3300000227_30	79.05	1.85	100	100	Bacteria	Proteobacteria	Gammaproteobacteria	Acidithiobacillales	Acidithiobacillaceae	Acidithiobacillus	Environmental	Aquatic	Freshwater	Groundwater	Groundwater	UniRef50_A0A2N3LXJ6	60	652	UniRef50_A0A0F7HNV7	50.76	1963	UniRef50_A0A0S8DMH7	69.718	852	UniRef50_A0A0K2R2N0	43.161	2164	UniRef90_B5ELA6	88.988	1008	UniRef90_A2C1K3	38.871	910	sp|P54205|RBL_SYNY3	76.242	1389	UniRef90_P37102	55.556	106	UniRef50_A0A0J9EZG0	66.351	631	UniRef50_A0A0F0EP09	60.455	655	UniRef50_A0A0S7XDC9	51.394	747	UniRef50_A0A1D8I6P6
3300014204_15	96.08	0	100	100	Bacteria	Proteobacteria	Gammaproteobacteria	Acidithiobacillales	Acidithiobacillaceae	Acidithiobacillus	Engineered	Solid waste	Landfill	Unclassified	landfill leachate	UniRef50_A0A2N3LXJ6	66.063	652	UniRef50_A0A0F7HNV7	50.989	1960	UniRef50_A0A0S8DMH7	69.014	852	UniRef50_A0A0K0XZG4	59.487	1165	UniRef90_B5ELA6	97.345	1017	UniRef90_A2C1K3	39.498	910	sp|P54205|RBL_SYNY3	75.81	1387	UniRef90_P37102	58.333	106	UniRef50_A0A149W129	74.018	993	UniRef50_A0A0F0EP09	60.455	655	UniRef50_A0A0S7XDC9	48.4	745	UniRef50_A0A1D8I6P6
3300014208_49	96.23	0.62	92	100	Bacteria	Proteobacteria	Gammaproteobacteria	Acidithiobacillales	Acidithiobacillaceae	Acidithiobacillus	Environmental	Aquatic	Freshwater	Groundwater	groundwater	UniRef50_A0A2N3LXJ6	66.063	654	UniRef50_A0A0F7HNV7	51.294	1962	UniRef50_A0A0S8DMH7	68.662	852	UniRef50_A0A0K0XZG4	58.355	1167	UniRef90_B5ELA6	95.796	997	UniRef90_B0C1Z3	40.059	924	sp|P54205|RBL_SYNY3	76.972	1405	UniRef90_P37102	58.333	108	UniRef50_A0A0J9EZG0	67.299	633	UniRef50_A0A0F0EP09	60.909	657	UniRef50_A0A2X2UXJ8	28.87	1432	UniRef50_A0A1D8I6P6
3300027863_98	97.53	1.54	100	100	Bacteria	Proteobacteria	Gammaproteobacteria	Acidithiobacillales	Acidithiobacillaceae	Acidithiobacillus	Environmental	Aquatic	Thermal springs	Hot (42-90C)	Hot spring	UniRef50_A0A2N3LXJ6	58.636	652	UniRef50_A0A0I9QGZ2	53.951	1960	UniRef50_A0A0S8DMH7	68.551	849	UniRef50_A0A0K0XZG4	59.103	1135	UniRef90_B5ELA6	85.285	999	UniRef90_A2C1K3	39.062	913	sp|P54205|RBL_SYNY3	75.378	1389	UniRef90_P37102	58.333	106	UniRef50_A0A0J9EZG0	66.667	646	UniRef50_A0A0F0EP09	57.727	655	UniRef50_A0A0S7XDC9	50	747	UniRef50_A0A1D8I6P6
3300027515_31	87.27	3.64	92	100	Bacteria	Chloroflexota	Anaerolineae	Anaerolineales	envOPS12	0	Environmental	Aquatic	Thermal springs	Hot (42-90C)	Anoxygenic and chlorotrophic	UniRef50_A0A090SQN4	38.415	487	UniRef90_A0A0I9QGZ2	57.1	1966	UniRef90_P37101	31.288	916	UniRef90_A5CYN8	59.591	1162	UniRef90_A2C1K3	42.47	951	UniRef90_A2C1K3	42.47	951	UniRef90_Q2JV67	70.32	1312	sp|Q55664|ALF2_SYNY3	41.379	892	UniRef90_O83668	41.337	925	UniRef90_O34557	55.76	646	UniRef90_A3DBQ1	51.2	745	UniRef90_P37351
3300005962_1	93.64	0.91	92	100	Bacteria	Chloroflexota	Anaerolineae	Anaerolineales	envOPS12	0	Environmental	Aquatic	Thermal springs	Hot (42-90C)	Hot spring cone	UniRef50_A0A090SQN4	38.415	487	UniRef90_A0A0I9QGZ2	57.1	1968	UniRef90_P37101	31.288	918	UniRef90_A5CYN8	59.591	1162	UniRef90_A2C1K3	42.771	949	UniRef90_A2C1K3	42.771	949	NA	NA	NA	sp|Q55664|ALF2_SYNY3	40.439	894	UniRef90_O83668	40.122	927	UniRef90_O34557	56.221	648	UniRef90_A3DBQ1	50.8	745	UniRef90_P37351
3300024259_11	92.73	3.82	100	100	Bacteria	Chloroflexota	Anaerolineae	Anaerolineales	UBA11858	0	Environmental	Aquatic	Marine	Inlet	seawater	UniRef50_A0A090SQN4	43.195	499	UniRef90_A0A0I9QGZ2	51.282	1959	NA	NA	NA	UniRef90_A0PYP1	56.566	1165	UniRef90_A4SDH2	50.599	979	UniRef90_A2C1K3	40.719	960	NA	NA	NA	sp|Q55664|ALF2_SYNY3	39.697	918	UniRef90_O83668	44.479	915	UniRef90_O34557	56.931	606	UniRef90_A0PYP2	54.251	736	UniRef90_A2RP28
3300013125_33	69.11	3.36	88	97.7778	Bacteria	Chloroflexota	Anaerolineae	Anaerolineales	0	0	Environmental	Aquatic	Freshwater	Lake	freshwater	UniRef50_A0A2N3LXJ6	52.261	591	UniRef90_A0A0I9QGZ2	52.88	2025	UniRef90_P37101	33.935	787	UniRef90_A2C025	57.284	1182	UniRef90_A2C1K3	41.265	952	UniRef90_A2C1K3	41.265	952	NA	NA	NA	sp|Q55664|ALF2_SYNY3	40.303	907	UniRef90_O83668	42.038	871	NA	NA	NA	UniRef90_P81348	53.333	45	UniRef90_P37351
3300026293_26	89.55	1.82	92	100	Bacteria	Chloroflexota	Anaerolineae	Anaerolineales	envOPS12	0	Environmental	Aquatic	Thermal springs	Hot (42-90C)	Anoxygenic and chlorotrophic microbial mat	UniRef50_A0A090SQN4	38.415	489	UniRef90_A0A0I9QGZ2	57.1	1968	UniRef90_P37101	31.288	918	UniRef90_A5CYN8	59.591	1164	UniRef90_A2C1K3	42.47	949	UniRef90_A2C1K3	42.47	949	UniRef90_Q2JV67	70.32	1314	sp|Q55664|ALF2_SYNY3	41.379	894	UniRef90_O83668	41.337	927	UniRef90_O34557	55.76	648	UniRef90_A3DBQ1	51.2	747	UniRef90_P37351
3300022912_17	89.56	4.73	100	100	Bacteria	Chloroflexota	Anaerolineae	Anaerolineales	UBA11858	0	Environmental	Aquatic	Marine	Inlet	seawater	UniRef50_A0A090SQN4	43.195	501	UniRef90_A0A0I9QGZ2	51.282	1957	NA	NA	NA	UniRef90_A0PYP1	56.566	1167	UniRef90_A4SDH2	50.599	979	UniRef90_A2C1K3	40.719	958	NA	NA	NA	sp|Q55664|ALF2_SYNY3	39.697	916	UniRef90_O83668	44.479	913	UniRef90_O34557	56.931	604	UniRef90_A0PYP2	54.251	738	UniRef90_A2RP28
3300020198_26	94.55	2.73	100	100	Bacteria	Chloroflexota	Anaerolineae	Anaerolineales	0	0	Environmental	Aquatic	Freshwater	Lake	freshwater lake	UniRef50_A0A090SQN4	40.373	477	UniRef90_A0A0I9QGZ2	55.959	2046	UniRef90_P37101	35.714	753	UniRef90_A5CYN8	60.969	1167	UniRef90_A2C1K3	41.265	954	UniRef90_A2C1K3	41.265	954	NA	NA	NA	UniRef90_P37102	37.5	94	UniRef90_P0A992	36.333	861	UniRef90_O34557	57.547	624	UniRef90_A3DBQ1	54.183	741	UniRef90_P37351
3300014869_1	82.35	3.05	92	100	Bacteria	Proteobacteria	Gammaproteobacteria	Beggiatoales	Beggiatoaceae	UBA10656	Environmental	Aquatic	Marine	Hydrothermal vents	marine sediment	UniRef50_A0A2N3LXJ6	62.1	652	UniRef50_A0A0I9QGZ2	50.149	1981	UniRef50_A0A0S8DMH7	68.31	852	UniRef50_A0A0K0XZG4	62.5	1152	UniRef50_A0A5D4XUA6	46.552	1027	UniRef50_A0A0H3EEU8	25	576	UniRef50_A0A0U1XEK6	71.765	765	NA	NA	NA	UniRef50_A0A0J9EZG0	65.566	633	UniRef50_A0A0F0EP09	64.384	657	UniRef50_A0A0S8GXJ1	50	742	UniRef50_A0A0M7PS95
3300021484_1	88.63	3.74	92	100	Bacteria	Proteobacteria	Gammaproteobacteria	Beggiatoales	Beggiatoaceae	UBA10656	Environmental	Aquatic	Marine	Hydrothermal vents	hydrothermal vent microbial mat	UniRef50_A0A2N3LXJ6	63.014	654	UniRef50_U4V179	37.847	856	UniRef50_A0A0S8DMH7	67.958	852	UniRef50_A0A0K0XZG4	62.76	1150	UniRef50_A0A5D4XUA6	47.826	966	UniRef50_A0A086BP69	22.01	550	sp|P54205|RBL_SYNY3	75.378	1387	NA	NA	NA	UniRef50_A0A0J9EZG0	64.151	634	UniRef50_A0A0F0EP09	65.455	660	UniRef50_A0A0S8GXJ1	49.603	742	UniRef50_A0A0M7PS95
3300014913_9	88.85	3.09	92	100	Bacteria	Proteobacteria	Gammaproteobacteria	Beggiatoales	Beggiatoaceae	0	Environmental	Aquatic	Marine	Hydrothermal vents	marine sediment	UniRef50_A0A2N3LXJ6	61.187	651	UniRef50_A0A0I9QGZ2	49.102	1983	UniRef50_A0A0S8DMH7	67.254	850	UniRef50_A0A0K0XZG4	59.64	1162	UniRef50_A0A5D4XUA6	47.516	966	NA	NA	NA	UniRef50_A0A1D8H0V3	70.833	504	NA	NA	NA	UniRef50_A0A0J9EZG0	65.728	634	UniRef50_A0A0F0EP09	64.545	660	UniRef50_A0A0E3ZLB2	48.819	742	UniRef50_A0A0M7PS95
3300021468_5	88.87	2.29	92	100	Bacteria	Proteobacteria	Gammaproteobacteria	Beggiatoales	Beggiatoaceae	Marithrix	Environmental	Aquatic	Marine	Hydrothermal vents	hydrothermal vent microbial mat	UniRef50_A0A2N3LXJ6	61.187	649	UniRef50_A0A0I9QGZ2	48.952	1981	UniRef50_A0A0S8DMH7	67.254	850	UniRef50_A0A0K0XZG4	59.64	1162	UniRef50_A0A5D4XUA6	47.516	966	NA	NA	NA	UniRef50_A0A1D8H0V3	70.833	502	NA	NA	NA	UniRef50_A0A0J9EZG0	65.728	634	UniRef50_A0A0F0EP09	64.545	658	UniRef50_A0A0E3ZLB2	48.819	742	UniRef50_A0A0M7PS95
3300000236_6	90.86	3.57	92	100	Bacteria	Proteobacteria	Gammaproteobacteria	Beggiatoales	Beggiatoaceae	0	Environmental	Aquatic	Freshwater	Groundwater	Groundwater	UniRef50_A0A2N3LXJ6	62.727	652	UniRef50_U4V179	39.931	858	UniRef50_A0A0S8DMH7	67.254	850	UniRef50_A0A0K0XZG4	61.417	1143	UniRef90_B5ELA6	65.244	984	UniRef50_A0A0H3EEU8	24.091	579	sp|P54205|RBL_SYNY3	73.65	1387	UniRef90_P37102	31.034	61	UniRef50_A0A0J9EZG0	66.038	636	UniRef50_A0A0F0EP09	65	660	UniRef50_A0A0S8GXJ1	51.19	744	UniRef50_A0A0M7PS95
3300021506_3	91.25	1.51	92	100	Bacteria	Proteobacteria	Gammaproteobacteria	Beggiatoales	Beggiatoaceae	0	Environmental	Aquatic	Marine	Hydrothermal vents	hydrothermal vent microbial mat	UniRef50_A0A2N3LXJ6	61.187	651	UniRef50_A0A0I9QGZ2	48.952	1983	UniRef50_A0A0S8DMH7	67.254	850	UniRef50_A0A0K0XZG4	59.64	1162	UniRef50_A0A5D4XUA6	47.516	966	NA	NA	NA	UniRef50_A0A1D8H0V3	70.833	502	NA	NA	NA	UniRef50_A0A0J9EZG0	65.728	634	UniRef50_A0A0F0EP09	64.545	658	UniRef50_A0A0E3ZLB2	48.819	744	UniRef50_A0A0M7PS95
3300027739_6	97.63	2.32	92	100	Bacteria	Proteobacteria	Gammaproteobacteria	Beggiatoales	0	0	Environmental	Aquatic	Freshwater	Pond	Freshwater	UniRef50_A0A2N3LXJ6	65.455	652	UniRef50_A0A0F7HNV7	50.301	1978	UniRef50_A0A0S8DMH7	70.035	861	UniRef50_A0A0K0XZG4	58.442	1150	UniRef50_A0A2S6SDL1	39.3	766	NA	NA	NA	UniRef50_A0A0U1XEK6	79.688	768	UniRef90_P37102	61.111	106	UniRef50_A0A0S8GE43	85.802	484	UniRef50_A0A0F0EP09	64.414	664	UniRef50_A0A0S8GXJ1	53.516	754	UniRef50_A0A0M7PS95
3300020720_9	76.96	2.65	92	100	Bacteria	Proteobacteria	Gammaproteobacteria	Betaproteobacteriales	Ferrovaceae	0	Environmental	Aquatic	Freshwater	Lentic	Freshwater	UniRef50_A0A2N3LXJ6	64.486	637	UniRef50_A0A0F7HNV7	48.182	1953	UniRef50_A0A0S8DMH7	65.965	855	UniRef50_A0A0K2R2N0	44.323	2122	UniRef90_B3DWS5	58.708	1065	NA	NA	NA	UniRef50_A0A0U1XEK6	78.125	766	UniRef90_P37102	58.333	108	UniRef50_A0A0J9EZG0	64.815	648	UniRef50_A0A0F0EP09	63.134	648	UniRef50_A0A1Y0G312	53.555	633	UniRef50_A0A0S4M3J9
3300025619_18	77.56	1.27	92	100	Bacteria	Proteobacteria	Gammaproteobacteria	Betaproteobacteriales	Gallionellaceae	Gallionella	Environmental	Terrestrial	Soil	Unclassified	Arctic peat soil	UniRef50_M1NUT9	46.726	997	UniRef50_A0A0I9QGZ2	49.772	1954	UniRef50_A0A0S8DMH7	68.367	877	UniRef50_A0A0K2R2N0	41.923	2200	UniRef90_B5ELA6	67.169	994	UniRef50_A0A354B2Q8	23.729	309	UniRef50_A0A0U1XEK6	82.031	768	UniRef90_P37102	58.333	106	UniRef50_A0A0J9EZG0	67.593	646	UniRef50_A0A0F0EP09	61.883	669	UniRef50_A0A0A8EDK3	46.939	732	UniRef50_A0A0M7PS95
3300024922_4	78.67	0	92	100	Bacteria	Proteobacteria	Gammaproteobacteria	Betaproteobacteriales	Rhodocyclaceae	Dechloromonas	Environmental	Aquatic	Freshwater	Sediment	Freshwater Sediment	UniRef50_A0A2N3LXJ6	61.712	661	UniRef50_A0A0F7HNV7	48.784	1948	UniRef50_A0A0S8DMH7	62.105	855	UniRef50_A0A0K0XZG4	58.486	1147	UniRef90_A4VGC9	70.448	1003	UniRef50_A0A0H3EEU8	25.688	576	UniRef50_A0A0U1XEK6	75.781	766	UniRef90_P37102	52.778	106	UniRef50_A0A0J9EZG0	64.623	634	UniRef50_A0A0F0EP09	58.333	681	UniRef50_A0A0A8EDK3	44.082	729	UniRef50_A0A0M7PS95
3300025455_5	78.71	0.55	92	100	Bacteria	Proteobacteria	Gammaproteobacteria	Betaproteobacteriales	Rhodocyclaceae	Sulfuritalea	Environmental	Aquatic	Freshwater	Lentic	Freshwater	UniRef50_A0A2X1IF72	70.975	1416	UniRef50_A0A0F7HNV7	49.091	1962	UniRef50_A0A0S8DMH7	69.123	855	UniRef50_A0A0K2R2N0	41.375	2241	UniRef90_A1VNR3	63.636	1074	UniRef50_A0A0H3EEU8	28	583	UniRef50_A0A0U1XEK6	76.562	768	UniRef90_P37102	52.778	108	UniRef50_A0A0J9EZG0	67.13	648	UniRef50_A0A0F0EP09	61.161	670	UniRef50_A0A0A8EDK3	44.082	724	UniRef50_A0A0M7PS95
3300002821_33	79.31	0	92	100	Bacteria	Proteobacteria	Gammaproteobacteria	Betaproteobacteriales	Rhodocyclaceae	UBA2250	Engineered	Lab enrichment	Defined media	Anaerobic media	Hydrocarbon resource environments	UniRef50_A0A2X1IF72	35.622	1371	UniRef50_A0A0I9QGZ2	51.74	1960	UniRef50_A0A0S8DMH7	69.123	850	UniRef50_A0A0K0XZG4	62.042	1144	UniRef90_A1VNR3	67.353	991	NA	NA	NA	UniRef50_A0A0U1XEK6	76.172	766	UniRef90_P37102	55.556	106	UniRef50_A0A0J9EZG0	68.519	646	UniRef50_A0A0F0EP09	60.177	678	UniRef50_A0A0A8EDK3	46.383	694	UniRef50_A0A080LSZ0
3300026271_9	80.16	2.1	92	100	Bacteria	Proteobacteria	Gammaproteobacteria	Betaproteobacteriales	Gallionellaceae	Gallionella	Environmental	Terrestrial	Soil	Wetlands	Soil	UniRef50_A0A2N3LXJ6	50.679	660	UniRef50_A0A0I9QGZ2	49.772	1959	UniRef50_A0A0S8DMH7	68.027	877	UniRef50_A0A0K0XZG4	61.538	1167	UniRef90_B5ELA6	66.463	982	NA	NA	NA	UniRef50_A0A0U1XEK6	78.516	768	UniRef90_P37102	55.556	108	UniRef50_A0A0J9EZG0	68.056	648	UniRef50_A0A0F0EP09	60.987	669	UniRef50_A0A0A8EDK3	46.122	732	UniRef50_A0A0M7PS95
3300014786_14	80.51	2.63	92	100	Bacteria	Proteobacteria	Gammaproteobacteria	Betaproteobacteriales	Nitrosomonadaceae	Nitrosomonas	Engineered	Modeled	Simulated communities (DNA mixture)	Unclassified	Synthetic	UniRef50_A0A2N3LXJ6	51.412	525	UniRef50_A0A0I9QGZ2	49.168	1963	UniRef50_A0A0S8DMH7	69.718	850	UniRef50_A0A0K0XZG4	57.895	912	UniRef90_B5ELA6	67.665	1002	UniRef50_A0A0H3EEU8	29.302	594	sp|P54205|RBL_SYNY3	74.73	1387	UniRef90_P37102	58.333	106	UniRef50_A0A132C1R9	46.835	910	UniRef50_A0A0W0WU57	53.333	670	UniRef50_A0A0A8EDK3	46.371	739	UniRef50_A0A0M7PS95
3300015049_1	81.03	3.45	92	100	Bacteria	Proteobacteria	Gammaproteobacteria	Betaproteobacteriales	Rhodocyclaceae	UBA2250	Environmental	Aquatic	Freshwater	Groundwater	Groundwater	UniRef50_A0A2N3LXJ6	50.226	655	UniRef50_A0A0F7HNV7	49.394	1962	UniRef50_A0A0S8DMH7	69.474	852	UniRef50_A0A0K0XZG4	63.089	1146	UniRef90_A1K430	55.723	966	UniRef50_A0A0H3EEU8	29.947	486	sp|P54205|RBL_SYNY3	75.532	1408	UniRef90_P37102	52.778	108	UniRef50_A0A132C1R9	64.127	940	UniRef50_A0A0F0EP09	60.268	672	UniRef50_A0A0S3QTN4	49.393	732	UniRef50_A0A0M7PS95
3300025525_9	82.46	0.82	92	100	Bacteria	Proteobacteria	Gammaproteobacteria	Betaproteobacteriales	Hydrogenophilaceae	UBA3361	Environmental	Terrestrial	Deep subsurface	Unclassified	Serpentinite rock and fluid	UniRef50_A0A2N3LXJ6	50.679	655	UniRef50_A0A0F7HNV7	49.311	1939	UniRef50_A0A0S8DMH7	69.416	873	UniRef50_A0A0K0XZG4	62.005	1135	UniRef90_B5ELA6	67.267	997	UniRef50_A0A0H3EEU8	31.156	501	sp|P54205|RBL_SYNY3	76.89	1387	UniRef90_P37102	35.714	84	UniRef50_A0A0J9EZG0	66.509	634	UniRef50_A0A0F0EP09	59.211	684	UniRef50_A0A0S8GXJ1	50.593	742	UniRef50_A0A0M7PS95
3300020735_9	82.7	0.75	92	100	Bacteria	Proteobacteria	Gammaproteobacteria	Betaproteobacteriales	Ferrovaceae	0	Environmental	Aquatic	Freshwater	Lentic	Freshwater	UniRef50_A0A2N3LXJ6	64.486	639	UniRef50_A0A0F7HNV7	48.182	1951	UniRef50_A0A0S8DMH7	65.965	855	UniRef50_A0A0K2R2N0	44.323	2124	UniRef90_B3DWS5	58.708	1065	UniRef50_Q7M0S7	22.047	379	UniRef50_A0A0U1XEK6	78.125	766	UniRef90_P37102	58.333	106	UniRef50_A0A0J9EZG0	64.815	646	UniRef50_A0A0F0EP09	63.134	648	UniRef50_A0A0S3QTN4	47.012	745	UniRef50_A0A0S4M3J9
3300025226_5	82.79	0.02	92	100	Bacteria	Proteobacteria	Gammaproteobacteria	Betaproteobacteriales	Burkholderiaceae	Paraburkholderia	Host-associated	Plants	Rhizoplane	Epiphytes	Arabidopsis rhizosphere	UniRef50_A0A2N3LXJ6	63.182	652	UniRef50_A0A0J7JGS1	66.212	876	UniRef50_A0A0S8DMH7	64.912	853	UniRef50_A0A0K0XZG4	59.737	1138	UniRef90_B2JEJ7	96.142	1011	UniRef50_A0A0H3EEU8	28.283	504	UniRef50_A0A0H3VBZ1	75.515	1162	UniRef90_P37102	32.143	84	UniRef50_A0A0W0R2Z3	56.627	996	UniRef50_A0A0F0EP09	60.444	672	UniRef50_A0A0E3ZLB2	49.004	736	UniRef50_A0A0M7PS95
3300020698_4	83.6	1.29	92	100	Bacteria	Proteobacteria	Gammaproteobacteria	Betaproteobacteriales	Ferrovaceae	0	Environmental	Aquatic	Freshwater	Lentic	Freshwater	UniRef50_A0A2N3LXJ6	64.486	639	UniRef50_A0A0F7HNV7	48.182	1951	UniRef50_A0A0S8DMH7	65.965	853	UniRef50_A0A0K2R2N0	44.323	2124	UniRef90_B3DWS5	58.708	1063	NA	NA	NA	UniRef50_A0A0U1XEK6	78.125	768	UniRef90_P37102	58.333	106	UniRef50_A0A0J9EZG0	64.815	646	UniRef50_A0A0F0EP09	63.134	648	UniRef50_A0A0S3QTN4	46.614	745	UniRef50_A0A0S4M3J9
3300021130_8	83.85	0.59	92	100	Bacteria	Proteobacteria	Gammaproteobacteria	Betaproteobacteriales	Ferrovaceae	0	Environmental	Aquatic	Freshwater	Lentic	Freshwater	UniRef50_A0A2N3LXJ6	64.486	639	UniRef50_A0A0J1GNF4	67.184	1345	UniRef50_A0A0S8DMH7	65.965	853	UniRef50_A0A0K2R2N0	44.189	2022	UniRef90_B3DWS5	58.708	1063	NA	NA	NA	UniRef50_A0A0U1XEK6	78.125	768	UniRef90_P37102	58.333	106	UniRef50_A0A0J9EZG0	64.815	646	UniRef50_A0A0F0EP09	63.134	646	UniRef50_A0A0S3QTN4	46.614	745	UniRef50_A0A0S4M3J9
3300027730_43	84.23	1.32	92	100	Bacteria	Proteobacteria	Gammaproteobacteria	Betaproteobacteriales	Burkholderiaceae	Polynucleobacter	Environmental	Aquatic	Freshwater	Lake	freshwater	UniRef50_A0A2N3LXJ6	61.972	634	UniRef50_A0A0I9QGZ2	50.303	1960	UniRef50_A0A0S8DMH7	61.053	853	UniRef50_A0A0K0XZG4	59.259	1134	UniRef90_A4SWM3	87.915	993	UniRef50_A0A086BP69	28.646	550	UniRef50_A0A0U1XEK6	80.469	768	UniRef90_P37102	55.556	108	UniRef50_A0A0J9EZG0	66.204	646	UniRef50_A0A0F0EP09	59.459	664	UniRef50_A0A0E3ZLB2	86.111	754	UniRef50_A0A1D8I6P6
3300023208_28	84.39	0.47	92	100	Bacteria	Proteobacteria	Gammaproteobacteria	Betaproteobacteriales	Hydrogenophilaceae	UBA3361	Environmental	Aquatic	Freshwater	Lake	freshwater	UniRef50_M1NUT9	46.789	972	UniRef50_A0A0F7HNV7	49.617	1941	UniRef50_A0A0S8DMH7	73.103	856	UniRef50_A0A0K2R2N0	41.176	2226	UniRef90_B5ELA6	67.169	994	NA	NA	NA	UniRef50_A0A0U1XEK6	74.609	768	UniRef90_P37102	63.889	108	UniRef50_A0A0J9EZG0	67.907	642	UniRef50_A0A0F0EP09	60.444	673	UniRef50_A0A0S8GXJ1	52.713	744	UniRef50_A0A0M7PS95
3300027851_39	84.6	2.16	92	100	Bacteria	Proteobacteria	Gammaproteobacteria	Betaproteobacteriales	Rhodocyclaceae	Dechloromonas	Environmental	Aquatic	Freshwater	Groundwater	watersheds	UniRef50_A0A2N3LXJ6	61.712	663	UniRef50_A0A0F7HNV7	49.848	1947	UniRef50_A0A0S8DMH7	62.105	855	UniRef50_A0A0K0XZG4	58.486	1149	UniRef90_A1K430	72.537	1005	UniRef50_A0A0H3EEU8	27.848	631	UniRef50_A0A0U1XEK6	76.953	766	UniRef90_P37102	50	106	UniRef50_A0A0J9EZG0	62.1	655	UniRef50_A0A0F0EP09	58.298	702	UniRef50_A0A101ICW4	49.402	745	UniRef50_A0A0M7PS95
3300025447_9	84.94	0.5	92	100	Bacteria	Proteobacteria	Gammaproteobacteria	Betaproteobacteriales	Gallionellaceae	Gallionella	Environmental	Aquatic	Freshwater	Lentic	Freshwater	UniRef50_A0A2N3LXJ6	50	633	UniRef50_A0A0I9QGZ2	49.165	1959	UniRef50_A0A0S8DMH7	65.87	877	UniRef50_A0A0K0XZG4	61.757	1161	UniRef90_A1WZH0	64.072	993	UniRef50_Q7M0S7	23.529	292	UniRef50_A0A0U1XEK6	83.594	768	UniRef90_P37102	58.333	108	UniRef50_A0A0J9EZG0	68.519	648	UniRef50_A0A0F0EP09	60.538	669	UniRef50_A0A0A8EDK3	45.306	730	UniRef50_A0A0M7PS95
3300027863_115	85.6	1.61	92	100	Bacteria	Proteobacteria	Gammaproteobacteria	Betaproteobacteriales	Nitrosomonadaceae	0	Environmental	Aquatic	Thermal springs	Hot (42-90C)	Hot spring	UniRef50_M1NUT9	46.749	960	UniRef50_A4A6H1	48.718	702	UniRef50_A0A0S8DMH7	72.852	871	UniRef50_A0A0K0XZG4	60.067	894	UniRef50_A0A011QJ56	51.331	771	UniRef50_A0A086BP69	34.052	589	sp|P54205|RBL_SYNY3	76.026	1387	UniRef90_P37102	33.333	79	UniRef50_A0A0W0R2Z3	55.988	1002	UniRef50_A0A0F0EP09	60.36	661	UniRef50_A0A0E3ZLB2	49.802	738	UniRef50_A0A0M7PS95
3300025514_5	86.84	0.16	92	100	Bacteria	Proteobacteria	Gammaproteobacteria	Betaproteobacteriales	Burkholderiaceae	Hydrogenophaga	Environmental	Terrestrial	Deep subsurface	Unclassified	Serpentinite rock and fluid	UniRef50_A0A2N3LXJ6	51.376	648	UniRef50_A0A0F7HNV7	49.696	1950	UniRef50_A0A0S8DMH7	64.211	855	UniRef50_A0A0K0XZG4	59.259	1132	UniRef90_A1W9H6	86.136	1015	UniRef50_A0A0H3EEU8	30.348	582	sp|P54205|RBL_SYNY3	76.596	1410	UniRef90_P37102	51.852	76	UniRef50_A0A0J9EZG0	65.741	648	UniRef50_A0A0F0EP09	59.821	672	UniRef50_A0A0E3ZLB2	48.81	738	UniRef50_A0A1D8I6P6
3300025882_8	87.12	2.71	92	100	Bacteria	Proteobacteria	Gammaproteobacteria	Betaproteobacteriales	Burkholderiaceae	Rhizobacter	Engineered	Wastewater	Anaerobic digestor	Unclassified	Anaerobic digestor sludge	UniRef50_A0A2X1IF72	35.411	1165	UniRef50_A0A0I9QGZ2	47.994	1990	UniRef50_A0A0S8DMH7	62.105	850	UniRef50_A0A0K0XZG4	61.17	1128	UniRef90_B1XZ11	84.164	1023	UniRef50_A0A0H3EEU8	29.362	684	UniRef50_A0A0H3VBZ1	70.39	1153	UniRef90_P37102	34.483	85	UniRef50_A0A0J9EZG0	65.888	642	UniRef50_A0A0F0EP09	64.889	675	UniRef50_A0A0S7XDC9	48.387	727	UniRef50_A0A0M7PS95
3300020691_3	87.35	2.4	92	100	Bacteria	Proteobacteria	Gammaproteobacteria	Betaproteobacteriales	Ferrovaceae	0	Environmental	Aquatic	Freshwater	Lentic	Freshwater	UniRef50_A0A2N3LXJ6	64.486	637	UniRef50_A0A0F7HNV7	48.182	1953	UniRef50_A0A0S8DMH7	65.965	855	UniRef50_A0A0K2R2N0	44.323	2122	UniRef90_B3DWS5	58.708	1065	NA	NA	NA	UniRef50_A0A0U1XEK6	78.125	766	UniRef90_P37102	58.333	108	UniRef50_A0A0J9EZG0	64.815	648	UniRef50_A0A0F0EP09	63.134	646	UniRef50_A0A0S3QTN4	46.614	745	UniRef50_A0A0S4M3J9
3300020725_5	87.39	2.74	92	100	Bacteria	Proteobacteria	Gammaproteobacteria	Betaproteobacteriales	Ferrovaceae	0	Environmental	Aquatic	Freshwater	Lentic	Freshwater	UniRef50_A0A2N3LXJ6	64.486	637	UniRef50_A0A0F7HNV7	48.182	1953	UniRef50_A0A0S8DMH7	65.965	855	UniRef50_A0A0K2R2N0	44.323	2122	UniRef90_B3DWS5	58.708	1065	UniRef50_Q7M0S7	22.047	381	UniRef50_A0A0U1XEK6	78.125	766	UniRef90_P37102	58.333	108	UniRef50_A0A0J9EZG0	64.815	648	UniRef50_A0A0F0EP09	63.134	648	UniRef50_A0A0S3QTN4	47.012	745	UniRef50_A0A0S4M3J9
3300023177_23	87.94	1.24	92	100	Bacteria	Proteobacteria	Gammaproteobacteria	Betaproteobacteriales	Hydrogenophilaceae	0	Environmental	Aquatic	Freshwater	Lake	freshwater	UniRef50_M1NUT9	46.789	972	UniRef50_A0A0F7HNV7	49.617	1941	UniRef50_A0A0S8DMH7	73.103	856	UniRef50_A0A0K2R2N0	41.176	2226	UniRef90_B5ELA6	67.169	994	NA	NA	NA	UniRef50_A0A0U1XEK6	74.609	766	UniRef90_P37102	63.889	108	UniRef50_A0A0J9EZG0	67.907	642	UniRef50_A0A0F0EP09	60.444	673	UniRef50_A0A0S8GXJ1	52.713	742	UniRef50_A0A0M7PS95
3300021135_14	88.23	2.08	92	100	Bacteria	Proteobacteria	Gammaproteobacteria	Betaproteobacteriales	Ferrovaceae	0	Environmental	Aquatic	Freshwater	Lentic	Freshwater	UniRef50_A0A2N3LXJ6	64.486	637	UniRef50_A0A0F7HNV7	48.182	1951	UniRef50_A0A0S8DMH7	65.965	853	UniRef50_A0A0K2R2N0	44.323	2122	UniRef90_B3DWS5	58.708	1063	NA	NA	NA	UniRef50_A0A0U1XEK6	78.125	768	UniRef90_P37102	58.333	106	UniRef50_A0A0J9EZG0	64.815	646	UniRef50_A0A0F0EP09	63.134	646	UniRef50_A0A0S3QTN4	47.012	747	UniRef50_A0A1D8I6P6
3300021122_5	88.27	0.69	92	100	Bacteria	Proteobacteria	Gammaproteobacteria	Betaproteobacteriales	Ferrovaceae	0	Environmental	Aquatic	Freshwater	Lentic	Freshwater	UniRef50_A0A2N3LXJ6	64.486	637	UniRef50_A0A0F7HNV7	48.182	1953	UniRef50_A0A0S8DMH7	65.965	855	UniRef50_A0A0K2R2N0	44.323	2122	UniRef90_B3DWS5	58.708	1065	NA	NA	NA	UniRef50_A0A0U1XEK6	78.125	766	UniRef90_P37102	58.333	108	UniRef50_A0A0J9EZG0	64.815	648	UniRef50_A0A0F0EP09	63.134	648	UniRef50_A0A0S3QTN4	47.012	745	UniRef50_A0A0S4M3J9
3300023091_7	88.97	1.73	92	100	Bacteria	Proteobacteria	Gammaproteobacteria	Betaproteobacteriales	Gallionellaceae	0	Environmental	Terrestrial	Peat	Unclassified	soil	UniRef50_M1NUT9	46.914	961	UniRef50_A0A0I9QGZ2	57.143	1591	UniRef50_A0A0S8DMH7	67.808	876	UniRef50_A0A0K0XZG4	62.042	1144	UniRef90_B5ELA6	65.465	997	UniRef50_A0A086BP69	30.102	564	UniRef50_A0A0U1XEK6	81.641	766	UniRef90_P37102	58.333	106	UniRef50_A0A0J9EZG0	68.981	646	UniRef50_A0A0F0EP09	60.714	670	UniRef50_A0A0A8EDK3	46.939	732	UniRef50_A0A0M7PS95
3300020726_7	89.21	1.13	92	100	Bacteria	Proteobacteria	Gammaproteobacteria	Betaproteobacteriales	Ferrovaceae	0	Environmental	Aquatic	Freshwater	Lentic	Freshwater	UniRef50_A0A2N3LXJ6	64.486	637	UniRef50_A0A0F7HNV7	48.182	1951	UniRef50_A0A0S8DMH7	65.965	853	UniRef50_A0A0K2R2N0	44.323	2122	UniRef90_B3DWS5	58.708	1063	UniRef50_Q7M0S7	22.047	381	UniRef50_A0A0U1XEK6	78.125	768	UniRef90_P37102	58.333	106	UniRef50_A0A0J9EZG0	64.815	646	UniRef50_A0A0F0EP09	63.134	648	UniRef50_A0A0S3QTN4	46.614	745	UniRef50_A0A0S4M3J9
3300024964_4	89.55	1.82	92	100	Bacteria	Proteobacteria	Gammaproteobacteria	Betaproteobacteriales	Burkholderiaceae	Rhodoferax	Environmental	Aquatic	Freshwater	Sediment	Freshwater Sediment	UniRef50_A0A2X1IF72	36.14	1431	UniRef50_A4A6H1	66.667	765	UniRef50_A0A0S8DMH7	63.509	855	UniRef50_A0A0K0XZG4	60.105	1143	UniRef90_A1VNR3	80.716	1089	UniRef50_A0A086BP69	28.646	552	UniRef50_A0A0U1XEK6	76.953	766	UniRef90_P37102	55.556	108	UniRef50_A0A0J9EZG0	64.734	621	UniRef50_A0A0C2RH90	57.212	621	UniRef50_A0A136LDE7	44.8	733	UniRef50_A0A1D8I6P6
3300020694_4	89.68	0.97	92	100	Bacteria	Proteobacteria	Gammaproteobacteria	Betaproteobacteriales	Ferrovaceae	0	Environmental	Aquatic	Freshwater	Lentic	Freshwater	UniRef50_A0A2N3LXJ6	64.486	637	UniRef50_A0A0F7HNV7	48.182	1953	UniRef50_A0A0S8DMH7	65.965	855	UniRef50_A0A0K2R2N0	44.323	2122	UniRef90_B3DWS5	58.708	1065	NA	NA	NA	UniRef50_A0A0U1XEK6	78.125	766	UniRef90_P37102	58.333	108	UniRef50_A0A0J9EZG0	64.815	648	UniRef50_A0A0F0EP09	63.134	646	UniRef50_A0A0S3QTN4	47.012	745	UniRef50_A0A0S4M3J9
3300020711_5	89.73	1.45	92	100	Bacteria	Proteobacteria	Gammaproteobacteria	Betaproteobacteriales	Ferrovaceae	0	Environmental	Aquatic	Freshwater	Lentic	Freshwater	UniRef50_A0A2N3LXJ6	64.486	637	UniRef50_A0A0F7HNV7	48.182	1951	UniRef50_A0A0S8DMH7	65.965	853	UniRef50_A0A0K2R2N0	44.323	2122	UniRef90_B3DWS5	58.708	1063	NA	NA	NA	UniRef50_A0A0U1XEK6	78.125	768	UniRef90_P37102	58.333	106	UniRef50_A0A0J9EZG0	64.815	646	UniRef50_A0A0F0EP09	63.134	646	UniRef50_A0A0S3QTN4	46.614	745	UniRef50_A0A0S4M3J9
3300020709_5	90.09	4.51	92	100	Bacteria	Proteobacteria	Gammaproteobacteria	Betaproteobacteriales	Ferrovaceae	0	Environmental	Aquatic	Freshwater	Lentic	Freshwater	UniRef50_A0A2N3LXJ6	64.486	639	UniRef50_A0A0J1GNF4	67.184	1347	UniRef50_A0A0S8DMH7	65.965	855	UniRef50_A0A0K2R2N0	44.323	2124	UniRef90_B3DWS5	58.708	1065	NA	NA	NA	UniRef50_A0A0U1XEK6	78.125	766	UniRef90_P37102	58.333	108	UniRef50_A0A0J9EZG0	64.815	648	UniRef50_A0A0F0EP09	63.134	646	UniRef50_A0A1Y0G312	52.83	636	UniRef50_A0A0S4M3J9
3300020707_5	90.12	1.76	92	100	Bacteria	Proteobacteria	Gammaproteobacteria	Betaproteobacteriales	Ferrovaceae	0	Environmental	Aquatic	Freshwater	Lentic	Freshwater	UniRef50_A0A2N3LXJ6	64.486	637	UniRef50_A0A0F7HNV7	48.182	1953	UniRef50_A0A0S8DMH7	65.965	855	UniRef50_A0A0K2R2N0	44.323	2122	UniRef90_B3DWS5	58.708	1065	NA	NA	NA	UniRef50_A0A0U1XEK6	78.125	768	UniRef90_P37102	58.333	108	UniRef50_A0A0J9EZG0	64.815	648	UniRef50_A0A0F0EP09	63.134	648	UniRef50_A0A0S3QTN4	47.012	745	UniRef50_A0A0S4M3J9
3300027157_7	90.17	3.21	92	100	Bacteria	Proteobacteria	Gammaproteobacteria	Betaproteobacteriales	Burkholderiaceae	Limnohabitans	Environmental	Aquatic	Freshwater	River	Freshwater	UniRef50_A0A2N3LXJ6	49.321	657	UniRef50_A0A0J7JGS1	68.773	805	UniRef50_A0A0S8DMH7	62.456	855	UniRef50_A0A0K0XZG4	59.58	1141	UniRef90_A1VNR3	82.303	1065	UniRef50_A0A0H3EEU8	28.643	574	UniRef50_A0A0U1XEK6	78.516	768	UniRef90_P37102	58.333	108	UniRef50_A0A0J9EZG0	65.094	634	UniRef50_A0A0F0EP09	60.633	661	UniRef50_A0A1A9F425	51.852	718	UniRef50_A0A1D8I6P6
3300012682_32	90.26	0	92	100	Bacteria	Proteobacteria	Gammaproteobacteria	Betaproteobacteriales	Nitrosomonadaceae	Nitrosomonas	Environmental	Aquatic	Freshwater	Ice	Polar desert sand	UniRef50_A0A2N3LXJ6	48.869	655	UniRef50_A0A0I9QGZ2	58.407	2028	UniRef50_A0A0S8DMH7	67.958	850	UniRef50_A0A0K2R2N0	39.637	2251	UniRef50_A0A011QJ56	53.232	775	UniRef50_A0A086BP69	26.842	552	UniRef50_A0A0H3VBZ1	78.261	1173	NA	NA	NA	UniRef50_A0A0J9EZG0	70.37	646	UniRef50_A0A0F0EP09	57.589	666	UniRef50_A0A0A8EDK3	48.571	732	UniRef50_A0A0M7PS95
3300021126_5	90.28	0.19	92	100	Bacteria	Proteobacteria	Gammaproteobacteria	Betaproteobacteriales	Ferrovaceae	0	Environmental	Aquatic	Freshwater	Lentic	Freshwater	UniRef50_A0A2N3LXJ6	64.486	639	UniRef50_A0A0J1GNF4	67.184	1347	UniRef50_A0A0S8DMH7	65.965	855	UniRef50_A0A0K2R2N0	44.323	2124	UniRef90_B3DWS5	58.708	1065	NA	NA	NA	UniRef50_A0A0U1XEK6	78.125	766	UniRef90_P37102	58.333	108	UniRef50_A0A0J9EZG0	64.815	648	UniRef50_A0A0F0EP09	63.134	646	UniRef50_A0A0S3QTN4	47.012	745	UniRef50_A0A0S4M3J9
3300025481_14	90.58	1.44	92	100	Bacteria	Proteobacteria	Gammaproteobacteria	Betaproteobacteriales	Gallionellaceae	Gallionella	Environmental	Terrestrial	Soil	Unclassified	Arctic peat soil	UniRef50_A0A2N3LXJ6	49.321	660	UniRef50_A0A0I9QGZ2	59.126	1917	UniRef50_A0A0S8DMH7	68.027	879	UniRef50_A0A0K0XZG4	62.016	1161	UniRef90_B5ELA6	67.169	994	UniRef50_A0A354B2Q8	23.729	307	UniRef50_A0A0U1XEK6	82.031	766	UniRef90_P37102	58.333	108	UniRef50_A0A0W0R2Z3	56.757	999	UniRef50_A0A0F0EP09	61.883	667	UniRef50_A0A0A8EDK3	46.939	732	UniRef50_A0A0M7PS95
3300020683_3	90.61	1.29	92	100	Bacteria	Proteobacteria	Gammaproteobacteria	Betaproteobacteriales	Ferrovaceae	0	Environmental	Aquatic	Freshwater	Lentic	Freshwater	UniRef50_A0A2N3LXJ6	64.486	637	UniRef50_A0A0F7HNV7	48.182	1953	UniRef50_A0A0S8DMH7	65.965	855	UniRef50_A0A0K2R2N0	44.323	2122	UniRef90_B3DWS5	58.708	1065	UniRef50_Q7M0S7	22.047	379	UniRef50_A0A0U1XEK6	78.125	766	UniRef90_P37102	58.333	108	UniRef50_A0A0J9EZG0	64.815	648	UniRef50_A0A0F0EP09	63.134	646	UniRef50_A0A0S3QTN4	47.012	747	UniRef50_A0A0S4M3J9
3300021142_20	91.02	3.01	92	100	Bacteria	Proteobacteria	Gammaproteobacteria	Betaproteobacteriales	Ferrovaceae	0	Environmental	Aquatic	Freshwater	Lentic	Freshwater	UniRef50_A0A2N3LXJ6	64.486	637	UniRef50_A0A0F7HNV7	48.182	1951	UniRef50_A0A0S8DMH7	65.965	853	UniRef50_A0A0K2R2N0	44.323	2122	UniRef90_B3DWS5	58.708	1063	NA	NA	NA	UniRef50_A0A0U1XEK6	78.125	768	UniRef90_P37102	58.333	106	UniRef50_A0A0J9EZG0	64.815	646	UniRef50_A0A0F0EP09	63.134	648	UniRef50_A0A0S3QTN4	47.012	747	UniRef50_A0A0S4M3J9
3300021128_4	91.15	1.76	92	100	Bacteria	Proteobacteria	Gammaproteobacteria	Betaproteobacteriales	Ferrovaceae	0	Environmental	Aquatic	Freshwater	Lentic	Freshwater	UniRef50_A0A2N3LXJ6	64.486	637	UniRef50_A0A0F7HNV7	48.182	1951	UniRef50_A0A0S8DMH7	65.965	853	UniRef50_A0A0K2R2N0	44.323	2122	UniRef90_B3DWS5	58.708	1063	UniRef50_Q7M0S7	22.047	379	UniRef50_A0A0U1XEK6	78.125	768	UniRef90_P37102	58.333	106	UniRef50_A0A0J9EZG0	64.815	646	UniRef50_A0A0F0EP09	63.134	646	UniRef50_A0A0S3QTN4	47.012	747	UniRef50_A0A0S4M3J9
3300027718_7	91.4	3.48	92	100	Bacteria	Proteobacteria	Gammaproteobacteria	Betaproteobacteriales	Burkholderiaceae	Paraburkholderia	Host-associated	Plants	Phylloplane	Unclassified	Agave	UniRef50_A0A2N3LXJ6	63.182	654	UniRef50_A0A0I9QGZ2	50.517	2026	UniRef50_A0A0S8DMH7	65.263	853	UniRef50_A0A0K0XZG4	60.105	1141	UniRef90_B2JEJ7	95.858	1012	UniRef50_A0A0H3EEU8	25.463	568	UniRef50_A0A0H3VBZ1	76.031	1162	UniRef90_P37102	42.857	82	UniRef50_A0A0W0R2Z3	55.723	994	UniRef50_A0A0F0EP09	60.889	672	UniRef50_A0A0E3ZLB2	49.004	736	UniRef50_A0A1D8I6P6
3300024341_13	91.73	0.93	92	100	Bacteria	Proteobacteria	Gammaproteobacteria	Betaproteobacteriales	Hydrogenophilaceae	UBA3361	Environmental	Aquatic	Freshwater	Lake	freshwater	UniRef50_M1NUT9	46.483	972	UniRef50_A0A0F7HNV7	49.617	1941	UniRef50_A0A0S8DMH7	73.103	858	UniRef50_A0A0K2R2N0	40.915	2226	UniRef90_B5ELA6	67.169	994	NA	NA	NA	UniRef50_A0A0U1XEK6	74.609	768	UniRef90_P37102	63.889	108	UniRef50_A0A0J9EZG0	67.907	642	UniRef50_A0A0F0EP09	60.444	675	UniRef50_A0A0S8GXJ1	52.713	742	UniRef50_A0A0M7PS95
3300020718_5	91.93	1.45	92	100	Bacteria	Proteobacteria	Gammaproteobacteria	Betaproteobacteriales	Ferrovaceae	0	Environmental	Aquatic	Freshwater	Lentic	Freshwater	UniRef50_A0A2N3LXJ6	64.486	639	UniRef50_A0A0F7HNV7	48.182	1953	UniRef50_A0A0S8DMH7	65.965	855	UniRef50_A0A0K2R2N0	44.323	2124	UniRef90_B3DWS5	58.708	1065	NA	NA	NA	UniRef50_A0A0U1XEK6	78.125	766	UniRef90_P37102	58.333	108	UniRef50_A0A0J9EZG0	64.815	648	UniRef50_A0A0F0EP09	63.134	648	UniRef50_A0A0S3QTN4	47.012	747	UniRef50_A0A0S4M3J9
3300003089_1	92.27	0.21	92	100	Bacteria	Proteobacteria	Gammaproteobacteria	Betaproteobacteriales	Burkholderiaceae	Thiomonas	Environmental	Aquatic	Freshwater	Groundwater	Acid mine drainage	UniRef50_A0A2N3LXJ6	52.358	628	UniRef50_A0A0I9QGZ2	50.791	2080	UniRef50_A0A0S8DMH7	62.456	853	UniRef50_A0A0K0XZG4	56.812	1165	UniRef90_A1VL56	71.951	984	UniRef50_A0A0H3EEU8	28.426	580	sp|P54205|RBL_SYNY3	77.538	1389	UniRef90_P37102	63.889	106	UniRef50_A0A0J9EZG0	67.299	631	UniRef50_A0A0F0EP09	56.889	673	UniRef50_A0A0E3ZLB2	50	732	UniRef50_A0A0M7PS95
3300028571_40	92.39	1.32	92	100	Bacteria	Proteobacteria	Gammaproteobacteria	Betaproteobacteriales	Burkholderiaceae	Polynucleobacter	Environmental	Aquatic	Freshwater	Lake	freshwater	UniRef50_A0A2N3LXJ6	61.972	636	UniRef50_A0A0I9QGZ2	50.303	1962	UniRef50_A0A0S8DMH7	61.053	855	UniRef50_A0A0K0XZG4	59.259	1132	UniRef90_A4SWM3	87.915	991	UniRef50_A0A086BP69	28.646	552	UniRef50_A0A0U1XEK6	80.469	766	UniRef90_P37102	55.556	106	UniRef50_A0A0J9EZG0	66.204	648	UniRef50_A0A0F0EP09	59.459	666	UniRef50_A0A0E3ZLB2	86.111	756	UniRef50_A0A1D8I6P6
3300020682_3	92.5	0.5	92	100	Bacteria	Proteobacteria	Gammaproteobacteria	Betaproteobacteriales	Ferrovaceae	0	Environmental	Aquatic	Freshwater	Lentic	Freshwater	UniRef50_A0A2N3LXJ6	64.486	639	UniRef50_A0A0F7HNV7	48.182	1953	UniRef50_A0A0S8DMH7	65.965	855	UniRef50_A0A0K2R2N0	44.323	2124	UniRef90_B3DWS5	58.708	1065	NA	NA	NA	UniRef50_A0A0U1XEK6	78.125	766	UniRef90_P37102	58.333	108	UniRef50_A0A0J9EZG0	64.815	648	UniRef50_A0A0F0EP09	63.134	646	UniRef50_A0A0S3QTN4	46.614	747	UniRef50_A0A0S4M3J9
3300021132_5	92.74	3.62	92	100	Bacteria	Proteobacteria	Gammaproteobacteria	Betaproteobacteriales	Ferrovaceae	0	Environmental	Aquatic	Freshwater	Lentic	Freshwater	UniRef50_A0A2N3LXJ6	64.486	639	UniRef50_A0A0F7HNV7	48.182	1953	UniRef50_A0A0S8DMH7	65.965	855	UniRef50_A0A0K2R2N0	44.323	2124	UniRef90_B3DWS5	58.708	1065	NA	NA	NA	UniRef50_A0A0U1XEK6	78.125	766	UniRef90_P37102	58.333	108	UniRef50_A0A0J9EZG0	64.815	648	UniRef50_A0A0F0EP09	63.134	648	UniRef50_A0A0S3QTN4	47.012	745	UniRef50_A0A0S4M3J9
3300017473_7	92.82	2.19	92	100	Bacteria	Proteobacteria	Gammaproteobacteria	Betaproteobacteriales	Rhodocyclaceae	UBA2250	Environmental	Aquatic	Freshwater	Lake	Anoxic lake water	UniRef50_A0A2X1IF72	36.591	1173	UniRef50_A0A0I9QGZ2	50.681	1962	UniRef50_A0A0S8DMH7	68.772	852	UniRef50_A0A0K0XZG4	60.995	1146	UniRef90_A1VNR3	66.176	991	UniRef50_A0A0H3EEU8	28.191	486	sp|P54205|RBL_SYNY3	77.106	1387	UniRef90_P37102	55.556	108	UniRef50_A0A0J9EZG0	68.519	648	UniRef50_A0A0F0EP09	60.987	667	UniRef50_A0A0E3ZLB2	50.394	739	UniRef50_A0A080LSZ0
3300017467_17	92.9	0.69	92	100	Bacteria	Proteobacteria	Gammaproteobacteria	Betaproteobacteriales	Rhodocyclaceae	0	Environmental	Aquatic	Thermal springs	Hot (42-90C)	Hot spring	UniRef50_A0A2N3LXJ6	50.943	633	UniRef50_A0A0I9QGZ2	51.891	1962	UniRef50_A0A0S8DMH7	70.175	852	UniRef50_A0A0K0XZG4	61.518	1146	UniRef90_A1VNR3	68.529	993	UniRef50_A0A0H3EEU8	28.877	481	sp|P54205|RBL_SYNY3	75.378	1389	UniRef90_P37102	52.778	108	UniRef50_A0A0J9EZG0	68.519	648	UniRef50_A0A0F0EP09	61.836	619	UniRef50_A0A101ICW4	46.748	732	UniRef50_A0A0M7PS95
3300025648_19	92.93	4.9	92	100	Bacteria	Proteobacteria	Gammaproteobacteria	Betaproteobacteriales	Ferrovaceae	0	Environmental	Aquatic	Freshwater	Lentic	Freshwater	UniRef50_A0A2N3LXJ6	64.486	637	UniRef50_A0A0F7HNV7	48.333	1953	UniRef50_A0A0S8DMH7	65.965	855	UniRef50_A0A0K0XZG4	60.733	1144	UniRef90_B3DWS5	58.708	1065	NA	NA	NA	UniRef50_A0A0U1XEK6	78.125	766	UniRef90_P37102	58.333	108	UniRef50_A0A0J9EZG0	64.815	648	UniRef50_A0A0F0EP09	63.134	648	UniRef50_A0A0S3QTN4	46.614	747	UniRef50_A0A0S4M3J9
3300026893_1	93.6	1.17	92	100	Bacteria	Proteobacteria	Gammaproteobacteria	Betaproteobacteriales	Burkholderiaceae	Rhizobacter	Environmental	Terrestrial	Soil	Sand	Sand	UniRef50_A0A2N3LXJ6	66.968	660	UniRef50_A0A0J7JGS1	66.92	787	UniRef50_A0A0S8DMH7	62.105	852	UniRef50_A0A0K0XZG4	60	1140	UniRef90_A2SJK3	80.726	1072	UniRef50_A0A0H3EEU8	28.936	682	UniRef50_A0A0H3VBZ1	77.749	1173	UniRef90_P37102	34.483	87	UniRef50_A0A0J9EZG0	65.421	640	UniRef50_A0A0W0RQU4	59.641	669	UniRef50_A0A0S8GXJ1	48.819	736	UniRef50_A0A0M7PS95
3300006056_65	93.6	1.11	92	100	Bacteria	Proteobacteria	Gammaproteobacteria	Betaproteobacteriales	Rhodocyclaceae	Dechloromonas	Engineered	Wastewater	Nutrient removal	Unclassified	Wastewater effluent	UniRef50_A0A2N3LXJ6	61.261	661	UniRef50_A0A0F7HNV7	50.377	1966	UniRef50_A0A0S8DMH7	62.807	853	UniRef50_A0A0K0XZG4	58.225	1147	UniRef90_A4VGC9	71.94	1003	UniRef50_A0A0H3EEU8	30.049	495	UniRef50_A0A0U1XEK6	76.172	768	UniRef90_P37102	52.778	106	UniRef50_A0A0J9EZG0	64.623	634	UniRef50_A0A0F0EP09	57.642	684	UniRef50_A0A0A8EDK3	44.49	729	UniRef50_A0A0M7PS95
3300027977_38	93.94	1.82	92	100	Bacteria	Proteobacteria	Gammaproteobacteria	Betaproteobacteriales	Burkholderiaceae	Polynucleobacter	Environmental	Aquatic	Freshwater	Lake	freshwater	UniRef50_A0A2N3LXJ6	61.972	636	UniRef50_A0A0I9QGZ2	50.303	1962	UniRef50_A0A0S8DMH7	61.053	855	UniRef50_A0A0K0XZG4	59.259	1134	UniRef90_A4SWM3	87.915	991	UniRef50_A0A086BP69	28.646	550	UniRef50_A0A0U1XEK6	80.469	766	UniRef90_P37102	55.556	108	UniRef50_A0A0J9EZG0	66.204	648	UniRef50_A0A0F0EP09	59.459	666	UniRef50_A0A0E3ZLB2	86.111	754	UniRef50_A0A1D8I6P6
3300017473_19	94.14	0.74	92	100	Bacteria	Proteobacteria	Gammaproteobacteria	Betaproteobacteriales	Hydrogenophilaceae	0	Environmental	Aquatic	Freshwater	Lake	Anoxic lake water	UniRef50_M1NUT9	46.626	967	UniRef50_A0A0I9QGZ2	50.53	1951	UniRef50_A0A0S8DMH7	71.724	856	UniRef50_A0A0K0XZG4	61.155	1141	UniRef50_A0A080LV06	65.455	652	UniRef50_A0A086BP69	27.602	565	sp|P54205|RBL_SYNY3	76.674	1387	UniRef90_P37102	63.889	108	UniRef50_A0A0J9EZG0	67.442	642	UniRef50_A0A0F0EP09	59.821	672	UniRef50_A0A0S8GXJ1	50.988	741	UniRef50_A0A0M7PS95
3300024937_4	94.16	2.22	92	100	Bacteria	Proteobacteria	Gammaproteobacteria	Betaproteobacteriales	Burkholderiaceae	Curvibacter_A	Environmental	Aquatic	Freshwater	Sediment	Freshwater	UniRef50_A0A2N3LXJ6	47.964	657	UniRef50_A0A0F7HNV7	48.43	1983	UniRef50_A0A0S8DMH7	61.754	853	UniRef50_A0A0K0XZG4	61.333	1123	UniRef90_A1VNR3	82.094	1087	UniRef50_A0A0H3EEU8	32.432	472	UniRef50_A0A0U1XEK6	75.781	768	UniRef90_P37102	39.474	112	UniRef50_A0A0J9EZG0	65.741	646	UniRef50_A0A0F0EP09	59.375	670	UniRef50_A0A0E3ZLB2	48.583	720	UniRef50_A0A1D8I6P6
3300024046_12	94.24	3.53	92	100	Bacteria	Proteobacteria	Gammaproteobacteria	Betaproteobacteriales	Nitrosomonadaceae	Nitrosomonas	Host-associated	Arthropoda	Ant dump	Unclassified	ant dump	UniRef50_A0A2N3LXJ6	48.182	654	UniRef50_A0A0J1GNF4	67.849	1350	UniRef50_A0A0S8DMH7	70.423	852	UniRef50_A0A0K0XZG4	59.74	1152	UniRef90_B5ELA6	67.665	1000	UniRef50_A0A0H3EEU8	28.44	624	sp|P54205|RBL_SYNY3	74.946	1389	UniRef90_P37102	34.483	85	UniRef50_A0A132C1R9	48.101	924	UniRef50_A0A0F0EP09	59.193	664	UniRef50_A0A0A8EDK3	45.565	739	UniRef50_A0A0M7PS95
3300025510_4	94.31	0.17	92	100	Bacteria	Proteobacteria	Gammaproteobacteria	Betaproteobacteriales	Rhodocyclaceae	UBA2250	Environmental	Terrestrial	Deep subsurface	Unclassified	Serpentinite rock and fluid	UniRef50_A0A2X1IF72	67.85	1435	UniRef50_A0A0I9QGZ2	51.437	1960	UniRef50_A0A0S8DMH7	68.772	850	UniRef50_A0A0K0XZG4	61.518	1144	UniRef90_A1WZH0	52.959	967	NA	NA	NA	sp|P54205|RBL_SYNY3	75.378	1389	UniRef90_P37102	52.778	106	UniRef50_A0A0J9EZG0	70.32	655	UniRef50_A0A0F0EP09	60.889	675	UniRef50_A0A0S3QTN4	49.393	732	UniRef50_A0A0M7PS95
3300025518_3	94.47	1.09	92	100	Bacteria	Proteobacteria	Gammaproteobacteria	Betaproteobacteriales	Burkholderiaceae	Hydrogenophaga	Environmental	Terrestrial	Deep subsurface	Unclassified	Serpentinite rock and fluid	UniRef50_A0A2N3LXJ6	49.772	648	UniRef50_A0A0I9QGZ2	48.817	1999	UniRef50_A0A0S8DMH7	61.404	853	UniRef50_A0A0K0XZG4	57.937	1132	UniRef90_A1W9H6	86.136	1015	UniRef50_A0A0H3EEU8	28.856	580	sp|P54205|RBL_SYNY3	75.81	1387	UniRef90_P37102	40	88	UniRef50_A0A0J9EZG0	66.204	646	UniRef50_A0A0F0EP09	62.162	664	UniRef50_A0A0E3ZLB2	48.193	727	UniRef50_A0A1D8I6P6
3300027317_8	94.58	2.62	92	100	Bacteria	Proteobacteria	Gammaproteobacteria	Betaproteobacteriales	Rhodocyclaceae	Tepidiphilus	Engineered	Lab enrichment	Defined media	Unclassified	Cellulose-adapted	UniRef50_A0A2X1IF72	36.25	1174	UniRef50_A0A0I9QGZ2	50.669	1995	UniRef50_A0A0S8DMH7	65.263	855	UniRef50_A0A0K0XZG4	58.594	1150	UniRef90_A1K430	70.783	996	UniRef50_A0A086BP69	26.341	516	sp|P54205|RBL_SYNY3	72.766	1405	UniRef90_P37102	66.667	106	UniRef50_A0A0J9EZG0	65.534	616	UniRef50_A0A0F0EP09	59.389	682	UniRef50_A0A1Y0G312	48.131	640	UniRef50_A0A0M7PS95
3300025896_4	94.67	3.14	92	100	Bacteria	Proteobacteria	Gammaproteobacteria	Betaproteobacteriales	Burkholderiaceae	Limnohabitans	Environmental	Aquatic	Marine	Coastal	Aqueous	UniRef50_A0A2N3LXJ6	49.774	657	UniRef50_A0A0F7HNV7	48.306	2010	UniRef50_A0A0S8DMH7	61.404	853	UniRef50_A0A0K0XZG4	61.17	1128	UniRef90_A1VNR3	84.27	1063	UniRef50_A0A0H3EEU8	28.856	582	UniRef50_A0A0U1XEK6	78.906	768	UniRef90_P37102	41.935	91	UniRef50_A0A0J9EZG0	65.094	636	UniRef50_A0A0F0EP09	62.844	652	UniRef50_A0A0Q1FQY9	43.825	738	UniRef50_A0A1D8I6P6
3300024960_3	94.81	2.72	92	100	Bacteria	Proteobacteria	Gammaproteobacteria	Betaproteobacteriales	Rhodocyclaceae	Sulfuritalea	Environmental	Aquatic	Freshwater	Sediment	Freshwater	UniRef50_A0A2N3LXJ6	49.321	657	UniRef50_A0A0I9QGZ2	51.745	1956	UniRef50_A0A0S8DMH7	67.018	855	UniRef50_A0A0K0XZG4	58.961	1134	UniRef90_A2RQ29	76.877	996	UniRef50_A0A086BP69	25.616	519	UniRef50_A0A0U1XEK6	77.344	768	UniRef90_P37102	52.778	108	UniRef50_A0A0J9EZG0	69.444	648	UniRef50_A0A0F0EP09	60.352	681	UniRef50_A0A101ICW4	47.6	739	UniRef50_A0A0M7PS95
3300024300_13	94.84	0	92	100	Bacteria	Proteobacteria	Gammaproteobacteria	Betaproteobacteriales	Hydrogenophilaceae	UBA3361	Environmental	Aquatic	Freshwater	Lake	freshwater	UniRef50_M1NUT9	46.789	970	UniRef50_A0A0F7HNV7	49.617	1939	UniRef50_A0A0S8DMH7	73.103	856	UniRef50_A0A0K2R2N0	41.176	2224	UniRef90_B5ELA6	67.169	994	NA	NA	NA	UniRef50_A0A0U1XEK6	74.219	768	UniRef90_P37102	63.889	106	UniRef50_A0A0J9EZG0	67.907	640	UniRef50_A0A0F0EP09	60.444	675	UniRef50_A0A0S8GXJ1	52.713	744	UniRef50_A0A0M7PS95
3300017480_22	94.87	2.14	92	100	Bacteria	Proteobacteria	Gammaproteobacteria	Betaproteobacteriales	Burkholderiaceae	0	Environmental	Aquatic	Freshwater	Ice	Glacier valley	UniRef50_A0A2N3LXJ6	59.908	643	UniRef50_A0A0J7JGS1	64.388	832	UniRef50_A0A0S8DMH7	63.86	853	UniRef50_A0A0K0XZG4	57.254	1156	UniRef90_B1Y5W3	75.482	1078	UniRef50_A0A0H3EEU8	28.218	577	UniRef50_A0A0H3VBZ1	77.238	1171	UniRef90_P37102	41.379	67	UniRef50_A0A0J9EZG0	67.925	634	UniRef50_A0A0F0EP09	59.657	697	UniRef50_A0A0E3ZLB2	47.222	742	UniRef50_A0A1D8I6P6
3300028086_2	95.08	0.61	92	100	Bacteria	Proteobacteria	Gammaproteobacteria	Betaproteobacteriales	Burkholderiaceae	Limnohabitans	Environmental	Aquatic	Freshwater	River	Freshwater	UniRef50_A0A2N3LXJ6	49.321	657	UniRef50_A0A059ECD3	47.648	1968	UniRef50_A0A0S8DMH7	62.456	853	UniRef50_A0A0K0XZG4	59.58	1143	UniRef90_A1VNR3	82.303	1063	UniRef50_A0A0H3EEU8	28.643	574	UniRef50_A0A0U1XEK6	78.516	766	UniRef90_P37102	58.333	108	UniRef50_A0A0J9EZG0	65.094	636	UniRef50_A0A0F0EP09	60.633	663	UniRef50_A0A1A9F425	51.852	720	UniRef50_A0A1D8I6P6
3300025263_5	95.17	0.93	92	100	Bacteria	Proteobacteria	Gammaproteobacteria	Betaproteobacteriales	Burkholderiaceae	Variovorax	Host-associated	Plants	Rhizoplane	Epiphytes	Arabidopsis rhizosphere	UniRef50_A0A2N3LXJ6	49.321	657	UniRef50_A0A0F7HNV7	47.321	1992	UniRef50_A0A0S8DMH7	61.754	852	UniRef50_A0A0K0XZG4	60.904	1126	UniRef90_A1VL56	87.879	990	UniRef50_A0A0H3EEU8	27.094	582	UniRef50_A0A0H3VBZ1	71.948	1155	UniRef90_P37102	47.222	106	UniRef50_A0A0P7XYW6	57.941	1002	UniRef50_A0A0F0EP09	62.162	664	UniRef50_A0A0E3ZLB2	50	723	UniRef50_A0A1D8I6P6
3300012005_15	95.2	2.34	92	100	Bacteria	Proteobacteria	Gammaproteobacteria	Betaproteobacteriales	Gallionellaceae	Gallionella	Environmental	Terrestrial	Soil	Unclassified	Permafrost	UniRef50_A0A2N3LXJ6	51.131	660	UniRef50_A0A0I9QGZ2	51.546	2032	UniRef50_A0A0S8DMH7	65.646	880	UniRef50_A0A0K0XZG4	62.532	1161	UniRef90_B5ELA6	63.964	999	UniRef50_A0A0H3EEU8	34.685	561	sp|P54205|RBL_SYNY3	75.319	1408	UniRef90_P37102	58.333	108	UniRef50_A0A149W129	59.639	994	UniRef50_A0A0F0EP09	60.987	669	UniRef50_A0A136LDE7	47.222	750	UniRef50_A0A0M7PS95
3300024344_32	95.24	1.3	92	100	Bacteria	Proteobacteria	Gammaproteobacteria	Betaproteobacteriales	Gallionellaceae	Gallionella	Environmental	Aquatic	Marine	Volcanic	Deep subsurface	UniRef50_M1NUT9	45.26	972	UniRef50_A0A0I9QGZ2	49.014	1956	UniRef50_A0A0S8DMH7	65.201	819	UniRef50_A0A0K0XZG4	62.565	1146	UniRef50_A0A011QJ56	50.385	771	UniRef50_A0A0H3EEU8	31.188	580	sp|P54205|RBL_SYNY3	73.987	1407	UniRef90_P37102	55.556	108	UniRef50_A0A0J9EZG0	70.37	648	UniRef50_A0A0F0EP09	60.538	667	UniRef50_A0A0A8EDK3	46.939	732	UniRef50_A0A0M7PS95
3300017532_74	95.26	0.47	92	100	Bacteria	Proteobacteria	Gammaproteobacteria	Betaproteobacteriales	Ferrovaceae	0	Environmental	Aquatic	Freshwater	Lake	freshwater lake hypolimnion	UniRef50_A0A2N3LXJ6	64.486	637	UniRef50_A0A0F7HNV7	48.182	1951	UniRef50_A0A0S8DMH7	65.965	853	UniRef50_A0A0K0XZG4	60.995	1144	UniRef90_B3DWS5	58.708	1063	NA	NA	NA	UniRef50_A0A0U1XEK6	78.125	768	UniRef90_P37102	58.333	106	UniRef50_A0A0J9EZG0	64.815	646	UniRef50_A0A0F0EP09	63.594	648	UniRef50_A0A0S3QTN4	46.614	745	UniRef50_A0A1D8I6P6
3300027319_12	95.38	1.44	92	100	Bacteria	Proteobacteria	Gammaproteobacteria	Betaproteobacteriales	Rhodocyclaceae	Tepidiphilus	Engineered	Lab enrichment	Defined media	Unclassified	Cellulose-adapted	UniRef50_A0A2X1IF72	36.25	1176	UniRef50_A0A0I9QGZ2	50.817	1995	UniRef50_A0A0S8DMH7	65.263	855	UniRef50_A0A0K0XZG4	59.115	1152	UniRef90_A1VNR3	72.191	1044	UniRef50_A0A086BP69	26.341	516	sp|P54205|RBL_SYNY3	72.766	1407	UniRef90_P37102	66.667	108	UniRef50_A0A0J9EZG0	66.019	618	UniRef50_A0A0F0EP09	59.389	684	UniRef50_A0A1Y0G312	48.131	642	UniRef50_A0A0M7PS95
3300012921_22	95.44	0	92	100	Bacteria	Proteobacteria	Gammaproteobacteria	Betaproteobacteriales	Rhodocyclaceae	Methyloversatilis	Environmental	Terrestrial	Soil	Unclassified	Contaminated culture	UniRef50_A0A2N3LXJ6	65.909	657	UniRef50_A0A0J1GNF4	72.506	1353	UniRef50_A0A0S8DMH7	62.456	850	UniRef50_A0A0K0XZG4	60.995	1131	UniRef90_A2SJK3	80	1063	UniRef50_A0A086BP69	29.536	673	UniRef50_A0A0H3VBZ1	72.987	1153	UniRef90_P37102	37.931	85	UniRef50_A0A0J9EZG0	68.692	642	UniRef50_A0A0F0EP09	64.734	616	UniRef50_A0A101ICW4	47.6	739	UniRef50_A0A1D8I6P6
3300017473_8	95.66	2.01	92	100	Bacteria	Proteobacteria	Gammaproteobacteria	Betaproteobacteriales	Hydrogenophilaceae	UBA3361	Environmental	Aquatic	Freshwater	Lake	Anoxic lake water	UniRef50_M1NUT9	46.319	967	UniRef50_A0A059ECD3	50.3	1978	UniRef50_A0A0S8DMH7	70.447	873	UniRef50_A0A0K0XZG4	60.471	1144	UniRef90_B5ELA6	69.461	1000	UniRef50_A0A0H3EEU8	29.108	541	sp|P54205|RBL_SYNY3	76.17	1408	UniRef90_P37102	31.25	94	UniRef50_A0A0S8EW77	77.841	528	UniRef50_A0A0F0EP09	59.735	676	UniRef50_A0A0S8GXJ1	50.775	742	UniRef50_A0A0M7PS95
3300027851_25	95.68	0.86	92	100	Bacteria	Proteobacteria	Gammaproteobacteria	Betaproteobacteriales	Rhodocyclaceae	Thauera	Environmental	Aquatic	Freshwater	Groundwater	watersheds	UniRef50_A0A2N3LXJ6	61.883	666	UniRef50_A0A0I9QGZ2	49.772	1959	UniRef50_A0A0S8DMH7	64.561	855	UniRef50_A0A0K0XZG4	58.031	1158	UniRef90_A1K430	90.39	997	UniRef50_A0A086BP69	30.208	504	UniRef50_A0A0H3VBZ1	72.727	1155	UniRef90_P37102	52.778	108	UniRef50_A0A0J9EZG0	63.182	660	UniRef50_A0A0F0EP09	58.009	690	UniRef50_A0A0E3ZLB2	50	708	UniRef50_A0A0M7PS95
3300020723_7	95.73	1.45	92	100	Bacteria	Proteobacteria	Gammaproteobacteria	Betaproteobacteriales	Gallionellaceae	Gallionella	Environmental	Aquatic	Freshwater	Lentic	Freshwater	UniRef50_A0A2N3LXJ6	50	633	UniRef50_A0A0I9QGZ2	49.165	1959	UniRef50_A0A0S8DMH7	65.87	879	UniRef50_A0A0T9ZV46	37.838	1575	UniRef90_A1WZH0	64.072	993	UniRef50_Q7M0S7	23.529	292	UniRef50_A0A0U1XEK6	83.594	768	UniRef90_P37102	58.333	108	UniRef50_A0A0J9EZG0	68.519	646	UniRef50_A0A0F0EP09	60.538	667	UniRef50_A0A0A8EDK3	45.306	732	UniRef50_A0A0M7PS95
3300014713_8	96.04	0.47	92	100	Bacteria	Proteobacteria	Gammaproteobacteria	Betaproteobacteriales	Nitrosomonadaceae	Nitrosomonas	Engineered	Modeled	Simulated communities (DNA mixture)	Unclassified	Synthetic	UniRef50_A0A2N3LXJ6	48.636	654	UniRef50_A0A0I9QGZ2	49.168	1965	UniRef50_A0A0S8DMH7	69.718	850	UniRef50_A0A0K0XZG4	59.424	1146	UniRef90_B5ELA6	67.665	1002	UniRef50_A0A0H3EEU8	29.302	592	sp|P54205|RBL_SYNY3	72.473	1393	NA	NA	NA	UniRef50_A0A132C1R9	47.468	922	UniRef50_A0A0W0WU57	53.333	672	UniRef50_A0A0A0BFS1	49.565	669	UniRef50_A0A0M7PS95
3300027841_10	96.19	2.78	92	100	Bacteria	Proteobacteria	Gammaproteobacteria	Betaproteobacteriales	Rhodocyclaceae	UBA2250	Environmental	Aquatic	Freshwater	Pond	Freshwater	UniRef50_A0A2X1IF72	71.398	1414	UniRef50_A0A0F7HNV7	50.075	1971	UniRef50_A0A0S8DMH7	70.526	852	UniRef50_A0A0K2R2N0	41.47	2214	UniRef90_A1VNR3	67.941	991	UniRef50_A0A086BP69	28.042	550	UniRef50_A0A0U1XEK6	74.219	768	UniRef90_P37102	55.556	108	UniRef50_A0A0J9EZG0	69.444	648	UniRef50_A0A0F0EP09	59.193	667	UniRef50_A0A0S8GXJ1	47.909	744	UniRef50_A0A0M7PS95
3300009784_22	96.27	0.98	92	100	Bacteria	Proteobacteria	Gammaproteobacteria	Betaproteobacteriales	Rhodocyclaceae	0	Host-associated	Arthropoda	Digestive system	Gut	Termite gut	UniRef50_A0A2N3LXJ6	49.321	657	UniRef50_A0A0I9QGZ2	51.054	1971	UniRef50_A0A0S8DMH7	61.754	855	UniRef50_A0A0K0XZG4	57.364	1161	UniRef90_B4EB94	67.976	993	UniRef50_A0A086BP69	26.415	603	UniRef50_A0A0H3VBZ1	71.688	1155	NA	NA	NA	UniRef50_A0A0J9EZG0	68.447	618	UniRef50_A0A0W0RQU4	54.077	694	UniRef50_A0A0S7XDC9	48.583	738	UniRef50_A0A0M7PS95
3300027863_53	96.33	0	92	100	Bacteria	Proteobacteria	Gammaproteobacteria	Betaproteobacteriales	Burkholderiaceae	Thiomonas	Environmental	Aquatic	Thermal springs	Hot (42-90C)	Hot spring	UniRef50_A0A2X1IF72	35.572	1182	UniRef50_A0A0I9QGZ2	50.377	1965	UniRef50_A0A0S8DMH7	64.561	855	UniRef50_A0A0K0XZG4	56.959	1164	UniRef90_A1W9H6	74.481	999	UniRef50_A0A0H3EEU8	31.053	489	sp|P54205|RBL_SYNY3	76.458	1389	UniRef90_P37102	63.889	108	UniRef50_A0A0J9EZG0	68.246	633	UniRef50_A0A0F0EP09	55.459	685	UniRef50_A0A0E3ZLB2	50.98	745	UniRef50_A0A0M7PS95
3300029821_12	96.34	0.47	92	100	Bacteria	Proteobacteria	Gammaproteobacteria	Betaproteobacteriales	Burkholderiaceae	Hydrogenophaga	Environmental	Aquatic	Freshwater	Groundwater	Groundwater	UniRef50_A0A2N3LXJ6	49.091	654	UniRef50_A0A0F7HNV7	47.69	1989	UniRef50_A0A0S8DMH7	63.509	855	UniRef50_A0A0K0XZG4	60.106	1128	UniRef90_A1VNR3	81.319	1092	UniRef50_A0A0H3EEU8	28.936	682	UniRef50_A0A0U1XEK6	75.391	766	UniRef90_P37102	40.741	79	UniRef50_A0A0J9EZG0	66.822	642	UniRef50_A0A0F0EP09	59.111	673	UniRef50_A0A0E3ZLB2	50	717	UniRef50_A0A1D8I6P6
3300025522_1	96.39	0.47	92	100	Bacteria	Proteobacteria	Gammaproteobacteria	Betaproteobacteriales	Sulfuricellaceae	0	Environmental	Terrestrial	Deep subsurface	Unclassified	Serpentinite rock and fluid	UniRef50_A0A2X1IF72	33.915	1188	UniRef50_A0A0F7HNV7	49.774	1953	UniRef50_A0A0S8DMH7	71.034	870	UniRef50_A0A0K2R2N0	40.233	2256	UniRef50_A0A011QJ56	55.172	774	UniRef50_A0A0H3EEU8	27.404	520	UniRef50_A0A0U1XEK6	74.609	766	UniRef90_P37102	58.333	108	UniRef50_A0A0J9EZG0	67.593	648	UniRef50_A0A0F0EP09	61.039	693	UniRef50_A0A136LDE7	45.238	742	UniRef50_A0A0M7PS95
3300027841_14	96.43	0.03	92	100	Bacteria	Proteobacteria	Gammaproteobacteria	Betaproteobacteriales	Gallionellaceae	Sideroxydans	Environmental	Aquatic	Freshwater	Pond	Freshwater	UniRef50_A0A2N3LXJ6	49.321	658	UniRef50_A0A0I9QGZ2	49.014	1957	UniRef50_A0A0S8DMH7	67.347	880	UniRef50_A0A0K0XZG4	62.042	1144	UniRef90_B5ELA6	65.766	997	NA	NA	NA	UniRef50_A0A0U1XEK6	83.203	766	UniRef90_P37102	58.333	106	UniRef50_A0A0J9EZG0	68.981	646	UniRef50_A0A0F0EP09	62.5	624	UniRef50_A0A0A8EDK3	45.455	721	UniRef50_A0A0M7PS95
3300027649_26	96.43	0.12	92	100	Bacteria	Proteobacteria	Gammaproteobacteria	Betaproteobacteriales	Nitrosomonadaceae	0	Environmental	Aquatic	Freshwater	Lentic	Freshwater lentic	UniRef50_A0A2N3LXJ6	51.121	663	UniRef50_A0A0J1GNF4	68.958	1350	UniRef50_A0A0S8DMH7	69.597	817	UniRef50_A0A0K0XZG4	59.008	1149	UniRef50_A0A011QJ56	50.519	855	NA	NA	NA	UniRef50_A0A0H3VBZ1	77.749	1171	UniRef90_P37102	33.333	79	UniRef50_A0A0J9EZG0	69.444	648	UniRef50_A0A0F0EP09	58.407	675	UniRef50_A0A0A8EDK3	48.178	736	UniRef50_A0A0M7PS95
3300013502_11	96.5	0.5	92	100	Bacteria	Proteobacteria	Gammaproteobacteria	Betaproteobacteriales	Burkholderiaceae	UBA2334	Engineered	Wastewater	Nutrient removal	Biological phosphorus removal	Activated sludge	UniRef50_A0A090SPI6	49.035	772	UniRef50_A0A0J7JGS1	65.385	850	UniRef50_A0A0S8DMH7	61.404	855	UniRef50_A0A0K0XZG4	59.416	1131	UniRef90_A1VNR3	81.044	1092	UniRef50_A0A0H3EEU8	30.348	580	sp|P54205|RBL_SYNY3	77.538	1389	UniRef90_P37102	40.741	81	UniRef50_A0A0J9EZG0	67.13	648	UniRef50_A0A0C2RH90	58.173	621	UniRef50_A0A0Q1FQY9	44.98	736	UniRef50_A0A1D8I6P6
3300017434_8	96.59	1.98	92	100	Bacteria	Proteobacteria	Gammaproteobacteria	Betaproteobacteriales	Gallionellaceae	Gallionella	Environmental	Aquatic	Freshwater	Drinking water	Wastewater	UniRef50_A0A2N3LXJ6	52.153	622	UniRef50_A0A0I9QGZ2	48.862	1957	UniRef50_A0A0S8DMH7	65.646	882	UniRef50_A0A0K0XZG4	61.499	1159	UniRef90_B5ELA6	62.575	1002	NA	NA	NA	UniRef50_A0A0U1XEK6	80.469	768	UniRef90_P37102	58.333	106	UniRef50_A0A0J9EZG0	67.13	646	UniRef50_A0A0F0EP09	59.641	669	UniRef50_A0A136LDE7	46.032	750	UniRef50_A0A0M7PS95
3300017444_60	96.64	1.33	92	100	Bacteria	Proteobacteria	Gammaproteobacteria	Betaproteobacteriales	Rhodocyclaceae	UBA2250	Environmental	Aquatic	Thermal springs	Sediment	hot spring sediment	UniRef50_A0A2N3LXJ6	50.943	631	UniRef50_A0A0I9QGZ2	52.194	1960	UniRef50_A0A0S8DMH7	70.175	850	UniRef50_A0A0K0XZG4	62.827	1144	UniRef90_B3DWS5	51.676	1033	UniRef50_A0A0H3EEU8	30.688	484	sp|P54205|RBL_SYNY3	73.448	1399	UniRef90_P37102	55.556	106	UniRef50_A0A149W129	55.723	991	UniRef50_A0A0F0EP09	59.641	669	UniRef50_A0A101ICW4	46.215	745	UniRef50_A0A080LSZ0
3300027815_25	96.76	1.41	92	100	Bacteria	Proteobacteria	Gammaproteobacteria	Betaproteobacteriales	Sulfuricellaceae	Sulfuricella	Environmental	Aquatic	Freshwater	Groundwater	Groundwater	UniRef50_A0A2N3LXJ6	51.121	663	UniRef50_A0A0F7HNV7	49.163	1947	UniRef50_A0A0S8DMH7	67.918	879	UniRef50_A0A0K0XZG4	63.061	1137	UniRef50_A0A011QJ56	55.882	804	NA	NA	NA	sp|P54205|RBL_SYNY3	76.17	1408	UniRef90_P37102	35.135	109	UniRef50_A0A149W129	59.036	991	UniRef50_A0A0F0EP09	60.088	684	UniRef50_A0A0S8GXJ1	49.206	742	UniRef50_A0A0M7PS95
3300025518_9	96.77	3.14	92	100	Bacteria	Proteobacteria	Gammaproteobacteria	Betaproteobacteriales	Burkholderiaceae	Macromonas	Environmental	Terrestrial	Deep subsurface	Unclassified	Serpentinite rock and fluid	UniRef50_A0A2N3LXJ6	51.402	634	UniRef50_A0A0I9QGZ2	48.726	1972	UniRef50_A0A0S8DMH7	58.947	853	UniRef50_A0A0K0XZG4	55.831	1207	UniRef90_A1VNR3	81.111	1078	UniRef50_A0A0H3EEU8	29.442	580	sp|P54205|RBL_SYNY3	75.589	1401	UniRef90_P37102	36.364	97	UniRef50_A0A0J9EZG0	66.981	634	UniRef50_A0A0F0EP09	60.909	660	UniRef50_A0A101ICW4	45.49	753	UniRef50_A0A1D8I6P6
3300012818_5	96.79	1.42	92	100	Bacteria	Proteobacteria	Gammaproteobacteria	Betaproteobacteriales	Burkholderiaceae	Advenella	Host-associated	Insecta	Digestive system	Unclassified	insecta	UniRef50_A0A2N3LXJ6	60.274	649	UniRef50_A0A0I9QGZ2	47.485	2005	UniRef50_A0A0S8DMH7	64.561	855	UniRef50_A0A0K2R2N0	45.093	2197	UniRef90_A7HYA5	72.892	996	NA	NA	NA	UniRef50_A0A0H3VBZ1	71.169	1155	UniRef90_P37102	55.556	106	UniRef50_A0A0J9EZG0	66.667	646	UniRef50_A0A0W0WU57	57.534	654	UniRef50_A0A1A9F425	51.837	721	UniRef50_A0A1D8I6P6
3300024956_2	97.08	2.99	92	100	Bacteria	Proteobacteria	Gammaproteobacteria	Betaproteobacteriales	Burkholderiaceae	Massilia	Environmental	Aquatic	Freshwater	Sediment	Freshwater Sediment	UniRef50_A0A2N3LXJ6	58.371	658	UniRef50_A0A0F7HNV7	48.489	1960	UniRef50_A0A0S8DMH7	64.211	853	UniRef50_A0A0K0XZG4	56.812	1165	UniRef90_A4G2P0	84.29	993	UniRef50_A0A0H3EEU8	30.964	580	UniRef50_A0A0H3VBZ1	71.429	1153	UniRef90_P37102	33.333	135	UniRef50_A0A132C1R9	47.785	907	UniRef50_A0A0F0EP09	62.727	655	UniRef50_A0A0E3ZLB2	51.383	745	UniRef50_A0A0M7PS95
3300011987_7	97.14	4.17	92	100	Bacteria	Proteobacteria	Gammaproteobacteria	Betaproteobacteriales	Gallionellaceae	Gallionella	Environmental	Terrestrial	Soil	Unclassified	Permafrost	UniRef50_A0A2N3LXJ6	51.131	660	UniRef50_A0A0I9QGZ2	58.605	2016	UniRef50_A0A0S8DMH7	65.424	882	UniRef50_A0A0K0XZG4	62.274	1161	UniRef90_B5ELA6	63.964	999	UniRef50_A0A0H3EEU8	28.358	582	sp|P54205|RBL_SYNY3	75.319	1408	UniRef90_P37102	58.333	108	UniRef50_A0A149W129	59.639	994	UniRef50_A0A0F0EP09	60.987	669	UniRef50_A0A136LDE7	47.222	748	UniRef50_A0A0M7PS95
3300029189_5	97.22	0.26	92	100	Bacteria	Proteobacteria	Gammaproteobacteria	Betaproteobacteriales	Nitrosomonadaceae	Nitrosomonas	Engineered	Modeled	Simulated communities (DNA mixture)	Unclassified	Synthetic	UniRef50_A0A2N3LXJ6	48.636	654	UniRef50_A0A0I9QGZ2	49.168	1965	UniRef50_A0A0S8DMH7	69.718	852	UniRef50_A0A0K0XZG4	59.424	1146	UniRef90_B5ELA6	67.665	1000	UniRef50_A0A0H3EEU8	29.302	592	sp|P54205|RBL_SYNY3	74.73	1389	NA	NA	NA	UniRef50_A0A132C1R9	47.468	924	UniRef50_A0A0W0WU57	53.333	672	UniRef50_A0A0A8EDK3	46.371	741	UniRef50_A0A0M7PS95
3300012090_4	97.29	1.56	92	100	Bacteria	Proteobacteria	Gammaproteobacteria	Betaproteobacteriales	Burkholderiaceae	Paraburkholderia	Host-associated	Fungi	Mycelium	Unclassified	Attine ant fungus gardens	UniRef50_A0A2N3LXJ6	63.636	654	UniRef50_B1FUY6	88.38	852	UniRef50_A0A0S8DMH7	65.263	855	UniRef50_A0A0K0XZG4	61.111	1134	UniRef90_B2JEJ7	94.659	1011	UniRef50_A0A0H3EEU8	25.909	591	UniRef50_A0A0H3VBZ1	74.485	1164	UniRef90_P37102	42.857	82	UniRef50_A0A0W0R2Z3	55.422	994	UniRef50_A0A0F0EP09	61.161	667	UniRef50_A0A0E3ZLB2	49.206	739	UniRef50_A0A0M7PS95
3300002009_3	97.34	0.48	92	100	Bacteria	Proteobacteria	Gammaproteobacteria	Betaproteobacteriales	Gallionellaceae	Gallionella	Engineered	Modeled	Simulated communities (microbial mixture)	Unclassified	Nitrate-dependent Fe(III)-oxidizing enrichment culture	UniRef50_A0A2N3LXJ6	50.226	660	UniRef50_A0A0I9QGZ2	56.072	1992	UniRef50_A0A0S8DMH7	65.993	889	UniRef50_A0A0K0XZG4	62.304	1146	UniRef90_B5ELA6	66.767	991	NA	NA	NA	UniRef50_A0A0U1XEK6	80.078	766	UniRef90_P37102	61.111	108	UniRef50_A0A0J9EZG0	68.519	648	UniRef50_A0A0F0EP09	59.556	675	UniRef50_A0A0A8EDK3	48.163	730	UniRef50_A0A0M7PS95
3300002247_1	97.34	0.48	92	100	Bacteria	Proteobacteria	Gammaproteobacteria	Betaproteobacteriales	Gallionellaceae	Gallionella	Engineered	Lab enrichment	Unclassified	Unclassified	Nitrate-dependent Fe(III)-oxidizing enrichment culture	UniRef50_A0A2N3LXJ6	50.226	660	UniRef50_A0A0I9QGZ2	56.072	1990	UniRef50_A0A0S8DMH7	65.993	889	UniRef50_A0A0K0XZG4	62.304	1146	UniRef90_B5ELA6	66.767	991	NA	NA	NA	UniRef50_A0A0U1XEK6	80.078	766	UniRef90_P37102	61.111	108	UniRef50_A0A0J9EZG0	68.519	648	UniRef50_A0A0F0EP09	59.556	673	UniRef50_A0A0A8EDK3	48.163	732	UniRef50_A0A0M7PS95
3300027834_23	97.55	1.73	92	100	Bacteria	Proteobacteria	Gammaproteobacteria	Betaproteobacteriales	Gallionellaceae	UBA7399	Environmental	Aquatic	Marine	Oil seeps	Marine	UniRef50_A0A2N3LXJ6	49.321	657	UniRef50_A0A0I9QGZ2	52.725	2034	UniRef50_A0A0S8DMH7	69.31	870	UniRef50_A0A0K0XZG4	57.702	1149	UniRef90_A1WZH0	65.976	1003	NA	NA	NA	sp|P54205|RBL_SYNY3	76.674	1389	UniRef90_P37102	58.333	108	UniRef50_A0A0W0R2Z3	54.491	1002	UniRef50_A0A0F0EP09	57.589	666	UniRef50_A0A0S8GXJ1	48.221	747	UniRef50_A0A0M7PS95
3300012798_3	97.59	0.71	92	100	Bacteria	Proteobacteria	Gammaproteobacteria	Betaproteobacteriales	Burkholderiaceae	Advenella	Host-associated	Insecta	Digestive system	Unclassified	insecta	UniRef50_A0A2N3LXJ6	60.274	651	UniRef50_A0A0I9QGZ2	47.485	2007	UniRef50_A0A0S8DMH7	64.561	855	UniRef50_A0A0K2R2N0	45.093	2199	UniRef90_A7HYA5	72.892	996	UniRef50_A0A086BP69	28.125	567	UniRef50_A0A0H3VBZ1	71.169	1155	UniRef90_P37102	55.556	108	UniRef50_A0A0J9EZG0	66.667	648	UniRef50_A0A0W0WU57	57.534	654	UniRef50_A0A1A9F425	51.837	721	UniRef50_A0A1D8I6P6
3300026288_7	97.62	1.69	92	100	Bacteria	Proteobacteria	Gammaproteobacteria	Betaproteobacteriales	Rhodocyclaceae	Accumulibacter	Engineered	Wastewater	Nutrient removal	Biological phosphorus removal	Wastewater treatment	UniRef50_A0A2N3LXJ6	50.893	669	UniRef50_A0A0I9QGZ2	53.692	1923	UniRef50_A0A0S8DMH7	64.561	853	UniRef50_A0A0P1M273	48.81	1254	UniRef90_A1VNR3	64.187	1066	UniRef50_A0A086BP69	28.061	502	UniRef50_A0A0U1XEK6	78.906	766	UniRef90_P37102	38.71	93	UniRef50_A0A0Q9LHG0	41.429	1033	UniRef50_A0A0F0EP09	61.674	676	UniRef50_A0A101HMV6	44.134	1074	UniRef50_A0A0M7PS95
3300017423_23	97.63	0.47	92	100	Bacteria	Proteobacteria	Gammaproteobacteria	Betaproteobacteriales	Hydrogenophilaceae	UBA3361	Environmental	Aquatic	Freshwater	Lake	freshwater	UniRef50_A0A2N3LXJ6	50.226	655	UniRef50_A0A0F7HNV7	49.158	1939	UniRef50_A0A0S8DMH7	71.626	853	UniRef50_A0A0K0XZG4	61.68	1141	UniRef90_B5ELA6	68.437	1017	UniRef50_A0A0H3EEU8	31.053	505	sp|P54205|RBL_SYNY3	75.693	1407	UniRef90_P37102	30	90	UniRef50_A0A0J9EZG0	68.664	649	UniRef50_A0A0F0EP09	61.161	672	UniRef50_A0A0S8GXJ1	49.603	741	UniRef50_A0A0M7PS95
3300014149_18	97.86	0.24	92	100	Bacteria	Proteobacteria	Gammaproteobacteria	Betaproteobacteriales	Gallionellaceae	Sideroxydans	Environmental	Aquatic	Thermal springs	Hot (42-90C)	Anoxic, neutral-pH, Fe/Si-rich hot spring water	UniRef50_A0A2N3LXJ6	49.774	660	UniRef50_A0A0I9QGZ2	49.924	1965	UniRef50_A0A0S8DMH7	68.707	880	UniRef50_A0A0K2R2N0	41.979	2184	UniRef90_B5ELA6	66.465	993	UniRef50_A0A086BP69	24.519	526	UniRef90_Q59462	87.66	1410	UniRef90_P37102	55.556	108	UniRef50_A0A0J9EZG0	69.091	660	UniRef50_A0A0F0EP09	61.161	670	UniRef50_A0A0A8EDK3	44.898	732	UniRef50_A0A0M7PS95
3300027958_9	97.95	0.19	92	100	Bacteria	Proteobacteria	Gammaproteobacteria	Betaproteobacteriales	Rhodocyclaceae	Dechloromonas	Engineered	Bioremediation	Tetrachloroethylene and derivatives	Tetrachloroethylene	Bioremediated contaminated groundwater	UniRef50_A0A2N3LXJ6	62.162	661	UniRef50_A0A0F7HNV7	49.696	1948	UniRef50_A0A0S8DMH7	62.456	855	UniRef50_A0A0K0XZG4	57.702	1147	UniRef90_A9BW85	71.687	994	UniRef50_A0A0H3EEU8	29.358	576	UniRef50_A0A0U1XEK6	75.781	766	UniRef90_P37102	43.333	88	UniRef50_A0A0J9EZG0	64.815	646	UniRef50_A0A0F0EP09	58.696	685	UniRef50_A0A0S7XDC9	51.406	741	UniRef50_A0A0M7PS95
3300027911_29	98.07	0	92	100	Bacteria	Proteobacteria	Gammaproteobacteria	Betaproteobacteriales	Burkholderiaceae	GJ-E10	Environmental	Aquatic	Sediment	Unclassified	watersheds	UniRef50_A0A2N3LXJ6	61.538	655	UniRef50_B5YGB8	44.106	766	UniRef50_A0A0S8DMH7	65.734	853	UniRef50_A0A0K0XZG4	61.097	1147	UniRef90_B1Y5W3	68.436	1039	UniRef50_A0A0H3EEU8	30.151	583	sp|P54205|RBL_SYNY3	76.89	1387	UniRef90_P37102	61.111	106	UniRef50_A0A0J9EZG0	66.981	634	UniRef50_A0A0F0EP09	62.115	676	UniRef50_A0A0A8EDK3	45.161	730	UniRef50_A0A0M7PS95
3300025587_8	98.07	0	92	100	Bacteria	Proteobacteria	Gammaproteobacteria	Betaproteobacteriales	Rhodocyclaceae	0	Engineered	Wastewater	Anaerobic digestor	Unclassified	Anaerobic digestor sludge	UniRef50_A0A2N3LXJ6	53.097	667	UniRef50_A0A0I9QGZ2	54.463	1956	UniRef50_A0A0S8DMH7	62.807	855	UniRef50_A0A0P1M273	49.286	1252	UniRef90_B1Y5W3	64.208	1074	UniRef50_Q7M0S7	22.892	235	UniRef50_A0A0U1XEK6	78.125	766	UniRef90_P37102	52.778	108	UniRef50_A0A0J9EZG0	62.617	642	UniRef50_A0A0F0EP09	59.111	670	UniRef50_A0A0S7XDC9	52.4	739	UniRef50_A0A080LSZ0
3300028114_24	98.08	2.4	92	100	Bacteria	Proteobacteria	Gammaproteobacteria	Betaproteobacteriales	Burkholderiaceae	Polynucleobacter	Environmental	Aquatic	Freshwater	Lake	freshwater	UniRef50_A0A2N3LXJ6	61.972	634	UniRef50_A0A0I9QGZ2	50.303	1960	UniRef50_A0A0S8DMH7	61.053	853	UniRef50_A0A0K0XZG4	59.259	1134	UniRef90_A4SWM3	87.613	993	UniRef50_A0A086BP69	28.646	552	UniRef50_A0A0U1XEK6	80.469	768	UniRef90_P37102	55.556	108	UniRef50_A0A0J9EZG0	66.204	646	UniRef50_A0A0F0EP09	59.459	664	UniRef50_A0A0E3ZLB2	86.111	754	UniRef50_A0A1D8I6P6
3300027728_21	98.08	3.04	92	100	Bacteria	Proteobacteria	Gammaproteobacteria	Betaproteobacteriales	Burkholderiaceae	Polynucleobacter	Environmental	Aquatic	Freshwater	Lake	freshwater	UniRef50_A0A2N3LXJ6	61.972	634	UniRef50_A4A6H1	61.753	753	UniRef50_A0A0S8DMH7	61.053	853	UniRef50_A0A0K0XZG4	59.259	1132	UniRef90_A4SWM3	87.613	993	UniRef50_A0A086BP69	28.646	552	UniRef50_A0A0U1XEK6	80.469	768	UniRef90_P37102	55.556	106	UniRef50_A0A0J9EZG0	66.204	646	UniRef50_A0A0F0EP09	59.459	664	UniRef50_A0A0E3ZLB2	86.111	754	UniRef50_A0A1D8I6P6
3300028581_42	98.08	2.97	92	100	Bacteria	Proteobacteria	Gammaproteobacteria	Betaproteobacteriales	Burkholderiaceae	Polynucleobacter	Environmental	Aquatic	Freshwater	Lake	freshwater	UniRef50_A0A2N3LXJ6	61.972	636	UniRef50_A0A0I9QGZ2	50.303	1962	UniRef50_A0A0S8DMH7	61.053	855	UniRef50_A0A0K0XZG4	59.259	1134	UniRef90_A4SWM3	87.915	991	UniRef50_A0A086BP69	28.646	550	UniRef50_A0A0U1XEK6	80.469	766	UniRef90_P37102	55.556	108	UniRef50_A0A0J9EZG0	66.204	648	UniRef50_A0A0F0EP09	59.459	666	UniRef50_A0A0E3ZLB2	86.111	754	UniRef50_A0A1D8I6P6
3300012828_5	98.18	0.24	92	100	Bacteria	Proteobacteria	Gammaproteobacteria	Betaproteobacteriales	Burkholderiaceae	Advenella	Host-associated	Insecta	Digestive system	Unclassified	insecta	UniRef50_A0A2N3LXJ6	60.274	649	UniRef50_A0A0I9QGZ2	47.485	2005	UniRef50_A0A0S8DMH7	64.561	853	UniRef50_A0A0K2R2N0	45.093	2197	UniRef90_A7HYA5	72.892	994	UniRef50_A0A086BP69	28.125	567	UniRef50_A0A0H3VBZ1	71.169	1153	UniRef90_P37102	55.556	106	UniRef50_A0A0J9EZG0	66.667	646	UniRef50_A0A0W0WU57	57.534	652	UniRef50_A0A1A9F425	51.837	721	UniRef50_A0A1D8I6P6
3300014208_47	98.25	0.24	92	100	Bacteria	Proteobacteria	Gammaproteobacteria	Betaproteobacteriales	Gallionellaceae	Sideroxydans	Environmental	Aquatic	Freshwater	Groundwater	groundwater	UniRef50_A0A2N3LXJ6	49.774	658	UniRef50_A0A0I9QGZ2	48.558	1957	UniRef50_A0A0S8DMH7	64.626	880	UniRef50_A0A0K0XZG4	61.518	1144	UniRef90_B5ELA6	65.165	997	UniRef50_A0A0H3EEU8	26.042	463	UniRef90_Q59462	83.83	1408	UniRef90_P37102	58.333	106	UniRef50_A0A0J9EZG0	68.981	646	UniRef50_A0A0F0EP09	60.268	670	UniRef50_A0A0A8EDK3	46.122	730	UniRef50_A0A0M7PS95
3300027902_27	98.26	0.74	92	100	Bacteria	Proteobacteria	Gammaproteobacteria	Betaproteobacteriales	Rhodocyclaceae	Dechloromonas	Environmental	Aquatic	Freshwater	Lentic	Freshwater lake sediment	UniRef50_A0A2N3LXJ6	53.54	669	UniRef50_A0A0F7HNV7	49.392	1945	UniRef50_A0A0S8DMH7	63.86	855	UniRef50_A0A0K0XZG4	57.963	1149	UniRef90_A1K430	65.559	987	UniRef50_A0A0H3EEU8	27.451	501	UniRef50_A0A0U1XEK6	83.984	766	UniRef90_P37102	40.741	73	UniRef50_A0A0J9EZG0	64.352	646	UniRef50_A0A0F0EP09	57.709	678	UniRef50_A0A136LDE7	46.586	739	UniRef50_A0A0M7PS95
3300005260_7	98.41	1.87	92	100	Bacteria	Proteobacteria	Gammaproteobacteria	Betaproteobacteriales	Burkholderiaceae	Herminiimonas	Environmental	Terrestrial	Soil	Unclassified	soil	UniRef50_A0A2X1IF72	34.171	1171	UniRef50_A0A0F7HNV7	48.869	1953	UniRef50_A0A0S8DMH7	64.561	853	UniRef50_A0A0K0XZG4	60.789	1140	UniRef90_A4G2P0	85.843	996	UniRef50_A0A0H3EEU8	27.861	582	sp|P54205|RBL_SYNY3	77.106	1387	UniRef90_P37102	52.778	108	UniRef50_A0A0J9EZG0	67.788	624	UniRef50_A0A0F0EP09	62.727	657	UniRef50_A0A0E3ZLB2	51.383	741	UniRef50_A0A0M7PS95
3300013131_65	98.52	0.26	92	100	Bacteria	Proteobacteria	Gammaproteobacteria	Betaproteobacteriales	Burkholderiaceae	0	Environmental	Aquatic	Freshwater	Lake	freshwater	UniRef50_A0A2N3LXJ6	49.774	655	UniRef50_A0A0J7JGS1	68.773	805	UniRef50_A0A0S8DMH7	63.86	853	UniRef50_A0A0K0XZG4	59.358	1120	UniRef90_A1VL56	85.061	982	NA	NA	NA	UniRef50_A0A0U1XEK6	75	766	UniRef90_P37102	55.556	106	UniRef50_A0A0J9EZG0	65.094	636	UniRef50_A0A0F0EP09	60.092	652	UniRef50_A0A0E3ZLB2	48	729	UniRef50_A0A1D8I6P6
3300027051_10	98.66	0.71	92	100	Bacteria	Proteobacteria	Gammaproteobacteria	Betaproteobacteriales	Sulfuricellaceae	UBA2239	Engineered	Lab enrichment	Defined media	Anaerobic media	Enrichment culture	UniRef50_M1NUT9	46.933	969	UniRef50_A0A0F7HNV7	49.17	1959	UniRef50_A0A0S8DMH7	72.852	873	UniRef50_A0A0K0XZG4	62.304	1146	UniRef90_B4EB94	66.667	988	UniRef50_A0A086BP69	30.526	468	UniRef50_A0A0U1XEK6	73.828	768	UniRef90_P37102	54.545	99	UniRef50_A0A0J9EZG0	66.667	648	UniRef50_A0A0F0EP09	59.649	684	UniRef50_A0A0S8GXJ1	49.603	744	UniRef50_A0A1D8I6P6
3300025261_4	98.79	0.03	92	100	Bacteria	Proteobacteria	Gammaproteobacteria	Betaproteobacteriales	Burkholderiaceae	Paraburkholderia	Host-associated	Plants	Rhizoplane	Epiphytes	Arabidopsis rhizosphere	UniRef50_A0A2N3LXJ6	63.182	654	UniRef50_A0A0J7JGS1	66.212	874	UniRef50_A0A0S8DMH7	64.912	855	UniRef50_A0A0K0XZG4	59.474	1138	UniRef90_B2JEJ7	96.142	1011	UniRef50_A0A0H3EEU8	27.778	504	UniRef50_A0A0H3VBZ1	75.258	1164	UniRef90_P37102	40.625	85	UniRef50_A0A0W0R2Z3	56.325	994	UniRef50_A0A0F0EP09	60	672	UniRef50_A0A0E3ZLB2	49.004	736	UniRef50_A0A0D0N0U3
3300003868_3	98.91	0.68	92	100	Bacteria	Proteobacteria	Gammaproteobacteria	Betaproteobacteriales	Burkholderiaceae	Rhodoferax	Environmental	Aquatic	Freshwater	Groundwater	Fountain water	UniRef50_A0A2N3LXJ6	49.321	657	UniRef50_A0A0F7HNV7	47.548	1993	UniRef50_A0A0S8DMH7	62.456	853	UniRef50_A0A0K0XZG4	61.436	1126	UniRef90_A1VNR3	79.508	1096	NA	NA	NA	UniRef50_A0A0U1XEK6	78.125	768	UniRef90_P37102	58.333	106	UniRef50_A0A0J9EZG0	65.741	646	UniRef50_A0A0F0EP09	57.991	652	UniRef50_A0A0E3ZLB2	47.222	735	UniRef50_A0A1D8I6P6
3300027284_23	99.05	0.95	92	100	Bacteria	Proteobacteria	Gammaproteobacteria	Betaproteobacteriales	Hydrogenophilaceae	Thiobacillus	Environmental	Terrestrial	Deep subsurface	Clay	Deep surbsurface	UniRef50_A0A2N3LXJ6	50.226	655	UniRef50_A0A0I9QGZ2	50.228	1951	UniRef50_A0A0S8DMH7	67.931	868	UniRef50_A0A0K0XZG4	60.422	1135	UniRef90_B5ELA6	67.267	997	NA	NA	NA	sp|P54205|RBL_SYNY3	75.906	1405	UniRef90_P37102	61.111	106	UniRef50_A0A0J9EZG0	66.197	637	UniRef50_A0A0F0EP09	60.36	664	UniRef50_A0A0S8GXJ1	48.81	735	UniRef50_A0A0M7PS95
3300011987_6	99.07	0.06	92	100	Bacteria	Proteobacteria	Gammaproteobacteria	Betaproteobacteriales	Burkholderiaceae	Polaromonas	Environmental	Terrestrial	Soil	Unclassified	Permafrost	UniRef50_A0A2N3LXJ6	49.321	655	UniRef50_A0A0I9QGZ2	48.476	2040	UniRef50_A0A0S8DMH7	62.456	853	UniRef50_A0A0K0XZG4	60.533	1120	UniRef90_A1VNR3	87.363	1090	NA	NA	NA	UniRef50_A0A0U1XEK6	75.781	768	UniRef90_P37102	61.111	106	UniRef50_A0A0J9EZG0	66.038	634	UniRef50_A0A0F0EP09	59.817	652	UniRef50_A0A0E3ZLB2	50.588	759	UniRef50_A0A1D8I6P6
3300024907_1	99.11	1.4	92	100	Bacteria	Proteobacteria	Gammaproteobacteria	Betaproteobacteriales	Burkholderiaceae	Polaromonas	Environmental	Aquatic	Freshwater	Sediment	Freshwater Sediment	UniRef50_A0A2N3LXJ6	50.455	654	UniRef50_A0A0I9QGZ2	47.557	2044	UniRef50_A0A0S8DMH7	64.561	855	UniRef50_A0A0K0XZG4	59.682	1131	UniRef90_A1VL56	89.189	997	UniRef50_A0A086BP69	23.958	498	UniRef50_A0A0H3VBZ1	77.238	1173	UniRef90_P37102	58.333	108	UniRef50_A0A0J9EZG0	68.396	636	UniRef50_A0A0F0EP09	64.414	666	UniRef50_A0A0E3ZLB2	49.388	724	UniRef50_A0A1D8I6P6
3300005238_4	99.2	1.87	92	100	Bacteria	Proteobacteria	Gammaproteobacteria	Betaproteobacteriales	Burkholderiaceae	Herminiimonas	Environmental	Terrestrial	Soil	Unclassified	soil	UniRef50_A0A2X1IF72	34.171	1171	UniRef50_A0A0F7HNV7	48.869	1953	UniRef50_A0A0S8DMH7	64.561	855	UniRef50_A0A0K0XZG4	60.789	1140	UniRef90_A4G2P0	85.843	994	UniRef50_A0A0H3EEU8	27.861	580	sp|P54205|RBL_SYNY3	77.106	1387	UniRef90_P37102	52.778	108	UniRef50_A0A0J9EZG0	67.788	624	UniRef50_A0A0F0EP09	62.727	655	UniRef50_A0A0E3ZLB2	51.383	741	UniRef50_A0A0M7PS95
3300012819_3	99.41	0.03	92	100	Bacteria	Proteobacteria	Gammaproteobacteria	Betaproteobacteriales	Burkholderiaceae	Advenella	Host-associated	Insecta	Digestive system	Unclassified	insecta	UniRef50_A0A2N3LXJ6	60.274	651	UniRef50_A0A0I9QGZ2	48.795	1963	UniRef50_A0A0S8DMH7	64.211	853	UniRef50_A0A0K2R2N0	44.96	2199	UniRef90_A7HYA5	73.193	994	UniRef50_A0A086BP69	28.125	565	UniRef50_A0A0H3VBZ1	71.429	1153	UniRef90_P37102	55.556	108	UniRef50_A0A0J9EZG0	66.204	648	UniRef50_A0A0F0EP09	62.557	654	UniRef50_A0A0S7XDC9	48.413	739	UniRef50_A0A1D8I6P6
3300025436_4	99.52	0.76	92	100	Bacteria	Proteobacteria	Gammaproteobacteria	Betaproteobacteriales	Gallionellaceae	Gallionella	Environmental	Aquatic	Freshwater	Lentic	Freshwater	UniRef50_A0A2N3LXJ6	50	631	UniRef50_A0A0I9QGZ2	49.165	1957	UniRef50_A0A0S8DMH7	65.87	877	UniRef50_A0A0K0XZG4	61.757	1159	UniRef90_A1WZH0	64.072	991	UniRef50_Q7M0S7	23.529	294	UniRef50_A0A0U1XEK6	83.594	766	UniRef90_P37102	58.333	106	UniRef50_A0A0J9EZG0	68.519	646	UniRef50_A0A0F0EP09	60.538	669	UniRef50_A0A0A8EDK3	45.306	732	UniRef50_A0A0M7PS95
3300012003_13	99.52	4.47	92	100	Bacteria	Proteobacteria	Gammaproteobacteria	Betaproteobacteriales	Gallionellaceae	Gallionella	Environmental	Terrestrial	Soil	Unclassified	Permafrost	UniRef50_A0A2N3LXJ6	51.131	658	UniRef50_A0A0I9QGZ2	50.515	2032	UniRef50_A0A0S8DMH7	65.424	880	UniRef50_A0A0K0XZG4	62.274	1159	UniRef90_B5ELA6	63.964	997	UniRef50_A0A0H3EEU8	30.928	504	sp|P54205|RBL_SYNY3	75.319	1410	UniRef90_P37102	58.333	106	UniRef50_A0A149W129	59.639	996	UniRef50_A0A0F0EP09	60.987	669	UniRef50_A0A136LDE7	47.222	748	UniRef50_A0A0M7PS95
3300025616_3	99.52	4.78	92	100	Bacteria	Proteobacteria	Gammaproteobacteria	Betaproteobacteriales	Gallionellaceae	Gallionella	Environmental	Aquatic	Freshwater	Lentic	Freshwater	UniRef50_A0A2N3LXJ6	50	633	UniRef50_A0A0I9QGZ2	49.165	1959	UniRef50_A0A0S8DMH7	65.87	879	UniRef50_A0A0K0XZG4	61.757	1161	UniRef90_A1WZH0	64.072	991	UniRef50_Q7M0S7	23.529	292	UniRef50_A0A0U1XEK6	83.594	766	UniRef90_P37102	58.333	108	UniRef50_A0A0J9EZG0	68.519	648	UniRef50_A0A0F0EP09	60.538	667	UniRef50_A0A0A8EDK3	45.306	732	UniRef50_A0A0M7PS95
3300024950_4	99.53	0.97	92	100	Bacteria	Proteobacteria	Gammaproteobacteria	Betaproteobacteriales	Burkholderiaceae	Curvibacter_A	Environmental	Aquatic	Freshwater	Sediment	Freshwater Sediment	UniRef50_A0A2N3LXJ6	47.964	655	UniRef50_A0A0F7HNV7	48.43	1981	UniRef50_A0A0S8DMH7	61.053	853	UniRef50_A0A0K0XZG4	61.067	1123	UniRef90_A1VNR3	81.543	1087	UniRef50_A0A0H3EEU8	32.432	472	UniRef50_A0A0U1XEK6	76.953	768	UniRef90_P37102	43.333	79	UniRef50_A0A0J9EZG0	66.204	646	UniRef50_A0A0F0EP09	59.821	670	UniRef50_A0A0E3ZLB2	48.988	720	UniRef50_A0A1D8I6P6
3300017494_6	99.6	3.74	92	100	Bacteria	Proteobacteria	Gammaproteobacteria	Betaproteobacteriales	Burkholderiaceae	Rhodoferax	Environmental	Aquatic	Freshwater	Ice	Glacier valley	UniRef50_A0A2N3LXJ6	49.774	657	UniRef50_A0A0F7HNV7	47.612	1986	UniRef50_A0A0S8DMH7	64.211	855	UniRef50_A0A0K0XZG4	61.579	1140	UniRef90_A1VNR3	83.978	1086	UniRef50_A0A0H3EEU8	30.89	493	UniRef50_A0A0U1XEK6	76.562	766	UniRef90_P37102	61.111	108	UniRef50_A0A0J9EZG0	62.264	636	UniRef50_A0A0C2RH90	57.416	624	UniRef50_A0A0Q1FQY9	47.222	739	UniRef50_A0A1D8I6P6
3300016422_6	99.62	0.47	92	100	Bacteria	Proteobacteria	Gammaproteobacteria	Betaproteobacteriales	Burkholderiaceae	Rhodoferax	Environmental	Terrestrial	Soil	Unclassified	Soil	UniRef50_A0A2X1IF72	34.5	1179	UniRef50_A4A6H1	66.4	748	UniRef50_A0A0S8DMH7	63.509	853	UniRef50_A0A0K0XZG4	60.428	1120	UniRef90_A1VNR3	81.199	1099	UniRef50_A0A086BP69	28.125	550	UniRef50_A0A0U1XEK6	73.438	768	UniRef90_P37102	61.111	106	UniRef50_A0A0J9EZG0	66.981	634	UniRef50_A0A0F0EP09	61.261	664	UniRef50_A0A136LDE7	44.4	733	UniRef50_A0A1D8I6P6
3300016445_5	99.65	0.47	92	100	Bacteria	Proteobacteria	Gammaproteobacteria	Betaproteobacteriales	Burkholderiaceae	Rhodoferax	Environmental	Terrestrial	Soil	Unclassified	Soil	UniRef50_A0A2X1IF72	34.5	1177	UniRef50_A4A6H1	66.4	748	UniRef50_A0A0S8DMH7	63.509	855	UniRef50_A0A0K0XZG4	60.428	1122	UniRef90_A1VNR3	81.199	1101	UniRef50_A0A086BP69	28.125	552	UniRef50_A0A0U1XEK6	73.438	766	UniRef90_P37102	61.111	108	UniRef50_A0A0J9EZG0	66.981	634	UniRef50_A0A0F0EP09	61.261	666	UniRef50_A0A136LDE7	44.8	733	UniRef50_A0A1D8I6P6
3300005326_19	99.7	0.03	92	100	Bacteria	Proteobacteria	Gammaproteobacteria	Betaproteobacteriales	Burkholderiaceae	Rhodoferax	Engineered	Bioremediation	Tetrachloroethylene and derivatives	Tetrachloroethylene	Bioremediated contaminated groundwater	UniRef50_A0A2N3LXJ6	48.869	655	UniRef50_A0A0I9QGZ2	49.104	1981	UniRef50_A0A0S8DMH7	63.509	853	UniRef50_A0A0K0XZG4	62.105	1140	UniRef90_A1VNR3	83.607	1096	UniRef50_A0A0H3EEU8	29.319	495	UniRef50_A0A0U1XEK6	74.609	768	UniRef90_P37102	61.111	106	UniRef50_A0A0P7XYW6	53.55	997	UniRef50_A0A0F0EP09	58.371	661	UniRef50_A0A0Q1FQY9	47.619	741	UniRef50_A0A1D8I6P6
3300012814_5	99.72	1.28	92	100	Bacteria	Proteobacteria	Gammaproteobacteria	Betaproteobacteriales	Burkholderiaceae	Advenella	Host-associated	Insecta	Digestive system	Unclassified	insecta	UniRef50_A0A2N3LXJ6	60.274	649	UniRef50_A0A0I9QGZ2	47.485	2005	UniRef50_A0A0S8DMH7	64.561	853	UniRef50_A0A0K2R2N0	45.093	2197	UniRef90_A7HYA5	72.892	996	UniRef50_A0A086BP69	28.125	565	UniRef50_A0A0H3VBZ1	71.169	1153	UniRef90_P37102	55.556	106	UniRef50_A0A0J9EZG0	66.667	646	UniRef50_A0A0W0WU57	57.534	652	UniRef50_A0A1A9F425	51.837	721	UniRef50_A0A1D8I6P6
3300012825_4	99.72	0.24	92	100	Bacteria	Proteobacteria	Gammaproteobacteria	Betaproteobacteriales	Burkholderiaceae	Advenella	Host-associated	Insecta	Digestive system	Unclassified	insecta	UniRef50_A0A2N3LXJ6	60.274	649	UniRef50_A0A0I9QGZ2	47.485	2005	UniRef50_A0A0S8DMH7	64.561	855	UniRef50_A0A0K2R2N0	45.093	2197	UniRef90_A7HYA5	72.892	996	UniRef50_A0A086BP69	28.125	567	UniRef50_A0A0H3VBZ1	71.169	1155	UniRef90_P37102	55.556	106	UniRef50_A0A0J9EZG0	66.667	646	UniRef50_A0A0W0WU57	57.534	652	UniRef50_A0A1A9F425	51.837	723	UniRef50_A0A1D8I6P6
3300020171_6	99.8	0.93	92	100	Bacteria	Proteobacteria	Gammaproteobacteria	Betaproteobacteriales	Burkholderiaceae	Rhodoferax	Environmental	Aquatic	Freshwater	Groundwater	Groundwater	UniRef50_A0A2N3LXJ6	50.226	655	UniRef50_A0A0I9QGZ2	49.043	2008	UniRef50_A0A0S8DMH7	62.105	853	UniRef50_A0A0K0XZG4	60.63	1141	UniRef90_A1VNR3	80.387	1084	UniRef50_A0A086BP69	25.229	574	UniRef50_A0A0U1XEK6	76.562	766	UniRef90_P37102	36.667	90	UniRef50_A0A0J9EZG0	62.5	648	UniRef50_A0A0F0EP09	60.811	664	UniRef50_A0A0E3ZLB2	48.594	724	UniRef50_A0A1D8I6P6
3300011486_1	99.84	1.32	92	100	Bacteria	Proteobacteria	Gammaproteobacteria	Betaproteobacteriales	Burkholderiaceae	Paucibacter	Host-associated	Microbial	Bacteria	Unclassified	Cyanobacteria Prochlorothrix hollandica	UniRef50_A0A2N3LXJ6	48.869	657	UniRef50_A0A0F7HNV7	49.102	1980	UniRef50_A0A0S8DMH7	65.263	855	UniRef50_A0A0K0XZG4	60.106	1126	UniRef90_A9BW85	85.075	1003	UniRef50_A0A0H3EEU8	30.57	502	UniRef50_A0A0K6S5U4	79.724	651	UniRef90_P37102	61.111	108	UniRef50_A0A0J9EZG0	66.509	634	UniRef50_A0A0F0EP09	64.545	658	UniRef50_A0A0S8GXJ1	50.394	736	UniRef50_A0A0M7PS95
3300026303_5	99.84	0.24	92	100	Bacteria	Proteobacteria	Gammaproteobacteria	Betaproteobacteriales	Rhodocyclaceae	Accumulibacter	Engineered	Wastewater	Nutrient removal	Biological phosphorus removal	Wastewater treatment	UniRef50_A0A2N3LXJ6	53.097	669	UniRef50_A0A0I9QGZ2	53.134	1957	UniRef50_A0A0S8DMH7	63.509	853	UniRef50_A0A0P1M273	49.415	1252	UniRef90_A1VNR3	66.758	1069	UniRef50_A0A0H3EEU8	30.159	487	UniRef50_A0A0U1XEK6	78.516	768	UniRef90_P37102	52.778	106	UniRef50_A0A0J9EZG0	63.426	646	UniRef50_A0A0F0EP09	58.85	675	UniRef50_A0A0S7XDC9	51.822	739	UniRef50_A0A0M7PS95
3300012847_3	99.86	0.26	92	100	Bacteria	Proteobacteria	Gammaproteobacteria	Betaproteobacteriales	Burkholderiaceae	Advenella	Host-associated	Insecta	Digestive system	Unclassified	insecta	UniRef50_A0A2N3LXJ6	60.274	651	UniRef50_A0A0I9QGZ2	48.795	1965	UniRef50_A0A0S8DMH7	64.211	855	UniRef50_A0A0K2R2N0	44.96	2199	UniRef90_A7HYA5	73.193	996	UniRef50_A0A086BP69	28.125	565	UniRef50_A0A0H3VBZ1	71.429	1155	UniRef90_P37102	55.556	108	UniRef50_A0A132C1R9	50	936	UniRef50_A0A0F0EP09	62.1	652	UniRef50_A0A0S7XDC9	48.413	741	UniRef50_A0A1D8I6P6
3300012837_3	99.88	0.03	92	100	Bacteria	Proteobacteria	Gammaproteobacteria	Betaproteobacteriales	Burkholderiaceae	Advenella	Host-associated	Insecta	Digestive system	Unclassified	insecta	UniRef50_A0A2N3LXJ6	60.274	651	UniRef50_A0A0I9QGZ2	48.795	1965	UniRef50_A0A0S8DMH7	64.211	855	UniRef50_A0A0K2R2N0	44.96	2199	UniRef90_A7HYA5	73.193	994	UniRef50_A0A086BP69	28.125	567	UniRef50_A0A0H3VBZ1	71.429	1155	UniRef90_P37102	55.556	108	UniRef50_A0A132C1R9	50	936	UniRef50_A0A0F0EP09	62.557	652	UniRef50_A0A0S7XDC9	48.413	741	UniRef50_A0A1D8I6P6
3300012829_6	99.88	0.03	92	100	Bacteria	Proteobacteria	Gammaproteobacteria	Betaproteobacteriales	Burkholderiaceae	Advenella	Host-associated	Insecta	Digestive system	Unclassified	insecta	UniRef50_A0A2N3LXJ6	60.274	649	UniRef50_A0A0I9QGZ2	48.795	1965	UniRef50_A0A0S8DMH7	64.211	855	UniRef50_A0A0K2R2N0	44.96	2197	UniRef90_A7HYA5	73.193	994	UniRef50_A0A086BP69	28.125	565	UniRef50_A0A0H3VBZ1	71.429	1155	UniRef90_P37102	55.556	106	UniRef50_A0A132C1R9	50	936	UniRef50_A0A0F0EP09	62.557	654	UniRef50_A0A0S7XDC9	48.413	741	UniRef50_A0A1D8I6P6
3300012848_5	99.88	0.03	92	100	Bacteria	Proteobacteria	Gammaproteobacteria	Betaproteobacteriales	Burkholderiaceae	Advenella	Host-associated	Insecta	Digestive system	Unclassified	insecta	UniRef50_A0A2N3LXJ6	60.274	649	UniRef50_A0A0I9QGZ2	48.795	1963	UniRef50_A0A0S8DMH7	64.211	853	UniRef50_A0A0K2R2N0	44.96	2197	UniRef90_A7HYA5	73.193	994	UniRef50_A0A086BP69	28.125	565	UniRef50_A0A0H3VBZ1	71.429	1153	UniRef90_P37102	55.556	106	UniRef50_A0A132C1R9	50	936	UniRef50_A0A0F0EP09	62.557	652	UniRef50_A0A0S7XDC9	48.413	741	UniRef50_A0A1D8I6P6
3300012820_3	99.88	0.03	92	100	Bacteria	Proteobacteria	Gammaproteobacteria	Betaproteobacteriales	Burkholderiaceae	Advenella	Host-associated	Insecta	Digestive system	Unclassified	insecta	UniRef50_A0A2N3LXJ6	60.274	651	UniRef50_A0A0I9QGZ2	48.795	1963	UniRef50_A0A0S8DMH7	64.211	853	UniRef50_A0A0K2R2N0	44.96	2199	UniRef90_A7HYA5	73.193	994	UniRef50_A0A086BP69	28.125	567	UniRef50_A0A0H3VBZ1	71.429	1153	UniRef90_P37102	55.556	108	UniRef50_A0A0J9EZG0	66.204	648	UniRef50_A0A0F0EP09	62.557	652	UniRef50_A0A0S7XDC9	48.413	739	UniRef50_A0A1D8I6P6
3300025254_6	100	0	92	100	Bacteria	Proteobacteria	Gammaproteobacteria	Betaproteobacteriales	Burkholderiaceae	Paraburkholderia	Host-associated	Plants	Rhizoplane	Epiphytes	Arabidopsis root	UniRef50_A0A2N3LXJ6	63.182	652	UniRef50_A0A0J7JGS1	68.364	825	UniRef50_A0A0S8DMH7	64.912	853	UniRef50_A0A0K0XZG4	59.211	1138	UniRef90_B2JEJ7	96.142	1011	UniRef50_A0A0H3EEU8	28.934	502	UniRef50_A0A0H3VBZ1	75.515	1162	UniRef90_P37102	32.143	84	UniRef50_A0A0W0R2Z3	56.325	996	UniRef50_A0A0F0EP09	60.444	672	UniRef50_A0A0E3ZLB2	48.606	736	UniRef50_A0A0M7PS95
3300012921_15	100	0.95	92	100	Bacteria	Proteobacteria	Gammaproteobacteria	Betaproteobacteriales	Ga0077523	Ga0077523	Environmental	Terrestrial	Soil	Unclassified	Contaminated culture	UniRef50_A0A2N3LXJ6	65.596	649	UniRef50_A0A0I9QGZ2	49.26	1981	UniRef50_A0A0Q8JSX0	46.637	2032	UniRef50_A0A0K0XZG4	60.622	1156	UniRef90_B1Y5W3	81.096	1092	UniRef50_A0A0H3EEU8	29.5	580	UniRef50_A0A0H3VBZ1	71.948	1155	UniRef90_P37102	63.889	108	UniRef50_A0A0J9EZG0	66.99	618	UniRef50_A0A0F0EP09	63.721	640	UniRef50_A0A136LDE7	43.922	756	UniRef50_A0A0M7PS95
3300027283_27	100	0.48	92	100	Bacteria	Proteobacteria	Gammaproteobacteria	Betaproteobacteriales	Hydrogenophilaceae	Thiobacillus	Environmental	Terrestrial	Deep subsurface	Clay	Deep surbsurface	UniRef50_A0A2N3LXJ6	52.489	657	UniRef50_A0A0F7HNV7	49.158	1938	UniRef50_A0A0S8DMH7	68.276	870	UniRef50_A0A0K0XZG4	60	1155	UniRef90_B5ELA6	66.667	997	UniRef50_A0A0H3EEU8	26.064	481	sp|P54205|RBL_SYNY3	76.546	1405	UniRef90_P37102	44.444	81	UniRef50_A0A0P7XYW6	58.358	1011	UniRef50_A0A0F0EP09	61.435	667	UniRef50_A0A0S8GXJ1	53.175	733	UniRef50_A0A0M7PS95
3300027283_34	100	0.95	92	100	Bacteria	Proteobacteria	Gammaproteobacteria	Betaproteobacteriales	Hydrogenophilaceae	Thiobacillus	Environmental	Terrestrial	Deep subsurface	Clay	Deep surbsurface	UniRef50_A0A2N3LXJ6	50.226	657	UniRef50_A0A0I9QGZ2	50.228	1953	UniRef50_A0A0S8DMH7	67.931	868	UniRef50_A0A0K0XZG4	60.422	1137	UniRef90_B5ELA6	67.267	997	NA	NA	NA	sp|P54205|RBL_SYNY3	75.906	1405	UniRef90_P37102	61.111	108	UniRef50_A0A0J9EZG0	66.197	639	UniRef50_A0A0F0EP09	60.36	664	UniRef50_A0A0S8GXJ1	48.81	735	UniRef50_A0A0M7PS95
3300024953_8	100	0	92	100	Bacteria	Proteobacteria	Gammaproteobacteria	Betaproteobacteriales	Rhodocyclaceae	Dechloromonas	Environmental	Aquatic	Freshwater	Sediment	Freshwater Sediment	UniRef50_A0A2N3LXJ6	61.712	661	UniRef50_A0A0F7HNV7	48.784	1948	UniRef50_A0A0S8DMH7	62.105	855	UniRef50_A0A0K0XZG4	58.486	1147	UniRef90_A4VGC9	70.448	1003	UniRef50_A0A0H3EEU8	25.688	576	UniRef50_A0A0U1XEK6	75.781	766	UniRef90_P37102	52.778	106	UniRef50_A0A0J9EZG0	64.623	634	UniRef50_A0A0F0EP09	58.333	681	UniRef50_A0A0A8EDK3	44.082	729	UniRef50_A0A0M7PS95
3300017423_22	66.69	0.62	92	100	Bacteria	Proteobacteria	Gammaproteobacteria	Betaproteobacteriales	Methylophilaceae	0	Environmental	Aquatic	Freshwater	Lake	freshwater	UniRef50_A0A2N3LXJ6	65.455	655	UniRef50_A0A0I9QGZ2	49.394	1957	UniRef50_A0A0S8DMH7	66.667	868	UniRef50_A0A0K0XZG4	57.216	1162	UniRef90_A1K430	64.458	994	NA	NA	NA	UniRef50_A0A0U1XEK6	73.047	766	UniRef90_P37102	42.424	97	UniRef50_A0A0J9EZG0	63.889	646	UniRef50_A0A0F0EP09	55.895	684	UniRef50_A0A0A8EDK3	43.137	751	UniRef50_A0A348N1A4
3300026534_11	90	3.17	84	93.3333	Bacteria	Chloroflexota	Anaerolineae	Caldilineales	Caldilineaceae	0	Environmental	Aquatic	Marine	Hydrothermal vents	hydrothermal vent	UniRef50_A0A090SQN4	38.509	475	UniRef90_A0A0I9QGZ2	58.146	1992	NA	NA	NA	UniRef90_A1QYK6	53.435	1168	UniRef90_A4SDH2	54.985	982	UniRef90_A2C1K3	39.157	957	NA	NA	NA	sp|Q55664|ALF2_SYNY3	42.236	894	UniRef90_O83668	43.161	915	UniRef90_O34557	55.941	601	UniRef90_A3DBQ1	52.823	739	UniRef90_P37351
3300026293_15	80.36	1.92	88	97.7778	Bacteria	Chloroflexota	Anaerolineae	CG2-30-64-16	CG2-30-64-16	0	Environmental	Aquatic	Thermal springs	Hot (42-90C)	Anoxygenic and chlorotrophic microbial mat	UniRef50_A0A2N3LXJ6	54.867	675	UniRef90_A0A0I9QGZ2	55.81	1954	NA	NA	NA	UniRef90_A5CYN8	61.168	1173	UniRef90_A2C1K3	41.39	949	UniRef90_A2C1K3	41.39	949	NA	NA	NA	sp|Q55664|ALF2_SYNY3	41.718	901	UniRef90_O83668	45.706	915	UniRef90_O34557	57.073	609	UniRef90_A3DBQ1	61.6	745	UniRef90_A5GNH7
3300009702_54	77.59	0	92	100	Bacteria	Proteobacteria	Gammaproteobacteria	Chromatiales	Sedimenticolaceae	0	Environmental	Aquatic	Marine	Volcanic	Deep subsurface	UniRef50_A0A2N3LXJ6	54.709	664	UniRef50_A0A0J1GNF4	73.836	1351	UniRef50_A0A0S8DMH7	66.781	856	UniRef50_A0A0K0XZG4	62.24	1150	UniRef50_A0A071KYJ1	35.714	1633	UniRef50_A0A086BP69	23.077	666	UniRef50_A0A0U1XEK6	78.125	766	UniRef90_P37102	33.333	97	UniRef50_A0A0W0R2Z3	56.156	994	UniRef50_A0A0F0EP09	60.633	661	UniRef50_A0A0A8EDK3	48	742	UniRef50_A0A0M7PS95
3300004087_5	79.03	0.69	92	100	Bacteria	Proteobacteria	Gammaproteobacteria	Chromatiales	Chromatiaceae	Thiosymbion	Host-associated	Annelida	Digestive system	Unclassified	Marine gutless worms symbiont	UniRef50_A0A2X1IF72	36.659	1357	UniRef50_A0A0I9QGZ2	49.554	1996	UniRef50_A0A0S8DMH7	67.808	874	UniRef50_A0A0K0XZG4	59.948	1144	UniRef50_A0A149VSH3	44.314	763	NA	NA	NA	sp|P54205|RBL_SYNY3	77.538	1387	UniRef90_P37102	58.333	106	UniRef50_A0A0J9EZG0	67.299	631	UniRef50_A0A0F0EP09	58.85	678	UniRef50_A0A101ICW4	50.988	750	UniRef50_A0A1D8I6P6
3300006912_6	86.33	1.21	92	100	Bacteria	Proteobacteria	Gammaproteobacteria	Chromatiales	Chromatiaceae	Thiosymbion	Host-associated	Annelida	Digestive system	Digestive tube	Marine gutless worms symbiont	UniRef50_W6FVE0	46.907	580	UniRef50_A0A0F7HNV7	50.306	1948	UniRef50_A0A0S8DMH7	66.781	874	UniRef50_A0A0K0XZG4	59.948	1144	UniRef50_A0A149VSH3	45.525	769	UniRef50_A0A0H3EEU8	28.311	576	sp|P54205|RBL_SYNY3	77.538	1389	UniRef90_P37102	58.333	106	UniRef50_A0A149W129	57.567	988	UniRef50_A0A0F0EP09	57.658	664	UniRef50_A0A0S8GXJ1	51.383	745	UniRef50_A0A1D8I6P6
3300004626_3	87.76	0.34	92	100	Bacteria	Proteobacteria	Gammaproteobacteria	Chromatiales	Chromatiaceae	Thiosymbion	Host-associated	Annelida	Digestive system	Unclassified	Marine gutless worms symbiont	UniRef50_M1NUT9	45.238	987	UniRef50_A0A0F7HNV7	50.306	1950	UniRef50_A0A0S8DMH7	56.993	858	UniRef50_A0A0K0XZG4	60.209	1146	UniRef50_A0A149VSH3	45.525	769	UniRef50_A0A0H3EEU8	28.311	576	sp|P54205|RBL_SYNY3	77.754	1389	UniRef90_P37102	58.333	108	UniRef50_A0A149W129	57.864	990	UniRef50_A0A0F0EP09	57.658	666	UniRef50_A0A0S8GXJ1	51.383	745	UniRef50_A0A1D8I6P6
3300026534_28	89.98	4.35	92	100	Bacteria	Proteobacteria	Gammaproteobacteria	Chromatiales	Chromatiaceae	0	Environmental	Aquatic	Marine	Hydrothermal vents	hydrothermal vent	UniRef50_M1NUT9	48.012	972	UniRef50_H6LDY8	40.726	744	UniRef50_A0A0S8DMH7	71.918	874	UniRef50_A0A0K0XZG4	60.733	1146	UniRef50_A0A2S6SDL1	39.13	751	UniRef50_A0A0H3EEU8	27.803	564	UniRef50_A0A0U1XEK6	79.688	766	UniRef90_P37102	63.889	108	UniRef50_A0A0W0R2Z3	55.09	999	UniRef50_A0A0F0EP09	59.276	661	UniRef50_A0A0A8EDK3	46.429	751	UniRef50_A0A0M7PS95
3300028534_9	95.47	2.07	92	100	Bacteria	Proteobacteria	Gammaproteobacteria	Chromatiales	Sedimenticolaceae	EsTjRp	Host-associated	Annelida	Integument	Unclassified	Pompeii worm surface	UniRef50_A0A2N3LXJ6	52.778	640	UniRef50_A0A0J1GNF4	77.384	1353	UniRef50_A0A0S8DMH7	67.466	858	UniRef50_A0A0K0XZG4	60.995	1146	UniRef50_A0A071KYJ1	36.178	1575	UniRef50_A0A0H3EEU8	30.556	517	UniRef50_A0A0U1XEK6	73.828	766	UniRef90_P37102	46.875	93	UniRef50_A0A0S8EW77	74.432	528	UniRef50_A0A0F0EP09	65.829	597	UniRef50_A0A0A8EDK3	49.802	745	UniRef50_A0A0M7PS95
3300027980_19	97.39	0.42	92	100	Bacteria	Proteobacteria	Gammaproteobacteria	Chromatiales	Sedimenticolaceae	Sedimenticola	Environmental	Aquatic	Marine	Coastal	Marine sediment	UniRef50_A0A090SPI6	55	835	UniRef50_A0A0I9QGZ2	52.807	1951	UniRef50_A0A0S8DMH7	70.548	876	UniRef50_A0A0K0XZG4	58.594	1150	UniRef50_A0A149VSH3	46.538	763	NA	NA	NA	sp|P54205|RBL_SYNY3	76.66	1399	UniRef90_P37102	40.625	96	UniRef50_A0A0W0R2Z3	57.658	997	UniRef50_A0A0F0EP09	62.281	684	UniRef50_A0A0A8EDK3	44.8	747	UniRef50_A0A1D8I6P6
3300027828_25	97.39	0.42	92	100	Bacteria	Proteobacteria	Gammaproteobacteria	Chromatiales	Sedimenticolaceae	Sedimenticola	Environmental	Aquatic	Marine	Coastal	Marine sediment	UniRef50_A0A090SPI6	55	837	UniRef50_A0A0I9QGZ2	52.807	1951	UniRef50_A0A0S8DMH7	70.548	876	UniRef50_A0A0K0XZG4	58.594	1150	UniRef50_A0A149VSH3	46.538	763	NA	NA	NA	sp|P54205|RBL_SYNY3	76.66	1399	UniRef90_P37102	40.625	96	UniRef50_A0A0W0R2Z3	57.658	997	UniRef50_A0A0F0EP09	62.281	684	UniRef50_A0A0A8EDK3	44.8	747	UniRef50_A0A1D8I6P6
3300026534_23	97.39	4.12	92	100	Bacteria	Proteobacteria	Gammaproteobacteria	Chromatiales	Sedimenticolaceae	Thiolapillus	Environmental	Aquatic	Marine	Hydrothermal vents	hydrothermal vent	UniRef50_A0A2N3LXJ6	49.776	664	UniRef50_A0A0I9QGZ2	51.061	1959	UniRef50_A0A0S8DMH7	68.041	856	UniRef50_A0A0K0XZG4	63.613	1146	UniRef50_A0A071KYJ1	36.398	1510	UniRef50_A0A086BP69	23.95	625	UniRef50_A0A0U1XEK6	81.25	768	UniRef90_P37102	31.429	105	UniRef50_A0A0J9EZG0	67.299	633	UniRef50_A0A0F0EP09	64.286	630	UniRef50_A0A101ICW4	51.587	750	UniRef50_A0A0M7PS95
3300026278_16	98.65	0.06	92	100	Bacteria	Proteobacteria	Gammaproteobacteria	Chromatiales	Chromatiaceae	Allochromatium	Environmental	Aquatic	Thermal springs	Hot (42-90C)	Anoxygenic and chlorotrophic microbial mat	UniRef50_M1NUT9	47.095	970	UniRef50_A0A0F7HNV7	50.683	1954	UniRef50_A0A0S8DMH7	68.836	876	UniRef50_A0A0K0XZG4	63.281	1150	UniRef90_A1WZH0	69.048	1003	UniRef50_A0A261KL69	31.25	366	sp|P54205|RBL_SYNY3	76.458	1387	UniRef90_P37102	66.667	106	UniRef50_A0A0S8GE43	86.957	481	UniRef50_A0A0F0EP09	60.36	666	UniRef50_A0A0S7XDC9	55.2	744	UniRef50_A0A0M7PS95
3300028026_3	98.71	1.05	92	100	Bacteria	Proteobacteria	Gammaproteobacteria	Chromatiales	Sedimenticolaceae	EsTjRp	Host-associated	Annelida	Integument	Unclassified	tube worm surface	UniRef50_A0A2N3LXJ6	53.241	642	UniRef50_A0A0J1GNF4	77.384	1353	UniRef50_A0A0S8DMH7	67.466	858	UniRef50_A0A0K0XZG4	61.257	1146	UniRef50_A0A071KYJ1	36.178	1575	UniRef50_A0A0H3EEU8	30.556	517	UniRef50_A0A0U1XEK6	73.828	768	UniRef90_P37102	46.875	91	UniRef50_A0A0S8EW77	74.432	528	UniRef50_A0A0F0EP09	65.829	597	UniRef50_A0A0A8EDK3	49.802	745	UniRef50_A0A0M7PS95
3300003130_1	99.19	1.38	92	100	Bacteria	Proteobacteria	Gammaproteobacteria	Chromatiales	Sedimenticolaceae	Sedimenticola	Engineered	Bioreactor	Continuous culture	Marine sediment inoculum	Continuous culture Bioreactor	UniRef50_A0A090SPI6	55.16	835	UniRef50_A0A0I9QGZ2	51.897	1951	UniRef50_A0A0S8DMH7	71.918	876	UniRef50_A0A0K0XZG4	58.639	1144	UniRef50_A0A149VSH3	45.385	766	UniRef50_A0A0H3EEU8	27.273	463	sp|P54205|RBL_SYNY3	75.803	1399	NA	NA	NA	UniRef50_A0A149W129	55.422	967	UniRef50_A0A0F0EP09	61.404	682	UniRef50_A0A0A8EDK3	44.664	754	UniRef50_A0A0M7PS95
3300028283_14	83.33	1.88	92	100	Bacteria	Proteobacteria	Gammaproteobacteria	Competibacterales	Competibacteraceae	0	Environmental	Aquatic	Non-marine Saline and Alkaline	Saline	saline water	UniRef50_A0A2N3LXJ6	65.909	655	UniRef50_A0A0F7HNV7	50.075	1975	UniRef50_A0A0S8DMH7	68.531	856	UniRef50_A0A0K0XZG4	62.304	1144	UniRef50_A0A5D4XUA6	48.632	982	NA	NA	NA	UniRef50_A0A0U1XEK6	76.172	768	UniRef90_P37102	63.889	106	UniRef50_A0A0J9EZG0	64.455	631	UniRef50_A0A258SM10	81.935	463	UniRef50_A0A0P6XV15	51.383	742	UniRef50_A0A1D8I6P6
3300026797_1	86.93	0.44	92	100	Bacteria	Cyanobacteriota	Cyanobacteriia	Cyanobacteriales	Nostocaceae	Rivularia	Host-associated	Microbial	Bacteria	Unclassified	Cyanobacterial	UniRef50_A0A2N3LXJ6	57.658	661	UniRef50_A0A0I9QGZ2	56.334	1995	UniRef50_A0A0C1YHD6	68.051	934	UniRef50_A0A0B5FSX8	59.25	1200	UniRef90_B1WQ07	88.696	1035	UniRef90_B0BZF8	84.412	1020	sp|P54205|RBL_SYNY3	86.78	1405	NA	NA	NA	UniRef50_A0A0J9EZG0	86.878	663	UniRef50_A0A0H3K7R8	81.72	556	UniRef50_A0A0P7YY71	70.742	687	UniRef50_Q0AUC3
3300021374_5	88.33	3.41	92	100	Bacteria	Cyanobacteriota	Cyanobacteriia	Cyanobacteriales	0	0	Environmental	Terrestrial	Rock-dwelling (subaerial biofilms)	Unclassified	exposed rock	UniRef50_A0A2N3LXJ6	58.537	610	UniRef50_A0A0I9QGZ2	57.121	1983	UniRef50_A0A0C1YHD6	69.551	921	UniRef50_A7ZR35	44.201	949	UniRef90_B1WQ07	88.406	1035	UniRef90_B0BZF8	82.471	1035	sp|P54205|RBL_SYNY3	86.51	1399	NA	NA	NA	UniRef50_A0A0J9EZG0	82.883	664	UniRef50_A0A0H3K7R8	82.258	558	UniRef50_A0A0P7YY71	69.432	687	UniRef50_A0A2E0WE60
3300025717_8	89.56	0.87	100	100	Bacteria	Cyanobacteriota	Cyanobacteriia	Cyanobacteriales	Phormidiaceae	Lyngbya	Environmental	Aquatic	Non-marine Saline and Alkaline	Hypersaline	Hypersaline mat	UniRef50_A0A2N3LXJ6	55.804	667	UniRef50_A0A0I9QGZ2	54.814	1917	UniRef50_A0A0C1YHD6	69.649	930	UniRef50_A0A0B5FSX8	59.021	1159	UniRef90_B0BZF8	83.046	1038	UniRef90_B0BZF8	83.046	1038	sp|P54205|RBL_SYNY3	88.486	1407	UniRef90_P37102	34.286	103	UniRef50_A0A0J9EZG0	96.833	661	UniRef50_A0A0H3K7R8	84.896	576	UniRef50_A0A0P7YY71	68.122	685	UniRef50_A0A2E0WE60
3300005701_1	90	2.84	100	100	Bacteria	Cyanobacteriota	Cyanobacteriia	Cyanobacteriales	Phormidiaceae	Tychonema	Environmental	Aquatic	Freshwater	Groundwater	Sinkhole freshwater	UniRef50_A0A2N3LXJ6	57.207	663	UniRef50_A0A0I9QGZ2	54.613	1998	UniRef50_A0A0C1YHD6	72.115	924	UniRef50_A0A0S4N7E6	56.218	1158	UniRef90_B0BZF8	83.285	1030	UniRef90_B0BZF8	83.285	1030	sp|P54205|RBL_SYNY3	89.126	1405	NA	NA	NA	UniRef50_A0A1V5Q9M4	39.929	835	UniRef50_A0A0H3K7R8	83.871	556	UniRef50_A0A0P7YY71	68.996	687	UniRef50_A0A2E0WE60
3300027009_5	90.87	0.9	92	100	Bacteria	Cyanobacteriota	Cyanobacteriia	Cyanobacteriales	Xenococcaceae	Pleurocapsa	Host-associated	Algae	Red algae	Unclassified	Marine	UniRef50_A0A2N3LXJ6	57.143	667	UniRef50_A0A0I9QGZ2	55.638	1999	UniRef50_A0A0C1YHD6	77.097	930	UniRef50_Q1CUQ2	35.645	1546	UniRef90_B0BZF8	85.345	1033	UniRef90_B0BZF8	85.345	1033	sp|P54205|RBL_SYNY3	91.258	1405	UniRef90_P37102	47.222	106	UniRef50_A0A0J9EZG0	84.332	649	UniRef50_A0A0H3K7R8	78.238	577	UniRef50_A0A0P7YY71	67.686	687	UniRef50_A0A2E0WE60
3300000353_4	90.89	3.02	100	100	Bacteria	Cyanobacteriota	Cyanobacteriia	Cyanobacteriales	Phormidiaceae	Lyngbya	Environmental	Aquatic	Non-marine Saline and Alkaline	Hypersaline	Hypersaline mat	UniRef50_A0A2N3LXJ6	55.804	667	UniRef50_A0A0I9QGZ2	54.978	2002	UniRef50_A0A0C1YHD6	69.649	928	UniRef50_A0A0B5FSX8	59.524	1006	UniRef90_B0BZF8	83.046	1036	UniRef90_B0BZF8	83.046	1036	sp|P54205|RBL_SYNY3	88.486	1405	UniRef90_P37102	34.286	105	UniRef50_A0A0J9EZG0	96.833	661	UniRef50_A0A0H3K7R8	84.896	574	UniRef50_A0A0P7YY71	68.122	687	UniRef50_A0A2E0WE60
3300012044_8	91.19	0.69	100	100	Bacteria	Cyanobacteriota	Cyanobacteriia	Cyanobacteriales	Nostocaceae	Nostoc	Environmental	Aquatic	Freshwater	Ice	Polar desert sand	UniRef50_A0A2N3LXJ6	57.466	660	UniRef50_A0A0I9QGZ2	56.716	1990	UniRef50_A0A0C1YHD6	69.551	931	UniRef50_A0A0S4N7E6	57.881	1161	UniRef90_B0BZF8	84.77	1035	UniRef90_B0BZF8	84.77	1035	sp|P54205|RBL_SYNY3	87.42	1407	UniRef90_P37102	37.5	96	UniRef50_A0A0J9EZG0	85.52	661	UniRef50_A0A0H3K7R8	84.409	556	UniRef50_A0A0P7YY71	68.996	685	UniRef50_A0A2E0WE60
3300027965_11	91.95	3.25	92	100	Bacteria	Cyanobacteriota	Cyanobacteriia	Cyanobacteriales	Nostocaceae	0	Environmental	Terrestrial	Soil	Unclassified	Surface soil	UniRef50_A0A2N3LXJ6	53.125	669	UniRef50_A0A0I9QGZ2	56.483	1993	UniRef50_A0A0C1YHD6	67.628	931	UniRef50_A0A0B5FSX8	59.794	1159	UniRef90_B1WQ07	89.565	1035	UniRef90_B0BZF8	82.184	1035	sp|P54205|RBL_SYNY3	85.928	1405	NA	NA	NA	UniRef50_A0A0J9EZG0	85.52	661	UniRef50_A0A0H3K7R8	84.409	558	UniRef50_A0A0P7YY71	69.264	693	UniRef50_Q0AUC3
3300027860_13	92.22	1.44	92	100	Bacteria	Cyanobacteriota	Cyanobacteriia	Cyanobacteriales	Nostocaceae	0	Host-associated	Plants	Peat moss	Unclassified	Host-associated	UniRef50_A0A2N3LXJ6	58.371	658	UniRef50_A0A0I9QGZ2	56.632	1995	UniRef50_A0A0C1YHD6	68.269	928	UniRef50_A0A0B5FSX8	59.021	1161	UniRef90_B0BZF8	82.184	1033	UniRef90_B0BZF8	82.184	1033	sp|P54205|RBL_SYNY3	85.501	1407	UniRef90_P37102	37.037	79	UniRef50_A0A0J9EZG0	83.258	661	UniRef50_A0A0H3K7R8	84.946	558	UniRef50_A0A2X2UXJ8	36.66	1554	UniRef50_A0A2E0WE60
3300014060_15	94.57	0.33	100	100	Bacteria	Cyanobacteriota	Cyanobacteriia	Cyanobacteriales	Phormidiaceae	Planktothrix	Environmental	Aquatic	Freshwater	Unclassified	Freshwater	UniRef50_A0A2N3LXJ6	58.559	660	UniRef50_A0A0I9QGZ2	56.866	1992	UniRef50_A0A0C1YHD6	70.064	930	UniRef50_A0A0B5FSX8	59.045	1186	UniRef90_B0JH56	81.437	1002	UniRef90_B0BZF8	79.032	1105	sp|P54205|RBL_SYNY3	88.273	1407	UniRef90_P37102	48.148	70	UniRef50_A0A0J9EZG0	85.068	663	UniRef50_A0A0H3K7R8	82.812	576	UniRef50_A0A0P7YY71	70.306	687	UniRef50_A0A2E0WE60
3300009083_38	94.78	3.37	100	100	Bacteria	Cyanobacteriota	Cyanobacteriia	Cyanobacteriales	Nostocaceae	Nostoc	Environmental	Aquatic	Freshwater	Ice	Freshwater	UniRef50_A0A2N3LXJ6	57.466	660	UniRef50_A0A0I9QGZ2	56.716	1992	UniRef50_A0A0C1YHD6	68.91	931	UniRef50_A0A0S4N7E6	57.881	1161	UniRef90_B0BZF8	84.77	1035	UniRef90_B0BZF8	84.77	1035	sp|P54205|RBL_SYNY3	87.42	1407	UniRef90_P37102	37.5	96	UniRef50_A0A0J9EZG0	85.52	661	UniRef50_A0A0H3K7R8	84.409	556	UniRef50_A0A0P7YY71	68.996	685	UniRef50_A0A2E0WE60
3300015208_4	95.09	0.63	100	100	Bacteria	Cyanobacteriota	Cyanobacteriia	Cyanobacteriales	Nostocaceae	0	Environmental	Terrestrial	Soil	Unclassified	Glacier forefield soil	UniRef50_A0A2N3LXJ6	58.824	660	UniRef50_A0A0I9QGZ2	55.44	1995	UniRef50_A0A0C1YHD6	69.355	913	UniRef50_A0A0S4N7E6	56.589	1159	UniRef90_B1WQ07	85.797	1035	UniRef90_B0BZF8	80.172	1035	sp|P54205|RBL_SYNY3	88.273	1407	UniRef90_P37102	42.857	84	UniRef50_A0A0J9EZG0	83.258	661	UniRef50_A0A0H3K7R8	83.871	558	UniRef50_A0A0P7YY71	66.239	702	UniRef50_A0A2E0WE60
3300021517_5	95.18	3.92	100	100	Bacteria	Cyanobacteriota	Cyanobacteriia	Cyanobacteriales	Nostocaceae	Calothrix	Environmental	Aquatic	Freshwater	Lake	Freshwater sediment	UniRef50_A0A2N3LXJ6	57.273	655	UniRef50_A0A0I9QGZ2	56.315	1999	UniRef50_A0A0C1YHD6	67.925	937	UniRef50_A0A0B5FSX8	59.021	1161	UniRef90_B1WQ07	88.696	1033	UniRef90_B0BZF8	81.322	1033	sp|P54205|RBL_SYNY3	87.42	1407	NA	NA	NA	UniRef50_A0A0J9EZG0	84.615	663	UniRef50_A0A0H3K7R8	84.946	556	UniRef50_A0A0P7YY71	69.869	685	UniRef50_A0A2E0WE60
3300027850_10	95.78	3.38	100	100	Bacteria	Cyanobacteriota	Cyanobacteriia	Cyanobacteriales	Nostocaceae	Nostoc	Environmental	Aquatic	Freshwater	Ice	Freshwater	UniRef50_A0A2N3LXJ6	52.889	669	UniRef50_A0A0I9QGZ2	56.716	1989	UniRef50_A0A0C1YHD6	68.354	933	UniRef50_A0A0S4N7E6	57.881	1161	UniRef90_B0BZF8	84.77	1033	UniRef90_B0BZF8	84.77	1033	sp|P54205|RBL_SYNY3	89.44	1392	NA	NA	NA	UniRef50_A0A0J9EZG0	83.258	661	UniRef50_A0A0H3K7R8	84.946	556	UniRef50_A0A0P7YY71	69.432	685	UniRef50_A0A162QCI0
3300002858_1	96.33	2.11	100	100	Bacteria	Cyanobacteriota	Cyanobacteriia	Cyanobacteriales	Nostocaceae	Rivularia	Engineered	Lab enrichment	Unclassified	Unclassified	Cyanobacterial	UniRef50_A0A2N3LXJ6	57.399	664	UniRef50_A0A0I9QGZ2	56.036	1989	UniRef50_A0A0C1YHD6	70	918	UniRef50_A0A0B5FSX8	59.536	1162	UniRef90_B0BZF8	85.591	1030	UniRef90_B0BZF8	85.591	1030	sp|P54205|RBL_SYNY3	86.78	1405	NA	NA	NA	UniRef50_A0A0J9EZG0	82.353	661	UniRef50_A0A0H3K7R8	81.675	573	UniRef50_A0A0P7YY71	69.869	685	UniRef50_A0A2E0WE60
3300003317_1	96.56	0.22	100	100	Bacteria	Cyanobacteriota	Cyanobacteriia	Cyanobacteriales	Desertifilaceae	Roseofilum	Host-associated	Invertebrates	Cnidaria	Unclassified	Cnidaria	UniRef50_A0A2N3LXJ6	57.333	672	UniRef50_A0A0I9QGZ2	55.838	1986	UniRef50_A0A0C1YHD6	77.885	931	UniRef50_A0A0S4N7E6	58.398	1159	UniRef90_B1XLK5	83.768	1032	UniRef90_B0BZF8	84.412	1020	sp|P54205|RBL_SYNY3	89.339	1405	UniRef90_P37102	37.5	93	UniRef50_A0A0J9EZG0	85.52	661	UniRef50_A0A0H3K7R8	87.565	579	UniRef50_A0A0P7YY71	67.249	687	UniRef50_A0A2E0WE60
3300003641_1	96.78	0.44	100	100	Bacteria	Cyanobacteriota	Cyanobacteriia	Cyanobacteriales	Desertifilaceae	Roseofilum	Host-associated	Invertebrates	Cnidaria	Unclassified	Cnidaria	UniRef50_A0A2N3LXJ6	57.333	670	UniRef50_A0A0I9QGZ2	55.838	1984	UniRef50_A0A0C1YHD6	77.885	933	UniRef50_A0A0S4N7E6	58.398	1159	UniRef90_B1XLK5	83.768	1030	UniRef90_B0BZF8	84.412	1018	sp|P54205|RBL_SYNY3	89.339	1405	UniRef90_P37102	37.5	91	UniRef50_A0A0J9EZG0	85.52	661	UniRef50_A0A0H3K7R8	87.565	579	UniRef50_A0A0P7YY71	67.686	685	UniRef50_A0A2E0WE60
3300018914_5	97.42	2.07	100	100	Bacteria	Cyanobacteriota	Cyanobacteriia	Cyanobacteriales	Phormidiaceae	Microcoleus	Environmental	Terrestrial	Soil	Sand	Soil	UniRef50_A0A2N3LXJ6	57.658	663	UniRef50_A0A0I9QGZ2	55.655	1996	UniRef50_A0A0C1YHD6	71.154	922	UniRef50_A0A0S4N7E6	57.552	1150	UniRef90_B0BZF8	82.759	1033	UniRef90_B0BZF8	82.759	1033	sp|P54205|RBL_SYNY3	90.405	1405	NA	NA	NA	UniRef50_A0A1V5Q9M4	42.126	757	UniRef50_A0A0H3K7R8	83.871	558	UniRef50_A0A0P7YY71	68.559	687	UniRef50_A0A2E0WE60
3300003272_6	97.89	0.56	100	100	Bacteria	Cyanobacteriota	Cyanobacteriia	Cyanobacteriales	Desertifilaceae	Roseofilum	Host-associated	Invertebrates	Cnidaria	Unclassified	Cnidaria	UniRef50_A0A2N3LXJ6	57.333	672	UniRef50_A0A0I9QGZ2	55.838	1984	UniRef50_A0A0C1YHD6	77.885	931	UniRef50_A0A0S4N7E6	58.398	1159	UniRef90_B1XLK5	83.768	1030	UniRef90_B0BZF8	84.412	1018	sp|P54205|RBL_SYNY3	89.126	1407	UniRef90_P37102	37.5	91	UniRef50_A0A0J9EZG0	85.52	663	UniRef50_A0A0H3K7R8	87.565	577	UniRef50_A0A0P7YY71	67.249	685	UniRef50_A0A2E0WE60
3300014720_28	97.96	0.67	100	100	Bacteria	Cyanobacteriota	Cyanobacteriia	Cyanobacteriales	Nostocaceae	Raphidiopsis	Environmental	Aquatic	Freshwater	Lake	freshwater	UniRef50_A0A2N3LXJ6	55.656	660	UniRef50_A0A0I9QGZ2	57.207	2001	UniRef50_A0A0C1YHD6	68.71	918	UniRef50_A0A0B5FSX8	58.5	1197	UniRef90_B0BZF8	85.632	1035	UniRef90_B0BZF8	85.632	1035	sp|P54205|RBL_SYNY3	86.567	1407	NA	NA	NA	UniRef50_A0A0J9EZG0	84.834	633	UniRef50_A0A0H3K7R8	84.946	558	UniRef50_A0A0P7YY71	68.996	687	UniRef50_A0A2E0WE60
3300017518_9	98.44	2.17	100	100	Bacteria	Cyanobacteriota	Cyanobacteriia	Cyanobacteriales	Nostocaceae	0	Environmental	Aquatic	Freshwater	Ice	Glacier valley	UniRef50_A0A2N3LXJ6	58.371	658	UniRef50_A0A0I9QGZ2	55.172	1983	UniRef50_A0A0C1YHD6	69.032	915	UniRef50_A0A0B5FSX8	58.015	1174	UniRef90_B1WQ07	85.507	1035	UniRef90_B0BZF8	81.176	1020	sp|P54205|RBL_SYNY3	88.273	1405	UniRef90_P37102	42.857	82	UniRef50_A0A0J9EZG0	83.258	661	UniRef50_A0A0H3K7R8	83.871	558	UniRef50_A0A0P7YY71	67.249	685	UniRef50_A0A2E0WE60
3300003689_1	98.55	1.09	100	100	Bacteria	Cyanobacteriota	Cyanobacteriia	Cyanobacteriales	Geitlerinemaceae	PCC-9228	Environmental	Aquatic	Non-marine Saline and Alkaline	Hypersaline	benthic mat	UniRef50_A0A2N3LXJ6	58.986	646	UniRef50_A0A0I9QGZ2	56.372	1983	UniRef50_A0A0C1YHD6	76.73	951	UniRef50_A0A0B5FSX8	60.825	1159	UniRef90_B0BZF8	80.115	1032	UniRef90_B0BZF8	80.115	1032	sp|P54205|RBL_SYNY3	86.966	1404	NA	NA	NA	UniRef50_A0A1V5Q9M4	40.283	835	UniRef50_A0A0H3K7R8	79.275	579	UniRef50_A0A0P7YY71	66.812	687	UniRef50_A0A2E0WE60
3300003309_1	98.67	0.22	100	100	Bacteria	Cyanobacteriota	Cyanobacteriia	Cyanobacteriales	Desertifilaceae	Roseofilum	Host-associated	Invertebrates	Cnidaria	Unclassified	Cnidaria	UniRef50_A0A2N3LXJ6	57.333	672	UniRef50_A0A0I9QGZ2	55.689	1984	UniRef50_A0A0C1YHD6	77.885	931	UniRef50_A0A0B5FSX8	60.05	1189	UniRef90_B0BZF8	84.706	1018	UniRef90_B0BZF8	84.706	1018	sp|P54205|RBL_SYNY3	89.126	1407	NA	NA	NA	UniRef50_V9W7H9	39.716	841	UniRef50_A0A0H3K7R8	87.565	577	UniRef50_A0A0P7YY71	67.382	697	UniRef50_A0A2E0WE60
3300009697_10	98.67	0.22	100	100	Bacteria	Cyanobacteriota	Cyanobacteriia	Cyanobacteriales	Nostocaceae	0	Host-associated	Plants	Peat moss	Unclassified	Host-associated	UniRef50_A0A2N3LXJ6	57.273	657	UniRef50_A0A0I9QGZ2	55.075	1992	UniRef50_A0A0C1YHD6	67.089	927	UniRef50_A0A0S4N7E6	59.375	1152	UniRef90_B0BZF8	81.765	1018	UniRef90_B0BZF8	81.765	1018	sp|P54205|RBL_SYNY3	86.354	1407	UniRef90_P37102	34.286	103	UniRef50_A0A0J9EZG0	81.448	661	UniRef50_A0A0H3K7R8	86.096	561	UniRef50_A0A0P7YY71	66.812	685	UniRef50_A0A2E0WE60
3300021409_12	98.76	0.76	100	100	Bacteria	Cyanobacteriota	Cyanobacteriia	Cyanobacteriales	Cyanobacteriaceae	Symphothece	Environmental	Aquatic	Marine	Coastal	seawater	UniRef50_A0A2N3LXJ6	55.405	661	UniRef50_A0A0I9QGZ2	57.1	1987	UniRef50_A0A0S8DMH7	68.707	880	UniRef50_A0A0B5FSX8	57.908	1165	UniRef90_B1XNG1	100	1047	UniRef90_B0BZF8	79.179	1023	sp|P54205|RBL_SYNY3	92.357	1413	UniRef90_P37102	34.483	85	UniRef50_A0A0J9EZG0	83.182	652	UniRef50_A0A0H3K7R8	78.01	573	UniRef50_A0A0P7YY71	71.179	685	UniRef50_A0A2E0WE60
3300017505_2	98.91	1.09	100	100	Bacteria	Cyanobacteriota	Cyanobacteriia	Cyanobacteriales	Phormidiaceae	Lyngbya	Environmental	Aquatic	Freshwater	Groundwater	Groundwater	UniRef50_A0A2N3LXJ6	57.207	661	UniRef50_A0A0I9QGZ2	57.377	1993	UniRef50_A0A0C1YHD6	72.115	925	UniRef50_A0A0B5FSX8	58.543	1189	UniRef90_B0BZF8	86.167	1032	UniRef90_B0BZF8	86.167	1032	sp|P54205|RBL_SYNY3	90.192	1405	UniRef90_P37102	52.941	85	UniRef50_A0A0J9EZG0	94.57	663	UniRef50_A0A0H3K7R8	83.957	559	UniRef50_A0A0P7YY71	70.815	699	UniRef50_A0A2E0WE60
3300013132_50	98.96	0.44	100	100	Bacteria	Cyanobacteriota	Cyanobacteriia	Cyanobacteriales	Nostocaceae	Raphidiopsis	Environmental	Aquatic	Freshwater	Lake	freshwater	UniRef50_A0A2N3LXJ6	55.656	660	UniRef50_A0A0I9QGZ2	57.207	1999	UniRef50_A0A0C1YHD6	68.71	918	UniRef50_A0A0B5FSX8	58.5	1197	UniRef90_B0BZF8	85.632	1033	UniRef90_B0BZF8	85.632	1033	sp|P54205|RBL_SYNY3	86.567	1407	NA	NA	NA	UniRef50_A0A0J9EZG0	84.834	633	UniRef50_A0A0H3K7R8	84.946	558	UniRef50_A0A0P7YY71	68.996	685	UniRef50_A0A2E0WE60
3300027607_9	99.11	1.44	100	100	Bacteria	Cyanobacteriota	Cyanobacteriia	Cyanobacteriales	Coleofasciculaceae	0	Environmental	Aquatic	Marine	Unclassified	Marine	UniRef50_A0A2N3LXJ6	58.108	661	UniRef50_A0A0I9QGZ2	57.355	1999	UniRef50_A0A0C1YHD6	75	931	UniRef50_A0A0B5FSX8	58.673	1174	UniRef90_B0BZF8	85.92	1035	UniRef90_B0BZF8	85.92	1035	sp|P54205|RBL_SYNY3	88.913	1407	NA	NA	NA	UniRef50_A0A1V5Q9M4	42.606	840	UniRef50_A0A0H3K7R8	84.456	577	UniRef50_A0A0P7YY71	67.686	687	UniRef50_A0A2E0WE60
3300027554_9	99.13	0.95	100	100	Bacteria	Cyanobacteriota	Cyanobacteriia	Cyanobacteriales	Xenococcaceae	Pleurocapsa	Host-associated	Algae	Red algae	Unclassified	Marine	UniRef50_A0A2N3LXJ6	58.036	667	UniRef50_A0A0I9QGZ2	55.738	1996	UniRef50_A0A0C1YHD6	76.052	927	UniRef50_A0A0B5FSX8	58.056	1171	UniRef90_B0BZF8	83.621	1033	UniRef90_B0BZF8	83.621	1033	sp|P54205|RBL_SYNY3	91.613	1395	UniRef90_P37102	47.222	108	UniRef50_A0A0J9EZG0	83.71	663	UniRef50_A0A0H3K7R8	79.679	559	UniRef50_A0A0P7YY71	68.996	685	UniRef50_A0A2E0WE60
3300027781_1	99.24	0.44	100	100	Bacteria	Cyanobacteriota	Cyanobacteriia	Cyanobacteriales	Phormidiaceae	0	Engineered	Wastewater	Nutrient removal	Unclassified	Wastewater effluent	UniRef50_A0A2N3LXJ6	57.919	660	UniRef50_A0A0I9QGZ2	55.556	1980	UniRef50_A0A0C1YHD6	70.874	915	UniRef50_A0A0S4N7E6	56.633	1174	UniRef90_B0BZF8	83.573	1036	UniRef90_B0BZF8	83.573	1036	sp|P54205|RBL_SYNY3	87.846	1405	NA	NA	NA	UniRef50_A0A1V5Q9M4	40.283	837	UniRef50_A0A0H3K7R8	83.333	556	UniRef50_A0A0P7YY71	70.742	687	UniRef50_A0A2E0WE60
3300027262_5	99.27	0.98	92	100	Bacteria	Cyanobacteriota	Cyanobacteriia	Cyanobacteriales	Xenococcaceae	Pleurocapsa	Host-associated	Algae	Red algae	Unclassified	Marine	UniRef50_A0A2N3LXJ6	57.143	667	UniRef50_A0A0I9QGZ2	55.638	1999	UniRef50_A0A0C1YHD6	77.419	930	UniRef50_Q1CUQ2	35.645	1548	UniRef90_B0BZF8	85.345	1035	UniRef90_B0BZF8	85.345	1035	sp|P54205|RBL_SYNY3	91.258	1407	UniRef90_P37102	47.222	106	UniRef50_A0A0J9EZG0	84.332	649	UniRef50_A0A0H3K7R8	78.238	579	UniRef50_A0A0P7YY71	68.122	687	UniRef50_A0A2E0WE60
3300026897_2	99.33	0.11	100	100	Bacteria	Cyanobacteriota	Cyanobacteriia	Cyanobacteriales	Nostocaceae	0	Host-associated	Microbial	Bacteria	Unclassified	Cyanobacterial	UniRef50_A0A2N3LXJ6	57.919	660	UniRef50_A0A0I9QGZ2	56.866	1992	UniRef50_A0A0C1YHD6	68.354	931	UniRef50_A0A0S4N7E6	57.623	1159	UniRef90_B0BZF8	83.333	1033	UniRef90_B0BZF8	83.333	1033	sp|P54205|RBL_SYNY3	85.928	1405	UniRef90_P37102	24.242	97	UniRef50_A0A0J9EZG0	82.353	663	UniRef50_A0A0H3K7R8	85.484	558	UniRef50_A0A0P7YY71	66.376	687	UniRef50_A0A2E0WE60
3300022891_2	99.45	3.06	100	100	Bacteria	Cyanobacteriota	Cyanobacteriia	Cyanobacteriales	Phormidiaceae	Microcoleus	Environmental	Terrestrial	Plant litter	Unclassified	plant litter	UniRef50_A0A2N3LXJ6	57.658	663	UniRef50_A0A0I9QGZ2	55.208	1998	UniRef50_A0A0C1YHD6	70.833	924	UniRef50_A0A0S4N7E6	57.812	1150	UniRef90_B0BZF8	83.621	1035	UniRef90_B0BZF8	83.621	1035	sp|P54205|RBL_SYNY3	90.192	1405	NA	NA	NA	UniRef50_A0A1V5Q9M4	40.283	835	UniRef50_A0A0H3K7R8	83.871	558	UniRef50_A0A0P7YY71	67.532	693	UniRef50_A0A2E0WE60
3300027786_3	99.56	0.33	100	100	Bacteria	Cyanobacteriota	Cyanobacteriia	Cyanobacteriales	Phormidiaceae	0	Engineered	Wastewater	Nutrient removal	Unclassified	Wastewater effluent	UniRef50_A0A2N3LXJ6	57.919	660	UniRef50_A0A0I9QGZ2	55.556	1980	UniRef50_A0A0C1YHD6	70.874	915	UniRef50_A0A0S4N7E6	56.633	1174	UniRef90_B0BZF8	83.573	1038	UniRef90_B0BZF8	83.573	1038	sp|P54205|RBL_SYNY3	87.846	1405	NA	NA	NA	UniRef50_A0A1V5Q9M4	40.283	837	UniRef50_A0A0H3K7R8	83.333	556	UniRef50_A0A0P7YY71	70.742	687	UniRef50_A0A2E0WE60
3300026863_1	99.76	2.37	100	100	Bacteria	Cyanobacteriota	Cyanobacteriia	Cyanobacteriales	Nostocaceae	Tolypothrix_B	Host-associated	Microbial	Bacteria	Unclassified	Cyanobacterial	UniRef50_A0A2N3LXJ6	57.014	658	UniRef50_A0A0I9QGZ2	56.483	1995	UniRef50_A0A0C1YHD6	69.329	922	UniRef50_A0A0S4N7E6	57.662	1155	UniRef90_B0BZF8	85.632	1035	UniRef90_B0BZF8	85.632	1035	sp|P54205|RBL_SYNY3	86.354	1405	NA	NA	NA	UniRef50_A0A0J9EZG0	84.615	663	UniRef50_A0A0H3K7R8	83.42	579	UniRef50_A0A0P7YY71	69.565	688	UniRef50_A0A2E0WE60
3300017444_11	100	0.44	100	100	Bacteria	Cyanobacteriota	Cyanobacteriia	Cyanobacteriales	Nostocaceae	Trichormus	Environmental	Aquatic	Thermal springs	Sediment	hot spring sediment	UniRef50_A0A2N3LXJ6	57.466	660	UniRef50_A0A0I9QGZ2	57.228	1993	UniRef50_A0A0C1YHD6	70.968	925	UniRef50_A0A0B5FSX8	59.794	1161	UniRef90_B0BZF8	84.483	1033	UniRef90_B0BZF8	84.483	1033	sp|P54205|RBL_SYNY3	87.42	1407	NA	NA	NA	UniRef50_A0A0J9EZG0	84.163	661	UniRef50_A0A0H3K7R8	86.559	558	UniRef50_A0A0P7YY71	69.869	685	UniRef50_A0A2E0WE60
3300027784_77	77.59	0	92	100	Bacteria	Proteobacteria	Gammaproteobacteria	Ectothiorhodospirales	Thioalkalivibrionaceae	0	Environmental	Aquatic	Non-marine Saline and Alkaline	Alkaline	Alkaline sediment	UniRef50_A0A2X1IF72	36.043	1101	UniRef50_A0A0I9QGZ2	51.42	1986	UniRef50_A0A0S8DMH7	70.205	876	UniRef50_A0A0K0XZG4	61.942	1141	UniRef90_A1WZH0	73.731	1003	NA	NA	NA	sp|P54205|RBL_SYNY3	76.026	1387	UniRef90_P37102	61.111	106	UniRef50_A0A0J9EZG0	70.142	631	UniRef50_A0A0F0EP09	62.054	672	UniRef50_A0A0S7XDC9	49.187	733	UniRef50_A0A1D8I6P6
3300000365_29	87.07	2.01	92	100	Bacteria	Proteobacteria	Gammaproteobacteria	Ectothiorhodospirales	Thioalkalivibrionaceae	0	Environmental	Aquatic	Non-marine Saline and Alkaline	Alkaline	Alkaline sediment	UniRef50_A0A2X1IF72	36.043	1101	UniRef50_A0A0I9QGZ2	51.42	1986	UniRef50_A0A0S8DMH7	70.205	876	UniRef50_A0A0K0XZG4	61.942	1143	UniRef90_A1WZH0	73.731	1003	NA	NA	NA	sp|P54205|RBL_SYNY3	76.026	1389	UniRef90_P37102	61.111	108	UniRef50_A0A0J9EZG0	70.142	633	UniRef50_A0A0F0EP09	62.054	672	UniRef50_A0A0S7XDC9	49.798	738	UniRef50_A0A1D8I6P6
3300027057_6	89.91	0.39	92	100	Bacteria	Proteobacteria	Gammaproteobacteria	Ectothiorhodospirales	Thioalkalivibrionaceae	Thioalkalivibrio_B	Environmental	Aquatic	Marine	Unclassified	Enviromental	UniRef50_A0A2N3LXJ6	48.214	670	UniRef50_A0A0I9QGZ2	52.167	1986	UniRef50_A0A0S8DMH7	68.836	876	UniRef50_A0A0K0XZG4	61.68	1143	UniRef90_A1WZH0	75.522	1003	NA	NA	NA	sp|P54205|RBL_SYNY3	76.458	1389	UniRef90_P37102	61.111	108	UniRef50_A0A0J9EZG0	69.194	633	UniRef50_A0A0F0EP09	61.607	670	UniRef50_A0A0S8GXJ1	49.012	747	UniRef50_A0A0M7PS95
2014031006_1	86.6	0	92	100	Bacteria	Cyanobacteriota	Cyanobacteriia	Eurycoccales	Leptococcaceae	Leptococcus	Environmental	Aquatic	Thermal springs	Hot (42-90C)	Hot spring	UniRef50_A0A2N3LXJ6	52.232	669	UniRef50_A0A0I9QGZ2	61.804	1557	UniRef50_A0A0C1YHD6	74.359	933	UniRef50_A0A0P1M273	57.321	961	UniRef90_B0BZF8	70.977	1039	UniRef90_B0BZF8	70.977	1039	sp|P54205|RBL_SYNY3	87.633	1407	UniRef90_P37102	37.931	85	UniRef50_A0A0J9EZG0	74.661	663	NA	NA	NA	UniRef50_A0A0P7YY71	60.515	697	UniRef50_A0A0U5FW78
3300014149_10	97.89	0	92	100	Bacteria	Cyanobacteriota	Cyanobacteriia	Eurycoccales	Leptococcaceae	Leptococcus	Environmental	Aquatic	Thermal springs	Hot (42-90C)	Anoxic, neutral-pH, Fe/Si-rich hot spring water	UniRef50_A0A2N3LXJ6	52.232	669	UniRef50_A0A0I9QGZ2	60.21	1977	UniRef50_A0A0C1YHD6	74.359	933	UniRef50_A0A0S4N7E6	53.771	1231	UniRef90_B0CAD9	62.154	975	UniRef50_A0A261KL69	66.038	475	sp|P54205|RBL_SYNY3	87.633	1407	UniRef90_P37102	37.037	79	UniRef50_A0A0J9EZG0	74.661	663	UniRef50_A0A0H3K7R8	82.632	568	UniRef50_A0A0P7YY71	60.515	699	UniRef50_A0A0U5FW78
3300025105_25	99.12	1.32	100	100	Bacteria	Cyanobacteriota	Cyanobacteriia	Eurycoccales	Leptococcaceae	Leptococcus	Environmental	Aquatic	Thermal springs	Sediment	hot spring sediment	UniRef50_A0A2N3LXJ6	51.786	669	UniRef50_A0A0I9QGZ2	59.85	1972	UniRef50_A0A0C1YHD6	75.641	931	UniRef50_A0A0S4N7E6	53.041	1231	UniRef90_B0BZF8	70.977	1039	UniRef90_B0BZF8	70.977	1039	sp|P54205|RBL_SYNY3	87.846	1407	UniRef90_P37102	34.483	87	UniRef50_A0A0J9EZG0	75.113	663	UniRef50_A0A0H3K7R8	82.632	568	UniRef50_A0A0P7YY71	59.227	697	UniRef50_A0A2V9URW4
3300009702_49	92.04	2.02	92	100	Bacteria	Proteobacteria	Gammaproteobacteria	GCA-1735895	0	0	Environmental	Aquatic	Marine	Volcanic	Deep subsurface	UniRef50_A0A2N3LXJ6	58.447	643	UniRef50_A0A0J1GNF4	73.556	1348	UniRef50_A0A0S8DMH7	68.601	877	UniRef50_A0A0K0XZG4	61.78	1144	UniRef90_A1WZH0	55.952	996	UniRef50_A0A086BP69	29.947	466	sp|P54205|RBL_SYNY3	76.242	1389	UniRef90_P37102	32.143	64	UniRef50_A0A0J9EZG0	67.633	616	UniRef50_A0A0F0EP09	62.719	682	UniRef50_A0A0Q1FQY9	47.619	745	UniRef50_A0A0M7PS95
3300027852_20	98.83	4.12	92	100	Bacteria	Proteobacteria	Gammaproteobacteria	GCA-1735895	0	0	Environmental	Aquatic	Marine	Oil seeps	Marine	UniRef50_A0A2N3LXJ6	59.817	643	UniRef50_A0A0J1GNF4	71.397	1348	UniRef50_A0A0S8DMH7	67.235	879	UniRef50_A0A0K2R2N0	44.504	2158	UniRef90_B4EB94	58.104	976	UniRef50_A0A354B2Q8	25.556	238	sp|P54205|RBL_SYNY3	76.026	1387	NA	NA	NA	UniRef50_A0A149W129	60.843	994	UniRef50_A0A0F0EP09	61.842	682	UniRef50_A0A0J8GMM2	49.2	744	UniRef50_A0A0M7PS95
3300027980_40	99.53	1.07	92	100	Bacteria	Proteobacteria	Gammaproteobacteria	GCA-1735895	0	0	Environmental	Aquatic	Marine	Coastal	Marine sediment	UniRef50_A0A2N3LXJ6	59.817	645	UniRef50_A0A0F7HNV7	50.98	1944	UniRef50_A0A0S8DMH7	68.259	879	UniRef50_A0A0K0XZG4	63.351	1146	UniRef90_B4EB94	58.485	987	UniRef50_A0A0H3EEU8	28.5	487	sp|P54205|RBL_SYNY3	76.89	1389	UniRef90_P37102	34.483	85	UniRef50_A0A132C1R9	53.312	943	UniRef50_A0A0F0EP09	62.719	682	UniRef50_A0A0Q1FQY9	48.98	726	UniRef50_A0A0M7PS95
3300010292_6	88.49	2.44	92	100	Bacteria	Proteobacteria	Gammaproteobacteria	GCA-1735895	GCA-1735895	GCA-1735895	Host-associated	Annelida	Digestive system	Unclassified	Marine gutless worms	UniRef50_M1NUT9	47.006	990	UniRef50_A0A059ECD3	56.621	1960	UniRef50_A0A0S8DMH7	62.329	876	UniRef50_A0A0K2R2N0	44.369	2124	UniRef90_A8I541	43.243	967	UniRef50_A0A086BP69	26.5	511	sp|P54205|RBL_SYNY3	76.333	1405	UniRef90_P37102	40.741	81	UniRef50_A0A143Z544	61.644	874	UniRef50_A0A0F0EP09	63.725	612	UniRef50_A0A0S8GXJ1	49.612	739	UniRef50_A0A0M7PS95
3300005391_1	89.76	2.73	92	100	Bacteria	Proteobacteria	Gammaproteobacteria	GCA-1735895	GCA-1735895	GCA-1735895	Host-associated	Annelida	Integument	Unclassified	Olavius algarvensis	UniRef50_A0A2X1IF72	59.494	1422	UniRef50_A0A059ECD3	56.773	1960	UniRef50_A0A0S8DMH7	63.014	874	UniRef50_A0A0K2R2N0	43.284	2122	UniRef90_A8I541	43.598	952	UniRef50_A0A086BP69	28	513	sp|P54205|RBL_SYNY3	77.538	1387	NA	NA	NA	UniRef50_A0A143Z544	61.092	877	UniRef50_A0A0F0EP09	63.902	613	UniRef50_A0A0S8GXJ1	48.221	741	UniRef50_A0A0M7PS95
3300025458_2	90.96	3.93	92	100	Bacteria	Proteobacteria	Gammaproteobacteria	GCA-1735895	GCA-1735895	0	Environmental	Aquatic	Marine	Intertidal zone	Marine	UniRef50_A0A2N3LXJ6	52.018	664	UniRef50_U4V179	39.432	945	UniRef50_A0A0S8DMH7	69.521	876	UniRef50_A0A0K0XZG4	60.209	1146	UniRef50_A0A071KYJ1	31.214	1548	UniRef50_A0A0H3EEU8	25.263	481	sp|P54205|RBL_SYNY3	77.106	1389	UniRef90_P37102	38.889	106	UniRef50_A0A149W129	58.434	996	UniRef50_A0A0F0EP09	61.504	676	UniRef50_A0A0Q1FQY9	46.122	724	UniRef50_A0A1D8I6P6
3300011190_5	91.75	2.11	92	100	Bacteria	Proteobacteria	Gammaproteobacteria	GCA-1735895	GCA-1735895	GCA-1735895	Host-associated	Annelida	Digestive system	Unclassified	Marine gutless worms	UniRef50_A0A2X1IF72	58.861	1422	UniRef50_A0A059ECD3	56.469	1960	UniRef50_A0A0S8DMH7	62.329	874	UniRef50_A0A0K2R2N0	44.369	2122	UniRef50_A0A071KYJ1	31.238	1518	UniRef50_A0A086BP69	26.5	513	sp|P54205|RBL_SYNY3	76.333	1405	UniRef90_P37102	40.741	79	UniRef50_A0A143Z544	61.301	876	UniRef50_A0A0F0EP09	63.725	610	UniRef50_A0A0S8GXJ1	49.225	739	UniRef50_A0A0M7PS95
3300003129_3	91.99	2.73	92	100	Bacteria	Proteobacteria	Gammaproteobacteria	GCA-1735895	GCA-1735895	GCA-1735895	Host-associated	Annelida	Integument	Unclassified	Olavius algarvensis	UniRef50_A0A2X1IF72	59.494	1422	UniRef50_A0A059ECD3	56.773	1960	UniRef50_A0A0S8DMH7	63.014	874	UniRef50_A0A0K2R2N0	43.284	2122	UniRef90_A8I541	43.598	952	UniRef50_A0A086BP69	28	513	sp|P54205|RBL_SYNY3	77.538	1387	UniRef90_P37102	36.667	85	UniRef50_A0A143Z544	61.092	877	UniRef50_A0A0F0EP09	63.902	613	UniRef50_A0A0S8GXJ1	48.221	741	UniRef50_A0A0M7PS95
3300025488_2	92	4.85	92	100	Bacteria	Proteobacteria	Gammaproteobacteria	GCA-1735895	GCA-1735895	0	Environmental	Aquatic	Marine	Intertidal zone	Marine	UniRef50_A0A2N3LXJ6	52.018	664	UniRef50_A0A0I9QGZ2	51.061	1951	UniRef50_A0A0S8DMH7	69.521	874	UniRef50_A0A0K0XZG4	60.209	1144	UniRef50_A0A071KYJ1	31.214	1546	UniRef50_A0A0H3EEU8	25.263	481	sp|P54205|RBL_SYNY3	77.106	1387	UniRef90_P37102	38.889	108	UniRef50_A0A0W0R2Z3	56.213	1009	UniRef50_A0A0F0EP09	61.504	676	UniRef50_A0A0Q1FQY9	46.122	726	UniRef50_A0A1D8I6P6
3300010315_5	95.16	3.43	92	100	Bacteria	Proteobacteria	Gammaproteobacteria	GCA-1735895	GCA-1735895	GCA-1735895	Host-associated	Annelida	Digestive system	Unclassified	Marine gutless worms	UniRef50_A0A2X1IF72	32.334	1375	UniRef50_A0A059ECD3	56.621	1960	UniRef50_A0A0S8DMH7	62.329	876	UniRef50_A0A0K2R2N0	44.369	2124	UniRef90_A8I541	42.771	970	UniRef50_A0A086BP69	26.5	511	sp|P54205|RBL_SYNY3	76.333	1405	UniRef90_P37102	40.741	79	UniRef50_A0A143Z544	61.644	874	UniRef50_A0A0F0EP09	63.725	610	UniRef50_A0A0S8GXJ1	49.612	741	UniRef50_A0A0M7PS95
3300025659_8	95.2	4.64	92	100	Bacteria	Proteobacteria	Gammaproteobacteria	GCA-1735895	GCA-1735895	0	Environmental	Aquatic	Marine	Intertidal zone	Marine	UniRef50_A0A2N3LXJ6	52.018	666	UniRef50_A0A0I9QGZ2	51.061	1951	UniRef50_A0A0S8DMH7	69.521	874	UniRef50_A0A0K0XZG4	60.209	1144	UniRef50_A0A071KYJ1	35.59	1495	UniRef50_A0A0H3EEU8	25.263	483	UniRef50_A0A0U1XEK6	81.25	766	UniRef90_P37102	38.889	108	UniRef50_A0A0W0R2Z3	56.213	1011	UniRef50_A0A0F0EP09	61.504	676	UniRef50_A0A0Q1FQY9	46.122	726	UniRef50_A0A1D8I6P6
3300005512_8	95.6	2.1	92	100	Bacteria	Proteobacteria	Gammaproteobacteria	GCA-1735895	GCA-1735895	0	Environmental	Aquatic	Non-marine Saline and Alkaline	Saline	Saline water and sediment	UniRef50_A0A2N3LXJ6	50.224	661	UniRef50_A0A0F7HNV7	50.602	1959	UniRef50_A0A0S8DMH7	66.438	876	UniRef50_A0A0K0XZG4	60.733	1146	UniRef50_A0A5D4XUA6	47.443	1044	NA	NA	NA	sp|P54205|RBL_SYNY3	76.458	1387	UniRef90_P37102	37.931	87	UniRef50_A0A132C1R9	52.201	948	UniRef50_A0A0F0EP09	62.389	676	UniRef50_A0A101ICW4	49.798	733	UniRef50_Q0AUC3
3300010294_7	96.73	2.64	92	100	Bacteria	Proteobacteria	Gammaproteobacteria	GCA-1735895	GCA-1735895	GCA-1735895	Host-associated	Annelida	Digestive system	Unclassified	Marine gutless worms	UniRef50_A0A2X1IF72	58.861	1422	UniRef50_A0A059ECD3	56.469	1962	UniRef50_A0A0S8DMH7	62.329	876	UniRef50_A0A0K2R2N0	43.962	2124	UniRef90_A8I541	43.333	960	UniRef50_A0A086BP69	26.5	513	sp|P54205|RBL_SYNY3	76.333	1407	UniRef90_P37102	40.741	81	UniRef50_A0A143Z544	61.301	876	UniRef50_A0A0F0EP09	63.725	610	UniRef50_A0A0S8GXJ1	49.225	741	UniRef50_A0A0M7PS95
3300010295_7	96.78	2.38	92	100	Bacteria	Proteobacteria	Gammaproteobacteria	GCA-1735895	GCA-1735895	GCA-1735895	Host-associated	Annelida	Digestive system	Unclassified	Marine gutless worms	UniRef50_A0A2X1IF72	58.65	1420	UniRef50_A0A059ECD3	56.469	1960	UniRef50_A0A0S8DMH7	62.329	874	UniRef50_A0A0K2R2N0	44.233	2124	UniRef90_A8I541	43.333	958	UniRef50_A0A086BP69	26.5	513	sp|P54205|RBL_SYNY3	76.333	1405	UniRef90_P37102	40.741	81	UniRef50_A0A143Z544	61.301	876	UniRef50_A0A0F0EP09	63.725	610	UniRef50_A0A0S8GXJ1	49.225	739	UniRef50_A0A0M7PS95
3300028400_17	75.81	1.62	92	100	Bacteria	Proteobacteria	Gammaproteobacteria	GCA-2400775	0	0	Environmental	Aquatic	Marine	Hydrothermal vents	hydrothermal vent	UniRef50_M1NUT9	46.483	970	UniRef50_A0A0I9QGZ2	50.835	1957	UniRef50_A0A0S8DMH7	77.544	844	UniRef50_A0A0K0XZG4	63.255	1141	UniRef50_A0A071KYJ1	29.389	1564	UniRef50_A0A0H3EEU8	23.043	610	UniRef50_A0A0U1XEK6	84.766	766	UniRef90_P37102	34.286	105	UniRef50_A0A0W0R2Z3	59.337	996	UniRef50_A0A0F0EP09	62.273	658	UniRef50_A0A0S8GXJ1	47.036	747	UniRef50_A0A0M7PS95
3300025596_10	82.14	0.22	92	100	Bacteria	Proteobacteria	Gammaproteobacteria	GCA-2400775	0	0	Environmental	Aquatic	Marine	Intertidal zone	Marine	UniRef50_A0A2N3LXJ6	52.273	654	UniRef50_A0A0F7HNV7	46.818	1959	UniRef50_A0A0S8DMH7	66.781	874	UniRef50_A0A0K0XZG4	58.901	1146	UniRef50_A0A011QJ56	42.424	778	NA	NA	NA	UniRef50_A0A0U1XEK6	84.375	766	UniRef90_P37102	30	90	UniRef50_A0A0J9EZG0	65.094	633	UniRef50_A0A0F0EP09	60.526	684	UniRef50_A0A0A8EDK3	42.857	732	UniRef50_A0A0M7PS95
3300025643_13	84.55	0.91	92	100	Bacteria	Proteobacteria	Gammaproteobacteria	GCA-2400775	0	0	Environmental	Aquatic	Marine	Unclassified	Marine	UniRef50_A0A2N3LXJ6	52.273	654	UniRef50_A0A0F7HNV7	46.818	1959	UniRef50_A0A0S8DMH7	66.781	876	UniRef50_A0A0K0XZG4	58.901	1146	UniRef50_A0A011QJ56	42.424	778	NA	NA	NA	UniRef50_A0A0U1XEK6	84.375	766	UniRef90_P37102	30	90	UniRef50_A0A0J9EZG0	65.094	633	UniRef50_A0A0F0EP09	60.526	684	UniRef50_A0A0A8EDK3	43.265	732	UniRef50_A0A0M7PS95
3300000216_15	89.48	1.47	92	100	Bacteria	Proteobacteria	Gammaproteobacteria	GCA-2400775	0	0	Environmental	Aquatic	Marine	Intertidal zone	Marine	UniRef50_A0A2N3LXJ6	51.415	628	UniRef50_A0A0I9QGZ2	47.605	1975	UniRef50_A0A0S8DMH7	66.212	877	UniRef50_A0A0K0XZG4	57.576	889	UniRef50_A0A5D4XUA6	49.858	1038	UniRef50_A0A0H3EEU8	26.389	538	UniRef50_A0A0U1XEK6	83.984	768	NA	NA	NA	UniRef50_A0A0J9EZG0	63.981	631	UniRef50_A0A0F0EP09	60.909	658	UniRef50_A0A0S8GXJ1	50.394	750	UniRef50_A0A0M7PS95
3300000188_3	90.24	0.81	92	100	Bacteria	Proteobacteria	Gammaproteobacteria	GCA-2400775	0	0	Environmental	Aquatic	Marine	Intertidal zone	Marine	UniRef50_A0A2N3LXJ6	51.887	628	UniRef50_A0A0I9QGZ2	47.605	1975	UniRef50_A0A0S8DMH7	66.212	879	UniRef50_A0A0K0XZG4	60.686	1135	UniRef50_A0A5D4XUA6	49.858	1036	UniRef50_A0A0H3EEU8	26.389	538	UniRef50_A0A0U1XEK6	83.984	768	NA	NA	NA	UniRef50_A0A0J9EZG0	63.981	631	UniRef50_A0A0F0EP09	60.909	658	UniRef50_A0A0S8GXJ1	50.394	748	UniRef50_A0A0M7PS95
3300000150_5	90.75	3.35	92	100	Bacteria	Proteobacteria	Gammaproteobacteria	GCA-2400775	0	0	Environmental	Aquatic	Marine	Intertidal zone	Marine	UniRef50_A0A2N3LXJ6	52.273	654	UniRef50_A0A0F7HNV7	46.818	1959	UniRef50_A0A0S8DMH7	66.781	876	UniRef50_A0A0K0XZG4	58.901	1146	UniRef50_A0A5D4XUA6	50.877	1026	NA	NA	NA	UniRef50_A0A0U1XEK6	84.375	766	UniRef90_P37102	30	90	UniRef50_A0A0J9EZG0	65.094	633	UniRef50_A0A0F0EP09	60.526	684	UniRef50_A0A0A8EDK3	43.265	732	UniRef50_A0A0M7PS95
3300025659_21	91.16	1.22	92	100	Bacteria	Proteobacteria	Gammaproteobacteria	GCA-2400775	0	0	Environmental	Aquatic	Marine	Intertidal zone	Marine	UniRef50_A0A2N3LXJ6	52.273	652	UniRef50_A0A0F7HNV7	46.818	1957	UniRef50_A0A0S8DMH7	66.781	874	UniRef50_A0A0K0XZG4	58.901	1144	UniRef50_A0A011QJ56	42.424	780	NA	NA	NA	UniRef50_A0A0U1XEK6	84.375	766	UniRef90_P37102	30	88	UniRef50_A0A0J9EZG0	65.094	631	UniRef50_A0A0F0EP09	60.526	682	UniRef50_A0A0A8EDK3	43.265	730	UniRef50_A0A0M7PS95
3300025458_18	91.46	1.37	92	100	Bacteria	Proteobacteria	Gammaproteobacteria	GCA-2400775	0	0	Environmental	Aquatic	Marine	Intertidal zone	Marine	UniRef50_A0A2N3LXJ6	51.887	628	UniRef50_A0A0I9QGZ2	47.605	1975	UniRef50_A0A0S8DMH7	66.212	877	UniRef50_A0A0K0XZG4	60.686	1135	UniRef50_A0A5D4XUA6	49.858	1036	UniRef50_A0A0H3EEU8	26.389	540	UniRef50_A0A0U1XEK6	83.984	768	NA	NA	NA	UniRef50_A0A0J9EZG0	63.981	631	UniRef50_A0A0F0EP09	60.909	660	UniRef50_A0A0S8GXJ1	50.394	750	UniRef50_A0A0M7PS95
3300000167_11	92.07	4.22	92	100	Bacteria	Proteobacteria	Gammaproteobacteria	GCA-2400775	0	0	Environmental	Aquatic	Marine	Intertidal zone	Marine	UniRef50_A0A2N3LXJ6	51.415	628	UniRef50_A0A0I9QGZ2	47.605	1975	UniRef50_A0A0S8DMH7	66.212	877	UniRef50_A0A0K0XZG4	58.586	889	UniRef50_A0A5D4XUA6	49.858	1038	UniRef50_A0A0H3EEU8	26.389	540	UniRef50_A0A0U1XEK6	83.984	768	NA	NA	NA	UniRef50_A0A0J9EZG0	63.981	631	UniRef50_A0A0F0EP09	60.909	660	UniRef50_A0A0S8GXJ1	50.394	748	UniRef50_A0A0M7PS95
3300025431_6	92.23	1.83	92	100	Bacteria	Proteobacteria	Gammaproteobacteria	GCA-2400775	0	0	Environmental	Aquatic	Marine	Intertidal zone	Marine	UniRef50_A0A2N3LXJ6	52.358	628	UniRef50_A0A0I9QGZ2	48.281	1978	UniRef50_A0A0S8DMH7	66.438	876	UniRef50_A0A0K2R2N0	40.258	2260	UniRef50_A0A5D4XUA6	52.174	964	NA	NA	NA	UniRef50_A0A0U1XEK6	82.812	766	UniRef90_P37102	35.484	81	UniRef50_A0A0J9EZG0	65.094	631	UniRef50_A0A0F0EP09	59.211	682	UniRef50_A0A0S8GXJ1	50.787	748	UniRef50_A0A0M7PS95
3300000211_6	92.68	2.9	92	100	Bacteria	Proteobacteria	Gammaproteobacteria	GCA-2400775	0	0	Environmental	Aquatic	Marine	Intertidal zone	Marine	UniRef50_A0A2N3LXJ6	51.415	630	UniRef50_A0A0I9QGZ2	47.605	1977	UniRef50_A0A0S8DMH7	66.212	877	UniRef50_A0A0K0XZG4	58.586	889	UniRef50_A0A5D4XUA6	49.858	1038	UniRef50_A0A0H3EEU8	26.389	540	UniRef50_A0A0U1XEK6	83.984	768	NA	NA	NA	UniRef50_A0A0J9EZG0	63.981	631	UniRef50_A0A0F0EP09	60.909	660	UniRef50_A0A0S8GXJ1	50.394	748	UniRef50_A0A0M7PS95
3300000214_8	92.68	3.2	92	100	Bacteria	Proteobacteria	Gammaproteobacteria	GCA-2400775	0	0	Environmental	Aquatic	Marine	Intertidal zone	Marine	UniRef50_A0A2N3LXJ6	51.415	628	UniRef50_A0A0I9QGZ2	47.605	1975	UniRef50_A0A0S8DMH7	66.212	877	UniRef50_A0A0K0XZG4	60.686	1135	UniRef50_A0A5D4XUA6	49.858	1036	UniRef50_A0A0H3EEU8	26.389	540	UniRef50_A0A0U1XEK6	83.984	768	NA	NA	NA	UniRef50_A0A0J9EZG0	63.981	631	UniRef50_A0A0F0EP09	60.909	660	UniRef50_A0A0S8GXJ1	50.394	748	UniRef50_A0A0M7PS95
3300000153_9	92.68	2.29	92	100	Bacteria	Proteobacteria	Gammaproteobacteria	GCA-2400775	0	0	Environmental	Aquatic	Marine	Intertidal zone	Marine	UniRef50_A0A2N3LXJ6	51.887	628	UniRef50_A0A0I9QGZ2	47.605	1975	UniRef50_A0A0S8DMH7	66.212	879	UniRef50_A0A0K0XZG4	58.586	891	UniRef50_A0A5D4XUA6	49.858	1038	UniRef50_A0A0H3EEU8	26.389	538	UniRef50_A0A0U1XEK6	83.984	768	NA	NA	NA	UniRef50_A0A0J9EZG0	63.981	633	UniRef50_A0A0F0EP09	60.909	658	UniRef50_A0A0S8GXJ1	50.394	748	UniRef50_A0A0M7PS95
3300000256_8	93.29	3.81	92	100	Bacteria	Proteobacteria	Gammaproteobacteria	GCA-2400775	0	0	Environmental	Aquatic	Marine	Oceanic	Marine	UniRef50_A0A2N3LXJ6	51.415	628	UniRef50_A0A0I9QGZ2	47.605	1975	UniRef50_A0A0S8DMH7	66.212	877	UniRef50_A0A0K0XZG4	60.686	1135	UniRef50_A0A5D4XUA6	49.858	1038	UniRef50_A0A0H3EEU8	26.389	540	UniRef50_A0A0U1XEK6	83.984	766	NA	NA	NA	UniRef50_A0A0J9EZG0	63.981	631	UniRef50_A0A0F0EP09	60.909	660	UniRef50_A0A0S8GXJ1	50.394	750	UniRef50_A0A0M7PS95
3300000325_9	93.29	2.74	92	100	Bacteria	Proteobacteria	Gammaproteobacteria	GCA-2400775	0	0	Environmental	Aquatic	Marine	Intertidal zone	Marine	UniRef50_A0A2N3LXJ6	51.415	630	UniRef50_A0A0I9QGZ2	47.605	1977	UniRef50_A0A0S8DMH7	66.212	879	UniRef50_A0A0K0XZG4	58.446	888	UniRef50_A0A5D4XUA6	49.858	1038	UniRef50_A0A0H3EEU8	26.389	540	UniRef50_A0A0U1XEK6	83.984	768	NA	NA	NA	UniRef50_A0A0J9EZG0	63.981	633	UniRef50_A0A0F0EP09	60.909	660	UniRef50_A0A0S8GXJ1	50.394	750	UniRef50_A0A0M7PS95
3300000187_7	93.29	3.51	92	100	Bacteria	Proteobacteria	Gammaproteobacteria	GCA-2400775	0	0	Environmental	Aquatic	Marine	Intertidal zone	Marine	UniRef50_A0A2N3LXJ6	51.415	628	UniRef50_A0A0I9QGZ2	47.605	1975	UniRef50_A0A0S8DMH7	66.212	877	UniRef50_A0A0K0XZG4	60.686	1135	UniRef50_A0A5D4XUA6	49.858	1038	UniRef50_A0A0H3EEU8	26.389	538	UniRef50_A0A0U1XEK6	83.984	766	NA	NA	NA	UniRef50_A0A0J9EZG0	63.981	631	UniRef50_A0A0F0EP09	60.909	658	UniRef50_A0A0S8GXJ1	50.394	748	UniRef50_A0A0M7PS95
3300000255_8	93.6	2.13	92	100	Bacteria	Proteobacteria	Gammaproteobacteria	GCA-2400775	0	0	Environmental	Aquatic	Marine	Oceanic	Marine	UniRef50_A0A2N3LXJ6	51.415	630	UniRef50_A0A0I9QGZ2	47.605	1977	UniRef50_A0A0S8DMH7	66.212	877	UniRef50_A0A0K0XZG4	58.586	889	UniRef50_A0A5D4XUA6	49.858	1036	UniRef50_A0A0H3EEU8	26.389	540	UniRef50_A0A0U1XEK6	83.984	768	NA	NA	NA	UniRef50_A0A0J9EZG0	63.981	631	UniRef50_A0A0F0EP09	60.909	660	UniRef50_A0A0S8GXJ1	50.394	748	UniRef50_A0A0M7PS95
3300025422_12	93.75	3.81	92	100	Bacteria	Proteobacteria	Gammaproteobacteria	GCA-2400775	0	0	Environmental	Aquatic	Marine	Intertidal zone	Marine	UniRef50_A0A2N3LXJ6	51.887	628	UniRef50_A0A0I9QGZ2	47.605	1975	UniRef50_A0A0S8DMH7	66.212	877	UniRef50_A0A0K0XZG4	60.686	1135	UniRef50_A0A5D4XUA6	49.858	1036	UniRef50_A0A0H3EEU8	26.389	540	UniRef50_A0A0U1XEK6	83.984	768	NA	NA	NA	UniRef50_A0A0J9EZG0	63.981	631	UniRef50_A0A0F0EP09	60.909	660	UniRef50_A0A0S8GXJ1	50.394	748	UniRef50_A0A0M7PS95
3300025456_15	93.9	1.68	92	100	Bacteria	Proteobacteria	Gammaproteobacteria	GCA-2400775	0	0	Environmental	Aquatic	Marine	Intertidal zone	Marine	UniRef50_A0A2N3LXJ6	51.887	628	UniRef50_A0A0I9QGZ2	47.605	1975	UniRef50_A0A0S8DMH7	66.212	877	UniRef50_A0A0K0XZG4	60.686	1135	UniRef50_A0A5D4XUA6	49.858	1036	UniRef50_A0A0H3EEU8	26.389	540	UniRef50_A0A0U1XEK6	83.984	768	NA	NA	NA	UniRef50_A0A0J9EZG0	63.981	631	UniRef50_A0A0F0EP09	60.909	660	UniRef50_A0A0S8GXJ1	50.394	748	UniRef50_A0A0M7PS95
3300000212_10	94.05	3.05	92	100	Bacteria	Proteobacteria	Gammaproteobacteria	GCA-2400775	0	0	Environmental	Aquatic	Marine	Intertidal zone	Marine	UniRef50_A0A2N3LXJ6	51.415	628	UniRef50_A0A0I9QGZ2	47.605	1975	UniRef50_A0A0S8DMH7	66.212	877	UniRef50_A0A0K0XZG4	58.586	891	UniRef50_A0A5D4XUA6	49.858	1036	UniRef50_A0A0H3EEU8	26.389	538	UniRef50_A0A0U1XEK6	83.984	766	NA	NA	NA	UniRef50_A0A0J9EZG0	63.981	633	UniRef50_A0A0F0EP09	60.909	658	UniRef50_A0A0S8GXJ1	50.394	748	UniRef50_A0A0M7PS95
3300025729_32	94.51	1.68	92	100	Bacteria	Proteobacteria	Gammaproteobacteria	GCA-2400775	0	0	Environmental	Aquatic	Marine	Intertidal zone	Marine	UniRef50_A0A2N3LXJ6	51.887	628	UniRef50_A0A0I9QGZ2	47.605	1975	UniRef50_A0A0S8DMH7	66.212	879	UniRef50_A0A0K0XZG4	60.686	1135	UniRef50_A0A5D4XUA6	49.858	1036	UniRef50_A0A0H3EEU8	26.389	540	UniRef50_A0A0U1XEK6	83.984	768	NA	NA	NA	UniRef50_A0A0J9EZG0	63.981	631	UniRef50_A0A0F0EP09	60.909	660	UniRef50_A0A0S8GXJ1	50.394	750	UniRef50_A0A0M7PS95
3300000198_9	94.51	3.2	92	100	Bacteria	Proteobacteria	Gammaproteobacteria	GCA-2400775	0	0	Environmental	Aquatic	Marine	Oceanic	Marine	UniRef50_A0A2N3LXJ6	51.887	630	UniRef50_A0A0I9QGZ2	47.605	1977	UniRef50_A0A0S8DMH7	66.212	877	UniRef50_A0A0K0XZG4	58.586	889	UniRef50_A0A5D4XUA6	49.858	1036	UniRef50_A0A0H3EEU8	26.389	540	UniRef50_A0A0U1XEK6	83.984	768	NA	NA	NA	UniRef50_A0A0J9EZG0	63.981	631	UniRef50_A0A0F0EP09	60.909	660	UniRef50_A0A0S8GXJ1	50.394	748	UniRef50_A0A0M7PS95
3300025596_16	94.51	1.68	92	100	Bacteria	Proteobacteria	Gammaproteobacteria	GCA-2400775	0	0	Environmental	Aquatic	Marine	Intertidal zone	Marine	UniRef50_A0A2N3LXJ6	51.887	628	UniRef50_A0A0I9QGZ2	47.605	1975	UniRef50_A0A0S8DMH7	66.212	877	UniRef50_A0A0K0XZG4	60.686	1135	UniRef50_A0A5D4XUA6	49.858	1036	UniRef50_A0A0H3EEU8	26.389	540	UniRef50_A0A0U1XEK6	83.984	766	NA	NA	NA	UniRef50_A0A0J9EZG0	63.981	631	UniRef50_A0A0F0EP09	60.909	660	UniRef50_A0A0S8GXJ1	50.394	750	UniRef50_A0A0M7PS95
3300000172_14	94.51	2.44	92	100	Bacteria	Proteobacteria	Gammaproteobacteria	GCA-2400775	0	0	Environmental	Aquatic	Marine	Intertidal zone	Marine	UniRef50_A0A2N3LXJ6	51.887	628	UniRef50_A0A0I9QGZ2	47.605	1975	UniRef50_A0A0S8DMH7	66.212	877	UniRef50_A0A0K0XZG4	58.586	889	UniRef50_A0A5D4XUA6	49.858	1038	UniRef50_A0A0H3EEU8	26.389	540	UniRef50_A0A0U1XEK6	83.984	768	NA	NA	NA	UniRef50_A0A0J9EZG0	63.981	631	UniRef50_A0A0F0EP09	60.909	660	UniRef50_A0A0S8GXJ1	50.394	748	UniRef50_A0A0M7PS95
3300025662_20	94.51	4.73	92	100	Bacteria	Proteobacteria	Gammaproteobacteria	GCA-2400775	0	0	Environmental	Aquatic	Marine	Intertidal zone	Marine	UniRef50_A0A2N3LXJ6	51.887	628	UniRef50_A0A0I9QGZ2	47.605	1975	UniRef50_A0A0S8DMH7	66.212	879	UniRef50_A0A0K0XZG4	60.686	1135	UniRef50_A0A5D4XUA6	49.858	1036	UniRef50_A0A0H3EEU8	26.389	540	UniRef50_A0A0U1XEK6	83.984	766	NA	NA	NA	UniRef50_A0A0J9EZG0	63.981	631	UniRef50_A0A0F0EP09	60.909	660	UniRef50_A0A0S8GXJ1	50.394	748	UniRef50_A0A0M7PS95
3300025431_12	94.82	2.59	92	100	Bacteria	Proteobacteria	Gammaproteobacteria	GCA-2400775	0	0	Environmental	Aquatic	Marine	Intertidal zone	Marine	UniRef50_A0A2N3LXJ6	51.887	628	UniRef50_A0A0I9QGZ2	47.605	1975	UniRef50_A0A0S8DMH7	66.212	877	UniRef50_A0A0K0XZG4	60.686	1135	UniRef50_A0A5D4XUA6	49.858	1036	UniRef50_A0A0H3EEU8	26.389	540	UniRef50_A0A0U1XEK6	83.984	768	NA	NA	NA	UniRef50_A0A0J9EZG0	63.981	631	UniRef50_A0A0F0EP09	60.909	660	UniRef50_A0A0S8GXJ1	50.394	748	UniRef50_A0A0M7PS95
3300025643_23	95.12	0.76	92	100	Bacteria	Proteobacteria	Gammaproteobacteria	GCA-2400775	0	0	Environmental	Aquatic	Marine	Unclassified	Marine	UniRef50_A0A2N3LXJ6	51.887	628	UniRef50_A0A0I9QGZ2	47.605	1975	UniRef50_A0A0S8DMH7	66.212	877	UniRef50_A0A0K0XZG4	60.686	1135	UniRef50_A0A5D4XUA6	49.858	1036	UniRef50_A0A0H3EEU8	26.389	540	UniRef50_A0A0U1XEK6	83.984	768	NA	NA	NA	UniRef50_A0A0J9EZG0	63.981	631	UniRef50_A0A0F0EP09	60.909	660	UniRef50_A0A0S8GXJ1	50.394	748	UniRef50_A0A0M7PS95
3300025665_20	95.12	2.29	92	100	Bacteria	Proteobacteria	Gammaproteobacteria	GCA-2400775	0	0	Environmental	Aquatic	Marine	Intertidal zone	Marine	UniRef50_A0A2N3LXJ6	51.887	628	UniRef50_A0A0I9QGZ2	47.605	1975	UniRef50_A0A0S8DMH7	66.212	877	UniRef50_A0A0K0XZG4	60.686	1135	UniRef50_A0A5D4XUA6	49.858	1036	UniRef50_A0A0H3EEU8	26.389	540	UniRef50_A0A0U1XEK6	83.984	766	NA	NA	NA	UniRef50_A0A0J9EZG0	63.981	631	UniRef50_A0A0F0EP09	60.909	660	UniRef50_A0A0S8GXJ1	50.394	750	UniRef50_A0A0M7PS95
3300000146_4	95.12	2.59	92	100	Bacteria	Proteobacteria	Gammaproteobacteria	GCA-2400775	0	0	Environmental	Aquatic	Marine	Intertidal zone	Marine	UniRef50_A0A2N3LXJ6	51.415	630	UniRef50_A0A0I9QGZ2	47.605	1977	UniRef50_A0A0S8DMH7	66.212	879	UniRef50_A0A0K0XZG4	60.686	1137	UniRef50_A0A5D4XUA6	49.858	1038	UniRef50_A0A0H3EEU8	26.389	538	UniRef50_A0A0U1XEK6	83.984	766	NA	NA	NA	UniRef50_A0A0J9EZG0	63.981	633	UniRef50_A0A0F0EP09	60.909	658	UniRef50_A0A0S8GXJ1	50.394	748	UniRef50_A0A0M7PS95
3300025663_15	95.12	2.29	92	100	Bacteria	Proteobacteria	Gammaproteobacteria	GCA-2400775	0	0	Environmental	Aquatic	Marine	Intertidal zone	Marine	UniRef50_A0A2N3LXJ6	51.887	628	UniRef50_A0A0I9QGZ2	47.605	1975	UniRef50_A0A0S8DMH7	66.212	877	UniRef50_A0A0K0XZG4	60.686	1135	UniRef50_A0A5D4XUA6	49.858	1036	UniRef50_A0A0H3EEU8	26.389	540	UniRef50_A0A0U1XEK6	83.984	768	NA	NA	NA	UniRef50_A0A0J9EZG0	63.981	631	UniRef50_A0A0F0EP09	60.909	660	UniRef50_A0A0S8GXJ1	50.394	750	UniRef50_A0A0M7PS95
3300022931_25	95.43	1.07	92	100	Bacteria	Proteobacteria	Gammaproteobacteria	GCA-2400775	0	0	Environmental	Aquatic	Marine	Inlet	seawater	UniRef50_A0A2N3LXJ6	51.887	628	UniRef50_A0A0I9QGZ2	47.605	1975	UniRef50_A0A0S8DMH7	66.212	879	UniRef50_A0A0K0XZG4	60.686	1135	UniRef50_A0A5D4XUA6	49.858	1036	UniRef50_A0A0H3EEU8	26.389	540	UniRef50_A0A0U1XEK6	83.984	768	NA	NA	NA	UniRef50_A0A0J9EZG0	63.981	631	UniRef50_A0A0F0EP09	60.909	660	UniRef50_A0A0S8GXJ1	50.394	748	UniRef50_A0A0M7PS95
3300025709_24	95.43	1.98	92	100	Bacteria	Proteobacteria	Gammaproteobacteria	GCA-2400775	0	0	Environmental	Aquatic	Marine	Intertidal zone	Marine	UniRef50_A0A2N3LXJ6	51.887	628	UniRef50_A0A0I9QGZ2	47.605	1975	UniRef50_A0A0S8DMH7	66.212	877	UniRef50_A0A0K0XZG4	60.686	1135	UniRef50_A0A5D4XUA6	49.858	1036	UniRef50_A0A0H3EEU8	26.389	540	UniRef50_A0A0U1XEK6	83.984	768	NA	NA	NA	UniRef50_A0A0J9EZG0	63.981	631	UniRef50_A0A0F0EP09	60.909	660	UniRef50_A0A0S8GXJ1	50.394	748	UniRef50_A0A0M7PS95
3300000216_6	95.73	3.56	92	100	Bacteria	Proteobacteria	Gammaproteobacteria	GCA-2400775	0	0	Environmental	Aquatic	Marine	Intertidal zone	Marine	UniRef50_A0A2N3LXJ6	52.273	652	UniRef50_A4A6H1	45.783	747	UniRef50_A0A0S8DMH7	66.781	876	UniRef50_A0A0K0XZG4	58.901	1144	UniRef50_A0A011QJ56	42.424	778	NA	NA	NA	UniRef50_A0A0U1XEK6	84.375	766	UniRef90_P37102	30	90	UniRef50_A0A0J9EZG0	65.094	631	UniRef50_A0A0F0EP09	60.526	682	UniRef50_A0A0A8EDK3	43.265	730	UniRef50_A0A0M7PS95
3300025656_16	95.73	2.9	92	100	Bacteria	Proteobacteria	Gammaproteobacteria	GCA-2400775	0	0	Environmental	Aquatic	Marine	Unclassified	Marine	UniRef50_A0A2N3LXJ6	51.887	628	UniRef50_A0A0I9QGZ2	47.605	1975	UniRef50_A0A0S8DMH7	66.212	877	UniRef50_A0A0K0XZG4	60.686	1135	UniRef50_A0A5D4XUA6	49.858	1036	UniRef50_A0A0H3EEU8	26.389	540	UniRef50_A0A0U1XEK6	83.984	768	NA	NA	NA	UniRef50_A0A0J9EZG0	63.981	631	UniRef50_A0A0F0EP09	60.909	660	UniRef50_A0A0S8GXJ1	50.394	750	UniRef50_A0A0M7PS95
3300025488_17	95.73	1.37	92	100	Bacteria	Proteobacteria	Gammaproteobacteria	GCA-2400775	0	0	Environmental	Aquatic	Marine	Intertidal zone	Marine	UniRef50_A0A2N3LXJ6	51.887	628	UniRef50_A0A0I9QGZ2	47.605	1975	UniRef50_A0A0S8DMH7	66.212	877	UniRef50_A0A0K0XZG4	60.686	1135	UniRef50_A0A5D4XUA6	49.858	1036	UniRef50_A0A0H3EEU8	26.389	540	UniRef50_A0A0U1XEK6	83.984	766	NA	NA	NA	UniRef50_A0A0J9EZG0	63.981	631	UniRef50_A0A0F0EP09	60.909	660	UniRef50_A0A0S8GXJ1	50.394	750	UniRef50_A0A0M7PS95
3300025660_26	95.73	3.51	92	100	Bacteria	Proteobacteria	Gammaproteobacteria	GCA-2400775	0	0	Environmental	Aquatic	Marine	Intertidal zone	Marine	UniRef50_A0A2N3LXJ6	51.887	628	UniRef50_A0A0I9QGZ2	47.605	1975	UniRef50_A0A0S8DMH7	66.212	877	UniRef50_A0A0K0XZG4	60.686	1135	UniRef50_A0A5D4XUA6	49.858	1036	UniRef50_A0A0H3EEU8	26.389	540	UniRef50_A0A0U1XEK6	83.984	766	NA	NA	NA	UniRef50_A0A0J9EZG0	63.981	631	UniRef50_A0A0F0EP09	60.909	660	UniRef50_A0A0S8GXJ1	50.394	748	UniRef50_A0A0M7PS95
3300028195_16	95.73	2.29	92	100	Bacteria	Proteobacteria	Gammaproteobacteria	GCA-2400775	0	0	Environmental	Aquatic	Marine	Inlet	marine	UniRef50_A0A2N3LXJ6	51.887	628	UniRef50_A0A0I9QGZ2	47.605	1975	UniRef50_A0A0S8DMH7	66.212	879	UniRef50_A0A0K0XZG4	60.686	1135	UniRef50_A0A5D4XUA6	49.858	1036	UniRef50_A0A0H3EEU8	26.389	540	UniRef50_A0A0U1XEK6	83.984	766	NA	NA	NA	UniRef50_A0A0J9EZG0	63.981	631	UniRef50_A0A0F0EP09	60.909	660	UniRef50_A0A0S8GXJ1	50.394	748	UniRef50_A0A0M7PS95
3300028277_15	95.73	1.98	92	100	Bacteria	Proteobacteria	Gammaproteobacteria	GCA-2400775	0	0	Environmental	Aquatic	Marine	Inlet	marine	UniRef50_A0A2N3LXJ6	51.887	630	UniRef50_A0A0I9QGZ2	47.605	1977	UniRef50_A0A0S8DMH7	66.212	877	UniRef50_A0A0K0XZG4	60.686	1137	UniRef50_A0A5D4XUA6	49.858	1036	UniRef50_A0A0H3EEU8	26.389	540	UniRef50_A0A0U1XEK6	83.984	768	NA	NA	NA	UniRef50_A0A0J9EZG0	63.981	633	UniRef50_A0A0F0EP09	60.909	660	UniRef50_A0A0S8GXJ1	50.394	750	UniRef50_A0A0M7PS95
3300025478_17	95.73	1.37	92	100	Bacteria	Proteobacteria	Gammaproteobacteria	GCA-2400775	0	0	Environmental	Aquatic	Marine	Unclassified	Marine	UniRef50_A0A2N3LXJ6	51.887	628	UniRef50_A0A0I9QGZ2	47.605	1975	UniRef50_A0A0S8DMH7	66.212	877	UniRef50_A0A0K0XZG4	60.686	1135	UniRef50_A0A5D4XUA6	49.858	1036	UniRef50_A0A0H3EEU8	26.389	540	UniRef50_A0A0U1XEK6	83.984	766	NA	NA	NA	UniRef50_A0A0J9EZG0	63.981	631	UniRef50_A0A0F0EP09	60.909	660	UniRef50_A0A0S8GXJ1	50.394	750	UniRef50_A0A0M7PS95
3300025727_26	95.73	4.73	92	100	Bacteria	Proteobacteria	Gammaproteobacteria	GCA-2400775	0	0	Environmental	Aquatic	Marine	Intertidal zone	Marine	UniRef50_A0A2N3LXJ6	51.887	628	UniRef50_A0A0I9QGZ2	47.605	1975	UniRef50_A0A0S8DMH7	66.212	877	UniRef50_A0A0K0XZG4	60.686	1135	UniRef50_A0A5D4XUA6	49.858	1036	UniRef50_A0A0H3EEU8	26.389	540	UniRef50_A0A0U1XEK6	83.984	768	NA	NA	NA	UniRef50_A0A0J9EZG0	63.981	631	UniRef50_A0A0F0EP09	60.909	660	UniRef50_A0A0S8GXJ1	50.394	750	UniRef50_A0A0M7PS95
3300024257_16	95.73	3.2	92	100	Bacteria	Proteobacteria	Gammaproteobacteria	GCA-2400775	0	0	Environmental	Aquatic	Marine	Inlet	seawater	UniRef50_A0A2N3LXJ6	51.887	628	UniRef50_A0A0I9QGZ2	47.605	1975	UniRef50_A0A0S8DMH7	66.212	877	UniRef50_A0A0K0XZG4	60.686	1135	UniRef50_A0A5D4XUA6	49.858	1036	UniRef50_A0A0H3EEU8	26.389	540	UniRef50_A0A0U1XEK6	83.984	766	NA	NA	NA	UniRef50_A0A0J9EZG0	63.981	631	UniRef50_A0A0F0EP09	60.909	660	UniRef50_A0A0S8GXJ1	50.394	748	UniRef50_A0A0M7PS95
3300024256_17	95.73	3.81	92	100	Bacteria	Proteobacteria	Gammaproteobacteria	GCA-2400775	0	0	Environmental	Aquatic	Marine	Inlet	seawater	UniRef50_A0A2N3LXJ6	51.887	630	UniRef50_A0A0I9QGZ2	47.605	1977	UniRef50_A0A0S8DMH7	66.212	877	UniRef50_A0A0K0XZG4	60.686	1137	UniRef50_A0A5D4XUA6	49.858	1036	UniRef50_A0A0H3EEU8	26.389	538	UniRef50_A0A0U1XEK6	83.984	766	NA	NA	NA	UniRef50_A0A0J9EZG0	63.981	633	UniRef50_A0A0F0EP09	60.909	658	UniRef50_A0A0S8GXJ1	50.394	750	UniRef50_A0A0M7PS95
3300025452_12	95.73	1.68	92	100	Bacteria	Proteobacteria	Gammaproteobacteria	GCA-2400775	0	0	Environmental	Aquatic	Marine	Intertidal zone	Marine	UniRef50_A0A2N3LXJ6	51.887	628	UniRef50_A0A0I9QGZ2	47.605	1975	UniRef50_A0A0S8DMH7	66.212	877	UniRef50_A0A0K0XZG4	60.686	1135	UniRef50_A0A5D4XUA6	49.858	1036	UniRef50_A0A0H3EEU8	26.389	540	UniRef50_A0A0U1XEK6	83.984	768	NA	NA	NA	UniRef50_A0A0J9EZG0	63.981	631	UniRef50_A0A0F0EP09	60.909	660	UniRef50_A0A0S8GXJ1	50.394	748	UniRef50_A0A0M7PS95
3300022933_25	95.73	1.37	92	100	Bacteria	Proteobacteria	Gammaproteobacteria	GCA-2400775	0	0	Environmental	Aquatic	Marine	Inlet	seawater	UniRef50_A0A2N3LXJ6	51.887	628	UniRef50_A0A0I9QGZ2	47.605	1975	UniRef50_A0A0S8DMH7	66.212	879	UniRef50_A0A0K0XZG4	60.686	1135	UniRef50_A0A5D4XUA6	49.858	1036	UniRef50_A0A0H3EEU8	26.389	540	UniRef50_A0A0U1XEK6	83.984	766	NA	NA	NA	UniRef50_A0A0J9EZG0	63.981	631	UniRef50_A0A0F0EP09	60.909	660	UniRef50_A0A0S8GXJ1	50.394	748	UniRef50_A0A0M7PS95
3300028042_5	95.95	2.42	92	100	Bacteria	Proteobacteria	Gammaproteobacteria	GCA-2400775	0	0	Host-associated	Mollusca	Shell	Unclassified	mussel surface	UniRef50_A0A2N3LXJ6	50.472	633	UniRef50_A0A0J1GNF4	71.111	1347	UniRef50_A0A0S8DMH7	75.439	846	UniRef50_A0A0K0XZG4	62.467	1143	UniRef50_A0A5D4XUA6	45.619	990	UniRef50_A0A0H3EEU8	25.243	541	UniRef50_A0A0U1XEK6	82.031	768	NA	NA	NA	UniRef50_A0A132C1R9	49.324	882	UniRef50_A0A0F0EP09	63.182	660	UniRef50_A0A0J8GMM2	45.02	745	UniRef50_A0A0M7PS95
3300022912_29	96.34	2.29	92	100	Bacteria	Proteobacteria	Gammaproteobacteria	GCA-2400775	0	0	Environmental	Aquatic	Marine	Inlet	seawater	UniRef50_A0A2N3LXJ6	51.887	628	UniRef50_A0A0I9QGZ2	47.605	1975	UniRef50_A0A0S8DMH7	66.212	877	UniRef50_A0A0K0XZG4	60.686	1135	UniRef50_A0A5D4XUA6	49.858	1038	UniRef50_A0A0H3EEU8	26.389	540	UniRef50_A0A0U1XEK6	83.984	768	NA	NA	NA	UniRef50_A0A0J9EZG0	63.981	631	UniRef50_A0A0F0EP09	60.909	660	UniRef50_A0A0S8GXJ1	50.394	748	UniRef50_A0A0M7PS95
3300025602_23	96.34	1.37	92	100	Bacteria	Proteobacteria	Gammaproteobacteria	GCA-2400775	0	0	Environmental	Aquatic	Marine	Intertidal zone	Marine	UniRef50_A0A2N3LXJ6	51.887	628	UniRef50_A0A0I9QGZ2	47.605	1975	UniRef50_A0A0S8DMH7	66.212	879	UniRef50_A0A0K0XZG4	60.686	1135	UniRef50_A0A5D4XUA6	49.858	1036	UniRef50_A0A0H3EEU8	26.389	540	UniRef50_A0A0U1XEK6	83.984	766	NA	NA	NA	UniRef50_A0A0J9EZG0	63.981	631	UniRef50_A0A0F0EP09	60.909	660	UniRef50_A0A0S8GXJ1	50.394	750	UniRef50_A0A0M7PS95
3300025672_15	96.34	2.29	92	100	Bacteria	Proteobacteria	Gammaproteobacteria	GCA-2400775	0	0	Environmental	Aquatic	Marine	Intertidal zone	Marine	UniRef50_A0A2N3LXJ6	51.887	628	UniRef50_A0A0I9QGZ2	47.605	1975	UniRef50_A0A0S8DMH7	66.212	879	UniRef50_A0A0K0XZG4	60.686	1135	UniRef50_A0A5D4XUA6	49.858	1036	UniRef50_A0A0H3EEU8	26.389	540	UniRef50_A0A0U1XEK6	83.984	768	NA	NA	NA	UniRef50_A0A0J9EZG0	63.981	631	UniRef50_A0A0F0EP09	60.909	660	UniRef50_A0A0S8GXJ1	50.394	750	UniRef50_A0A0M7PS95
3300028189_18	96.34	2.9	92	100	Bacteria	Proteobacteria	Gammaproteobacteria	GCA-2400775	0	0	Environmental	Aquatic	Marine	Inlet	marine	UniRef50_A0A2N3LXJ6	51.887	628	UniRef50_A0A0I9QGZ2	47.605	1975	UniRef50_A0A0S8DMH7	66.212	879	UniRef50_A0A0K0XZG4	60.686	1135	UniRef50_A0A5D4XUA6	49.858	1036	UniRef50_A0A0H3EEU8	26.389	540	UniRef50_A0A0U1XEK6	83.984	768	NA	NA	NA	UniRef50_A0A0J9EZG0	63.981	631	UniRef50_A0A0F0EP09	60.909	660	UniRef50_A0A0S8GXJ1	50.394	750	UniRef50_A0A0M7PS95
3300024336_17	96.34	2.59	92	100	Bacteria	Proteobacteria	Gammaproteobacteria	GCA-2400775	0	0	Environmental	Aquatic	Marine	Inlet	seawater	UniRef50_A0A2N3LXJ6	51.887	630	UniRef50_A0A0I9QGZ2	47.605	1977	UniRef50_A0A0S8DMH7	66.212	877	UniRef50_A0A0K0XZG4	60.686	1137	UniRef50_A0A5D4XUA6	49.858	1038	UniRef50_A0A0H3EEU8	26.389	540	UniRef50_A0A0U1XEK6	83.984	768	NA	NA	NA	UniRef50_A0A0J9EZG0	63.981	633	UniRef50_A0A0F0EP09	60.909	660	UniRef50_A0A0S8GXJ1	50.394	750	UniRef50_A0A0M7PS95
3300025614_19	96.34	1.37	92	100	Bacteria	Proteobacteria	Gammaproteobacteria	GCA-2400775	0	0	Environmental	Aquatic	Marine	Intertidal zone	Marine	UniRef50_A0A2N3LXJ6	51.887	628	UniRef50_A0A0I9QGZ2	47.605	1975	UniRef50_A0A0S8DMH7	66.212	877	UniRef50_A0A0K0XZG4	60.686	1135	UniRef50_A0A5D4XUA6	49.858	1036	UniRef50_A0A0H3EEU8	26.389	540	UniRef50_A0A0U1XEK6	83.984	768	NA	NA	NA	UniRef50_A0A0J9EZG0	63.981	631	UniRef50_A0A0F0EP09	60.909	660	UniRef50_A0A0S8GXJ1	50.394	750	UniRef50_A0A0M7PS95
3300028175_14	96.34	3.2	92	100	Bacteria	Proteobacteria	Gammaproteobacteria	GCA-2400775	0	0	Environmental	Aquatic	Marine	Inlet	marine	UniRef50_A0A2N3LXJ6	51.887	628	UniRef50_A0A0I9QGZ2	47.605	1975	UniRef50_A0A0S8DMH7	66.212	877	UniRef50_A0A0K0XZG4	60.686	1135	UniRef50_A0A5D4XUA6	49.858	1038	UniRef50_A0A0H3EEU8	26.389	538	UniRef50_A0A0U1XEK6	83.984	766	NA	NA	NA	UniRef50_A0A0J9EZG0	63.981	631	UniRef50_A0A0F0EP09	60.909	658	UniRef50_A0A0S8GXJ1	50.394	748	UniRef50_A0A0M7PS95
3300028274_12	96.34	2.29	92	100	Bacteria	Proteobacteria	Gammaproteobacteria	GCA-2400775	0	0	Environmental	Aquatic	Marine	Inlet	marine	UniRef50_A0A2N3LXJ6	51.887	630	UniRef50_A0A0I9QGZ2	47.605	1977	UniRef50_A0A0S8DMH7	66.212	877	UniRef50_A0A0K0XZG4	60.686	1137	UniRef50_A0A5D4XUA6	49.858	1038	UniRef50_A0A0H3EEU8	26.389	538	UniRef50_A0A0U1XEK6	83.984	768	NA	NA	NA	UniRef50_A0A0J9EZG0	63.981	633	UniRef50_A0A0F0EP09	60.909	658	UniRef50_A0A0S8GXJ1	50.394	750	UniRef50_A0A0M7PS95
3300025667_21	96.34	1.37	92	100	Bacteria	Proteobacteria	Gammaproteobacteria	GCA-2400775	0	0	Environmental	Aquatic	Marine	Intertidal zone	Marine	UniRef50_A0A2N3LXJ6	51.887	628	UniRef50_A0A0I9QGZ2	47.605	1975	UniRef50_A0A0S8DMH7	66.212	877	UniRef50_A0A0K0XZG4	60.686	1135	UniRef50_A0A5D4XUA6	49.858	1038	UniRef50_A0A0H3EEU8	26.389	540	UniRef50_A0A0U1XEK6	83.984	766	NA	NA	NA	UniRef50_A0A0J9EZG0	63.981	631	UniRef50_A0A0F0EP09	60.909	660	UniRef50_A0A0S8GXJ1	50.394	750	UniRef50_A0A0M7PS95
3300028174_16	96.34	1.98	92	100	Bacteria	Proteobacteria	Gammaproteobacteria	GCA-2400775	0	0	Environmental	Aquatic	Marine	Inlet	marine	UniRef50_A0A2N3LXJ6	51.887	628	UniRef50_A0A0I9QGZ2	47.605	1975	UniRef50_A0A0S8DMH7	66.212	877	UniRef50_A0A0K0XZG4	60.686	1135	UniRef50_A0A5D4XUA6	49.858	1036	UniRef50_A0A0H3EEU8	26.389	540	UniRef50_A0A0U1XEK6	83.984	766	NA	NA	NA	UniRef50_A0A0J9EZG0	63.981	631	UniRef50_A0A0F0EP09	60.909	660	UniRef50_A0A0S8GXJ1	50.394	748	UniRef50_A0A0M7PS95
3300025547_13	96.34	1.37	92	100	Bacteria	Proteobacteria	Gammaproteobacteria	GCA-2400775	0	0	Environmental	Aquatic	Marine	Intertidal zone	Marine	UniRef50_A0A2N3LXJ6	51.887	628	UniRef50_A0A0I9QGZ2	47.605	1975	UniRef50_A0A0S8DMH7	66.212	879	UniRef50_A0A0K0XZG4	60.686	1135	UniRef50_A0A5D4XUA6	49.858	1036	UniRef50_A0A0H3EEU8	26.389	540	UniRef50_A0A0U1XEK6	83.984	768	NA	NA	NA	UniRef50_A0A0J9EZG0	63.981	631	UniRef50_A0A0F0EP09	60.909	660	UniRef50_A0A0S8GXJ1	50.394	750	UniRef50_A0A0M7PS95
3300025622_17	96.65	2.59	92	100	Bacteria	Proteobacteria	Gammaproteobacteria	GCA-2400775	0	0	Environmental	Aquatic	Marine	Unclassified	Marine	UniRef50_A0A2N3LXJ6	51.887	628	UniRef50_A0A0I9QGZ2	47.605	1975	UniRef50_A0A0S8DMH7	66.212	877	UniRef50_A0A0K0XZG4	60.686	1135	UniRef50_A0A5D4XUA6	49.858	1036	UniRef50_A0A0H3EEU8	26.389	540	UniRef50_A0A0U1XEK6	83.984	766	NA	NA	NA	UniRef50_A0A0J9EZG0	63.981	631	UniRef50_A0A0F0EP09	60.909	660	UniRef50_A0A0S8GXJ1	50.394	748	UniRef50_A0A0M7PS95
3300025770_29	96.65	1.98	92	100	Bacteria	Proteobacteria	Gammaproteobacteria	GCA-2400775	0	0	Environmental	Aquatic	Marine	Intertidal zone	Marine	UniRef50_A0A2N3LXJ6	51.887	628	UniRef50_A0A0I9QGZ2	47.605	1975	UniRef50_A0A0S8DMH7	66.212	879	UniRef50_A0A0K0XZG4	60.686	1135	UniRef50_A0A5D4XUA6	49.858	1036	UniRef50_A0A0H3EEU8	26.389	540	UniRef50_A0A0U1XEK6	83.984	766	NA	NA	NA	UniRef50_A0A0J9EZG0	63.981	631	UniRef50_A0A0F0EP09	60.909	660	UniRef50_A0A0S8GXJ1	50.394	750	UniRef50_A0A0M7PS95
3300025623_19	96.95	1.68	92	100	Bacteria	Proteobacteria	Gammaproteobacteria	GCA-2400775	0	0	Environmental	Aquatic	Marine	Intertidal zone	Marine	UniRef50_A0A2N3LXJ6	51.887	630	UniRef50_A0A0I9QGZ2	47.605	1977	UniRef50_A0A0S8DMH7	66.212	877	UniRef50_A0A0K0XZG4	60.686	1137	UniRef50_A0A5D4XUA6	49.858	1036	UniRef50_A0A0H3EEU8	26.389	540	UniRef50_A0A0U1XEK6	83.984	768	NA	NA	NA	UniRef50_A0A0J9EZG0	63.981	633	UniRef50_A0A0F0EP09	60.909	660	UniRef50_A0A0S8GXJ1	50.394	750	UniRef50_A0A0M7PS95
3300024327_22	96.95	3.2	92	100	Bacteria	Proteobacteria	Gammaproteobacteria	GCA-2400775	0	0	Environmental	Aquatic	Marine	Inlet	seawater	UniRef50_A0A2N3LXJ6	51.887	628	UniRef50_A0A0I9QGZ2	47.605	1975	UniRef50_A0A0S8DMH7	66.212	877	UniRef50_A0A0K0XZG4	60.686	1135	UniRef50_A0A5D4XUA6	49.858	1036	UniRef50_A0A0H3EEU8	26.389	540	UniRef50_A0A0U1XEK6	83.984	766	NA	NA	NA	UniRef50_A0A0J9EZG0	63.981	631	UniRef50_A0A0F0EP09	60.909	660	UniRef50_A0A0S8GXJ1	50.394	748	UniRef50_A0A0M7PS95
3300024324_21	96.95	4.42	92	100	Bacteria	Proteobacteria	Gammaproteobacteria	GCA-2400775	0	0	Environmental	Aquatic	Marine	Inlet	seawater	UniRef50_A0A2N3LXJ6	51.887	630	UniRef50_A0A0I9QGZ2	47.605	1977	UniRef50_A0A0S8DMH7	66.212	877	UniRef50_A0A0K0XZG4	60.686	1137	UniRef50_A0A5D4XUA6	49.858	1038	UniRef50_A0A0H3EEU8	26.389	540	UniRef50_A0A0U1XEK6	83.984	766	NA	NA	NA	UniRef50_A0A0J9EZG0	63.981	633	UniRef50_A0A0F0EP09	60.909	660	UniRef50_A0A0S8GXJ1	50.394	748	UniRef50_A0A0M7PS95
3300028177_16	96.95	2.59	92	100	Bacteria	Proteobacteria	Gammaproteobacteria	GCA-2400775	0	0	Environmental	Aquatic	Marine	Inlet	marine	UniRef50_A0A2N3LXJ6	51.887	630	UniRef50_A0A0I9QGZ2	47.605	1977	UniRef50_A0A0S8DMH7	66.212	879	UniRef50_A0A0K0XZG4	60.686	1137	UniRef50_A0A5D4XUA6	49.858	1038	UniRef50_A0A0H3EEU8	26.389	538	UniRef50_A0A0U1XEK6	83.984	768	NA	NA	NA	UniRef50_A0A0J9EZG0	63.981	633	UniRef50_A0A0F0EP09	60.909	658	UniRef50_A0A0S8GXJ1	50.394	750	UniRef50_A0A0M7PS95
3300028198_13	96.95	1.98	92	100	Bacteria	Proteobacteria	Gammaproteobacteria	GCA-2400775	0	0	Environmental	Aquatic	Marine	Inlet	marine	UniRef50_A0A2N3LXJ6	51.887	628	UniRef50_A0A0I9QGZ2	47.605	1975	UniRef50_A0A0S8DMH7	66.212	879	UniRef50_A0A0K0XZG4	60.686	1135	UniRef50_A0A5D4XUA6	49.858	1036	UniRef50_A0A0H3EEU8	26.389	538	UniRef50_A0A0U1XEK6	83.984	766	NA	NA	NA	UniRef50_A0A0J9EZG0	63.981	631	UniRef50_A0A0F0EP09	60.909	658	UniRef50_A0A0S8GXJ1	50.394	748	UniRef50_A0A0M7PS95
3300025545_19	96.95	0.76	92	100	Bacteria	Proteobacteria	Gammaproteobacteria	GCA-2400775	0	0	Environmental	Aquatic	Marine	Intertidal zone	Marine	UniRef50_A0A2N3LXJ6	51.887	628	UniRef50_A0A0I9QGZ2	47.605	1975	UniRef50_A0A0S8DMH7	66.212	877	UniRef50_A0A0K0XZG4	60.686	1135	UniRef50_A0A5D4XUA6	49.858	1036	UniRef50_A0A0H3EEU8	26.389	540	UniRef50_A0A0U1XEK6	83.984	768	NA	NA	NA	UniRef50_A0A0J9EZG0	63.981	631	UniRef50_A0A0F0EP09	60.909	660	UniRef50_A0A0S8GXJ1	50.394	748	UniRef50_A0A0M7PS95
3300022902_25	96.95	3.51	92	100	Bacteria	Proteobacteria	Gammaproteobacteria	GCA-2400775	0	0	Environmental	Aquatic	Marine	Inlet	seawater	UniRef50_A0A2N3LXJ6	51.887	628	UniRef50_A0A0I9QGZ2	47.605	1975	UniRef50_A0A0S8DMH7	66.212	879	UniRef50_A0A0K0XZG4	60.686	1135	UniRef50_A0A5D4XUA6	49.858	1036	UniRef50_A0A0H3EEU8	26.389	538	UniRef50_A0A0U1XEK6	83.984	768	NA	NA	NA	UniRef50_A0A0J9EZG0	63.981	631	UniRef50_A0A0F0EP09	60.909	658	UniRef50_A0A0S8GXJ1	50.394	748	UniRef50_A0A0M7PS95
3300025681_22	96.95	1.98	92	100	Bacteria	Proteobacteria	Gammaproteobacteria	GCA-2400775	0	0	Environmental	Aquatic	Marine	Unclassified	Marine	UniRef50_A0A2N3LXJ6	51.887	628	UniRef50_A0A0I9QGZ2	47.605	1975	UniRef50_A0A0S8DMH7	66.212	877	UniRef50_A0A0K0XZG4	60.686	1135	UniRef50_A0A5D4XUA6	49.858	1036	UniRef50_A0A0H3EEU8	26.389	540	UniRef50_A0A0U1XEK6	83.984	768	NA	NA	NA	UniRef50_A0A0J9EZG0	63.981	631	UniRef50_A0A0F0EP09	60.909	660	UniRef50_A0A0S8GXJ1	50.394	750	UniRef50_A0A0M7PS95
3300025707_28	97.26	2.29	92	100	Bacteria	Proteobacteria	Gammaproteobacteria	GCA-2400775	0	0	Environmental	Aquatic	Marine	Intertidal zone	Marine	UniRef50_A0A2N3LXJ6	51.887	628	UniRef50_A0A0I9QGZ2	47.605	1975	UniRef50_A0A0S8DMH7	66.212	877	UniRef50_A0A0K0XZG4	58.497	916	UniRef50_A0A5D4XUA6	49.858	1036	UniRef50_A0A0H3EEU8	26.389	540	UniRef50_A0A0U1XEK6	83.984	768	NA	NA	NA	UniRef50_A0A0J9EZG0	63.981	631	UniRef50_A0A0F0EP09	60.909	660	UniRef50_A0A0S8GXJ1	50.394	750	UniRef50_A0A0M7PS95
3300025688_19	97.26	4.42	92	100	Bacteria	Proteobacteria	Gammaproteobacteria	GCA-2400775	0	0	Environmental	Aquatic	Marine	Intertidal zone	Marine	UniRef50_A0A2N3LXJ6	51.887	630	UniRef50_A0A0I9QGZ2	47.605	1977	UniRef50_A0A0S8DMH7	66.212	879	UniRef50_A0A0K0XZG4	60.686	1137	UniRef50_A0A5D4XUA6	49.858	1038	UniRef50_A0A0H3EEU8	26.389	540	UniRef50_A0A0U1XEK6	83.984	766	NA	NA	NA	UniRef50_A0A0J9EZG0	63.981	633	UniRef50_A0A0F0EP09	60.909	660	UniRef50_A0A0S8GXJ1	50.394	750	UniRef50_A0A0M7PS95
3300024302_25	97.56	4.42	92	100	Bacteria	Proteobacteria	Gammaproteobacteria	GCA-2400775	0	0	Environmental	Aquatic	Marine	Inlet	seawater	UniRef50_A0A2N3LXJ6	51.887	628	UniRef50_A0A0I9QGZ2	47.605	1975	UniRef50_A0A0S8DMH7	66.212	879	UniRef50_A0A0K0XZG4	60.686	1135	UniRef50_A0A5D4XUA6	49.858	1038	UniRef50_A0A0H3EEU8	26.389	538	UniRef50_A0A0U1XEK6	83.984	766	NA	NA	NA	UniRef50_A0A0J9EZG0	63.981	631	UniRef50_A0A0F0EP09	60.909	658	UniRef50_A0A0S8GXJ1	50.394	748	UniRef50_A0A0M7PS95
3300000225_10	97.56	4.42	92	100	Bacteria	Proteobacteria	Gammaproteobacteria	GCA-2400775	0	0	Environmental	Aquatic	Marine	Intertidal zone	Marine	UniRef50_A0A2N3LXJ6	51.887	628	UniRef50_A0A0J1GNF4	67.627	1353	UniRef50_A0A0S8DMH7	66.212	877	UniRef50_A0A0K0XZG4	60.686	1135	UniRef50_A0A5D4XUA6	49.858	1036	UniRef50_A0A0H3EEU8	26.389	540	UniRef50_A0A0U1XEK6	83.984	768	NA	NA	NA	UniRef50_A0A0J9EZG0	63.981	631	UniRef50_A0A0F0EP09	60.909	660	UniRef50_A0A0S8GXJ1	50.394	748	UniRef50_A0A0M7PS95
3300022888_21	98.17	2.59	92	100	Bacteria	Proteobacteria	Gammaproteobacteria	GCA-2400775	0	0	Environmental	Aquatic	Marine	Inlet	seawater	UniRef50_A0A2N3LXJ6	51.887	630	UniRef50_A0A0I9QGZ2	47.605	1977	UniRef50_A0A0S8DMH7	66.212	879	UniRef50_A0A0K0XZG4	60.686	1137	UniRef50_A0A5D4XUA6	49.858	1036	UniRef50_A0A0H3EEU8	26.389	540	UniRef50_A0A0U1XEK6	83.984	768	NA	NA	NA	UniRef50_A0A0J9EZG0	63.981	633	UniRef50_A0A0F0EP09	60.909	660	UniRef50_A0A0S8GXJ1	50.394	750	UniRef50_A0A0M7PS95
3300024259_28	98.17	2.29	92	100	Bacteria	Proteobacteria	Gammaproteobacteria	GCA-2400775	0	0	Environmental	Aquatic	Marine	Inlet	seawater	UniRef50_A0A2N3LXJ6	51.887	630	UniRef50_A0A0I9QGZ2	47.605	1977	UniRef50_A0A0S8DMH7	66.212	877	UniRef50_A0A0K0XZG4	60.686	1137	UniRef50_A0A5D4XUA6	49.858	1036	UniRef50_A0A0H3EEU8	26.389	540	UniRef50_A0A0U1XEK6	83.984	768	NA	NA	NA	UniRef50_A0A0J9EZG0	63.981	633	UniRef50_A0A0F0EP09	60.909	660	UniRef50_A0A0S8GXJ1	50.394	750	UniRef50_A0A0M7PS95
3300025592_18	98.17	1.37	92	100	Bacteria	Proteobacteria	Gammaproteobacteria	GCA-2400775	0	0	Environmental	Aquatic	Marine	Intertidal zone	Marine	UniRef50_A0A2N3LXJ6	51.887	628	UniRef50_A0A0I9QGZ2	47.605	1975	UniRef50_A0A0S8DMH7	66.212	877	UniRef50_A0A0K0XZG4	60.686	1135	UniRef50_A0A5D4XUA6	49.858	1036	UniRef50_A0A0H3EEU8	26.389	540	UniRef50_A0A0U1XEK6	83.984	768	NA	NA	NA	UniRef50_A0A0J9EZG0	63.981	631	UniRef50_A0A0F0EP09	60.909	660	UniRef50_A0A0S8GXJ1	50.394	750	UniRef50_A0A0M7PS95
3300028189_11	98.17	2.34	92	100	Bacteria	Proteobacteria	Gammaproteobacteria	GCA-2400775	0	0	Environmental	Aquatic	Marine	Inlet	marine	UniRef50_A0A2N3LXJ6	52.273	652	UniRef50_A4A6H1	45.783	747	UniRef50_A0A0S8DMH7	66.781	874	UniRef50_A0A0K0XZG4	58.901	1144	UniRef50_A0A011QJ56	42.424	780	NA	NA	NA	UniRef50_A0A0U1XEK6	84.375	768	UniRef90_P37102	30	90	UniRef50_A0A0J9EZG0	65.094	631	UniRef50_A0A0F0EP09	60.526	682	UniRef50_A0A0A8EDK3	43.265	730	UniRef50_A0A0M7PS95
3300028188_15	98.17	2.59	92	100	Bacteria	Proteobacteria	Gammaproteobacteria	GCA-2400775	0	0	Environmental	Aquatic	Marine	Inlet	marine	UniRef50_A0A2N3LXJ6	51.887	628	UniRef50_A0A0I9QGZ2	47.605	1975	UniRef50_A0A0S8DMH7	66.212	879	UniRef50_A0A0K0XZG4	60.686	1135	UniRef50_A0A5D4XUA6	49.858	1036	UniRef50_A0A0H3EEU8	26.389	540	UniRef50_A0A0U1XEK6	83.984	766	NA	NA	NA	UniRef50_A0A0J9EZG0	63.981	631	UniRef50_A0A0F0EP09	60.909	660	UniRef50_A0A0S8GXJ1	50.394	748	UniRef50_A0A0M7PS95
3300022916_29	98.17	2.9	92	100	Bacteria	Proteobacteria	Gammaproteobacteria	GCA-2400775	0	0	Environmental	Aquatic	Marine	Inlet	seawater	UniRef50_A0A2N3LXJ6	51.887	628	UniRef50_A0A0I9QGZ2	47.605	1975	UniRef50_A0A0S8DMH7	66.212	877	UniRef50_A0A0K0XZG4	60.686	1135	UniRef50_A0A5D4XUA6	49.858	1036	UniRef50_A0A0H3EEU8	26.389	540	UniRef50_A0A0U1XEK6	83.984	766	NA	NA	NA	UniRef50_A0A0J9EZG0	63.981	631	UniRef50_A0A0F0EP09	60.909	660	UniRef50_A0A0S8GXJ1	50.394	748	UniRef50_A0A0M7PS95
3300024258_18	98.17	1.98	92	100	Bacteria	Proteobacteria	Gammaproteobacteria	GCA-2400775	0	0	Environmental	Aquatic	Marine	Inlet	seawater	UniRef50_A0A2N3LXJ6	51.887	630	UniRef50_A0A0I9QGZ2	47.605	1977	UniRef50_A0A0S8DMH7	66.212	877	UniRef50_A0A0K0XZG4	60.686	1137	UniRef50_A0A5D4XUA6	49.858	1036	UniRef50_A0A0H3EEU8	26.389	538	UniRef50_A0A0U1XEK6	83.984	766	NA	NA	NA	UniRef50_A0A0J9EZG0	63.981	633	UniRef50_A0A0F0EP09	60.909	658	UniRef50_A0A0S8GXJ1	50.394	748	UniRef50_A0A0M7PS95
3300000172_5	98.17	4.27	92	100	Bacteria	Proteobacteria	Gammaproteobacteria	GCA-2400775	0	0	Environmental	Aquatic	Marine	Intertidal zone	Marine	UniRef50_A0A2N3LXJ6	52.273	654	UniRef50_A0A0F7HNV7	46.818	1959	UniRef50_A0A0S8DMH7	66.781	874	UniRef50_A0A0K0XZG4	58.901	1146	UniRef50_A0A011QJ56	42.424	780	NA	NA	NA	UniRef50_A0A0U1XEK6	84.375	768	UniRef90_P37102	30	88	UniRef50_A0A0J9EZG0	65.094	633	UniRef50_A0A0F0EP09	60.526	684	UniRef50_A0A0A8EDK3	43.265	730	UniRef50_A0A0M7PS95
3300025676_22	98.17	1.98	92	100	Bacteria	Proteobacteria	Gammaproteobacteria	GCA-2400775	0	0	Environmental	Aquatic	Marine	Intertidal zone	Marine	UniRef50_A0A2N3LXJ6	51.887	628	UniRef50_A0A0I9QGZ2	47.605	1975	UniRef50_A0A0S8DMH7	66.212	877	UniRef50_A0A0K0XZG4	60.686	1135	UniRef50_A0A5D4XUA6	49.858	1036	UniRef50_A0A0H3EEU8	26.389	538	UniRef50_A0A0U1XEK6	83.984	766	NA	NA	NA	UniRef50_A0A0J9EZG0	63.981	631	UniRef50_A0A0F0EP09	60.909	658	UniRef50_A0A0S8GXJ1	50.394	748	UniRef50_A0A0M7PS95
3300000160_4	98.25	3.05	92	100	Bacteria	Proteobacteria	Gammaproteobacteria	GCA-2400775	0	0	Environmental	Aquatic	Marine	Intertidal zone	Marine	UniRef50_A0A2N3LXJ6	52.273	652	UniRef50_A0A0F7HNV7	46.818	1957	UniRef50_A0A0S8DMH7	66.781	874	UniRef50_A0A0K0XZG4	58.901	1144	UniRef50_A0A011QJ56	42.424	778	NA	NA	NA	UniRef50_A0A0U1XEK6	84.375	768	UniRef90_P37102	30	90	UniRef50_A0A0J9EZG0	65.094	631	UniRef50_A0A0F0EP09	60.526	682	UniRef50_A0A0A8EDK3	43.265	730	UniRef50_A0A0M7PS95
3300024252_20	98.48	2.59	92	100	Bacteria	Proteobacteria	Gammaproteobacteria	GCA-2400775	0	0	Environmental	Aquatic	Marine	Inlet	seawater	UniRef50_A0A2N3LXJ6	51.887	628	UniRef50_A0A0I9QGZ2	47.605	1975	UniRef50_A0A0S8DMH7	66.212	877	UniRef50_A0A0K0XZG4	60.686	1135	UniRef50_A0A5D4XUA6	49.858	1036	UniRef50_A0A0H3EEU8	26.389	540	UniRef50_A0A0U1XEK6	83.984	766	NA	NA	NA	UniRef50_A0A0J9EZG0	63.981	631	UniRef50_A0A0F0EP09	60.909	660	UniRef50_A0A0S8GXJ1	50.394	748	UniRef50_A0A0M7PS95
3300024339_19	98.48	4.42	92	100	Bacteria	Proteobacteria	Gammaproteobacteria	GCA-2400775	0	0	Environmental	Aquatic	Marine	Inlet	seawater	UniRef50_A0A2N3LXJ6	51.887	630	UniRef50_A0A0I9QGZ2	47.605	1977	UniRef50_A0A0S8DMH7	66.212	877	UniRef50_A0A0K0XZG4	60.686	1137	UniRef50_A0A5D4XUA6	49.858	1036	UniRef50_A0A0H3EEU8	26.389	540	UniRef50_A0A0U1XEK6	83.984	766	NA	NA	NA	UniRef50_A0A0J9EZG0	63.981	633	UniRef50_A0A0F0EP09	60.909	660	UniRef50_A0A0S8GXJ1	50.394	750	UniRef50_A0A0M7PS95
3300025719_23	98.63	1.68	92	100	Bacteria	Proteobacteria	Gammaproteobacteria	GCA-2400775	0	0	Environmental	Aquatic	Marine	Intertidal zone	Marine	UniRef50_A0A2N3LXJ6	51.887	628	UniRef50_A0A0I9QGZ2	47.605	1975	UniRef50_A0A0S8DMH7	66.212	877	UniRef50_A0A0K0XZG4	60.686	1135	UniRef50_A0A5D4XUA6	49.858	1036	UniRef50_A0A0H3EEU8	26.389	538	UniRef50_A0A0U1XEK6	83.984	768	NA	NA	NA	UniRef50_A0A0J9EZG0	63.981	631	UniRef50_A0A0F0EP09	60.909	658	UniRef50_A0A0S8GXJ1	50.394	748	UniRef50_A0A0M7PS95
3300024243_18	98.78	3.3	92	100	Bacteria	Proteobacteria	Gammaproteobacteria	GCA-2400775	0	0	Environmental	Aquatic	Marine	Inlet	seawater	UniRef50_A0A2N3LXJ6	51.887	628	UniRef50_A0A0I9QGZ2	47.605	1975	UniRef50_A0A0S8DMH7	66.212	877	UniRef50_A0A0K0XZG4	60.686	1135	UniRef50_A0A5D4XUA6	49.858	1036	UniRef50_A0A0H3EEU8	26.389	540	UniRef50_A0A0U1XEK6	83.984	768	NA	NA	NA	UniRef50_A0A0J9EZG0	63.981	631	UniRef50_A0A0F0EP09	60.909	660	UniRef50_A0A0S8GXJ1	50.394	748	UniRef50_A0A0M7PS95
3300028274_9	98.78	4.12	92	100	Bacteria	Proteobacteria	Gammaproteobacteria	GCA-2400775	0	0	Environmental	Aquatic	Marine	Inlet	marine	UniRef50_A0A2N3LXJ6	52.273	654	UniRef50_A0A0F7HNV7	46.818	1959	UniRef50_A0A0S8DMH7	66.781	876	UniRef50_A0A0K0XZG4	58.901	1146	UniRef50_A0A011QJ56	42.424	778	NA	NA	NA	UniRef50_A0A0U1XEK6	84.375	768	UniRef90_P37102	30	90	UniRef50_A0A0J9EZG0	65.094	633	UniRef50_A0A0F0EP09	60.526	684	UniRef50_A0A0A8EDK3	43.265	730	UniRef50_A0A0M7PS95
3300028277_9	98.78	0.76	92	100	Bacteria	Proteobacteria	Gammaproteobacteria	GCA-2400775	0	0	Environmental	Aquatic	Marine	Inlet	marine	UniRef50_A0A2N3LXJ6	52.273	654	UniRef50_A4A6H1	45.783	745	UniRef50_A0A0S8DMH7	66.781	874	UniRef50_A0A0K0XZG4	58.901	1146	UniRef50_A0A011QJ56	42.424	778	NA	NA	NA	UniRef50_A0A0U1XEK6	84.375	768	UniRef90_P37102	30	88	UniRef50_A0A0J9EZG0	65.094	633	UniRef50_A0A0F0EP09	60.526	684	UniRef50_A0A0A8EDK3	43.265	730	UniRef50_A0A0M7PS95
3300024261_30	98.78	3.81	92	100	Bacteria	Proteobacteria	Gammaproteobacteria	GCA-2400775	0	0	Environmental	Aquatic	Marine	Inlet	seawater	UniRef50_A0A2N3LXJ6	51.887	630	UniRef50_A0A0I9QGZ2	47.605	1977	UniRef50_A0A0S8DMH7	66.212	879	UniRef50_A0A0K0XZG4	60.686	1137	UniRef50_A0A5D4XUA6	49.858	1036	UniRef50_A0A0H3EEU8	26.389	540	UniRef50_A0A0U1XEK6	83.984	766	NA	NA	NA	UniRef50_A0A0J9EZG0	63.981	633	UniRef50_A0A0F0EP09	60.909	660	UniRef50_A0A0S8GXJ1	50.394	750	UniRef50_A0A0M7PS95
3300028173_10	98.78	3.4	92	100	Bacteria	Proteobacteria	Gammaproteobacteria	GCA-2400775	0	0	Environmental	Aquatic	Marine	Inlet	marine	UniRef50_A0A2N3LXJ6	51.887	630	UniRef50_A0A0I9QGZ2	47.605	1977	UniRef50_A0A0S8DMH7	66.212	877	UniRef50_A0A0K0XZG4	60.686	1137	UniRef50_A0A5D4XUA6	49.858	1036	UniRef50_A0A0H3EEU8	26.389	540	UniRef50_A0A0U1XEK6	83.984	766	NA	NA	NA	UniRef50_A0A0J9EZG0	63.981	633	UniRef50_A0A0F0EP09	60.909	660	UniRef50_A0A0S8GXJ1	50.394	750	UniRef50_A0A0M7PS95
3300024260_20	98.78	2.59	92	100	Bacteria	Proteobacteria	Gammaproteobacteria	GCA-2400775	0	0	Environmental	Aquatic	Marine	Inlet	seawater	UniRef50_A0A2N3LXJ6	51.887	628	UniRef50_A0A0I9QGZ2	47.605	1975	UniRef50_A0A0S8DMH7	66.212	877	UniRef50_A0A0K0XZG4	60.686	1135	UniRef50_A0A5D4XUA6	49.858	1038	UniRef50_A0A0H3EEU8	26.389	538	UniRef50_A0A0U1XEK6	83.984	768	NA	NA	NA	UniRef50_A0A0J9EZG0	63.981	631	UniRef50_A0A0F0EP09	60.909	658	UniRef50_A0A0S8GXJ1	50.394	750	UniRef50_A0A0M7PS95
3300025431_5	98.78	1.98	92	100	Bacteria	Proteobacteria	Gammaproteobacteria	GCA-2400775	0	0	Environmental	Aquatic	Marine	Intertidal zone	Marine	UniRef50_A0A2N3LXJ6	52.273	654	UniRef50_A0A0F7HNV7	46.818	1959	UniRef50_A0A0S8DMH7	66.781	874	UniRef50_A0A0K0XZG4	58.901	1146	UniRef50_A0A011QJ56	42.424	780	NA	NA	NA	UniRef50_A0A0U1XEK6	84.375	768	UniRef90_P37102	30	88	UniRef50_A0A0J9EZG0	65.094	633	UniRef50_A0A0F0EP09	60.526	684	UniRef50_A0A0A8EDK3	43.265	732	UniRef50_A0A0M7PS95
3300028287_19	98.93	1.68	92	100	Bacteria	Proteobacteria	Gammaproteobacteria	GCA-2400775	0	0	Environmental	Aquatic	Marine	Inlet	marine	UniRef50_A0A2N3LXJ6	51.887	628	UniRef50_A0A0I9QGZ2	47.605	1975	UniRef50_A0A0S8DMH7	66.212	877	UniRef50_A0A0K0XZG4	60.686	1135	UniRef50_A0A5D4XUA6	49.858	1036	UniRef50_A0A0H3EEU8	26.389	538	UniRef50_A0A0U1XEK6	83.984	768	NA	NA	NA	UniRef50_A0A0J9EZG0	63.981	631	UniRef50_A0A0F0EP09	60.909	658	UniRef50_A0A0S8GXJ1	50.394	750	UniRef50_A0A0M7PS95
3300028174_12	99.39	0.76	92	100	Bacteria	Proteobacteria	Gammaproteobacteria	GCA-2400775	0	0	Environmental	Aquatic	Marine	Inlet	marine	UniRef50_A0A2N3LXJ6	52.273	652	UniRef50_A0A0F7HNV7	46.818	1957	UniRef50_A0A0S8DMH7	66.781	874	UniRef50_A0A0K0XZG4	58.901	1144	UniRef50_A0A011QJ56	42.424	778	NA	NA	NA	UniRef50_A0A0U1XEK6	84.375	768	UniRef90_P37102	30	90	UniRef50_A0A0J9EZG0	65.094	631	UniRef50_A0A0F0EP09	60.526	682	UniRef50_A0A0A8EDK3	43.265	730	UniRef50_A0A0M7PS95
3300025722_20	99.39	1.37	92	100	Bacteria	Proteobacteria	Gammaproteobacteria	GCA-2400775	0	0	Environmental	Aquatic	Marine	Intertidal zone	Marine	UniRef50_A0A2N3LXJ6	51.887	630	UniRef50_A0A0I9QGZ2	47.605	1977	UniRef50_A0A0S8DMH7	66.212	877	UniRef50_A0A0K0XZG4	60.686	1137	UniRef50_A0A5D4XUA6	49.858	1038	UniRef50_A0A0H3EEU8	26.389	540	UniRef50_A0A0U1XEK6	83.984	766	NA	NA	NA	UniRef50_A0A0J9EZG0	63.981	633	UniRef50_A0A0F0EP09	60.909	660	UniRef50_A0A0S8GXJ1	50.394	750	UniRef50_A0A0M7PS95
3300005838_13	100	0.61	92	100	Bacteria	Proteobacteria	Gammaproteobacteria	GCA-2400775	0	0	Environmental	Aquatic	Marine	Intertidal zone	Marine	UniRef50_A0A2N3LXJ6	52.273	652	UniRef50_A0A0F7HNV7	46.818	1957	UniRef50_A0A0S8DMH7	66.781	876	UniRef50_A0A0K0XZG4	58.901	1144	UniRef50_A0A011QJ56	42.424	780	NA	NA	NA	UniRef50_A0A0U1XEK6	84.375	766	UniRef90_P37102	30	88	UniRef50_A0A0J9EZG0	65.094	631	UniRef50_A0A0F0EP09	60.526	682	UniRef50_A0A0A8EDK3	43.265	730	UniRef50_A0A0M7PS95
3300028175_9	100	0.76	92	100	Bacteria	Proteobacteria	Gammaproteobacteria	GCA-2400775	0	0	Environmental	Aquatic	Marine	Inlet	marine	UniRef50_A0A2N3LXJ6	52.273	654	UniRef50_A0A0F7HNV7	46.818	1959	UniRef50_A0A0S8DMH7	66.781	874	UniRef50_A0A0K0XZG4	58.901	1146	UniRef50_A0A011QJ56	42.424	780	NA	NA	NA	UniRef50_A0A0U1XEK6	84.375	766	UniRef90_P37102	30	88	UniRef50_A0A0J9EZG0	65.094	633	UniRef50_A0A0F0EP09	60.526	684	UniRef50_A0A0A8EDK3	43.265	732	UniRef50_A0A0M7PS95
3300024327_14	100	0.88	92	100	Bacteria	Proteobacteria	Gammaproteobacteria	GCA-2400775	0	0	Environmental	Aquatic	Marine	Inlet	seawater	UniRef50_A0A2N3LXJ6	52.273	654	UniRef50_A4A6H1	45.783	745	UniRef50_A0A0S8DMH7	66.781	876	UniRef50_A0A0K0XZG4	58.901	1146	UniRef50_A0A011QJ56	42.424	778	NA	NA	NA	UniRef50_A0A0U1XEK6	84.375	768	UniRef90_P37102	30	90	UniRef50_A0A0J9EZG0	65.094	633	UniRef50_A0A0F0EP09	60.526	684	UniRef50_A0A0A8EDK3	43.265	732	UniRef50_A0A0M7PS95
3300020153_29	84.45	1.49	92	100	Bacteria	Proteobacteria	Alphaproteobacteria	Geminicoccales	Geminicoccaceae	0	Environmental	Aquatic	Thermal springs	Hot (42-90C)	sediment	UniRef50_A0A2N3LXJ6	69.767	640	UniRef50_A0A0J7JGS1	51.128	784	UniRef50_A0A0S8DMH7	61.754	853	UniRef50_A0A077B185	52.911	1183	UniRef90_B8ZSG6	52.532	940	UniRef90_A2C1K3	44.172	925	UniRef50_A0A0H3VBZ1	72.727	1153	UniRef90_P37102	35.714	81	UniRef50_A0A0J9EZG0	66.825	631	UniRef50_A0A011TAM5	70.408	586	UniRef50_A0A212QP01	56.452	741	NA
3300025364_4	95.85	1.99	100	100	Bacteria	Proteobacteria	Alphaproteobacteria	Geminicoccales	0	0	Environmental	Aquatic	Non-marine Saline and Alkaline	Hypersaline	Hypersaline mat	UniRef50_A0A2N3LXJ6	70.233	640	UniRef50_A0A059ECD3	57.273	1969	UniRef50_A0A0S8DMH7	60.702	853	UniRef50_A0A0K8MCN8	52.564	1170	UniRef90_A5E987	56.563	958	UniRef90_A2C1K3	42.724	927	UniRef50_A0A0H3VBZ1	74.026	1153	UniRef90_P37102	40.741	81	UniRef50_A0A0J9EZG0	63.507	631	UniRef50_A0A011TAM5	66.038	625	UniRef50_A0A0D1EHZ5	52.697	720	UniRef50_A0A0U3LYK7
3300025377_1	97.51	2.74	100	100	Bacteria	Proteobacteria	Alphaproteobacteria	Geminicoccales	Geminicoccaceae	0	Environmental	Aquatic	Non-marine Saline and Alkaline	Hypersaline	Hypersaline mat	UniRef50_A0A2N3LXJ6	70.233	640	UniRef50_A0A059ECD3	57.273	1969	UniRef50_A0A0S8DMH7	60.702	853	UniRef50_A0A0K8MCN8	52.564	1168	UniRef90_A5E987	56.563	958	UniRef90_A2C1K3	42.724	927	UniRef50_A0A0H3VBZ1	74.026	1153	UniRef90_P37102	40.741	79	UniRef50_A0A0J9EZG0	63.507	631	UniRef50_A0A011TAM5	66.038	625	UniRef50_A0A0D1EHZ5	52.697	718	UniRef50_A0A0U3LYK7
3300017509_13	94.61	0.2	100	100	Bacteria	Cyanobacteriota	Cyanobacteriia	Leptolyngbyales	Leptolyngbyaceae	Phormidesmis_A	Environmental	Aquatic	Freshwater	Ice	Glacier valley	UniRef50_A0A2N3LXJ6	54.667	669	UniRef50_A0A0I9QGZ2	56.269	1990	UniRef50_A0A0C1YHD6	65.495	922	UniRef50_A0A0S4N7E6	57.935	1191	UniRef90_B0BZF8	83.333	1035	UniRef90_B0BZF8	83.333	1035	sp|P54205|RBL_SYNY3	85.928	1407	UniRef90_P37102	35.714	67	UniRef50_A0A1V5Q9M4	41.696	844	UniRef50_A0A0H3K7R8	84.043	562	UniRef50_A0A0P7YY71	71.179	685	UniRef50_A0A2E0WE60
3300015202_4	96.22	1.89	100	100	Bacteria	Cyanobacteriota	Cyanobacteriia	Leptolyngbyales	Leptolyngbyaceae	Phormidesmis_A	Environmental	Terrestrial	Soil	Unclassified	Glacier forefield soil	UniRef50_A0A2N3LXJ6	54.667	669	UniRef50_A0A0I9QGZ2	56.269	1990	UniRef50_A0A0C1YHD6	66.134	924	UniRef50_A0A0S4N7E6	57.935	1191	UniRef90_B0BZF8	83.333	1035	UniRef90_B0BZF8	83.333	1035	sp|P54205|RBL_SYNY3	85.928	1405	UniRef90_P37102	35.714	69	UniRef50_A0A1V5Q9M4	41.696	846	UniRef50_A0A0H3K7R8	84.043	564	UniRef50_A0A0P7YY71	71.179	685	UniRef50_A0A2E0WE60
3300027799_6	90.34	0.89	100	100	Bacteria	Proteobacteria	Zetaproteobacteria	Mariprofundales	Mariprofundaceae	0	Environmental	Aquatic	Freshwater	Lake	sediment	UniRef50_A0A2X1IF72	34.711	1416	UniRef50_A0A0I9QGZ2	50.299	1995	UniRef50_A0A0S8DMH7	65.614	853	UniRef50_A0A0K0XZG4	62.827	1146	UniRef90_B2V6E2	49.091	822	UniRef50_Q03224	43.137	915	UniRef90_Q59462	85.745	1410	UniRef90_P37102	58.333	108	UniRef50_A0A0J9EZG0	66.346	624	UniRef50_A0A0C2RH90	59.346	634	UniRef50_A0A0S8GXJ1	47.755	699	UniRef50_A0A1D8I6P6
3300014060_42	97.9	1.01	100	100	Bacteria	Proteobacteria	Zetaproteobacteria	Mariprofundales	Mariprofundaceae	Ghiorsea	Environmental	Aquatic	Freshwater	Unclassified	Freshwater	UniRef50_A0A2N3LXJ6	53.774	628	UniRef50_A0A0J1GNF4	73.614	1348	UniRef50_A0A0S8DMH7	60.839	844	UniRef50_A0A0K2R2N0	43.197	2206	UniRef90_B2V6E2	50.896	832	UniRef90_A2C1K3	37.771	922	UniRef90_Q59462	83.191	1410	UniRef90_P37102	44.828	85	UniRef50_A0A0J9EZG0	69.417	616	UniRef50_A0A031WAQ2	52.582	636	UniRef50_A0A0S7XDC9	47.755	706	UniRef50_A0A0M7PS95
3300020215_10	89.28	3.23	92	100	Bacteria	Proteobacteria	Gammaproteobacteria	Methylococcales	Methylococcaceae	Methylocaldum	Environmental	Terrestrial	Soil	Sand	soil	UniRef50_A0A2N3LXJ6	61.086	658	UniRef50_A0A0I9QGZ2	51.187	2004	UniRef50_A0A0S8DMH7	64.111	861	UniRef50_A0A0K0XZG4	62.992	1143	UniRef90_B5ELA6	62.006	985	UniRef50_A0A0H3EEU8	29.187	615	sp|P54205|RBL_SYNY3	76.026	1387	UniRef90_P37102	61.111	108	UniRef50_A0A0P7XYW6	56.598	1006	UniRef50_A0A0F0EP09	63.043	688	UniRef50_A0A0A8EDK3	48.98	730	UniRef50_A0A0M7PS95
3300024344_17	95.62	3.69	92	100	Bacteria	Proteobacteria	Gammaproteobacteria	Methylococcales	Methylomonadaceae	0	Environmental	Aquatic	Marine	Volcanic	Deep subsurface	UniRef50_A0A2N3LXJ6	63.47	654	UniRef50_A0A0I9QGZ2	49.403	1992	UniRef50_A0A0S8DMH7	57.692	858	UniRef50_A0A0K0XZG4	57.031	1150	UniRef90_A8AMG4	46.296	930	NA	NA	NA	UniRef50_A0A0U1XEK6	70.703	766	NA	NA	NA	UniRef50_A0A0J9EZG0	66.038	636	UniRef50_A0A0F0EP09	66.216	664	UniRef50_A0A0A8EDK3	44.4	745	UniRef50_A0A1D8I6P6
3300020147_5	97.93	3.46	92	100	Bacteria	Proteobacteria	Gammaproteobacteria	Methylococcales	Methylococcaceae	Methylocaldum	Environmental	Terrestrial	Soil	Sand	soil	UniRef50_A0A2N3LXJ6	61.538	660	UniRef50_A0A0I9QGZ2	51.187	2004	UniRef50_A0A0S8DMH7	64.111	861	UniRef50_A0A0K0XZG4	62.992	1141	UniRef90_B5ELA6	62.006	987	UniRef50_A0A0H3EEU8	28.708	613	sp|P54205|RBL_SYNY3	76.026	1389	UniRef90_P37102	61.111	108	UniRef50_A0A0P7XYW6	56.598	1006	UniRef50_A0A0F0EP09	63.043	690	UniRef50_A0A0A8EDK3	48.98	730	UniRef50_A0A0M7PS95
3300024344_11	99.25	2.49	92	100	Bacteria	Proteobacteria	Gammaproteobacteria	Methylococcales	Methylomonadaceae	0	Environmental	Aquatic	Marine	Volcanic	Deep subsurface	UniRef50_A0A2N3LXJ6	63.47	654	UniRef50_I4C003	46.906	919	UniRef50_A0A0S8DMH7	57.544	855	UniRef50_A0A0K0XZG4	59.115	1150	UniRef50_A0A2S6SDL1	40.154	769	NA	NA	NA	UniRef50_F6LQU8	71.429	504	NA	NA	NA	UniRef50_A0A0W0R2Z3	54.734	1011	UniRef50_A0A0F0EP09	63.556	672	UniRef50_A0A0J8GMM2	43.775	736	UniRef50_A0A0M7PS95
3300009703_19	99.25	2.15	92	100	Bacteria	Proteobacteria	Gammaproteobacteria	Methylococcales	Methylomonadaceae	0	Environmental	Aquatic	Marine	Volcanic	Deep subsurface	UniRef50_A0A2N3LXJ6	63.47	654	UniRef50_I4C003	46.906	921	UniRef50_A0A0S8DMH7	57.544	855	UniRef50_A0A0K0XZG4	59.115	1150	UniRef50_A0A2S6SDL1	40.154	769	NA	NA	NA	UniRef50_F6LQU8	71.429	504	NA	NA	NA	UniRef50_A0A0J9EZG0	68.868	633	UniRef50_A0A0F0EP09	63.556	672	UniRef50_A0A0J8GMM2	43.775	738	UniRef50_A0A0M7PS95
3300020154_4	99.66	3.71	92	100	Bacteria	Proteobacteria	Gammaproteobacteria	Methylococcales	Methylococcaceae	Methylocaldum	Environmental	Terrestrial	Soil	Sand	soil	UniRef50_A0A2N3LXJ6	61.086	658	UniRef50_A0A0I9QGZ2	51.187	2004	UniRef50_A0A0S8DMH7	64.111	861	UniRef50_A0A0K0XZG4	62.992	1143	UniRef90_B5ELA6	62.006	985	UniRef50_A0A0H3EEU8	29.187	615	sp|P54205|RBL_SYNY3	76.026	1387	UniRef90_P37102	61.111	108	UniRef50_A0A0P7XYW6	56.598	1006	UniRef50_A0A0F0EP09	63.043	688	UniRef50_A0A0A8EDK3	48.98	730	UniRef50_A0A0M7PS95
3300020131_5	99.75	3.75	92	100	Bacteria	Proteobacteria	Gammaproteobacteria	Methylococcales	Methylococcaceae	Methylocaldum	Environmental	Terrestrial	Soil	Sand	soil	UniRef50_A0A2N3LXJ6	61.991	660	UniRef50_A0A0I9QGZ2	51.335	2004	UniRef50_A0A0S8DMH7	63.415	861	UniRef50_A0A0K0XZG4	62.24	1152	UniRef90_B3R3R6	63.303	981	UniRef50_A0A086BP69	26.364	532	sp|P54205|RBL_SYNY3	77.106	1387	UniRef90_P37102	63.889	108	UniRef50_A0A0P7XYW6	56.932	1002	UniRef50_A0A0F0EP09	64.159	676	UniRef50_A0A0A8EDK3	48.163	732	UniRef50_A0A0M7PS95
3300021057_4	99.88	2.55	92	100	Bacteria	Proteobacteria	Gammaproteobacteria	Methylococcales	Methylococcaceae	Methylocaldum	Environmental	Terrestrial	Soil	Sand	soil	UniRef50_A0A2N3LXJ6	61.991	660	UniRef50_A0A0F7HNV7	50.673	1993	UniRef50_A0A0S8DMH7	63.415	859	UniRef50_A0A0K0XZG4	61.979	1152	UniRef90_A1WZH0	63.063	990	UniRef50_A0A086BP69	26.415	522	sp|P54205|RBL_SYNY3	76.242	1387	UniRef90_P37102	61.111	106	UniRef50_A0A0P7XYW6	56.342	1000	UniRef50_A0A0F0EP09	63.717	676	UniRef50_A0A0A8EDK3	48.98	732	UniRef50_A0A0M7PS95
3300011013_14	92.31	1.42	100	100	Bacteria	Actinobacteriota	Acidimicrobiia	Microtrichales	UBA11606	UBA11606	Environmental	Aquatic	Marine	Volcanic	Deep subsurface	UniRef50_A0A2N3LXJ6	51.818	657	UniRef50_A0A059ECD3	53.953	1924	UniRef50_A0A0S8DMH7	64.912	853	UniRef50_A0A0D8FUS2	50.802	1107	UniRef90_B8ZSG6	58.559	991	UniRef90_A2C1K3	39.571	925	sp|P54205|RBL_SYNY3	75.378	1389	UniRef90_P37102	33.333	81	UniRef50_A0A143Z544	62.799	877	UniRef50_A0A011TAM5	65.116	634	UniRef50_A0A133YN98	45.098	762	UniRef50_Q0AUC3
3300009703_25	93.16	1.28	100	100	Bacteria	Actinobacteriota	Acidimicrobiia	Microtrichales	UBA11606	UBA11606	Environmental	Aquatic	Marine	Volcanic	Deep subsurface	UniRef50_A0A2N3LXJ6	51.818	657	UniRef50_A0A059ECD3	53.953	1926	UniRef50_A0A0S8DMH7	64.912	855	UniRef50_A0A0D8FUS2	50.802	1107	UniRef90_B8ZSG6	58.559	993	UniRef90_A2C1K3	39.571	927	sp|P54205|RBL_SYNY3	75.378	1387	UniRef90_P37102	33.333	81	UniRef50_A0A143Z544	62.799	879	UniRef50_A0A011TAM5	65.116	636	UniRef50_A0A133YN98	45.098	762	UniRef50_Q0AUC3
3300024344_22	95.73	1.28	100	100	Bacteria	Actinobacteriota	Acidimicrobiia	Microtrichales	UBA11606	UBA11606	Environmental	Aquatic	Marine	Volcanic	Deep subsurface	UniRef50_A0A2N3LXJ6	51.818	655	UniRef50_A0A059ECD3	53.953	1926	UniRef50_A0A0S8DMH7	64.912	855	UniRef50_A0A0D8FUS2	50.802	1105	UniRef90_B8ZSG6	58.559	993	UniRef90_A2C1K3	39.571	927	sp|P54205|RBL_SYNY3	75.378	1387	UniRef90_P37102	33.333	79	UniRef50_A0A143Z544	62.799	879	UniRef50_A0A011TAM5	65.116	636	UniRef50_A0A133YN98	45.098	760	UniRef50_Q0AUC3
3300027878_36	96.23	0.55	100	100	Bacteria	Cyanobacteriota	Cyanobacteriia	Neosynechococcales	Neosynechococcaceae	0	Environmental	Aquatic	Freshwater	Ice	Freshwater	UniRef50_A0A2N3LXJ6	57.466	660	UniRef50_A0A0I9QGZ2	56.334	1993	UniRef50_A0A0C1YHD6	70.033	916	UniRef50_A0A0S4N7E6	56.892	1197	UniRef90_B1XLK5	79.42	1035	UniRef90_B0BZF8	79.37	1038	sp|P54205|RBL_SYNY3	85.714	1407	UniRef90_P37102	35.484	78	UniRef50_A0A0J9EZG0	83.105	657	UniRef50_A0A0H3K7R8	84.574	562	UniRef50_A0A0P7YY71	68.559	687	UniRef50_A0A2E0WE60
3300027607_4	98.36	2.69	100	100	Bacteria	Cyanobacteriota	Cyanobacteriia	Neosynechococcales	Neosynechococcaceae	0	Environmental	Aquatic	Marine	Unclassified	Marine	UniRef50_A0A2N3LXJ6	56.306	663	UniRef50_A0A0I9QGZ2	56.036	1993	UniRef50_A0A0C1YHD6	77.564	931	UniRef50_A0A0B5FSX8	59.536	1162	UniRef90_B0JH56	79.532	1023	UniRef90_B0BZF8	79.083	1036	sp|P54205|RBL_SYNY3	86.354	1407	NA	NA	NA	UniRef50_A0A0J9EZG0	83.258	663	UniRef50_A0A0H3K7R8	82.902	579	UniRef50_A0A0P7YY71	74.459	691	UniRef50_A0A2E0WE60
3300000447_4	97.7	1.49	92	100	Bacteria	Proteobacteria	Gammaproteobacteria	Nitrococcales	Halorhodospiraceae	Alkalilimnicola	Environmental	Aquatic	Non-marine Saline and Alkaline	Alkaline	Alkaline sediment	UniRef50_A0A090SPI6	54.044	807	UniRef50_A0A0J1GNF4	64.68	1359	UniRef50_A0A0S8DMH7	71.678	856	UniRef50_A0A0K0XZG4	62.141	1149	UniRef50_A0A3Y6DAS8	54.375	478	NA	NA	NA	sp|P54205|RBL_SYNY3	76.458	1389	UniRef90_P37102	66.667	108	UniRef50_A0A0J9EZG0	67.773	633	UniRef50_A0A0F0EP09	67.117	664	UniRef50_A0A0S7XDC9	47.619	739	UniRef50_A0A0M7PS95
3300025079_9	75.57	1.58	92	100	Bacteria	Proteobacteria	Gammaproteobacteria	Nitrosococcales	Methylophagaceae	Methylophaga	Environmental	Aquatic	Marine	Oceanic	Marine	UniRef50_A0A2N3LXJ6	51.415	633	UniRef50_A0A0F7HNV7	50.679	1957	UniRef50_A0A0S8DMH7	62.676	850	UniRef50_A0A0K0XZG4	61.053	1138	UniRef90_B5ELA6	63.772	997	NA	NA	NA	sp|P54205|RBL_SYNY3	77.322	1387	NA	NA	NA	UniRef50_A0A0J9EZG0	67.757	640	UniRef50_A0A0F0EP09	62.281	682	UniRef50_A0A0A0BFS1	77.637	711	UniRef50_A0A6N1YCB7
3300025216_4	77.59	2.59	92	100	Bacteria	Proteobacteria	Gammaproteobacteria	Nitrosococcales	Methylophagaceae	Methylophaga	Environmental	Aquatic	Marine	Oceanic	Deep ocean	UniRef50_A0A2N3LXJ6	51.415	631	UniRef50_A0A0I9QGZ2	50	1954	UniRef50_A0A0S8DMH7	62.676	850	UniRef50_A0A0K0XZG4	61.579	1138	UniRef90_B5ELA6	63.11	981	UniRef50_A0A086BP69	21.081	465	sp|P54205|RBL_SYNY3	77.322	1389	UniRef90_P37102	29.63	81	UniRef50_A0A132C1R9	49.842	937	UniRef50_A0A0F0EP09	62.281	682	UniRef50_A0A0A0BFS1	78.059	711	UniRef50_A0A0M7PS95
3300027832_61	95.07	1.96	92	100	Bacteria	Proteobacteria	Gammaproteobacteria	Nitrosococcales	Methylophagaceae	0	Environmental	Aquatic	Freshwater	Ice	Freshwater	UniRef50_A0A2N3LXJ6	47.982	666	UniRef50_A0A0I9QGZ2	49.621	1953	UniRef50_A0A0S8DMH7	64.664	847	UniRef50_A0A0K0XZG4	58.225	1149	UniRef90_B5ELA6	62.974	1024	NA	NA	NA	UniRef50_A0A0U1XEK6	87.5	766	UniRef90_P37102	44.444	79	UniRef50_A0A0J9EZG0	66.047	643	UniRef50_A0A0F0EP09	61.062	678	UniRef50_A0A0A0BFS1	75	708	UniRef50_A0A0M7PS95
3300025039_9	100	0.9	92	100	Bacteria	Proteobacteria	Gammaproteobacteria	Nitrosococcales	Methylophagaceae	Methylophaga	Environmental	Aquatic	Marine	Oceanic	Marine	UniRef50_A0A2N3LXJ6	51.887	633	UniRef50_A0A0F7HNV7	50.679	1957	UniRef50_A0A0S8DMH7	62.676	850	UniRef50_A0A0K0XZG4	60.789	1138	UniRef90_B5ELA6	63.72	981	NA	NA	NA	sp|P54205|RBL_SYNY3	77.322	1387	UniRef90_P37102	29.032	91	UniRef50_A0A132C1R9	48.896	939	UniRef50_A0A0F0EP09	62.281	684	UniRef50_A0A0A0BFS1	77.637	709	UniRef50_A0A0M7PS95
3300017467_3	98.35	0.71	100	100	Bacteria	Cyanobacteriota	Cyanobacteriia	PCC-7407	PCC-7407	0	Environmental	Aquatic	Thermal springs	Hot (42-90C)	Hot spring	UniRef50_A0A2N3LXJ6	57.919	658	UniRef50_A0A0I9QGZ2	55.456	1989	UniRef50_A0A0C1YHD6	77.564	928	UniRef50_A0A0B5FSX8	59.021	1162	UniRef90_B1WQ07	86.377	1033	UniRef90_B0BZF8	82.647	1018	sp|P54205|RBL_SYNY3	89.126	1405	UniRef90_P37102	41.935	91	UniRef50_A0A0J9EZG0	85.782	631	UniRef50_A0A0H3K7R8	84.409	556	UniRef50_A0A0P7YY71	71.179	687	UniRef50_A0A2E0WE60
3300025354_3	87.92	1.22	100	100	Bacteria	Cyanobacteriota	Cyanobacteriia	Phormidesmiales	Phormidesmiaceae	PCC-6406	Environmental	Aquatic	Non-marine Saline and Alkaline	Hypersaline	Hypersaline mat	UniRef50_A0A2N3LXJ6	55.856	663	UniRef50_A0A0I9QGZ2	56.587	1986	UniRef50_A0A0C1YHD6	94.34	954	UniRef50_A0A0B5FSX8	57.761	1177	UniRef90_B0BZF8	85.294	1020	UniRef90_B0BZF8	85.294	1020	sp|P54205|RBL_SYNY3	85.288	1407	UniRef90_P37102	47.222	108	UniRef50_A0A0J9EZG0	81.448	663	UniRef50_A0A0H3K7R8	80.729	574	UniRef50_A0A0P7YY71	68.559	685	UniRef50_A0A2E0WE60
3300013132_43	95.02	1	100	100	Bacteria	Cyanobacteriota	Cyanobacteriia	Phormidesmiales	Phormidesmiaceae	Nodosilinea	Environmental	Aquatic	Freshwater	Lake	freshwater	UniRef50_A0A2N3LXJ6	52.466	664	UniRef50_A0A0I9QGZ2	55.988	1986	UniRef50_A0A0C1YHD6	77.316	934	UniRef50_A0A0B5FSX8	57.99	1164	UniRef90_B0BZF8	85.588	1020	UniRef90_B0BZF8	85.588	1020	sp|P54205|RBL_SYNY3	84.435	1407	UniRef90_P37102	37.931	87	UniRef50_A0A0J9EZG0	80.543	663	UniRef50_A0A0H3K7R8	82.888	561	UniRef50_A0A0P7YY71	68.996	685	UniRef50_A0A2E0WE60
3300025384_2	95.11	1.9	100	100	Bacteria	Cyanobacteriota	Cyanobacteriia	Phormidesmiales	Phormidesmiaceae	Nodosilinea	Environmental	Aquatic	Non-marine Saline and Alkaline	Hypersaline	Hypersaline mat	UniRef50_A0A2N3LXJ6	53.571	667	UniRef50_A0A0I9QGZ2	58.146	1989	UniRef50_A0A0C1YHD6	79.421	930	UniRef50_A0A0B5FSX8	59.794	1162	UniRef90_B0BZF8	86.765	1018	UniRef90_B0BZF8	86.765	1018	sp|P54205|RBL_SYNY3	85.075	1405	UniRef90_P37102	38.71	91	UniRef50_A0A0J9EZG0	80.09	663	UniRef50_A0A0H3K7R8	86.022	558	UniRef50_A0A0P7YY71	71.121	696	UniRef50_A0A2E0WE60
3300013126_37	95.29	0.72	100	100	Bacteria	Cyanobacteriota	Cyanobacteriia	Phormidesmiales	Phormidesmiaceae	Nodosilinea	Environmental	Aquatic	Freshwater	Lake	freshwater	UniRef50_A0A2N3LXJ6	52.466	664	UniRef50_A0A0I9QGZ2	55.988	1984	UniRef50_A0A0C1YHD6	77.316	934	UniRef50_A0A0B5FSX8	57.99	1162	UniRef90_B0BZF8	85.588	1020	UniRef90_B0BZF8	85.588	1020	sp|P54205|RBL_SYNY3	84.435	1405	UniRef90_P37102	37.931	85	UniRef50_A0A0J9EZG0	80.543	661	UniRef50_A0A0H3K7R8	82.888	561	UniRef50_A0A0P7YY71	68.996	687	UniRef50_A0A2E0WE60
3300014720_26	95.29	0.86	100	100	Bacteria	Cyanobacteriota	Cyanobacteriia	Phormidesmiales	Phormidesmiaceae	Nodosilinea	Environmental	Aquatic	Freshwater	Lake	freshwater	UniRef50_A0A2N3LXJ6	52.466	666	UniRef50_A0A0I9QGZ2	55.897	1839	UniRef50_A0A0C1YHD6	77.316	934	UniRef50_A0A0B5FSX8	57.99	1164	UniRef90_B0BZF8	85.588	1020	UniRef90_B0BZF8	85.588	1020	sp|P54205|RBL_SYNY3	84.435	1407	UniRef90_P37102	37.931	85	UniRef50_A0A0J9EZG0	80.543	661	UniRef50_A0A0H3K7R8	82.888	561	UniRef50_A0A0P7YY71	68.996	687	UniRef50_A0A2E0WE60
3300021517_10	96.2	4.53	100	100	Bacteria	Cyanobacteriota	Cyanobacteriia	Phormidesmiales	Phormidesmiaceae	Nodosilinea	Environmental	Aquatic	Freshwater	Lake	Freshwater sediment	UniRef50_A0A2N3LXJ6	52.466	664	UniRef50_A0A0I9QGZ2	57.997	1989	UniRef50_A0A0C1YHD6	76.645	909	UniRef50_A0A0B5FSX8	58.763	1164	UniRef90_B0BZF8	84.483	1033	UniRef90_B0BZF8	84.483	1033	sp|P54205|RBL_SYNY3	84.222	1405	UniRef90_P37102	37.5	96	UniRef50_A0A0J9EZG0	81.448	661	UniRef50_A0A0H3K7R8	83.333	556	UniRef50_A0A0P7YY71	70.259	696	UniRef50_A0A2E0WE60
3300025348_1	97.83	2.26	100	100	Bacteria	Cyanobacteriota	Cyanobacteriia	Phormidesmiales	Phormidesmiaceae	Nodosilinea	Environmental	Aquatic	Non-marine Saline and Alkaline	Hypersaline	Hypersaline mat	UniRef50_A0A2N3LXJ6	53.571	667	UniRef50_A0A0I9QGZ2	58.296	1989	UniRef50_A0A0C1YHD6	79.421	928	UniRef50_A0A0B5FSX8	59.794	1162	UniRef90_B0BZF8	86.765	1020	UniRef90_B0BZF8	86.765	1020	sp|P54205|RBL_SYNY3	85.075	1407	UniRef90_P37102	38.71	91	UniRef50_A0A1V5Q9M4	42.958	838	UniRef50_A0A0H3K7R8	86.022	556	UniRef50_A0A0P7YY71	71.121	694	UniRef50_A0A2E0WE60
3300025354_1	97.83	2.26	100	100	Bacteria	Cyanobacteriota	Cyanobacteriia	Phormidesmiales	Phormidesmiaceae	Nodosilinea	Environmental	Aquatic	Non-marine Saline and Alkaline	Hypersaline	Hypersaline mat	UniRef50_A0A2N3LXJ6	53.571	669	UniRef50_A0A0I9QGZ2	58.146	1987	UniRef50_A0A0C1YHD6	79.421	930	UniRef50_A0A0B5FSX8	59.794	1162	UniRef90_B0BZF8	86.765	1020	UniRef90_B0BZF8	86.765	1020	sp|P54205|RBL_SYNY3	85.075	1405	UniRef90_P37102	38.71	91	UniRef50_A0A1V5Q9M4	42.606	840	UniRef50_A0A0H3K7R8	86.022	556	UniRef50_A0A0P7YY71	71.121	696	UniRef50_A0A2E0WE60
3300025364_1	98.37	2.81	100	100	Bacteria	Cyanobacteriota	Cyanobacteriia	Phormidesmiales	Phormidesmiaceae	Nodosilinea	Environmental	Aquatic	Non-marine Saline and Alkaline	Hypersaline	Hypersaline mat	UniRef50_A0A2N3LXJ6	53.571	667	UniRef50_A0A0I9QGZ2	58.146	1989	UniRef50_A0A0C1YHD6	79.421	928	UniRef50_A0A0B5FSX8	59.794	1164	UniRef90_B0BZF8	86.765	1018	UniRef90_B0BZF8	86.765	1018	sp|P54205|RBL_SYNY3	85.075	1405	UniRef90_P37102	38.71	91	UniRef50_A0A1V5Q9M4	42.958	838	UniRef50_A0A0H3K7R8	86.022	558	UniRef50_A0A0P7YY71	71.121	694	UniRef50_A0A2E0WE60
3300025347_1	98.64	3.12	100	100	Bacteria	Cyanobacteriota	Cyanobacteriia	Phormidesmiales	Phormidesmiaceae	Nodosilinea	Environmental	Aquatic	Non-marine Saline and Alkaline	Hypersaline	Hypersaline mat	UniRef50_A0A2N3LXJ6	53.571	667	UniRef50_A0A0I9QGZ2	58.146	1989	UniRef50_A0A0C1YHD6	79.421	930	UniRef50_A0A0B5FSX8	59.794	1164	UniRef90_B0BZF8	86.765	1018	UniRef90_B0BZF8	86.765	1018	sp|P54205|RBL_SYNY3	85.075	1407	UniRef90_P37102	38.71	93	UniRef50_A0A1V5Q9M4	42.958	838	UniRef50_A0A0H3K7R8	86.022	556	UniRef50_A0A0P7YY71	71.121	696	UniRef50_A0A2E0WE60
3300025347_2	99.18	1.49	100	100	Bacteria	Cyanobacteriota	Cyanobacteriia	Phormidesmiales	Phormidesmiaceae	Phormidesmis	Environmental	Aquatic	Non-marine Saline and Alkaline	Hypersaline	Hypersaline mat	UniRef50_A0A2N3LXJ6	54.911	667	UniRef50_A0A0I9QGZ2	54.559	1990	UniRef50_A0A0C1YHD6	82.201	927	UniRef50_A0A0B5FSX8	59.536	1162	UniRef90_B0BZF8	83.284	1023	UniRef90_B0BZF8	83.284	1023	sp|P54205|RBL_SYNY3	83.439	1413	UniRef90_P37102	34.483	85	UniRef50_A0A0J9EZG0	77.376	663	UniRef50_A0A0H3K7R8	82.888	559	UniRef50_A0A0P7YY71	100	705	UniRef50_A0A162QCI0
3300027870_38	81.74	1.21	92	100	Bacteria	Actinobacteriota	Actinobacteria	Propionibacteriales	Nocardioidaceae	0	Environmental	Aquatic	Freshwater	Lentic	Freshwater and sediment	UniRef50_A0A2N3LXJ6	60.09	661	UniRef50_U4V179	40.625	864	UniRef50_A0A0S7ZT95	63.59	574	UniRef50_A0A133ZF42	52.296	1168	UniRef90_A1VNR3	67.761	976	UniRef90_B0BZF8	41.246	940	UniRef50_A0A0U1XEK6	76.172	766	UniRef90_P37102	44.444	81	UniRef50_A0A0Q9LHG0	70.468	1026	UniRef50_A0A0R2PV13	64.118	508	UniRef50_A0A087AD00	53.731	601	UniRef50_A0A0N1NKL7
3300002544_11	89.27	1.27	92	100	Bacteria	Actinobacteriota	Actinobacteria	Propionibacteriales	Propionibacteriaceae	Tessaracoccus	Environmental	Terrestrial	Deep subsurface	Clay	Deep subsurface	UniRef50_A0A2N3LXJ6	59.193	652	UniRef50_A0A031GWD2	58.807	2046	UniRef50_A0A0S8DMH7	62.676	844	UniRef50_A0A0B5FSX8	49.114	1180	UniRef90_B3DWS5	40.111	1051	UniRef50_A0A086BP69	33.641	568	UniRef50_A0A0U1XEK6	73.047	766	UniRef90_P37102	45.455	97	UniRef50_A0A0Q9LHG0	72.861	1017	UniRef50_A0A249KGY9	52.558	642	UniRef50_A0A100JAV1	47.331	843	UniRef50_A0A3P1WK44
3300009556_6	93.87	1.04	92	100	Bacteria	Actinobacteriota	Actinobacteria	Propionibacteriales	Propionibacteriaceae	Propionicimonas	Environmental	Terrestrial	Geologic	Unclassified	Permafrost	UniRef50_A0A2N3LXJ6	59.641	661	UniRef50_A6VKQ4	44.898	733	UniRef50_A0A0S8DMH7	60.702	853	UniRef50_A0A133ZF42	49.49	1168	UniRef90_A8I541	51.976	984	UniRef50_A0A0H3EEU8	29.082	577	UniRef50_A0A0U1XEK6	76.172	768	UniRef90_P37102	48.649	100	UniRef50_A0A1M2YAQ7	51.22	861	UniRef50_A0A011TAM5	59.908	651	UniRef50_A0A087AD00	53.061	586	UniRef50_A0A177HGZ0
3300020171_9	95.42	0.52	92	100	Bacteria	Actinobacteriota	Actinobacteria	Propionibacteriales	Propionibacteriaceae	Propionicimonas	Environmental	Aquatic	Freshwater	Groundwater	Groundwater	UniRef50_A0A2N3LXJ6	60.538	661	UniRef50_A0A031GWD2	57.787	2131	UniRef50_A0A0S8DMH7	56.842	853	UniRef50_A0A0P1M273	49.497	1180	UniRef90_A8I541	53.211	973	UniRef50_A0A0H3EEU8	29.082	577	UniRef50_A0A0U1XEK6	75.391	766	UniRef90_P37102	41.379	85	UniRef50_A0A1M2YAQ7	51.916	861	UniRef50_A0A249KGY9	53.333	625	UniRef50_A0A087AD00	55.33	589	UniRef50_Q0AUC3
3300009083_117	76.79	1.18	100	100	Bacteria	Cyanobacteriota	Cyanobacteriia	Pseudanabaenales	Pseudanabaenaceae	0	Environmental	Aquatic	Freshwater	Ice	Freshwater	UniRef50_A0A2N3LXJ6	60.633	658	UniRef50_A0A0I9QGZ2	56.567	1983	UniRef50_A0A0C1YHD6	68.932	927	UniRef50_A0A0B5FSX8	58.543	1191	UniRef90_B0BZF8	80.938	1023	UniRef90_B0BZF8	80.938	1023	sp|P54205|RBL_SYNY3	84.648	1407	UniRef90_P37102	40.741	72	UniRef50_A0A1V5Q9M4	40.214	838	UniRef50_A0A0H3K7R8	82.486	529	UniRef50_A0A0P7YY71	60.515	697	UniRef50_A0A2E0WE60
3300027816_13	79.01	0.94	92	100	Bacteria	Cyanobacteriota	Cyanobacteriia	Pseudanabaenales	Pseudanabaenaceae	Pseudanabaena	Environmental	Aquatic	Freshwater	Lentic	Freshwater lake	UniRef50_A0A2N3LXJ6	52.679	667	UniRef50_A0A0I9QGZ2	56.593	1615	UniRef50_A0A0S8DMH7	67.235	877	UniRef50_M5R6D2	51.136	790	UniRef90_B1XLK5	78.035	1038	UniRef90_B0BZF8	76.791	1041	sp|P54205|RBL_SYNY3	87.821	1402	UniRef90_P37102	32.258	93	UniRef50_A0A1V5Q9M4	40.214	838	UniRef50_A0A0H3K7R8	84.817	571	UniRef50_A0A0P7YY71	59.494	709	UniRef50_A0A2E0WE60
3300014720_16	89.54	2.44	100	100	Bacteria	Cyanobacteriota	Cyanobacteriia	Pseudanabaenales	Pseudanabaenaceae	Pseudanabaena	Environmental	Aquatic	Freshwater	Lake	freshwater	UniRef50_A0A2N3LXJ6	53.125	667	UniRef50_A4A6H1	52.823	735	UniRef50_A0A0S8DMH7	69.966	879	UniRef50_A0A0B5FSX8	60.567	1161	UniRef90_B1XLK5	79.48	1038	UniRef90_B0BZF8	78.223	1041	sp|P54205|RBL_SYNY3	87.821	1404	NA	NA	NA	UniRef50_A0A0J9EZG0	81.279	657	UniRef50_A0A0H3K7R8	84.293	571	UniRef50_A0A0P7YY71	60.759	709	UniRef50_A0A2E0WE60
3300015196_10	91.12	1.3	92	100	Bacteria	Cyanobacteriota	Cyanobacteriia	Pseudanabaenales	Pseudanabaenaceae	Pseudanabaena	Environmental	Terrestrial	Soil	Unclassified	Glacier forefield soil	UniRef50_A0A2N3LXJ6	49.776	666	UniRef50_A0A0I9QGZ2	57.064	1614	UniRef50_A0A0S8DMH7	65.188	879	UniRef50_A0A0B5FSX8	62.113	1159	UniRef90_B1XLK5	79.191	1038	UniRef90_B0BZF8	76.791	1041	sp|P54205|RBL_SYNY3	87.607	1402	NA	NA	NA	UniRef50_A0A0J9EZG0	80.822	657	UniRef50_N1NNE7	39.444	1074	UniRef50_A0A0P7YY71	59.916	711	UniRef50_A0A2E0WE60
3300013126_16	91.85	3.81	92	100	Bacteria	Cyanobacteriota	Cyanobacteriia	Pseudanabaenales	Pseudanabaenaceae	Pseudanabaena	Environmental	Aquatic	Freshwater	Lake	freshwater	UniRef50_A0A2N3LXJ6	53.125	669	UniRef50_A0A0I9QGZ2	55.988	1975	UniRef50_A0A0S8DMH7	69.966	877	UniRef50_A0A0B5FSX8	60.309	1161	UniRef90_B1XLK5	79.48	1038	UniRef90_B0BZF8	78.223	1041	sp|P54205|RBL_SYNY3	87.821	1404	NA	NA	NA	UniRef50_A0A1V5Q9M4	41.053	838	UniRef50_N1NNE7	39.945	1072	UniRef50_A0A0P7YY71	60.759	709	UniRef50_A0A2E0WE60
3300027878_70	92.45	4.01	100	100	Bacteria	Cyanobacteriota	Cyanobacteriia	Pseudanabaenales	Pseudanabaenaceae	0	Environmental	Aquatic	Freshwater	Ice	Freshwater	UniRef50_A0A2N3LXJ6	60.633	660	UniRef50_A0A0I9QGZ2	56.567	1983	UniRef50_A0A0C1YHD6	68.932	925	UniRef50_A0A0B5FSX8	58.543	1189	UniRef90_B0BZF8	80.938	1021	UniRef90_B0BZF8	80.938	1021	sp|P54205|RBL_SYNY3	84.648	1405	UniRef90_P37102	40.741	72	UniRef50_A0A1V5Q9M4	40.569	838	UniRef50_A0A0H3K7R8	83.246	573	UniRef50_A0A0P7YY71	60.515	699	UniRef50_A0A2E0WE60
3300027823_36	93.4	1.65	100	100	Bacteria	Cyanobacteriota	Cyanobacteriia	Pseudanabaenales	Pseudanabaenaceae	0	Environmental	Aquatic	Freshwater	Ice	Freshwater	UniRef50_A0A2N3LXJ6	60.633	658	UniRef50_A0A0I9QGZ2	56.567	1981	UniRef50_A0A0C1YHD6	69.256	927	UniRef50_A0A0B5FSX8	58.543	1189	UniRef90_B0BZF8	80.938	1021	UniRef90_B0BZF8	80.938	1021	sp|P54205|RBL_SYNY3	84.648	1405	UniRef90_P37102	40.741	72	UniRef50_A0A1V5Q9M4	40.214	838	UniRef50_A0A0H3K7R8	83.246	573	UniRef50_A0A0P7YY71	60.515	699	UniRef50_A0A2E0WE60
3300015198_8	93.51	4.06	92	100	Bacteria	Cyanobacteriota	Cyanobacteriia	Pseudanabaenales	Pseudanabaenaceae	Pseudanabaena	Environmental	Terrestrial	Soil	Unclassified	Glacier forefield soil	UniRef50_A0A2N3LXJ6	49.776	664	UniRef50_A0A0I9QGZ2	55.689	1977	UniRef50_A0A0S8DMH7	65.188	877	UniRef50_A0A0B5FSX8	62.113	1159	UniRef90_B1XLK5	79.191	1036	UniRef90_B0BZF8	76.791	1039	sp|P54205|RBL_SYNY3	87.821	1404	NA	NA	NA	UniRef50_A0A0J9EZG0	80.822	657	UniRef50_N1NNE7	39.444	1074	UniRef50_A0A0P7YY71	59.916	709	UniRef50_A0A2E0WE60
3300027850_51	93.55	2.59	100	100	Bacteria	Cyanobacteriota	Cyanobacteriia	Pseudanabaenales	Pseudanabaenaceae	0	Environmental	Aquatic	Freshwater	Ice	Freshwater	UniRef50_A0A2N3LXJ6	60.633	660	UniRef50_A0A0I9QGZ2	56.949	1959	UniRef50_A0A0C1YHD6	69.256	925	UniRef50_A0A0B5FSX8	58.543	1189	UniRef90_B0BZF8	80.938	1023	UniRef90_B0BZF8	80.938	1023	sp|P54205|RBL_SYNY3	84.648	1405	UniRef90_P37102	40.741	70	UniRef50_A0A1V5Q9M4	40.214	840	UniRef50_A0A0H3K7R8	83.246	573	UniRef50_A0A0P7YY71	60.515	699	UniRef50_A0A2E0WE60
3300014060_21	95.28	0.47	100	100	Bacteria	Cyanobacteriota	Cyanobacteriia	Pseudanabaenales	Pseudanabaenaceae	Pseudanabaena	Environmental	Aquatic	Freshwater	Unclassified	Freshwater	UniRef50_A0A2N3LXJ6	51.818	655	UniRef50_A0A0I9QGZ2	56.287	1977	UniRef50_A0A0S8DMH7	67.235	877	UniRef50_A0A0B5FSX8	61.34	1161	UniRef90_B1XLK5	79.191	1036	UniRef90_B0BZF8	76.791	1039	sp|P54205|RBL_SYNY3	88.462	1404	NA	NA	NA	UniRef50_A0A0J9EZG0	78.995	655	UniRef50_A0A0H3K7R8	84.293	571	UniRef50_A0A0P7YY71	57.083	720	UniRef50_A0A2E0WE60
3300027793_7	96.93	3.54	100	100	Bacteria	Cyanobacteriota	Cyanobacteriia	Pseudanabaenales	Pseudanabaenaceae	Pseudanabaena	Environmental	Aquatic	Freshwater	Lentic	Freshwater lake	UniRef50_A0A2N3LXJ6	51.584	655	UniRef50_A0A0I9QGZ2	56.287	1977	UniRef50_A0A0S8DMH7	69.966	877	UniRef50_A0A0B5FSX8	59.794	1159	UniRef90_B1XLK5	80.655	1008	UniRef90_B0BZF8	78.779	1026	sp|P54205|RBL_SYNY3	88.248	1404	UniRef90_P37102	30.303	96	UniRef50_A0A1V5Q9M4	40.351	838	UniRef50_A0A0H3K7R8	84.293	571	UniRef50_A0A0P7YY71	58.228	711	UniRef50_A0A2E0WE60
3300015204_10	97.01	0.71	100	100	Bacteria	Cyanobacteriota	Cyanobacteriia	Pseudanabaenales	Pseudanabaenaceae	Pseudanabaena	Environmental	Terrestrial	Soil	Unclassified	Glacier forefield soil	UniRef50_A0A2N3LXJ6	49.776	664	UniRef50_A0A0I9QGZ2	55.689	1975	UniRef50_A0A0S8DMH7	65.188	879	UniRef50_A0A0B5FSX8	62.113	1159	UniRef90_B1XLK5	79.48	1036	UniRef90_B0BZF8	76.504	1039	sp|P54205|RBL_SYNY3	87.821	1402	NA	NA	NA	UniRef50_A0A0J9EZG0	80.822	655	UniRef50_A0A0H3K7R8	83.246	571	UniRef50_A0A0P7YY71	59.916	711	UniRef50_A0A2E0WE60
3300015024_10	98.11	1.42	100	100	Bacteria	Cyanobacteriota	Cyanobacteriia	Pseudanabaenales	Pseudanabaenaceae	Pseudanabaena	Environmental	Terrestrial	Soil	Unclassified	Glacier forefield soil	UniRef50_A0A2N3LXJ6	49.327	666	UniRef50_A0A0I9QGZ2	55.689	1975	UniRef50_A0A0S8DMH7	65.188	879	UniRef50_A0A0B5FSX8	62.113	1159	UniRef90_B1XLK5	79.191	1036	UniRef90_B0BZF8	76.791	1039	sp|P54205|RBL_SYNY3	87.821	1404	NA	NA	NA	UniRef50_A0A0J9EZG0	80.822	657	UniRef50_A0A0H3K7R8	83.246	571	UniRef50_A0A0P7YY71	59.494	711	UniRef50_A0A2E0WE60
3300027816_4	98.11	3.43	100	100	Bacteria	Cyanobacteriota	Cyanobacteriia	Pseudanabaenales	Pseudanabaenaceae	Pseudanabaena	Environmental	Aquatic	Freshwater	Lentic	Freshwater lake	UniRef50_A0A2N3LXJ6	51.584	655	UniRef50_A0A0I9QGZ2	56.287	1977	UniRef50_A0A0S8DMH7	69.966	879	UniRef50_A0A0B5FSX8	59.794	1161	UniRef90_B1XLK5	80.655	1008	UniRef90_B0BZF8	78.779	1026	sp|P54205|RBL_SYNY3	88.248	1404	UniRef90_P37102	28.571	82	UniRef50_A0A1V5Q9M4	40.351	840	UniRef50_A0A0H3K7R8	84.293	571	UniRef50_A0A0P7YY71	58.228	711	UniRef50_A0A2E0WE60
3300015202_9	98.27	1.06	100	100	Bacteria	Cyanobacteriota	Cyanobacteriia	Pseudanabaenales	Pseudanabaenaceae	Pseudanabaena	Environmental	Terrestrial	Soil	Unclassified	Glacier forefield soil	UniRef50_A0A2N3LXJ6	49.327	666	UniRef50_A0A0I9QGZ2	55.689	1977	UniRef50_A0A0S8DMH7	65.188	879	UniRef50_A0A0B5FSX8	62.113	1161	UniRef90_B1XLK5	79.191	1036	UniRef90_B0BZF8	76.791	1039	sp|P54205|RBL_SYNY3	87.821	1404	NA	NA	NA	UniRef50_A0A0J9EZG0	80.822	655	UniRef50_A0A0H3K7R8	83.246	571	UniRef50_A0A0P7YY71	59.494	711	UniRef50_A0A2E0WE60
3300025738_32	91.76	2.84	92	100	Bacteria	Proteobacteria	Gammaproteobacteria	Pseudomonadales	IMCC2047	IMCC2047	Environmental	Aquatic	Marine	Unclassified	Methane seep mesocosm	UniRef50_A0A090SPI6	45.614	852	UniRef50_A0A0F7HNV7	50.995	1947	UniRef50_A0A0S8DMH7	50.877	852	UniRef50_A0A0K0XZG4	62.5	1137	UniRef50_A0A071KYJ1	28.571	1980	UniRef50_A0A0H3EEU8	24.402	552	UniRef50_F6LQU8	73.81	504	UniRef90_P37102	50	108	UniRef50_A0A132C1R9	43.492	912	UniRef50_A0A0F0EP09	66.364	658	UniRef50_A0A0E3ZLB2	48.148	708	UniRef50_A0A1D8I6P6
3300020051_19	93.14	2.69	92	100	Bacteria	Proteobacteria	Gammaproteobacteria	Pseudomonadales	Litoricolaceae	Litoricola	Environmental	Aquatic	Marine	Intertidal zone	Salt marsh	UniRef50_A0A090SPI6	51.119	799	UniRef50_A0A059ECD3	57.143	1942	UniRef50_A0A0S8DMH7	61.837	847	UniRef50_A0A0K0XZG4	59.067	1140	UniRef90_A9W1C8	49.271	1015	NA	NA	NA	sp|P54205|RBL_SYNY3	76.674	1387	UniRef90_P37102	63.889	106	UniRef50_A0A0J9EZG0	69.194	633	UniRef50_A0A011TAM5	61.033	637	UniRef50_A0A352JX00	98.776	733	UniRef50_A0A0M7PS95
3300020810_16	93.2	3.7	92	100	Bacteria	Proteobacteria	Gammaproteobacteria	Pseudomonadales	Litoricolaceae	Litoricola	Environmental	Aquatic	Marine	Intertidal zone	Salt marsh	UniRef50_A0A090SPI6	51.119	799	UniRef50_A0A059ECD3	57.143	1942	UniRef50_A0A0S8DMH7	61.837	847	UniRef50_A0A0K0XZG4	59.067	1138	UniRef90_A9W1C8	49.563	1015	NA	NA	NA	sp|P54205|RBL_SYNY3	76.674	1389	UniRef90_P37102	63.889	106	UniRef50_A0A0J9EZG0	69.194	631	UniRef50_A0A011TAM5	61.033	637	UniRef50_A0A352JX00	98.776	735	UniRef50_A0A0M7PS95
3300020173_21	94.19	4.2	92	100	Bacteria	Proteobacteria	Gammaproteobacteria	Pseudomonadales	Litoricolaceae	Litoricola	Environmental	Aquatic	Marine	Intertidal zone	Salt marsh	UniRef50_A0A090SPI6	51.119	799	UniRef50_A0A059ECD3	57.143	1942	UniRef50_A0A0S8DMH7	62.191	847	UniRef50_A0A0K0XZG4	59.067	1140	UniRef90_A9W1C8	49.563	1015	NA	NA	NA	sp|P54205|RBL_SYNY3	76.674	1387	UniRef90_P37102	63.889	106	UniRef50_A0A0J9EZG0	69.194	633	UniRef50_A0A011TAM5	61.033	637	UniRef50_A0A352JX00	98.367	733	UniRef50_A0A0M7PS95
3300020178_23	94.49	4.78	92	100	Bacteria	Proteobacteria	Gammaproteobacteria	Pseudomonadales	Litoricolaceae	Litoricola	Environmental	Aquatic	Marine	Intertidal zone	Salt marsh	UniRef50_A0A090SPI6	51.119	799	UniRef50_A0A059ECD3	57.143	1944	UniRef50_A0A0S8DMH7	62.191	849	UniRef50_A0A0K0XZG4	59.067	1138	UniRef90_A9W1C8	49.563	1017	NA	NA	NA	sp|P54205|RBL_SYNY3	76.674	1387	UniRef90_P37102	63.889	108	UniRef50_A0A0J9EZG0	69.194	631	UniRef50_A0A011TAM5	61.033	639	UniRef50_A0A352JX00	98.776	735	UniRef50_A0A0M7PS95
3300020052_29	94.56	2.41	92	100	Bacteria	Proteobacteria	Gammaproteobacteria	Pseudomonadales	Litoricolaceae	Litoricola	Environmental	Aquatic	Marine	Intertidal zone	Salt marsh	UniRef50_A0A090SPI6	51.119	801	UniRef50_A0A059ECD3	57.143	1944	UniRef50_A0A0S8DMH7	62.191	849	UniRef50_A0A0K0XZG4	59.067	1138	UniRef90_A9W1C8	49.271	1017	NA	NA	NA	sp|P54205|RBL_SYNY3	76.674	1387	UniRef90_P37102	63.889	108	UniRef50_A0A0J9EZG0	69.194	631	UniRef50_A0A011TAM5	61.033	639	UniRef50_A0A352JX00	98.776	735	UniRef50_A0A0M7PS95
3300024301_27	94.8	4.81	92	100	Bacteria	Proteobacteria	Gammaproteobacteria	Pseudomonadales	Litoricolaceae	Litoricola	Environmental	Aquatic	Marine	Intertidal zone	Salt marsh	UniRef50_A0A090SPI6	51.119	799	UniRef50_A0A059ECD3	57.143	1942	UniRef50_A0A0S8DMH7	66.781	859	UniRef50_A0A0K0XZG4	59.067	1138	UniRef90_A9W1C8	49.271	1015	NA	NA	NA	sp|P54205|RBL_SYNY3	76.674	1389	UniRef90_P37102	63.889	106	UniRef50_A0A0J9EZG0	69.194	631	UniRef50_A0A011TAM5	61.033	637	UniRef50_A0A352JX00	98.776	735	UniRef50_A0A0M7PS95
3300027852_25	99.79	0.59	92	100	Bacteria	Proteobacteria	Gammaproteobacteria	Pseudomonadales	Nitrincolaceae	Nitrincola	Environmental	Aquatic	Marine	Oil seeps	Marine	UniRef50_A0A090SPI6	46.552	861	UniRef50_A0A0I9QGZ2	51.198	1984	UniRef50_A0A0S8DMH7	60.702	853	UniRef50_A0A0K0XZG4	63.117	1138	UniRef90_A1VNR3	73.425	1084	UniRef50_A0A0H3EEU8	27.957	430	UniRef50_A0A0U1XEK6	75.781	768	UniRef90_P37102	61.111	106	UniRef50_A0A132C1R9	50.318	928	UniRef50_H8WC39	60.51	471	UniRef50_A0A0S8GXJ1	50	756	UniRef50_A0A0M7PS95
3300007517_24	88.92	1.3	92	100	Bacteria	Cyanobacteriota	Cyanobacteriia	Pseudophormidiales	Pseudophormidiaceae	0	Environmental	Aquatic	Freshwater	Ice	Freshwater	UniRef50_A0A2N3LXJ6	53.571	667	UniRef50_A0A0I9QGZ2	56.866	1990	UniRef50_A0A0C1YHD6	76.923	931	UniRef50_A0A0B5FSX8	59.542	1177	UniRef90_B0JH56	76.97	988	UniRef90_B0BZF8	79.943	1036	sp|P54205|RBL_SYNY3	84.435	1407	NA	NA	NA	UniRef50_A0A0P7XYW6	55.682	1041	UniRef50_A0A0H3K7R8	84.974	579	UniRef50_A0A0P7YY71	62.882	687	UniRef50_A0A2E0WE60
3300000353_5	90.49	1.81	100	100	Bacteria	Cyanobacteriota	Cyanobacteriia	Pseudophormidiales	Pseudophormidiaceae	0	Environmental	Aquatic	Non-marine Saline and Alkaline	Hypersaline	Hypersaline mat	UniRef50_A0A0F4TLT9	39.247	1048	UniRef50_A0A0I9QGZ2	55.522	1990	UniRef50_A0A0C1YHD6	75.321	931	UniRef50_A0A0B5FSX8	60.814	1177	UniRef90_B0CAD9	76.744	1030	UniRef90_B0BZF8	80.802	1038	sp|P54205|RBL_SYNY3	84.731	1395	NA	NA	NA	UniRef50_A0A0J9EZG0	79.909	655	UniRef50_A0A0H3K7R8	83.938	579	UniRef50_A0A0P7YY71	69.869	685	UniRef50_A0A2E0WE60
3300027546_1	78.08	4.33	100	100	Bacteria	Proteobacteria	Alphaproteobacteria	Rhizobiales	Xanthobacteraceae	Bradyrhizobium	Environmental	Terrestrial	Soil	Loam	Forest soil	UniRef50_A0A2N3LXJ6	79.279	661	UniRef50_A0A059ECD3	56.662	1948	UniRef50_A0A0S8DMH7	60.351	853	UniRef50_A0A0K8MCN8	50.708	1056	UniRef90_A5EQ67	69.967	907	UniRef90_A2C1K3	41.935	793	UniRef50_A0A0H3VBZ1	72.727	1153	UniRef90_P37102	72.222	106	UniRef50_A0A0P7XYW6	64.516	1014	UniRef50_A0A011TAM5	67.58	655	UniRef50_A0A0D1EHZ5	55.417	718	UniRef50_A0A0U3N9E0
3300009839_23	80.32	0.62	92	100	Bacteria	Proteobacteria	Alphaproteobacteria	Rhizobiales	Methyloligellaceae	Methyloceanibacter	Environmental	Terrestrial	Soil	Unclassified	Peatlands soil	UniRef50_A0A0F4TLT9	35.55	1123	UniRef50_A0A059ECD3	56.231	1963	UniRef50_A0A0C1YHD6	52.443	889	UniRef50_A0A0K8MCN8	48.958	1150	UniRef90_B8ZSG6	38.291	943	UniRef50_Q03224	37.58	940	UniRef50_A0A0H3VBZ1	71.429	1153	UniRef90_P37102	41.379	84	UniRef50_A0A0P7XYW6	64.516	1005	UniRef50_A0A011TAM5	62.1	646	UniRef50_A0A0D1EHZ5	54.032	742	UniRef50_A0A0U3N9E0
3300025435_3	80.72	0.81	100	100	Bacteria	Proteobacteria	Alphaproteobacteria	Rhizobiales	Beijerinckiaceae	0	Environmental	Aquatic	Freshwater	Lentic	Freshwater	UniRef50_A0A2N3LXJ6	83.333	663	UniRef50_A0A059ECD3	59.66	1935	UniRef50_A0A0S8DMH7	58.596	850	UniRef50_A0A0K2R2N0	46.008	2157	UniRef90_A7IGL7	52.239	991	UniRef90_A2C1K3	42.462	933	UniRef50_A0A0H3VBZ1	71.169	1153	UniRef90_P37102	72.222	106	UniRef50_A0A0J9EZG0	66.047	645	UniRef50_A0A011TAM5	81.651	651	UniRef50_A0A0D1EHZ5	53.279	730	UniRef50_A0A0U3N9E0
3300005043_12	81.35	1.24	92	100	Bacteria	Proteobacteria	Alphaproteobacteria	Rhizobiales	Rhizobiaceae	Nitratireductor_B	Environmental	Aquatic	Marine	Unclassified	marine subseafloor aquifer	UniRef50_A0A2N3LXJ6	80.18	663	UniRef50_A0A0J7JGS1	78.148	808	UniRef50_A0A0S8DMH7	58.246	855	UniRef50_A0A0K8MCN8	51.111	1204	UniRef90_O34011	61.728	972	UniRef50_A0A086BP69	29.439	552	UniRef50_A0A0H3VBZ1	71.688	1155	UniRef90_P37102	61.111	108	UniRef50_A0A143Z544	60.627	859	UniRef50_A0A011TAM5	74.074	646	UniRef50_A0A100JAV1	54.296	870	UniRef50_A0A0U3N9E0
3300025530_25	81.69	0	92	100	Bacteria	Proteobacteria	Alphaproteobacteria	Rhizobiales	Rhizobiaceae	Chelativorans	Engineered	Lab enrichment	Defined media	Unclassified	Ionic liquid and high solid enriched	UniRef50_A0A2N3LXJ6	79.279	661	UniRef50_A0A059ECD3	61.774	1951	UniRef50_A0A0S8DMH7	61.754	852	UniRef50_A0A0K8MCN8	53.283	1186	UniRef90_A8I541	53.067	969	UniRef90_A2C1K3	44.923	931	UniRef50_A0A0H3VBZ1	75.844	1155	UniRef90_P37102	69.444	108	UniRef50_A0A0P7XYW6	69.617	997	UniRef50_A0A011TAM5	74.757	616	UniRef50_A0A0D1EHZ5	56.723	712	UniRef50_Q0AUC3
3300027570_12	83.58	0.4	92	100	Bacteria	Proteobacteria	Alphaproteobacteria	Rhizobiales	Methyloligellaceae	Methyloceanibacter	Environmental	Terrestrial	Soil	Unclassified	Peatlands soil	UniRef50_A0A0F4TLT9	35.55	1123	UniRef50_A0A059ECD3	56.231	1963	UniRef50_A0A0C1YHD6	52.443	889	UniRef50_A0A0K8MCN8	48.958	1150	UniRef90_B8ZSG6	37.975	943	UniRef50_Q03224	37.261	940	UniRef50_A0A0H3VBZ1	71.429	1153	UniRef90_P37102	42.424	97	UniRef50_A0A0P7XYW6	64.516	1005	UniRef50_A0A011TAM5	62.1	646	UniRef50_A0A0D1EHZ5	54.032	742	UniRef50_A0A0U3N9E0
3300002504_2	83.79	2.71	100	100	Bacteria	Proteobacteria	Alphaproteobacteria	Rhizobiales	Xanthobacteraceae	Bradyrhizobium	Host-associated	Arthropoda	Digestive system	Gut	Termite gut	UniRef50_A0A2N3LXJ6	80.282	634	UniRef50_A0A059ECD3	56.682	1935	UniRef50_A0A0S8DMH7	62.456	855	UniRef50_A0A0K8MCN8	52.051	1165	UniRef90_A5EQ67	55.556	885	UniRef90_A2C1K3	42.638	936	UniRef50_A0A0H3VBZ1	73.506	1155	UniRef90_P37102	66.667	106	UniRef50_A0A0P7XYW6	67.836	1024	UniRef50_A0A011TAM5	69.756	613	UniRef50_A0A0D1EHZ5	56.667	718	UniRef50_A0A0U3N9E0
3300018412_3	84.46	3.94	92	100	Bacteria	Proteobacteria	Alphaproteobacteria	Rhizobiales	Xanthobacteraceae	Bradyrhizobium	Environmental	Aquatic	Freshwater	Unclassified	watersheds	UniRef50_A0A2N3LXJ6	79.091	655	UniRef50_A0A059ECD3	57.121	1962	UniRef50_A0A0S8DMH7	61.404	855	UniRef50_A0A0K8MCN8	51.538	1165	UniRef90_A5EQ67	69.341	1047	UniRef50_A0A086BP69	27.753	603	UniRef50_A0A0H3VBZ1	74.026	1155	UniRef90_P37102	72.222	108	UniRef50_A0A0P7XYW6	65.13	1039	UniRef50_A0A011TAM5	68.599	621	UniRef50_A0A0D1EHZ5	57.322	715	UniRef50_A0A1A9HZ26
3300026217_2	85.77	2.06	100	100	Bacteria	Proteobacteria	Alphaproteobacteria	Rhizobiales	Xanthobacteraceae	Bradyrhizobium	Environmental	Terrestrial	Soil	Wetlands	Grasslands soil	UniRef50_A0A2N3LXJ6	77.477	663	UniRef50_A0A059ECD3	56.297	1962	UniRef50_A0A0S8DMH7	59.298	855	UniRef50_A0A0K8MCN8	50	1167	UniRef90_A5EQ67	64.655	1044	UniRef90_A2C1K3	42.638	934	UniRef50_A0A0H3VBZ1	73.247	1155	UniRef90_P37102	72.222	108	UniRef50_A0A0P7XYW6	65.103	1011	UniRef50_A0A011TAM5	67.58	657	UniRef50_A0A0D1EHZ5	55.23	715	UniRef50_A0A0U3N9E0
3300027283_16	87.12	0	92	100	Bacteria	Proteobacteria	Alphaproteobacteria	Rhizobiales	Rhizobiaceae	Allorhizobium	Environmental	Terrestrial	Deep subsurface	Clay	Deep surbsurface	UniRef50_A0A2N3LXJ6	81.532	661	UniRef50_A0A059ECD3	60.278	1924	UniRef50_A0A0S8DMH7	59.859	847	UniRef50_A0A0K8MCN8	51.414	1165	UniRef90_A8I541	55.015	982	UniRef50_A0A086BP69	31.1	553	UniRef50_A0A0H3VBZ1	72.208	1153	UniRef90_P37102	69.444	106	UniRef50_A0A143Z544	59.524	880	UniRef50_A0A011TAM5	78.899	649	UniRef50_A0A0D1EHZ5	55.833	718	UniRef50_A0A0U3N9E0
3300005286_33	88.55	0.48	92	100	Bacteria	Proteobacteria	Alphaproteobacteria	Rhizobiales	Rhizobiaceae	Allorhizobium	Engineered	Solid waste	Grass	Composting	Rice-straw enriched compost	UniRef50_A0A2N3LXJ6	81.982	663	UniRef50_A0A059ECD3	58.76	1920	UniRef50_A0A0S8DMH7	60	852	UniRef50_A0A0K8MCN8	51.25	1200	UniRef90_A8I541	53.495	984	UniRef50_A0A086BP69	29.767	571	UniRef50_A0A0H3VBZ1	75.065	1155	UniRef90_P37102	66.667	108	UniRef50_A0A132C1R9	64.151	951	UniRef50_A0A011TAM5	77.064	654	UniRef50_A0A0D1EHZ5	57.5	718	UniRef50_A0A0U3N9E0
3300026294_4	89.79	2.85	100	100	Bacteria	Proteobacteria	Alphaproteobacteria	Rhizobiales	Xanthobacteraceae	Bradyrhizobium	Environmental	Terrestrial	Soil	Wetlands	Soil	UniRef50_A0A2N3LXJ6	77.477	661	UniRef50_A4A6H1	49.782	684	UniRef50_A0A0S8DMH7	59.649	853	UniRef50_A0A077B185	52.393	1180	UniRef90_A5EQ67	64.655	1042	UniRef90_A2C1K3	42.638	934	UniRef50_A0A0H3VBZ1	73.247	1153	UniRef90_P37102	72.222	106	UniRef50_A0A0P7XYW6	65.103	1009	UniRef50_A0A011TAM5	67.58	655	UniRef50_A0A0D1EHZ5	55.23	717	UniRef50_A0A0U3N9E0
3300025252_3	90.01	2.45	100	100	Bacteria	Proteobacteria	Alphaproteobacteria	Rhizobiales	Rhizobiaceae	Ahrensia	Environmental	Aquatic	Marine	Unclassified	Deep ocean	UniRef50_A0A2N3LXJ6	78.378	661	UniRef50_A0A059ECD3	60.276	1945	UniRef50_A0A0S8DMH7	56.842	852	UniRef50_A0A0K8MCN8	52.727	1153	UniRef90_A8I541	53.799	972	UniRef90_A2C1K3	43.077	933	UniRef50_A0A0U1XEK6	72.656	768	UniRef90_P37102	72.222	108	UniRef50_A0A143Z544	65.068	874	UniRef50_A0A011TAM5	79.147	633	UniRef50_A0A0D1EHZ5	50.806	742	UniRef50_A0A0U3N9E0
3300027625_13	92.2	2.23	92	100	Bacteria	Proteobacteria	Alphaproteobacteria	Rhizobiales	Methyloligellaceae	Methyloceanibacter	Environmental	Terrestrial	Soil	Unclassified	Peatlands soil	UniRef50_A0A0F4TLT9	35.55	1123	UniRef50_A0A059ECD3	54.72	1705	UniRef50_A0A0S8DMH7	63.158	853	UniRef50_A0A0K8MCN8	48.958	1150	UniRef90_B8ZSG6	46.417	955	UniRef90_A2C1K3	40	931	UniRef50_A0A0H3VBZ1	71.429	1153	UniRef90_P37102	42.424	99	UniRef50_A0A0P7XYW6	64.516	1005	UniRef50_A0A011TAM5	59.361	646	UniRef50_A0A0D1EHZ5	54.032	744	UniRef50_A0A0U3N9E0
3300009700_19	94.35	0.4	92	100	Bacteria	Proteobacteria	Alphaproteobacteria	Rhizobiales	Methyloligellaceae	Methyloceanibacter	Environmental	Terrestrial	Soil	Unclassified	Peatlands soil	UniRef50_A0A0F4TLT9	35.55	1123	UniRef50_A0A059ECD3	56.079	1963	UniRef50_A0A0S8DMH7	63.158	855	UniRef50_A0A0K8MCN8	48.958	1150	UniRef90_B8ZSG6	46.417	957	UniRef90_A2C1K3	40	933	UniRef50_A0A0H3VBZ1	71.429	1153	UniRef90_P37102	42.424	97	UniRef50_A0A0P7XYW6	64.516	1005	UniRef50_A0A011TAM5	62.1	646	UniRef50_A0A0D1EHZ5	54.032	742	UniRef50_A0A0U3N9E0
3300017505_14	96.5	0	100	100	Bacteria	Proteobacteria	Alphaproteobacteria	Rhizobiales	Beijerinckiaceae	PAR1	Environmental	Aquatic	Freshwater	Groundwater	Groundwater	UniRef50_A0A2N3LXJ6	84.234	663	UniRef50_A0A059ECD3	58.563	1953	UniRef50_A0A0S8DMH7	61.754	855	UniRef50_A0A0K8MCN8	51	1200	UniRef90_A1B2P8	56.794	861	UniRef90_A2C1K3	45.846	933	UniRef50_A0A0H3VBZ1	74.545	1155	UniRef90_P37102	62.857	105	UniRef50_A0A0J9EZG0	66.981	636	UniRef50_A0A011TAM5	66.332	595	UniRef50_A0A0D1EHZ5	48.739	714	UniRef50_A0A2R4MGN5
3300026863_10	96.73	0.58	100	100	Bacteria	Proteobacteria	Alphaproteobacteria	Rhizobiales	Pseudoxanthobacteraceae	Pseudoxanthobacter	Host-associated	Microbial	Bacteria	Unclassified	Cyanobacterial	UniRef50_A0A2N3LXJ6	83.784	661	UniRef50_A4A6H1	49.194	742	UniRef50_A0A0S8DMH7	62.456	853	UniRef50_A0A0K8MCN8	51.282	1168	UniRef90_A7IGL7	54.412	997	UniRef90_A2C1K3	45.092	934	UniRef50_A0A0H3VBZ1	74.286	1153	UniRef90_P37102	31.034	85	UniRef50_A0A0P7XYW6	66.269	991	UniRef50_A0A011TAM5	64.679	652	UniRef50_A0A0D1EHZ5	59.244	714	UniRef50_A0A0U3N9E0
3300026972_2	96.76	2.07	100	100	Bacteria	Proteobacteria	Alphaproteobacteria	Rhizobiales	Stappiaceae	Labrenzia	Engineered	Lab enrichment	Defined media	Aerobic media	Aerobic enrichment media	UniRef50_A0A2N3LXJ6	81.982	663	UniRef50_A0A059ECD3	58.615	1944	UniRef50_A0A0S8DMH7	58.451	850	UniRef50_A0A0K8MCN8	52.062	1164	UniRef90_A1B2P8	68.772	853	UniRef90_A2C1K3	41.846	931	UniRef50_A0A0H3VBZ1	71.688	1153	UniRef90_P37102	68.571	105	UniRef50_A0A132C1R9	49.051	921	UniRef50_A0A011TAM5	77.934	637	UniRef50_A0A0D1EHZ5	56.735	733	UniRef50_A0A0U3N9E0
3300017418_16	96.81	0	100	100	Bacteria	Proteobacteria	Alphaproteobacteria	Rhizobiales	Beijerinckiaceae	PAR1	Environmental	Aquatic	Freshwater	Groundwater	Groundwater	UniRef50_A0A2N3LXJ6	84.234	663	UniRef50_A0A059ECD3	58.563	1953	UniRef50_A0A0S8DMH7	61.754	853	UniRef50_A0A0K8MCN8	51	1200	UniRef90_A1B2P8	56.794	859	UniRef90_A2C1K3	45.846	931	UniRef50_A0A0H3VBZ1	74.545	1153	UniRef90_P37102	62.857	105	UniRef50_A0A0J9EZG0	66.981	636	UniRef50_A0A011TAM5	66.332	597	UniRef50_A0A0D1EHZ5	48.739	712	UniRef50_A0A2R4MGN5
3300026863_9	97.87	1.23	92	100	Bacteria	Proteobacteria	Alphaproteobacteria	Rhizobiales	Rhizobiaceae	Pseudaminobacter	Host-associated	Microbial	Bacteria	Unclassified	Cyanobacterial	UniRef50_A0A2N3LXJ6	79.279	661	UniRef50_A0A377JLQ7	40.4	741	UniRef50_A0A0S8DMH7	58.246	852	UniRef50_A0A0K8MCN8	51.01	1186	UniRef90_A8I541	53.659	981	UniRef50_A0A086BP69	28.5	517	UniRef50_A0A0H3VBZ1	77.749	1173	UniRef90_P37102	48.148	79	UniRef50_A0A132C1R9	50.316	934	UniRef50_A0A011TAM5	79.907	642	UniRef50_A0A0D1EHZ5	55.556	727	UniRef50_A0A0U3N9E0
3300017687_1	97.93	3.52	100	100	Bacteria	Proteobacteria	Alphaproteobacteria	Rhizobiales	Rhizobiaceae	Hoeflea	Environmental	Aquatic	Freshwater	Groundwater	Groundwater	UniRef50_A0A2N3LXJ6	81.081	661	UniRef50_A0A377JLQ7	37.879	789	UniRef50_A0A0S8DMH7	57.394	849	UniRef50_A0A0K8MCN8	54.381	1162	UniRef90_A8I541	50.76	984	UniRef90_A2C1K3	44	931	UniRef50_A0A0H3VBZ1	71.688	1155	UniRef90_P37102	75	108	UniRef50_A0A143Z544	63.481	877	UniRef50_A0A011TAM5	79.358	654	UniRef50_A0A0D1EHZ5	53.909	729	UniRef50_A0A0U3N9E0
3300022739_2	98.08	1.32	92	100	Bacteria	Proteobacteria	Alphaproteobacteria	Rhizobiales	Rhizobiaceae	Sinorhizobium	Host-associated	Plants	Roots	Nodule	root nodules	UniRef50_A0A2N3LXJ6	82.432	663	UniRef50_A4A6H1	48.523	705	UniRef50_A0A0S8DMH7	58.451	849	UniRef50_A0A0K8MCN8	52.987	1155	UniRef90_A8I541	53.799	984	UniRef50_A0A086BP69	37.333	571	UniRef50_A0A0H3VBZ1	71.948	1155	UniRef90_P37102	69.444	108	UniRef50_A0A0P7XYW6	62.537	1002	UniRef50_A0A011TAM5	76.606	654	UniRef50_A0A0D1EHZ5	55.556	729	UniRef50_A0A0U3N9E0
3300003364_1	98.26	4.07	100	100	Bacteria	Proteobacteria	Alphaproteobacteria	Rhizobiales	Rhizobiaceae	Hoeflea	Environmental	Terrestrial	Deep subsurface	Clay	Deep subsurface	UniRef50_A0A2N3LXJ6	80.18	661	UniRef50_A0A059ECD3	60.522	1939	UniRef50_A0A0S8DMH7	58.451	849	UniRef50_A0A0K8MCN8	52.926	1177	UniRef90_A1K430	55.723	994	UniRef90_A2C1K3	42.462	931	UniRef50_A0A0U1XEK6	70.703	768	UniRef90_P37102	75	108	UniRef50_A0A143Z544	61.433	877	UniRef50_A0A011TAM5	79.358	654	UniRef50_A0A0D1EHZ5	54.286	733	UniRef50_A0A0U3N9E0
3300006427_1	98.83	2.91	92	100	Bacteria	Proteobacteria	Alphaproteobacteria	Rhizobiales	Rhizobiaceae	Neorhizobium	Environmental	Terrestrial	Deep subsurface	Unclassified	supercritical CO2 deposit	UniRef50_A0A2N3LXJ6	80.18	661	UniRef50_U4V179	55.052	856	UniRef50_A0A0S8DMH7	60.702	850	UniRef50_A0A0K8MCN8	52.5	1198	UniRef90_A8I541	53.495	982	UniRef50_A0A086BP69	29.947	487	UniRef50_A0A0H3VBZ1	74.805	1153	UniRef90_P37102	66.667	106	UniRef50_A0A143Z544	58.163	880	UniRef50_A0A011TAM5	78.241	646	UniRef50_A0A0D1EHZ5	54.167	718	UniRef50_A0A0U3N9E0
3300002544_1	98.84	0.97	100	100	Bacteria	Proteobacteria	Alphaproteobacteria	Rhizobiales	Rhizobiaceae	Hoeflea	Environmental	Terrestrial	Deep subsurface	Clay	Deep subsurface	UniRef50_A0A2N3LXJ6	80.18	663	UniRef50_A0A059ECD3	60.522	1941	UniRef50_A0A0S8DMH7	58.451	847	UniRef50_A0A0K8MCN8	52.926	1179	UniRef90_A1K430	55.723	994	UniRef90_A2C1K3	42.462	931	UniRef50_A0A0U1XEK6	70.703	766	UniRef90_P37102	75	106	UniRef50_A0A143Z544	61.433	879	UniRef50_A0A011TAM5	79.358	652	UniRef50_A0A0D1EHZ5	54.286	735	UniRef50_A0A0U3N9E0
3300026516_40	99.06	0.73	100	100	Bacteria	Proteobacteria	Alphaproteobacteria	Rhizobiales	Beijerinckiaceae	0	Engineered	Wastewater	Nutrient removal	Biological phosphorus removal	Wastewater treatment	UniRef50_A0A2N3LXJ6	82.432	661	UniRef50_A0A059ECD3	58.525	1942	UniRef50_A0A0S8DMH7	59.298	853	UniRef50_A0A0K8MCN8	49.5	1198	UniRef90_A8I541	51.852	949	UniRef90_A2C1K3	44.615	931	UniRef50_A0A0H3VBZ1	72.208	1153	UniRef90_P37102	65.714	103	UniRef50_A0A0J9EZG0	68.075	637	UniRef50_A0A011TAM5	73.737	592	UniRef50_A0A0D1EHZ5	56.198	726	UniRef50_A0A0U3N9E0
3300017688_2	99.09	1.39	100	100	Bacteria	Proteobacteria	Alphaproteobacteria	Rhizobiales	Rhizobiaceae	Hoeflea	Environmental	Aquatic	Freshwater	Groundwater	Groundwater	UniRef50_A0A2N3LXJ6	81.081	663	UniRef50_A0A377JLQ7	37.879	787	UniRef50_A0A0S8DMH7	57.394	849	UniRef50_A0A0K8MCN8	54.381	1164	UniRef90_A8I541	50.76	984	UniRef90_A2C1K3	44	933	UniRef50_A0A0H3VBZ1	71.688	1155	UniRef90_P37102	75	108	UniRef50_A0A143Z544	63.481	879	UniRef50_A0A011TAM5	79.358	654	UniRef50_A0A0D1EHZ5	53.909	727	UniRef50_A0A0U3N9E0
3300026897_4	99.1	1.64	92	100	Bacteria	Proteobacteria	Alphaproteobacteria	Rhizobiales	Rhizobiaceae	Pseudaminobacter	Host-associated	Microbial	Bacteria	Unclassified	Cyanobacterial	UniRef50_A0A2N3LXJ6	79.279	663	UniRef50_A0A377JLQ7	40.4	739	UniRef50_A0A0S8DMH7	58.246	852	UniRef50_A0A0K8MCN8	51.01	1188	UniRef90_A8I541	53.659	981	UniRef50_A0A086BP69	28.5	517	UniRef50_A0A0H3VBZ1	77.749	1173	UniRef90_P37102	48.148	81	UniRef50_A0A132C1R9	50.316	934	UniRef50_A0A011TAM5	79.907	642	UniRef50_A0A0D1EHZ5	55.556	729	UniRef50_A0A0U3N9E0
3300002009_1	99.17	1.47	100	100	Bacteria	Proteobacteria	Alphaproteobacteria	Rhizobiales	Xanthobacteraceae	Bradyrhizobium	Engineered	Modeled	Simulated communities (microbial mixture)	Unclassified	Nitrate-dependent Fe(III)-oxidizing enrichment culture	UniRef50_A0A2N3LXJ6	78.829	661	UniRef50_A0A059ECD3	55.793	1951	UniRef50_A0A0S8DMH7	62.105	853	UniRef50_A0A0K8MCN8	52.821	1165	UniRef90_A5EQ67	58.131	859	UniRef90_A2C1K3	42.945	934	UniRef50_A0A0H3VBZ1	73.766	1153	UniRef90_P37102	63.889	106	UniRef50_A0A0P7XYW6	66.276	1009	UniRef50_A0A011TAM5	66.184	619	UniRef50_A0A0D1EHZ5	54.357	721	UniRef50_A0A0U3N9E0
3300022740_1	99.24	2.12	92	100	Bacteria	Proteobacteria	Alphaproteobacteria	Rhizobiales	Rhizobiaceae	Sinorhizobium	Host-associated	Plants	Roots	Nodule	root nodules	UniRef50_A0A2N3LXJ6	82.432	663	UniRef50_A4A6H1	48.523	705	UniRef50_A0A0S8DMH7	58.451	849	UniRef50_A0A0K8MCN8	52.987	1155	UniRef90_A8I541	53.799	984	UniRef50_A0A086BP69	37.333	573	UniRef50_A0A0H3VBZ1	71.948	1155	UniRef90_P37102	69.444	108	UniRef50_A0A0P7XYW6	62.537	1002	UniRef50_A0A011TAM5	76.606	654	UniRef50_A0A0D1EHZ5	55.556	729	UniRef50_A0A0U3N9E0
3300011411_1	99.31	1.31	100	100	Bacteria	Proteobacteria	Alphaproteobacteria	Rhizobiales	Xanthobacteraceae	Bradyrhizobium	Host-associated	Fungi	Mycelium	Unclassified	Attine ant fungus gardens	UniRef50_A0A2N3LXJ6	78.378	663	UniRef50_A0A059ECD3	55.69	1965	UniRef50_A0A0S8DMH7	62.105	855	UniRef50_A0A0K8MCN8	50.369	1218	UniRef90_A5EQ67	66.86	1002	UniRef90_A2C1K3	43.865	936	UniRef50_A0A0H3VBZ1	73.506	1155	UniRef90_P37102	72.222	108	UniRef50_A0A0P7XYW6	65.994	1039	UniRef50_A0A011TAM5	69.863	657	UniRef50_A0A0D1EHZ5	55.649	717	UniRef50_A0A0U3N9E0
3300009083_59	99.49	0.84	100	100	Bacteria	Proteobacteria	Alphaproteobacteria	Rhizobiales	Xanthobacteraceae	Rhodopseudomonas	Environmental	Aquatic	Freshwater	Ice	Freshwater	UniRef50_A0A2N3LXJ6	79.279	663	UniRef50_A0A059ECD3	56.818	1965	UniRef50_A0A0S8DMH7	62.807	855	UniRef50_A0A0K8MCN8	51.538	1167	UniRef90_A9W1C8	53.205	927	UniRef90_A2C1K3	44.037	937	sp|P54205|RBL_SYNY3	72.57	1387	UniRef90_P37102	75	108	UniRef50_A0A0P7XYW6	64.809	1011	UniRef50_A0A011TAM5	69.863	657	UniRef50_A0A0D1EHZ5	54.472	738	UniRef50_A0A0U3N9E0
3300005253_6	99.6	0.81	100	100	Bacteria	Proteobacteria	Alphaproteobacteria	Rhizobiales	Rhizobiaceae	Aurantimonas	Environmental	Aquatic	Marine	Oceanic	Marine sediment	UniRef50_A0A2N3LXJ6	82.648	652	UniRef50_A0A059ECD3	60.125	1915	UniRef50_A0A0S8DMH7	59.298	855	UniRef50_A0A0K8MCN8	51.538	1168	UniRef90_A8I541	55.108	963	UniRef90_A2C1K3	45.846	933	UniRef50_A0A0H3VBZ1	74.805	1155	UniRef90_P37102	66.667	108	UniRef50_A0A132C1R9	51.746	936	UniRef50_A0A011TAM5	73.585	636	UniRef50_A0A0D1EHZ5	57.6	750	UniRef50_A0A0U3N9E0
3300027022_2	99.68	0.68	100	100	Bacteria	Proteobacteria	Alphaproteobacteria	Rhizobiales	Stappiaceae	Labrenzia	Engineered	Lab enrichment	Defined media	Aerobic media	Aerobic enrichment media	UniRef50_A0A2N3LXJ6	81.982	661	UniRef50_A0A059ECD3	58.615	1942	UniRef50_A0A0S8DMH7	58.451	852	UniRef50_A0A0K8MCN8	52.062	1162	UniRef90_A1B2P8	68.772	855	UniRef90_A2C1K3	41.846	933	UniRef50_A0A0H3VBZ1	71.688	1155	UniRef90_P37102	68.571	103	UniRef50_A0A132C1R9	49.051	921	UniRef50_A0A011TAM5	77.934	637	UniRef50_A0A0D1EHZ5	56.735	733	UniRef50_A0A0U3N9E0
3300028595_3	99.69	1.44	100	100	Bacteria	Proteobacteria	Alphaproteobacteria	Rhizobiales	Xanthobacteraceae	Bradyrhizobium	Environmental	Aquatic	Marine	Wetlands	marine sediment	UniRef50_A0A2N3LXJ6	80.18	663	UniRef50_A0A0J7JGS1	66.421	813	UniRef50_A0A0S8DMH7	60.702	855	UniRef50_A0A0K8MCN8	51.139	1182	UniRef90_A5EQ67	100	1041	UniRef90_A2C1K3	43.252	934	sp|P54205|RBL_SYNY3	76.231	1401	UniRef90_P37102	72.222	108	UniRef50_A0A0P7XYW6	62.5	993	UniRef50_A0A011TAM5	68.599	619	UniRef50_A0A0D1EHZ5	55.785	726	UniRef50_A0A0U3N9E0
3300027284_7	100	0.81	100	100	Bacteria	Proteobacteria	Alphaproteobacteria	Rhizobiales	Rhizobiaceae	Aurantimonas	Environmental	Terrestrial	Deep subsurface	Clay	Deep surbsurface	UniRef50_A0A2N3LXJ6	82.273	657	UniRef50_A0A059ECD3	60.155	1926	UniRef50_A0A0S8DMH7	58.947	855	UniRef50_A0A0K2R2N0	43.473	2223	UniRef90_A8I541	55.418	963	UniRef90_A2C1K3	46.154	933	UniRef50_A0A0H3VBZ1	74.805	1155	UniRef90_P37102	66.667	108	UniRef50_A0A132C1R9	51.111	936	UniRef50_A0A011TAM5	74.057	636	UniRef50_A0A0D1EHZ5	56.4	748	UniRef50_A0A0U3N9E0
3300027283_7	100	4.07	100	100	Bacteria	Proteobacteria	Alphaproteobacteria	Rhizobiales	Rhizobiaceae	Hoeflea	Environmental	Terrestrial	Deep subsurface	Clay	Deep surbsurface	UniRef50_A0A2N3LXJ6	80.18	663	UniRef50_A0A059ECD3	60.522	1941	UniRef50_A0A0S8DMH7	58.451	849	UniRef50_A0A0K8MCN8	52.926	1179	UniRef90_A1K430	55.723	994	UniRef90_A2C1K3	42.462	933	UniRef50_A0A0U1XEK6	70.703	768	UniRef90_P37102	75	108	UniRef50_A0A143Z544	61.433	879	UniRef50_A0A011TAM5	79.358	654	UniRef50_A0A0D1EHZ5	54.286	733	UniRef50_A0A0U3N9E0
3300027284_5	100	1.87	100	100	Bacteria	Proteobacteria	Alphaproteobacteria	Rhizobiales	Rhizobiaceae	Hoeflea	Environmental	Terrestrial	Deep subsurface	Clay	Deep surbsurface	UniRef50_A0A2N3LXJ6	80.18	663	UniRef50_A0A059ECD3	60.522	1941	UniRef50_A0A0S8DMH7	58.451	847	UniRef50_A0A0K8MCN8	52.926	1179	UniRef90_A1K430	55.723	994	UniRef90_A2C1K3	42.462	933	UniRef50_A0A0U1XEK6	70.703	766	UniRef90_P37102	75	106	UniRef50_A0A143Z544	61.433	879	UniRef50_A0A011TAM5	79.358	652	UniRef50_A0A0D1EHZ5	54.286	733	UniRef50_A0A0U3N9E0
3300014060_27	78.29	2.38	92	100	Bacteria	Proteobacteria	Alphaproteobacteria	Rhodobacterales	Rhodobacteraceae	Maritimibacter	Environmental	Aquatic	Freshwater	Unclassified	Freshwater	UniRef50_A0A2N3LXJ6	81.081	663	UniRef50_A0A059ECD3	57.663	1968	UniRef50_A0A0S8DMH7	58.451	850	UniRef50_A0A0K8MCN8	50	1164	UniRef90_O34011	65	958	UniRef90_A2C1K3	41.509	910	UniRef50_A0A0U1XEK6	70.703	768	UniRef90_P37102	65.714	105	UniRef50_A0A143Z544	60.544	882	UniRef50_A0A011TAM5	61.29	651	UniRef50_A0A2X2UXJ8	31.695	1738	UniRef50_A0A0U3N9E0
3300027980_29	86.01	4.08	100	100	Bacteria	Proteobacteria	Alphaproteobacteria	Rhodobacterales	Rhodobacteraceae	Pseudodonghicola	Environmental	Aquatic	Marine	Coastal	Marine sediment	UniRef50_A0A2N3LXJ6	67.593	643	UniRef50_A0A059ECD3	58.025	1933	UniRef50_A0A0S8DMH7	57.746	850	UniRef50_A0A0D6B057	54.145	1153	UniRef90_A5E987	64.706	967	UniRef90_A2C1K3	41.195	910	UniRef50_A0A0U1XEK6	74.219	766	UniRef90_P37102	65.714	103	UniRef50_A0A143Z544	62.457	877	UniRef50_A0A011TAM5	62.385	652	UniRef50_A0A0D1EHZ5	57.028	747	UniRef50_A0A0U3N9E0
3300012831_3	89.74	0.56	100	100	Bacteria	Proteobacteria	Alphaproteobacteria	Rhodobacterales	Rhodobacteraceae	Paracoccus	Host-associated	Insecta	Digestive system	Unclassified	insecta	UniRef50_A0A2N3LXJ6	81.982	661	UniRef50_A0A059ECD3	56.667	1966	UniRef50_A0A0S8DMH7	57.895	855	UniRef50_A0A0K8MCN8	51.646	1183	UniRef90_A1B2P8	77.273	990	UniRef90_A2C1K3	42.453	910	UniRef50_A0A0H3VBZ1	72.468	1153	UniRef90_P37102	66.667	106	UniRef50_A0A0J9EZG0	62.559	631	UniRef50_A0A011TAM5	61.818	658	UniRef50_A0A0D1EHZ5	59.756	727	UniRef50_A0A4V3BAN4
3300027238_1	90.91	1.21	92	100	Bacteria	Proteobacteria	Alphaproteobacteria	Rhodobacterales	Rhodobacteraceae	Marivivens	Environmental	Aquatic	Marine	Intertidal zone	Estuarine	UniRef50_A0A2N3LXJ6	70.27	661	UniRef50_A0A059ECD3	58.372	1939	UniRef50_A0A0S8DMH7	56.338	850	UniRef50_A0A0K8MCN8	50.769	1156	UniRef90_A5E987	64.396	967	UniRef90_A2C1K3	43.425	937	sp|P54205|RBL_SYNY3	77.137	1399	UniRef90_P37102	63.889	106	UniRef50_A0A143Z544	60.751	877	UniRef50_A0A011TAM5	59.524	630	UniRef50_A0A2X2UXJ8	31.687	1746	UniRef50_A0A0U3N9E0
3300002242_16	91.13	2.75	92	100	Bacteria	Proteobacteria	Alphaproteobacteria	Rhodobacterales	Rhodobacteraceae	0	Environmental	Aquatic	Marine	Hydrothermal vents	Marine sediment	UniRef50_A0A2N3LXJ6	69.82	663	UniRef50_A0A059ECD3	56.068	1941	UniRef50_A0A0S8DMH7	57.895	855	UniRef50_A0A0K8MCN8	50.456	987	UniRef90_A1B2P8	65.979	873	NA	NA	NA	UniRef50_A0A0U1XEK6	71.875	768	UniRef90_P37102	69.444	108	UniRef50_A0A0J9EZG0	65.403	633	UniRef50_A0A011TAM5	63.801	663	UniRef50_A0A0D1EHZ5	54.065	738	UniRef50_A0A0U3N9E0
3300027247_1	92.74	0.68	92	100	Bacteria	Proteobacteria	Alphaproteobacteria	Rhodobacterales	Rhodobacteraceae	Marivivens	Environmental	Aquatic	Marine	Intertidal zone	Estuarine	UniRef50_A0A2N3LXJ6	70.27	663	UniRef50_A0A059ECD3	58.372	1941	UniRef50_A0A0S8DMH7	56.338	852	UniRef50_A7ZR35	45.833	996	UniRef90_A5E987	64.396	969	UniRef90_A2C1K3	42.593	930	sp|P54205|RBL_SYNY3	77.137	1401	UniRef90_P37102	63.889	108	UniRef50_A0A0J9EZG0	62.273	660	UniRef50_A0A011TAM5	59.524	628	UniRef50_A0A0D1EHZ5	58.367	733	UniRef50_A0A0U3N9E0
3300000233_7	92.99	4.43	100	100	Bacteria	Proteobacteria	Alphaproteobacteria	Rhodobacterales	Rhodobacteraceae	MZDSW-24AT	Environmental	Aquatic	Freshwater	Groundwater	Groundwater	UniRef50_A0A2N3LXJ6	81.081	663	UniRef50_A0A059ECD3	55.64	1947	UniRef50_A0A0S8DMH7	57.042	852	UniRef50_A0A0K8MCN8	50.639	1173	UniRef90_A4WZQ4	62.848	969	UniRef90_A2C1K3	41.195	910	UniRef50_A0A0H3VBZ1	72.208	1155	UniRef90_P37102	69.444	108	UniRef50_A0A0J9EZG0	66.204	648	UniRef50_A0A011TAM5	64	600	UniRef50_A0A0D1EHZ5	56.79	727	UniRef50_A0A0D0N0U3
3300012812_4	93.09	0.98	100	100	Bacteria	Proteobacteria	Alphaproteobacteria	Rhodobacterales	Rhodobacteraceae	Paracoccus	Host-associated	Insecta	Digestive system	Unclassified	insecta	UniRef50_A0A2N3LXJ6	81.982	663	UniRef50_A0A059ECD3	56.667	1966	UniRef50_A0A0S8DMH7	57.895	855	UniRef50_A0A0K8MCN8	51.646	1183	UniRef90_A1B2P8	77.273	990	UniRef90_A2C1K3	42.453	910	UniRef50_A0A0H3VBZ1	72.468	1155	UniRef90_P37102	66.667	108	UniRef50_A0A0J9EZG0	62.559	633	UniRef50_A0A011TAM5	61.818	660	UniRef50_A0A0D1EHZ5	59.756	727	UniRef50_A0A4V3BAN4
3300027239_1	93.89	0.91	100	100	Bacteria	Proteobacteria	Alphaproteobacteria	Rhodobacterales	Rhodobacteraceae	Marivivens	Environmental	Aquatic	Marine	Intertidal zone	Estuarine	UniRef50_A0A2N3LXJ6	70.27	661	UniRef50_A0A059ECD3	58.372	1939	UniRef50_A0A0S8DMH7	56.338	850	UniRef50_A0A0K8MCN8	50.769	1156	UniRef90_A5E987	64.396	967	UniRef90_A2C1K3	42.593	930	sp|P54205|RBL_SYNY3	77.137	1401	UniRef90_P37102	63.889	106	UniRef50_A0A143Z544	60.751	877	UniRef50_A0A011TAM5	59.524	630	UniRef50_A0A0D1EHZ5	58.367	733	UniRef50_A0A0U3N9E0
3300027283_24	94.14	0.15	92	100	Bacteria	Proteobacteria	Alphaproteobacteria	Rhodobacterales	Rhodobacteraceae	Defluviimonas	Environmental	Terrestrial	Deep subsurface	Clay	Deep surbsurface	UniRef50_A0A2N3LXJ6	79.279	664	UniRef50_A0A059ECD3	59.878	1966	UniRef50_A0A0S8DMH7	57.042	850	UniRef50_A0A0K8MCN8	50.128	1173	UniRef90_O34011	68.923	970	UniRef90_A2C1K3	42.767	912	UniRef50_A0A0H3VBZ1	71.169	1153	UniRef90_P37102	63.889	106	UniRef50_A0A132C1R9	49.842	939	UniRef50_N1NNE7	42.857	1081	UniRef50_A0A0D1EHZ5	60	733	UniRef50_A0A0U3N9E0
3300020369_14	94.44	1.72	100	100	Bacteria	Proteobacteria	Alphaproteobacteria	Rhodobacterales	Rhodobacteraceae	GCA-2706605	Environmental	Aquatic	Marine	Unclassified	Marine	UniRef50_A0A2N3LXJ6	80	655	UniRef50_A0A059ECD3	56.25	1957	UniRef50_A0A0S8DMH7	58.596	853	UniRef50_A0A0K8MCN8	49.62	1171	UniRef90_A1B2P8	70.205	874	UniRef90_A2C1K3	42.453	912	UniRef50_A0A0H3VBZ1	71.948	1153	UniRef90_P37102	68.571	103	UniRef50_A0A143Z544	64.505	877	UniRef50_A0A011TAM5	63.636	658	UniRef50_A0A100JAV1	55.326	868	UniRef50_A0A0U3N9E0
3300027240_1	95.18	1.08	100	100	Bacteria	Proteobacteria	Alphaproteobacteria	Rhodobacterales	Rhodobacteraceae	Marivivens	Environmental	Aquatic	Marine	Intertidal zone	Estuarine	UniRef50_A0A2N3LXJ6	72.678	544	UniRef50_A0A059ECD3	58.372	1939	UniRef50_A0A0S8DMH7	56.338	850	UniRef50_A0A0K8MCN8	50.769	1156	UniRef90_A5E987	64.396	967	UniRef90_A2C1K3	45.255	783	sp|P54205|RBL_SYNY3	77.129	1231	UniRef90_P37102	63.889	106	UniRef50_A0A143Z544	60.751	877	UniRef50_A0A011TAM5	59.524	630	UniRef50_A0A0D1EHZ5	58.367	733	UniRef50_A0A0U3N9E0
3300027225_1	95.66	1.03	100	100	Bacteria	Proteobacteria	Alphaproteobacteria	Rhodobacterales	Rhodobacteraceae	Marivivens	Environmental	Aquatic	Marine	Intertidal zone	Estuarine	UniRef50_A0A2N3LXJ6	70.27	661	UniRef50_A0A059ECD3	58.372	1941	UniRef50_A0A0S8DMH7	56.338	850	UniRef50_A0A0K8MCN8	50.769	1158	UniRef90_A5E987	64.396	969	UniRef90_A2C1K3	42.593	930	sp|P54205|RBL_SYNY3	77.137	1399	UniRef90_P37102	63.889	108	UniRef50_A0A143Z544	60.751	879	UniRef50_A0A011TAM5	59.524	628	UniRef50_A0A0D1EHZ5	58.367	735	UniRef50_A0A0U3N9E0
3300027229_1	95.73	0.7	100	100	Bacteria	Proteobacteria	Alphaproteobacteria	Rhodobacterales	Rhodobacteraceae	Marivivens	Environmental	Aquatic	Marine	Intertidal zone	Estuarine	UniRef50_A0A2N3LXJ6	70.27	661	UniRef50_A0A059ECD3	58.372	1939	UniRef50_A0A0S8DMH7	56.338	850	UniRef50_A0A0K8MCN8	50.769	1156	UniRef90_A5E987	64.396	967	UniRef90_A2C1K3	42.593	930	sp|P54205|RBL_SYNY3	77.137	1401	UniRef90_P37102	63.889	106	UniRef50_A0A143Z544	60.751	877	UniRef50_A0A011TAM5	59.524	628	UniRef50_A0A0D1EHZ5	58.367	735	UniRef50_A0A0U3N9E0
3300026516_37	95.91	4.12	100	100	Bacteria	Proteobacteria	Alphaproteobacteria	Rhodobacterales	Rhodobacteraceae	CCB-MM2	Engineered	Wastewater	Nutrient removal	Biological phosphorus removal	Wastewater treatment	UniRef50_A0A0F4TLT9	36.675	1162	UniRef50_A0A059ECD3	57.562	1935	UniRef50_A0A0S8DMH7	57.746	852	UniRef50_A0A0K8MCN8	52.308	1164	UniRef90_A4WZQ4	63.636	957	UniRef90_A2C1K3	41.195	910	UniRef50_A0A0U1XEK6	73.047	768	UniRef90_P37102	72.222	108	UniRef50_A0A0J9EZG0	67.29	642	UniRef50_A0A011TAM5	63.366	601	UniRef50_A0A0D1EHZ5	59.583	720	UniRef50_A0A0K0Y3L8
3300027246_2	96.84	0.81	100	100	Bacteria	Proteobacteria	Alphaproteobacteria	Rhodobacterales	Rhodobacteraceae	Marivivens	Environmental	Aquatic	Marine	Intertidal zone	Estuarine	UniRef50_A0A2N3LXJ6	70.27	663	UniRef50_A0A059ECD3	58.372	1941	UniRef50_A0A0S8DMH7	56.338	852	UniRef50_A0A0K8MCN8	50.769	1156	UniRef90_A5E987	64.396	969	UniRef90_A2C1K3	45.151	853	sp|P54205|RBL_SYNY3	77.137	1401	UniRef90_P37102	63.889	108	UniRef50_A0A143Z544	60.751	877	UniRef50_A0A011TAM5	59.524	628	UniRef50_A0A0D1EHZ5	58.367	733	UniRef50_A0A0U3N9E0
3300027244_1	97.03	0.81	100	100	Bacteria	Proteobacteria	Alphaproteobacteria	Rhodobacterales	Rhodobacteraceae	Marivivens	Environmental	Aquatic	Marine	Intertidal zone	Estuarine	UniRef50_A0A2N3LXJ6	70.27	661	UniRef50_A0A059ECD3	58.372	1939	UniRef50_A0A0S8DMH7	56.338	850	UniRef50_A0A0K8MCN8	50.769	1158	UniRef90_A5E987	64.396	967	UniRef90_A2C1K3	42.593	928	sp|P54205|RBL_SYNY3	77.137	1401	UniRef90_P37102	63.889	106	UniRef50_A0A143Z544	60.751	879	UniRef50_A0A011TAM5	59.524	630	UniRef50_A0A0D1EHZ5	58.367	733	UniRef50_A0A0U3N9E0
3300010312_2	97.12	1.16	100	100	Bacteria	Proteobacteria	Alphaproteobacteria	Rhodobacterales	Rhodobacteraceae	Marivivens	Environmental	Aquatic	Marine	Intertidal zone	Estuarine	UniRef50_A0A2N3LXJ6	70.27	663	UniRef50_A0A059ECD3	58.372	1941	UniRef50_A0A0S8DMH7	56.338	852	UniRef50_A0A0K8MCN8	50.769	1158	UniRef90_A5E987	64.396	969	UniRef90_A2C1K3	42.593	928	sp|P54205|RBL_SYNY3	77.137	1399	UniRef90_P37102	63.889	108	UniRef50_A0A143Z544	60.751	879	UniRef50_A0A011TAM5	59.524	630	UniRef50_A0A0D1EHZ5	58.367	735	UniRef50_A0A0U3N9E0
2228664011_1	97.73	0.35	100	100	Bacteria	Proteobacteria	Alphaproteobacteria	Rhodobacterales	Rhodobacteraceae	Celeribacter	Engineered	Biotransformation	Microbial solubilization of coal	Unclassified	Hydrocarbon resource environments	UniRef50_A0A2N3LXJ6	81.982	663	UniRef50_A0A059ECD3	57.47	1957	UniRef50_A0A0S8DMH7	58.099	850	UniRef50_A0A0K8MCN8	51.795	1168	UniRef90_A5E987	63.291	946	UniRef90_A2C1K3	43.269	894	UniRef50_A0A0H3VBZ1	71.688	1153	UniRef90_P37102	68.571	103	UniRef50_A0A132C1R9	60.191	931	UniRef50_A0A011TAM5	60.648	643	UniRef50_A0A0D1EHZ5	60.435	690	UniRef50_A0A0K0Y3L8
3300013131_45	97.82	0.4	92	100	Bacteria	Proteobacteria	Alphaproteobacteria	Rhodobacterales	Rhodobacteraceae	0	Environmental	Aquatic	Freshwater	Lake	freshwater	UniRef50_A0A2N3LXJ6	77.477	661	UniRef50_A0A059ECD3	56.811	1927	UniRef50_A0A0S8DMH7	58.451	850	UniRef50_A0A0K8MCN8	50	1168	UniRef90_O34011	62.069	955	UniRef90_A2C1K3	40.566	910	UniRef50_A0A0U1XEK6	72.656	766	UniRef90_P37102	69.444	106	UniRef50_A0A143Z544	62.887	871	UniRef50_N1NNE7	43.407	1083	UniRef50_A0A0D1EHZ5	59.259	729	UniRef50_A0A0U3N9E0
3300027742_13	98.02	1.62	100	100	Bacteria	Proteobacteria	Alphaproteobacteria	Rhodobacterales	Rhodobacteraceae	Maritimibacter	Environmental	Aquatic	Marine	Oil seeps	Marine	UniRef50_A0A2N3LXJ6	83.784	663	UniRef50_U4V179	36.455	879	UniRef50_A0A0S8DMH7	59.298	855	UniRef50_A0A0K8MCN8	51.031	1162	UniRef90_O34011	65.625	960	UniRef90_A2C1K3	42.679	919	sp|P54205|RBL_SYNY3	76.026	1387	UniRef90_P37102	58.333	108	UniRef50_A0A143Z544	62.245	880	UniRef50_A0A011TAM5	59.91	666	UniRef50_A0A100JAV1	52.721	879	UniRef50_A0A0U3N9E0
3300017470_9	98.2	1.73	100	100	Bacteria	Proteobacteria	Alphaproteobacteria	Rhodobacterales	Rhodobacteraceae	Rhodovulum	Environmental	Aquatic	Thermal springs	Hot (42-90C)	Hot spring sediment	UniRef50_A0A2N3LXJ6	83.105	654	UniRef50_A0A059ECD3	56.651	1908	UniRef50_A0A0S8DMH7	57.042	852	UniRef50_A0A0D6B057	74.813	1203	UniRef90_A1B2P8	68.385	873	UniRef90_A2C1K3	41.59	939	sp|P54205|RBL_SYNY3	73.218	1389	UniRef90_P37102	72.222	108	UniRef50_A0A0J9EZG0	67.773	633	UniRef50_A0A011TAM5	65	600	UniRef50_A0A0D1EHZ5	62.097	742	UniRef50_A0A0U3N9E0
3300026282_11	98.32	0.76	100	100	Bacteria	Proteobacteria	Alphaproteobacteria	Rhodobacterales	Rhodobacteraceae	UBA1943	Engineered	Wastewater	Nutrient removal	Biological phosphorus removal	Wastewater treatment	UniRef50_A0A2N3LXJ6	82.883	664	UniRef50_A0A059ECD3	57.276	1927	UniRef50_A0A0S8DMH7	57.746	850	UniRef50_A0A0K8MCN8	51.407	1173	UniRef90_A4WZQ4	65.854	982	UniRef90_A2C1K3	40.881	912	UniRef50_A0A0H3VBZ1	72.987	1153	UniRef90_P37102	72.222	106	UniRef50_A0A132C1R9	59.744	930	UniRef50_A0A011TAM5	63.861	604	UniRef50_A0A0D1EHZ5	59.184	733	UniRef50_A0A0U3N9E0
3300011563_1	98.45	0.83	100	100	Bacteria	Proteobacteria	Alphaproteobacteria	Rhodobacterales	Rhodobacteraceae	Paracoccus	Engineered	Built environment	City	Subway	city subway metal	UniRef50_A0A2N3LXJ6	79.73	661	UniRef50_A0A059ECD3	58.282	1947	UniRef50_A0A0S8DMH7	57.544	855	UniRef50_A0A0K8MCN8	49.161	1251	UniRef90_A1B2P8	66.168	1002	UniRef90_A2C1K3	42.767	910	UniRef50_A0A0H3VBZ1	72.987	1155	UniRef90_P37102	69.444	108	UniRef50_A0A0J9EZG0	67.299	633	UniRef50_A0A011TAM5	63.033	631	UniRef50_A0A0D1EHZ5	57.551	733	UniRef50_A0A2E3ADN1
3300011828_1	98.94	0.3	100	100	Bacteria	Proteobacteria	Alphaproteobacteria	Rhodobacterales	Rhodobacteraceae	Haematobacter	Engineered	Built environment	City	Subway	city subway metal	UniRef50_A0A2N3LXJ6	76.126	663	UniRef50_A0A059ECD3	57.751	1966	UniRef50_A0A0S8DMH7	58.099	852	UniRef50_A0A0K8MCN8	51.282	1168	UniRef90_A4WZQ4	64.577	957	UniRef90_A2C1K3	41.64	907	UniRef50_A0A0H3VBZ1	71.688	1155	UniRef90_P37102	69.444	108	UniRef50_A0A143Z544	64.505	871	UniRef50_A0A011TAM5	59.729	663	UniRef50_A0A0D1EHZ5	60.656	730	UniRef50_A0A0U3N9E0
3300013123_37	98.94	0.1	100	100	Bacteria	Proteobacteria	Alphaproteobacteria	Rhodobacterales	Rhodobacteraceae	Pseudorhodobacter	Environmental	Aquatic	Freshwater	Lake	freshwater	UniRef50_A0A2N3LXJ6	81.532	661	UniRef50_A0A059ECD3	56.748	1933	UniRef50_A0A0S8DMH7	55.634	850	UniRef50_A0A0K8MCN8	51.918	1171	UniRef90_O34011	67.077	973	UniRef90_A2C1K3	41.195	912	UniRef50_F6LQU8	73.81	502	UniRef90_P37102	69.444	106	UniRef50_A0A0J9EZG0	67.773	631	UniRef50_A0A011TAM5	65.5	598	UniRef50_A0A0D1EHZ5	55.745	703	UniRef50_A0A0U3N9E0
3300013125_34	98.94	0.1	100	100	Bacteria	Proteobacteria	Alphaproteobacteria	Rhodobacterales	Rhodobacteraceae	Pseudorhodobacter	Environmental	Aquatic	Freshwater	Lake	freshwater	UniRef50_A0A2N3LXJ6	81.532	661	UniRef50_A0A059ECD3	56.748	1933	UniRef50_A0A0S8DMH7	55.634	850	UniRef50_A0A0K8MCN8	51.918	1171	UniRef90_O34011	67.077	973	UniRef90_A2C1K3	41.195	912	UniRef50_F6LQU8	73.81	502	UniRef90_P37102	69.444	106	UniRef50_A0A0J9EZG0	67.773	631	UniRef50_A0A011TAM5	65.5	598	UniRef50_A0A0D1EHZ5	55.745	703	UniRef50_A0A0U3N9E0
3300013122_11	98.94	0.1	100	100	Bacteria	Proteobacteria	Alphaproteobacteria	Rhodobacterales	Rhodobacteraceae	Pseudorhodobacter	Environmental	Aquatic	Freshwater	Lake	freshwater	UniRef50_A0A2N3LXJ6	81.532	661	UniRef50_A0A059ECD3	56.748	1933	UniRef50_A0A0S8DMH7	55.634	850	UniRef50_A0A0K8MCN8	51.918	1171	UniRef90_O34011	67.077	973	UniRef90_A2C1K3	41.195	912	UniRef50_F6LQU8	73.81	502	UniRef90_P37102	69.444	106	UniRef50_A0A0J9EZG0	67.773	631	UniRef50_A0A011TAM5	65.5	598	UniRef50_A0A0D1EHZ5	55.745	703	UniRef50_A0A0U3N9E0
3300013138_52	99.02	0	100	100	Bacteria	Proteobacteria	Alphaproteobacteria	Rhodobacterales	Rhodobacteraceae	Pseudorhodobacter	Environmental	Aquatic	Freshwater	Lake	freshwater	UniRef50_A0A2N3LXJ6	81.532	663	UniRef50_A0A059ECD3	56.748	1935	UniRef50_A0A0S8DMH7	55.634	852	UniRef50_A0A0K8MCN8	51.918	1173	UniRef90_O34011	67.077	975	UniRef90_A2C1K3	41.195	912	UniRef50_F6LQU8	73.81	504	UniRef90_P37102	69.444	108	UniRef50_A0A0J9EZG0	67.773	633	UniRef50_A0A011TAM5	65.5	600	UniRef50_A0A0D1EHZ5	55.745	703	UniRef50_A0A0U3N9E0
3300026302_9	99.09	1.19	100	100	Bacteria	Proteobacteria	Alphaproteobacteria	Rhodobacterales	Rhodobacteraceae	CCB-MM2	Engineered	Wastewater	Nutrient removal	Biological phosphorus removal	Wastewater treatment	UniRef50_A0A2N3LXJ6	81.532	661	UniRef50_A0A059ECD3	57.903	1965	UniRef50_A0A0S8DMH7	56.491	853	UniRef50_A0A0K8MCN8	51.026	1164	UniRef90_A4WZQ4	67.702	964	UniRef90_A2C1K3	41.824	910	sp|P54205|RBL_SYNY3	74.2	1405	UniRef90_P37102	72.222	106	UniRef50_A0A132C1R9	49.363	928	UniRef50_A0A011TAM5	63.256	640	UniRef50_A0A0D1EHZ5	62.762	717	UniRef50_A0A0K0Y3L8
3300013126_36	99.09	4.44	100	100	Bacteria	Proteobacteria	Alphaproteobacteria	Rhodobacterales	Rhodobacteraceae	Pseudorhodobacter	Environmental	Aquatic	Freshwater	Lake	freshwater	UniRef50_A0A2N3LXJ6	81.532	661	UniRef50_A0A059ECD3	56.748	1933	UniRef50_A0A0S8DMH7	55.634	850	UniRef50_A0A0K8MCN8	51.918	1173	UniRef90_O34011	67.077	973	UniRef90_A2C1K3	41.195	912	UniRef50_F6LQU8	73.81	502	UniRef90_P37102	69.444	106	UniRef50_A0A0J9EZG0	67.773	631	UniRef50_A0A011TAM5	65.5	598	UniRef50_A0A0D1EHZ5	55.745	703	UniRef50_A0A0U3N9E0
3300012835_3	99.17	1.06	100	100	Bacteria	Proteobacteria	Alphaproteobacteria	Rhodobacterales	Rhodobacteraceae	Paracoccus	Host-associated	Insecta	Digestive system	Unclassified	insecta	UniRef50_A0A2N3LXJ6	81.532	663	UniRef50_A0A059ECD3	55.521	1944	UniRef50_A0A0S8DMH7	56.491	855	UniRef50_A0A0K8MCN8	50.886	1185	UniRef90_A1B2P8	77.273	990	UniRef90_A2C1K3	43.082	912	UniRef50_A0A0H3VBZ1	72.468	1155	UniRef90_P37102	66.667	108	UniRef50_A0A0J9EZG0	62.085	633	UniRef50_A0A011TAM5	62.376	606	UniRef50_A0A100JAV1	54.639	868	UniRef50_A0A2E3ADN1
3300012839_5	99.32	1.46	100	100	Bacteria	Proteobacteria	Alphaproteobacteria	Rhodobacterales	Rhodobacteraceae	Paracoccus	Host-associated	Insecta	Digestive system	Unclassified	insecta	UniRef50_A0A0F4TLT9	36.386	1186	UniRef50_A0A059ECD3	57.669	1944	UniRef50_A0A0S8DMH7	57.895	855	UniRef50_A0A0K8MCN8	51.392	1185	UniRef90_A1B2P8	77.273	990	UniRef90_A2C1K3	42.453	912	UniRef50_A0A0H3VBZ1	71.948	1155	UniRef90_P37102	66.667	108	UniRef50_A0A0J9EZG0	62.559	633	UniRef50_A0A011TAM5	61.818	660	UniRef50_A0A0D1EHZ5	59.756	729	UniRef50_A0A4V3BAN4
3300026299_12	99.33	0.15	100	100	Bacteria	Proteobacteria	Alphaproteobacteria	Rhodobacterales	Rhodobacteraceae	24-YEA-8	Engineered	Wastewater	Nutrient removal	Biological phosphorus removal	Wastewater treatment	UniRef50_A0A2N3LXJ6	81.532	663	UniRef50_A0A059ECD3	56.811	1929	UniRef50_A0A0S8DMH7	57.544	853	UniRef50_A0A0K8MCN8	50.639	1173	UniRef90_A4WZQ4	67.405	943	UniRef90_A2C1K3	41.824	912	UniRef50_A0A0H3VBZ1	71.169	1153	UniRef90_P37102	66.667	106	UniRef50_A0A143Z544	61.092	879	UniRef50_A0A011TAM5	60.909	655	UniRef50_A0A0D1EHZ5	59.016	732	UniRef50_A0A0K0Y3L8
3300026288_12	99.54	0.76	100	100	Bacteria	Proteobacteria	Alphaproteobacteria	Rhodobacterales	Rhodobacteraceae	UBA1943	Engineered	Wastewater	Nutrient removal	Biological phosphorus removal	Wastewater treatment	UniRef50_A0A2N3LXJ6	82.883	664	UniRef50_A0A059ECD3	57.276	1927	UniRef50_A0A0S8DMH7	57.746	850	UniRef50_A0A0K8MCN8	51.407	1173	UniRef90_A4WZQ4	65.854	982	UniRef90_A2C1K3	40.881	910	UniRef50_A0A0H3VBZ1	72.987	1153	UniRef90_P37102	72.222	106	UniRef50_A0A132C1R9	59.744	930	UniRef50_A0A011TAM5	63.861	604	UniRef50_A0A0D1EHZ5	59.184	733	UniRef50_A0A0U3N9E0
3300003130_3	99.57	0.84	92	100	Bacteria	Proteobacteria	Alphaproteobacteria	Rhodobacterales	Rhodobacteraceae	Maritimibacter	Engineered	Bioreactor	Continuous culture	Marine sediment inoculum	Continuous culture Bioreactor	UniRef50_A0A2N3LXJ6	73.423	661	UniRef50_A0A059ECD3	56.753	1966	UniRef50_A0A0S8DMH7	57.042	852	UniRef50_A0A0K8MCN8	53.197	1173	UniRef90_A5E987	59.763	1014	UniRef90_A2C1K3	42.587	909	UniRef50_A0A0U1XEK6	75	768	UniRef90_P37102	69.444	108	UniRef50_A0A143Z544	63.265	882	UniRef50_N1NNE7	43.094	1077	UniRef50_A0A0D1EHZ5	58.871	742	UniRef50_A0A0U3N9E0
3300027800_19	80.21	0	92	100	Bacteria	Proteobacteria	Alphaproteobacteria	Rhodospirillales	Rhodospirillaceae	Insolitispirillum	Environmental	Aquatic	Freshwater	Pond	Freshwater	UniRef50_A0A2N3LXJ6	73.636	657	UniRef50_A0A0J7JGS1	65	895	UniRef50_A0A0C1YHD6	51.429	918	UniRef50_A0A0K8MCN8	52.658	1185	UniRef90_B8ZSG6	48.318	969	UniRef90_B0BZF8	42.647	945	UniRef50_F6LQU8	70.238	504	NA	NA	NA	UniRef50_A0A0J9EZG0	67.773	633	UniRef50_A0A011TAM5	67.453	633	UniRef50_A0A0D1EHZ5	51.012	739	UniRef50_A0A0U5MKI4
3300002544_3	82.32	0.25	100	100	Bacteria	Proteobacteria	Alphaproteobacteria	Rhodospirillales	Rhodospirillaceae	BRH-c57	Environmental	Terrestrial	Deep subsurface	Clay	Deep subsurface	UniRef50_A0A2N3LXJ6	71.622	663	UniRef50_A0A059ECD3	56.442	1947	UniRef50_A0A0S8DMH7	64.068	883	UniRef50_A0A0K8MCN8	54.02	1194	UniRef90_B8ZSG6	49.563	1008	UniRef90_A2C1K3	43.252	936	UniRef50_A0A1D8H0V3	73.214	502	UniRef90_P37102	58.333	108	UniRef50_A0A132C1R9	49.057	901	UniRef50_A0A011TAM5	65.877	624	UniRef50_A0A0D1EHZ5	51.23	730	UniRef50_A0A0U5MKI4
3300004626_1	87.01	1.91	100	100	Bacteria	Proteobacteria	Alphaproteobacteria	Rhodospirillales	Casp-alpha2	0	Host-associated	Annelida	Digestive system	Unclassified	Marine gutless worms symbiont	UniRef50_A0A2N3LXJ6	68.807	649	UniRef50_A0A377JLQ7	42.857	775	UniRef50_A0A0S8DMH7	65.052	867	UniRef50_A0A0K8MCN8	52.658	1183	UniRef90_B8ZSG6	45.016	927	UniRef90_A2C1K3	38.08	927	sp|P54205|RBL_SYNY3	77.088	1399	UniRef90_P37102	50	108	UniRef50_A0A132C1R9	52.215	921	UniRef50_A0A011TAM5	63.85	630	UniRef50_A0A101ICW4	52.4	733	UniRef50_A0A2V6F4W5
3300027852_33	88.14	0.71	100	100	Bacteria	Proteobacteria	Alphaproteobacteria	Rhodospirillales	Magnetovibrionaceae	Magnetovibrio	Environmental	Aquatic	Marine	Oil seeps	Marine	UniRef50_A0A2N3LXJ6	48.43	666	UniRef50_Q024Y4	49.455	819	UniRef50_A0A0S8DMH7	65.052	865	UniRef50_A0A0K8MCN8	52.405	1185	UniRef90_B4EB94	68.485	985	UniRef50_Q03224	42.177	880	sp|P54205|RBL_SYNY3	76.674	1387	UniRef90_P37102	58.333	106	UniRef50_A0A0J9EZG0	62.911	637	UniRef50_A0A011TAM5	62.5	637	UniRef50_A0A101ICW4	47.773	733	UniRef50_Q0AUC3
3300022912_15	88.44	2.02	100	100	Bacteria	Proteobacteria	Alphaproteobacteria	Rhodospirillales	UBA2165	UBA2165	Environmental	Aquatic	Marine	Inlet	seawater	UniRef50_A0A2N3LXJ6	71.171	664	UniRef50_A4A6H1	57.143	754	UniRef50_A0A0S8DMH7	62.807	853	UniRef50_A0A0K8MCN8	47.458	1215	UniRef90_A7IGL7	49.702	1006	UniRef90_B0BZF8	44.023	948	UniRef50_A0A0U1XEK6	70.312	766	NA	NA	NA	UniRef50_A0A1V5Q9M4	40.55	873	UniRef50_A0A011TAM5	59.447	640	UniRef50_A0A101ICW4	47.984	733	UniRef50_A0A0U5MKI4
3300027820_24	90.6	1.24	92	100	Bacteria	Proteobacteria	Alphaproteobacteria	Rhodospirillales	Terasakiellaceae	0	Environmental	Aquatic	Marine	Coastal	Marine sediment	UniRef50_A0A090SPI6	54.93	831	UniRef50_A0A377JLQ7	46.444	703	UniRef50_A0A0S8DMH7	64.085	840	UniRef50_Q1CUQ2	40.987	1578	UniRef90_A1VNR3	63.51	1047	UniRef90_B0BZF8	36.628	952	UniRef50_A0A0U1XEK6	71.094	766	UniRef90_P37102	37.037	79	UniRef50_A0A132C1R9	48.125	897	UniRef50_A0A011TAM5	62.376	606	UniRef50_A0A127ME08	54.583	718	UniRef50_A0A0U5MKI4
3300026188_8	91.32	1.99	92	100	Bacteria	Proteobacteria	Alphaproteobacteria	Rhodospirillales	2-02-FULL-58-16	GCA-2686765	Environmental	Aquatic	Marine	Oceanic	Marine	UniRef50_A0A2N3LXJ6	65.158	661	UniRef50_A0A059ECD3	58.6	1966	UniRef50_A0A0C1YHD6	53.247	895	UniRef50_A0A0K8MCN8	52.405	1185	UniRef90_B8ZSG6	47.937	931	UniRef90_P73922	37.69	913	UniRef50_L7SVC7	71.97	394	NA	NA	NA	UniRef50_A0A0J9EZG0	66.351	631	UniRef50_A0A011TAM5	62.617	631	UniRef50_A0A0N0KB70	51.429	732	UniRef50_A0A2H5XT33
3300027834_38	91.94	1.49	100	100	Bacteria	Proteobacteria	Alphaproteobacteria	Rhodospirillales	Magnetovibrionaceae	Magnetovibrio	Environmental	Aquatic	Marine	Oil seeps	Marine	UniRef50_A0A2N3LXJ6	48.43	664	UniRef50_Q024Y4	49.455	819	UniRef50_A0A0S8DMH7	65.052	867	UniRef50_A0A0K8MCN8	52.405	1185	UniRef90_B4EB94	68.485	985	UniRef50_Q03224	40.391	915	sp|P54205|RBL_SYNY3	76.674	1389	UniRef90_P37102	58.333	106	UniRef50_A0A149W129	51.462	999	UniRef50_A0A011TAM5	62.5	639	UniRef50_A0A101ICW4	47.773	733	UniRef50_Q0AUC3
3300010033_3	94.05	0.54	100	100	Bacteria	Proteobacteria	Alphaproteobacteria	Rhodospirillales	Rhodospirillaceae	Rhodospira	Host-associated	Invertebrates	Cnidaria	Coral	Coral	UniRef50_A0A2X1IF72	36.524	1171	UniRef50_A0A0J7JGS1	75.185	808	UniRef50_A0A0S8DMH7	58.246	853	UniRef50_A0A0K8MCN8	56.533	1192	UniRef90_A4WZQ4	51.393	943	UniRef90_A2C1K3	40.594	861	sp|P54205|RBL_SYNY3	73.65	1389	UniRef90_P37102	46.429	79	UniRef50_A0A132C1R9	49.684	901	UniRef50_A0A011TAM5	66.516	661	UniRef50_A0A0D1EHZ5	54.251	739	UniRef50_A0A109CXT9
3300006912_4	94.28	1.74	100	100	Bacteria	Proteobacteria	Alphaproteobacteria	Rhodospirillales	Casp-alpha2	0	Host-associated	Annelida	Digestive system	Digestive tube	Marine gutless worms symbiont	UniRef50_A0A2N3LXJ6	49.554	669	UniRef50_A0A377JLQ7	42.857	775	UniRef50_A0A0S8DMH7	65.052	867	UniRef50_A0A0K8MCN8	52.658	1183	UniRef90_B8ZSG6	45.016	927	UniRef90_A2C1K3	38.08	927	sp|P54205|RBL_SYNY3	77.088	1399	UniRef90_P37102	50	106	UniRef50_A0A132C1R9	52.532	919	UniRef50_A0A011TAM5	63.85	628	UniRef50_A0A101ICW4	52.4	733	UniRef50_A0A2V6F4W5
3300027828_41	94.56	2.04	100	100	Bacteria	Proteobacteria	Alphaproteobacteria	Rhodospirillales	Magnetovibrionaceae	Magnetovibrio	Environmental	Aquatic	Marine	Coastal	Marine sediment	UniRef50_A0A2N3LXJ6	48.43	664	UniRef50_Q20ZM8	46.371	742	UniRef50_A0A0S8DMH7	66.09	865	UniRef50_A0A0K8MCN8	51.899	1185	UniRef90_B4EB94	66.767	990	UniRef50_Q03224	41.638	877	sp|P54205|RBL_SYNY3	76.458	1389	UniRef90_P37102	58.333	106	UniRef50_A0A149W129	51.17	999	UniRef50_A0A011TAM5	62.441	628	UniRef50_A0A101ICW4	47.773	735	UniRef50_A0A2V6F4W5
3300008215_4	94.87	2.24	100	100	Bacteria	Proteobacteria	Alphaproteobacteria	Rhodospirillales	Casp-alpha2	0	Host-associated	Annelida	Digestive system	Digestive tube	Marine gutless worms symbiont	UniRef50_A0A2N3LXJ6	69.266	651	UniRef50_A0A377JLQ7	41.455	825	UniRef50_A0A0S8DMH7	65.052	867	UniRef50_A0A0K8MCN8	52.658	1185	UniRef90_B8ZSG6	44.688	954	UniRef90_A2C1K3	37.771	927	sp|P54205|RBL_SYNY3	76.66	1401	UniRef90_P37102	52.778	106	UniRef50_A0A132C1R9	52.215	921	UniRef50_A0A011TAM5	64.319	628	UniRef50_A0A101ICW4	52.8	733	UniRef50_A0A2V6F4W5
3300005043_11	94.94	2.88	92	100	Bacteria	Proteobacteria	Alphaproteobacteria	Rhodospirillales	Magnetovibrionaceae	Magnetovibrio	Environmental	Aquatic	Marine	Unclassified	marine subseafloor aquifer	UniRef50_A0A2X1IF72	34.848	1360	UniRef50_Q20ZM8	45.059	759	UniRef50_A0A0S8DMH7	63.322	865	UniRef50_A0A0K8MCN8	50.886	1185	UniRef90_A1K430	64.458	996	NA	NA	NA	UniRef50_A0A0U1XEK6	79.297	766	UniRef90_P37102	58.333	108	UniRef50_A0A132C1R9	51.42	922	UniRef50_A0A011TAM5	61.574	637	UniRef50_A0A101ICW4	47.177	735	UniRef50_Q0AUC3
3300027282_3	95.52	0.25	100	100	Bacteria	Proteobacteria	Alphaproteobacteria	Rhodospirillales	Rhodospirillaceae	BRH-c57	Environmental	Terrestrial	Deep subsurface	Clay	Deep subsurface	UniRef50_A0A2N3LXJ6	71.622	663	UniRef50_A0A059ECD3	56.442	1947	UniRef50_A0A0S8DMH7	64.068	883	UniRef50_A0A0K8MCN8	54.02	1194	UniRef90_B8ZSG6	49.563	1008	UniRef90_A2C1K3	43.252	936	UniRef50_A0A1D8H0V3	73.214	502	UniRef90_P37102	58.333	108	UniRef50_A0A132C1R9	49.057	903	UniRef50_A0A011TAM5	65.877	624	UniRef50_A0A0D1EHZ5	51.23	732	UniRef50_A0A0U5MKI4
3300027851_28	96.14	1.49	100	100	Bacteria	Proteobacteria	Alphaproteobacteria	Rhodospirillales	Magnetospirillaceae	Magnetospirillum	Environmental	Aquatic	Freshwater	Groundwater	watersheds	UniRef50_A0A2X1IF72	35.891	1165	UniRef50_A0A059ECD3	55.263	1930	UniRef50_A0A0S8DMH7	62.759	868	UniRef50_A0A0K2R2N0	39.193	2253	UniRef90_A1K430	64.653	990	UniRef90_Q2JJG9	40.774	921	UniRef50_A0A0U1XEK6	71.373	763	UniRef90_P37102	58.333	106	UniRef50_A0A0J9EZG0	70.142	631	UniRef50_A0A011TAM5	63.084	631	UniRef50_A0A0D1EHZ5	51.417	741	UniRef50_A0A0U5MKI4
3300027980_36	96.52	0.5	100	100	Bacteria	Proteobacteria	Alphaproteobacteria	Rhodospirillales	Terasakiellaceae	0	Environmental	Aquatic	Marine	Coastal	Marine sediment	UniRef50_A0A090SPI6	55.235	810	UniRef50_A6KXB4	41.445	787	UniRef50_A0A0S8DMH7	63.38	840	UniRef50_A0A0K8MCN8	53.69	1177	UniRef90_A1VNR3	64.722	1050	UniRef90_A2C1K3	37.346	927	UniRef50_A0A0U1XEK6	76.953	766	UniRef90_P37102	25.714	90	UniRef50_A0A0J9EZG0	63.38	637	UniRef50_A0A011TAM5	58.605	634	UniRef50_A0A0D1EHZ5	52.653	735	UniRef50_A0A0U5MKI4
3300013131_54	97.08	0.5	100	100	Bacteria	Proteobacteria	Alphaproteobacteria	Rhodospirillales	Magnetospirillaceae	Magnetospirillum	Environmental	Aquatic	Freshwater	Lake	freshwater	UniRef50_A0A2N3LXJ6	50.679	657	UniRef50_A0A377JLQ7	44.534	741	UniRef50_A0A0S8DMH7	62.414	868	UniRef50_A0A0K8MCN8	52.308	1167	UniRef90_A1K430	64.759	990	UniRef90_P73922	35.556	871	UniRef50_F6LQU8	72.619	502	UniRef90_P37102	58.333	106	UniRef50_A0A0J9EZG0	63.981	631	UniRef50_A0A011TAM5	65.888	631	UniRef50_A0A0D1EHZ5	54.656	741	UniRef50_A0A0U5MKI4
3300001594_13	97.64	3.48	100	100	Bacteria	Proteobacteria	Alphaproteobacteria	Rhodospirillales	Magnetospirillaceae	Magnetospirillum	Engineered	Wastewater	Industrial wastewater	Petrochemical	Hydrocarbon resource environments	UniRef50_A0A2X1IF72	36.616	1167	UniRef50_A0A377JLQ7	45.174	775	UniRef50_A0A0S8DMH7	62.759	868	UniRef50_A0A0K2R2N0	41.388	2278	UniRef90_A1K430	64.565	991	UniRef90_P73922	35.735	937	UniRef50_F6LQU8	72.024	502	UniRef90_P37102	55.556	108	UniRef50_A0A0J9EZG0	68.246	633	UniRef50_A0A011TAM5	64.486	633	UniRef50_A0A0D1EHZ5	56.048	733	UniRef50_A0A0U5MKI4
3300003894_18	97.76	0.02	100	100	Bacteria	Proteobacteria	Alphaproteobacteria	Rhodospirillales	2-02-FULL-58-16	0	Environmental	Aquatic	Marine	Coastal	Marine	UniRef50_A0A2N3LXJ6	75.229	654	UniRef50_Q07RG7	57.609	826	UniRef50_A0A0S8DMH7	67.247	859	UniRef50_A0A0K8MCN8	53.924	1185	UniRef90_B8ZSG6	43.082	940	UniRef90_P73922	37.538	916	sp|P54205|RBL_SYNY3	76.458	1389	UniRef90_P37102	55.556	106	UniRef50_A0A132C1R9	48.896	886	UniRef50_A0A011TAM5	63.38	628	UniRef50_A0A101ICW4	48	735	UniRef50_Q0AUC3
3300003364_3	97.99	0.5	100	100	Bacteria	Proteobacteria	Alphaproteobacteria	Rhodospirillales	Rhodospirillaceae	BRH-c57	Environmental	Terrestrial	Deep subsurface	Clay	Deep subsurface	UniRef50_A0A2N3LXJ6	71.622	661	UniRef50_A0A059ECD3	56.442	1947	UniRef50_A0A0S8DMH7	64.068	883	UniRef50_A0A0K8MCN8	54.02	1192	UniRef90_B8ZSG6	49.563	1008	UniRef90_A2C1K3	43.252	936	UniRef50_A0A1D8H0V3	73.214	502	UniRef90_P37102	58.333	108	UniRef50_A0A132C1R9	49.057	903	UniRef50_A0A011TAM5	65.877	624	UniRef50_A0A0D1EHZ5	51.23	732	UniRef50_A0A0U5MKI4
3300027835_12	98.01	3.07	100	100	Bacteria	Proteobacteria	Alphaproteobacteria	Rhodospirillales	0	0	Environmental	Aquatic	Freshwater	Groundwater	Groundwater	UniRef50_A0A2N3LXJ6	50.909	657	UniRef50_A0A059ECD3	58.257	1953	UniRef50_A0A0S8DMH7	67.123	876	UniRef50_A0A0K2R2N0	43.531	2161	UniRef90_B5ELA6	63.142	988	UniRef90_A2C1K3	35.562	933	UniRef50_A0A075D2Y8	87.273	330	UniRef90_P37102	58.333	108	UniRef50_A0A0J9EZG0	63.033	633	UniRef50_A0A011TAM5	64.953	633	UniRef50_A0A0N0KB70	55.51	729	UniRef50_A0A0U5MKI4
3300027796_15	98.01	0	92	100	Bacteria	Proteobacteria	Alphaproteobacteria	Rhodospirillales	Rhodospirillaceae	Insolitispirillum	Environmental	Aquatic	Freshwater	Pond	Freshwater	UniRef50_A0A2N3LXJ6	73.636	657	UniRef50_A0A0J7JGS1	65	895	UniRef50_A0A0C1YHD6	51.429	916	UniRef50_A0A0K8MCN8	52.658	1185	UniRef90_B8ZSG6	48.318	967	UniRef90_B0BZF8	42.647	943	UniRef50_F6LQU8	70.238	502	NA	NA	NA	UniRef50_A0A0J9EZG0	67.773	631	UniRef50_A0A011TAM5	67.453	631	UniRef50_A0A0D1EHZ5	51.012	739	UniRef50_A0A0U5MKI4
3300004097_58	98.61	0.5	100	100	Bacteria	Proteobacteria	Alphaproteobacteria	Rhodospirillales	2-02-FULL-58-16	GCA-2717285	Environmental	Aquatic	Marine	Neritic zone	Pelagic marine	UniRef50_A0A090SPI6	52.206	804	UniRef50_A0A059ECD3	59.665	1966	UniRef50_A0A0S8DMH7	65.625	862	UniRef50_A0A0K8MCN8	55.949	1185	UniRef90_B8ZSG6	43.631	936	UniRef90_A2C1K3	36.728	924	UniRef50_A0A0U1XEK6	82.812	768	NA	NA	NA	UniRef50_A0A0J9EZG0	65.877	633	UniRef50_A0A011TAM5	60.563	630	UniRef50_A0A127ME08	53.2	745	UniRef50_Q0AUC3
3300005512_15	99	0.5	100	100	Bacteria	Proteobacteria	Alphaproteobacteria	Rhodospirillales	Magnetovibrionaceae	Magnetovibrio	Environmental	Aquatic	Non-marine Saline and Alkaline	Saline	Saline water and sediment	UniRef50_A0A2N3LXJ6	49.776	666	UniRef50_Q07RG7	57.895	798	UniRef50_A0A0S8DMH7	64.828	868	UniRef50_A0A0K8MCN8	52.911	1183	UniRef50_A0A0F7KUZ0	48.79	738	UniRef50_Q03224	40.264	909	UniRef50_A0A0U1XEK6	82.422	768	UniRef90_P37102	55.556	108	UniRef50_A0A0P7XYW6	55.988	985	UniRef50_A0A011TAM5	61.111	639	UniRef50_A0A101ICW4	47.773	735	UniRef50_Q0AUC3
3300027857_18	99.5	0.51	92	100	Bacteria	Proteobacteria	Alphaproteobacteria	Rhodospirillales	Magnetospirillaceae	0	Environmental	Terrestrial	Soil	Unclassified	Surface soil	UniRef50_A0A2N3LXJ6	70.909	657	UniRef50_A0A377JLQ7	40	783	UniRef50_A0A0S8DMH7	60.351	855	UniRef50_A0A0K8MCN8	49.62	1182	UniRef90_A9W1C8	51.873	1035	UniRef50_A0A0H3EEU8	26.267	547	UniRef50_A0A0H3VBZ1	75.325	1155	UniRef90_P37102	41.379	72	UniRef50_A0A0J9EZG0	66.351	633	UniRef50_A0A011TAM5	62.559	624	UniRef50_A0A0D1EHZ5	48.347	726	UniRef50_Q0AUC3
3300027980_33	99.5	1.04	100	100	Bacteria	Proteobacteria	Alphaproteobacteria	Rhodospirillales	Magnetovibrionaceae	Magnetovibrio	Environmental	Aquatic	Marine	Coastal	Marine sediment	UniRef50_A0A2N3LXJ6	48.43	666	UniRef50_Q20ZM8	46.371	744	UniRef50_A0A0S8DMH7	66.09	865	UniRef50_A0A0K8MCN8	51.899	1183	UniRef90_B4EB94	66.767	990	UniRef50_Q03224	41.638	877	sp|P54205|RBL_SYNY3	76.458	1387	UniRef90_P37102	58.333	106	UniRef50_A0A149W129	61.818	987	UniRef50_A0A011TAM5	62.441	628	UniRef50_A0A101ICW4	47.773	735	UniRef50_A0A2V6F4W5
3300027283_10	99.5	0.5	100	100	Bacteria	Proteobacteria	Alphaproteobacteria	Rhodospirillales	Rhodospirillaceae	BRH-c57	Environmental	Terrestrial	Deep subsurface	Clay	Deep surbsurface	UniRef50_A0A2N3LXJ6	71.622	663	UniRef50_A0A059ECD3	56.442	1945	UniRef50_A0A0S8DMH7	64.068	883	UniRef50_A0A0K8MCN8	54.02	1194	UniRef90_B8ZSG6	49.563	1006	UniRef90_A2C1K3	43.252	934	UniRef50_A0A1D8H0V3	73.214	502	UniRef90_P37102	58.333	106	UniRef50_A0A132C1R9	49.057	901	UniRef50_A0A011TAM5	65.877	622	UniRef50_A0A0D1EHZ5	51.23	732	UniRef50_A0A0U5MKI4
3300027796_14	99.88	0.05	100	100	Bacteria	Proteobacteria	Alphaproteobacteria	Rhodospirillales	Magnetospirillaceae	0	Environmental	Aquatic	Freshwater	Pond	Freshwater	UniRef50_A0A2X1IF72	38.131	1165	UniRef50_A0A059ECD3	56.135	1950	UniRef50_A0A0S8DMH7	63.793	868	UniRef50_A0A0K2R2N0	43.342	2146	UniRef90_B4EB94	62.575	999	UniRef90_Q2JJG9	39.583	930	UniRef50_L7SVC7	74.242	394	UniRef90_P37102	52.778	108	UniRef50_A0A0J9EZG0	66.197	639	UniRef50_A0A011TAM5	62.911	630	UniRef50_A0A0D1EHZ5	55.51	735	UniRef50_A0A0U5MKI4
3300026082_5	75.13	1.85	100	100	Bacteria	SAR324	SAR324	SAR324	NAC60-12	Arctic96AD-7	Environmental	Aquatic	Marine	Oceanic	Marine	UniRef50_A0A2N3LXJ6	51.152	645	UniRef50_A0A059ECD3	55.488	1962	UniRef50_A0A0C1YHD6	51.792	894	UniRef50_A0A0S4N7E6	58.524	1177	UniRef90_B8ZSG6	42.053	906	UniRef90_B0BZF8	40.823	876	sp|P54205|RBL_SYNY3	74.518	1401	NA	NA	NA	UniRef50_A0A143Z544	60.627	859	UniRef50_A0A031WAQ2	57.209	642	UniRef50_A0A0S7XDC9	47.809	741	UniRef50_A0A0B5QFK6
3300020426_25	77.51	0.05	100	100	Bacteria	SAR324	SAR324	SAR324	NAC60-12	Arctic96AD-7	Environmental	Aquatic	Marine	Unclassified	Marine	UniRef50_A0A2N3LXJ6	51.152	643	UniRef50_A0A059ECD3	56.25	1962	UniRef50_A0A0C1YHD6	51.78	900	UniRef50_A0A0S4N7E6	59.95	1189	UniRef90_B8ZSG6	42.903	930	UniRef90_B0BZF8	40.06	924	sp|P54205|RBL_SYNY3	74.518	1401	NA	NA	NA	UniRef50_A0A0J9EZG0	63.033	633	UniRef50_A0A031WAQ2	57.209	642	UniRef50_A0A0S7XDC9	48.016	744	UniRef50_A0A0B5QFK6
3300000140_3	77.94	0.09	100	100	Bacteria	SAR324	SAR324	SAR324	NAC60-12	Arctic96AD-7	Environmental	Aquatic	Marine	Oceanic	Marine	UniRef50_A0A2N3LXJ6	51.152	643	UniRef50_A0A059ECD3	55.64	1960	UniRef50_A0A0C1YHD6	51.29	901	UniRef50_A0A0S4N7E6	58.27	1177	UniRef90_B8ZSG6	42.903	928	UniRef90_B0BZF8	40.361	922	sp|P54205|RBL_SYNY3	74.946	1387	NA	NA	NA	UniRef50_A0A143Z544	59.233	861	UniRef50_N1NNE7	40.111	1066	UniRef50_A0A0S7XDC9	47.809	739	UniRef50_A0A0B5QFK6
3300000247_3	79.45	0.59	92	100	Bacteria	SAR324	SAR324	SAR324	NAC60-12	Arctic96AD-7	Environmental	Aquatic	Marine	Oceanic	Marine	UniRef50_W6FVE0	48.848	649	UniRef50_A0A059ECD3	55.64	1960	UniRef50_A0A0C1YHD6	51.29	901	UniRef50_A0A0S4N7E6	58.27	1179	UniRef90_B8ZSG6	41.935	928	UniRef90_B0BZF8	40.361	922	sp|P54205|RBL_SYNY3	74.304	1399	NA	NA	NA	UniRef50_A0A132C1R9	49.684	936	UniRef50_N1NNE7	45.73	1081	UniRef50_A0A0S7XDC9	47.809	739	UniRef50_A0A0B5QFK6
3300027677_13	83.37	2.64	100	100	Bacteria	SAR324	SAR324	SAR324	NAC60-12	Arctic96AD-7	Environmental	Aquatic	Marine	Oceanic	Marine	UniRef50_A0A2N3LXJ6	51.852	645	UniRef50_A0A059ECD3	55.878	1959	UniRef50_A0A0C1YHD6	51.948	897	UniRef50_A0A0S4N7E6	57.252	1177	UniRef90_B8ZSG6	42.244	909	UniRef90_A2C1K3	40.728	864	sp|P54205|RBL_SYNY3	74.304	1401	UniRef90_P37102	31.034	85	UniRef50_A0A0J9EZG0	63.981	633	UniRef50_A0A031WAQ2	57	597	UniRef50_A0A0S7XDC9	49.206	742	UniRef50_A0A0U3N9E0
3300000248_4	85.66	0	100	100	Bacteria	SAR324	SAR324	SAR324	NAC60-12	Arctic96AD-7	Environmental	Aquatic	Marine	Oceanic	Marine	UniRef50_A0A2N3LXJ6	51.152	643	UniRef50_A0A059ECD3	55.335	1962	UniRef50_A0A0C1YHD6	51.29	903	UniRef50_A0A0S4N7E6	57.828	1188	UniRef90_B8ZSG6	42.903	930	UniRef90_B0BZF8	40.361	924	sp|P54205|RBL_SYNY3	74.514	1389	NA	NA	NA	UniRef50_A0A143Z544	59.93	861	UniRef50_A0A031WAQ2	56.744	640	UniRef50_A0A0S7XDC9	47.809	741	UniRef50_A0A0B5QFK6
3300026269_9	86.64	0	100	100	Bacteria	SAR324	SAR324	SAR324	NAC60-12	Arctic96AD-7	Environmental	Aquatic	Marine	Oceanic	Marine	UniRef50_A0A2N3LXJ6	51.852	645	UniRef50_A0A059ECD3	55.573	1957	UniRef50_A0A0C1YHD6	51.623	895	UniRef50_A0A0S4N7E6	56.489	1177	UniRef90_B8ZSG6	40.549	982	UniRef90_A2C1K3	40.397	862	sp|P54205|RBL_SYNY3	74.73	1387	UniRef90_P37102	32.258	93	UniRef50_A0A0J9EZG0	63.981	631	UniRef50_A0A031WAQ2	55.14	639	UniRef50_A0A0S7XDC9	49.206	744	UniRef50_A0A0U3N9E0
3300020298_4	87.23	0	100	100	Bacteria	SAR324	SAR324	SAR324	NAC60-12	Arctic96AD-7	Environmental	Aquatic	Marine	Unclassified	Marine	UniRef50_A0A2N3LXJ6	51.852	643	UniRef50_A0A059ECD3	56.031	1959	UniRef50_A0A0C1YHD6	51.948	897	UniRef50_A0A0S4N7E6	56.489	1177	UniRef90_B8ZSG6	42.244	909	UniRef90_A2C1K3	40.728	864	sp|P54205|RBL_SYNY3	74.304	1401	NA	NA	NA	UniRef50_A0A0J9EZG0	63.981	633	UniRef50_A0A031WAQ2	55.14	637	UniRef50_A0A0S7XDC9	49.206	742	UniRef50_A0A0U3N9E0
3300025668_17	92.76	0	100	100	Bacteria	SAR324	SAR324	SAR324	NAC60-12	Arctic96AD-7	Environmental	Aquatic	Marine	Intertidal zone	Marine	UniRef50_A0A2N3LXJ6	51.152	645	UniRef50_A0A059ECD3	55.42	1959	UniRef50_A0A0C1YHD6	52.597	897	UniRef50_A0A0S4N7E6	55.941	1210	UniRef90_B8ZSG6	42.623	915	UniRef90_A2C1K3	40.397	864	sp|P54205|RBL_SYNY3	74.518	1401	NA	NA	NA	UniRef50_A0A0J9EZG0	63.507	633	UniRef50_A0A031WAQ2	56.075	639	UniRef50_A0A0S7XDC9	47.222	742	UniRef50_A0A0U3N9E0
3300023187_8	98.95	1.13	100	100	Bacteria	Proteobacteria	Alphaproteobacteria	Sphingomonadales	Sphingomonadaceae	Sphingomonas	Engineered	Wastewater	Activated Sludge	Unclassified	activated sludge	UniRef50_A0A1L2ZKT3	39.418	1074	UniRef50_A0A059ECD3	54.573	1956	UniRef50_A0A0S8DMH7	59.507	849	UniRef50_A0A0K8MCN8	48.843	1167	UniRef90_A8I541	51.077	972	UniRef90_A2C1K3	45.122	934	UniRef50_A0A0H3VBZ1	72.727	1155	UniRef90_P37102	61.111	108	UniRef50_A0A0J9EZG0	65.877	633	UniRef50_A0A011TAM5	70.093	642	UniRef50_A0A127ME08	58.943	736	UniRef50_A0A173KRN4
3300009095_80	84.33	1.45	92	100	Bacteria	Proteobacteria	Gammaproteobacteria	Steroidobacterales	Steroidobacteraceae	0	Environmental	Terrestrial	Soil	Unclassified	Agricultural soil	UniRef50_A0A2N3LXJ6	67.421	660	UniRef50_A0A0F7HNV7	51.74	1971	UniRef50_A0A0S8DMH7	66.667	855	UniRef50_A0A0K0XZG4	62.992	1143	UniRef90_A1VNR3	65.266	1044	NA	NA	NA	UniRef50_A0A0H3VBZ1	75.065	1155	UniRef90_P37102	69.444	108	UniRef50_A0A0P7XYW6	60.534	994	UniRef50_A0A0F0EP09	62.844	654	UniRef50_A0A0S7XDC9	50.602	742	UniRef50_A0A1D8I6P6
3300000208_9	86.23	3.44	92	100	Bacteria	Proteobacteria	Gammaproteobacteria	Steroidobacterales	Steroidobacteraceae	0	Engineered	Solid waste	Feedstock	Composting	Feedstock adapted compost	UniRef50_A0A2N3LXJ6	67.421	660	UniRef50_A0A0F7HNV7	51.74	1971	UniRef50_A0A0S8DMH7	66.667	853	UniRef50_A0A0K0XZG4	62.992	1143	UniRef90_A1VNR3	65.546	1042	UniRef50_A0A086BP69	28.767	565	UniRef50_A0A0H3VBZ1	75.065	1153	UniRef90_P37102	69.444	108	UniRef50_A0A0P7XYW6	60.534	996	UniRef50_A0A0F0EP09	62.844	654	UniRef50_A0A0S7XDC9	50.602	744	UniRef50_A0A1D8I6P6
3300025572_18	97.01	4.5	92	100	Bacteria	Proteobacteria	Gammaproteobacteria	Steroidobacterales	Steroidobacteraceae	0	Engineered	Lab enrichment	Defined media	Unclassified	Ionic liquid and high solid enriched	UniRef50_A0A2N3LXJ6	67.421	660	UniRef50_A0A0F7HNV7	51.74	1971	UniRef50_A0A0S8DMH7	66.667	853	UniRef50_A0A0K0XZG4	62.992	1143	UniRef90_A1VNR3	65.266	1042	UniRef50_A0A086BP69	28.767	567	UniRef50_A0A0H3VBZ1	75.065	1153	UniRef90_P37102	69.444	108	UniRef50_A0A0P7XYW6	60.534	994	UniRef50_A0A0F0EP09	62.844	652	UniRef50_A0A0S7XDC9	50.602	742	UniRef50_A0A1D8I6P6
3300025529_9	97.03	2.35	92	100	Bacteria	Proteobacteria	Gammaproteobacteria	Steroidobacterales	Steroidobacteraceae	Steroidobacter	Engineered	Lab enrichment	Defined media	Unclassified	Ionic liquid and high solid enriched	UniRef50_A0A2N3LXJ6	52.727	654	UniRef50_A0A0F7HNV7	50.377	1977	UniRef50_A0A0S8DMH7	66.667	855	UniRef50_A0A0K0XZG4	61.155	1143	UniRef90_A1VNR3	64.986	1032	NA	NA	NA	UniRef50_A0A0H3VBZ1	75.844	1155	UniRef90_P37102	69.444	108	UniRef50_A0A0J9EZG0	68.72	633	UniRef50_A0A0F0EP09	61.792	634	UniRef50_A0A0S8GXJ1	49.612	744	UniRef50_A0A0M7PS95
3300025649_16	75	0.36	92	100	Bacteria	Cyanobacteriota	Cyanobacteriia	Synechococcales_A	Cyanobiaceae	Cyanobium	Environmental	Aquatic	Non-marine Saline and Alkaline	Saline	Saline Lake	UniRef50_A0A2N3LXJ6	55.856	661	UniRef50_A0A0I9QGZ2	55.922	1981	UniRef50_A0A0S8DMH7	65.986	882	UniRef50_A0A0B5FSX8	57.732	1162	UniRef90_A2C1K3	85.928	1000	UniRef90_A2C1K3	85.928	1000	sp|P54205|RBL_SYNY3	74.946	1389	UniRef90_P37102	55.556	108	UniRef50_A0A0J9EZG0	76.303	633	UniRef50_A0A0H3K7R8	80.319	564	UniRef50_A0A2X2UXJ8	31.616	1675	UniRef50_A0A0R2TVZ3
3300027806_37	78.53	1.09	92	100	Bacteria	Cyanobacteriota	Cyanobacteriia	Synechococcales_A	Cyanobiaceae	Cyanobium	Environmental	Aquatic	Freshwater	Lentic	Freshwater lake	UniRef50_A0A2N3LXJ6	53.604	663	UniRef50_A0A0I9QGZ2	55.706	1978	UniRef50_A0A0S8DMH7	66.667	882	UniRef50_A7ZR35	42.121	990	UniRef90_A2C1K3	78.979	997	UniRef90_A2C1K3	78.979	997	sp|P54205|RBL_SYNY3	74.73	1387	UniRef90_P37102	55.556	108	UniRef50_A0A0J9EZG0	80.645	558	UniRef50_A0A0H3K7R8	79.459	555	UniRef50_A0A0P7YY71	55.844	691	UniRef50_A0A0R2TVZ3
3300027797_19	80.39	4.6	92	100	Bacteria	Cyanobacteriota	Cyanobacteriia	Synechococcales_A	Cyanobiaceae	Cyanobium	Environmental	Aquatic	Freshwater	Lentic	Freshwater and sediment	UniRef50_A0A2N3LXJ6	54.299	658	UniRef50_A0A0I9QGZ2	55.022	1981	UniRef50_A0A0S8DMH7	66.327	882	UniRef50_A7ZR35	43.333	988	UniRef90_A2C1K3	88.623	1000	UniRef90_A2C1K3	88.623	1000	sp|P54205|RBL_SYNY3	74.082	1387	UniRef90_P37102	55.556	108	UniRef50_A0A0J9EZG0	77.295	621	UniRef50_A0A0H3K7R8	81.481	567	UniRef50_A0A0A2BH32	70.286	525	UniRef50_A0A0R2TVZ3
3300025380_5	83.54	1.36	92	100	Bacteria	Cyanobacteriota	Cyanobacteriia	Synechococcales_A	Cyanobiaceae	Cyanobium	Environmental	Aquatic	Non-marine Saline and Alkaline	Saline	Saline lake	UniRef50_A0A2N3LXJ6	55.856	661	UniRef50_A0A0I9QGZ2	56.019	1926	UniRef50_A0A0S8DMH7	65.986	880	UniRef50_A0A0B5FSX8	57.732	1164	UniRef90_A2C1K3	85.928	1000	UniRef90_A2C1K3	85.928	1000	sp|P54205|RBL_SYNY3	74.946	1389	UniRef90_P37102	36.364	88	UniRef50_A0A132C1R9	48.726	930	UniRef50_A0A0H3K7R8	80.319	564	UniRef50_A0A0P7YY71	56.277	691	UniRef50_A0A0R2TVZ3
3300027756_18	84.9	2.4	100	100	Bacteria	Cyanobacteriota	Cyanobacteriia	Synechococcales_A	Cyanobiaceae	Cyanobium	Environmental	Aquatic	Freshwater	Lentic	Freshwater lake	UniRef50_A0A2N3LXJ6	54.299	660	UniRef50_A0A0I9QGZ2	54.723	1981	UniRef50_A0A0S8DMH7	64.286	882	UniRef50_A0A0S4N7E6	55.342	1093	UniRef90_A2C1K3	88.623	1002	UniRef90_A2C1K3	88.623	1002	sp|P54205|RBL_SYNY3	74.082	1387	UniRef90_P37102	55.556	108	UniRef50_A0A0J9EZG0	75.688	654	UniRef50_A0A0H3K7R8	81.481	565	UniRef50_A0A0P7YY71	54.113	691	UniRef50_A0A0R2TVZ3
3300020302_2	86.28	1.09	92	100	Bacteria	Cyanobacteriota	Cyanobacteriia	Synechococcales_A	Cyanobiaceae	Synechococcus_C	Environmental	Aquatic	Marine	Unclassified	Marine	UniRef50_A0A2N3LXJ6	56.757	661	UniRef50_A0A0I9QGZ2	54.328	1987	UniRef50_A0A0S8DMH7	67.687	880	UniRef50_A7ZR35	41.088	991	UniRef90_A2C1K3	86.486	999	UniRef90_A2C1K3	86.486	999	sp|P54205|RBL_SYNY3	74.946	1387	UniRef90_P37102	55.556	108	UniRef50_A0A0J9EZG0	74.882	633	UniRef50_A0A0H3K7R8	83.598	565	UniRef50_A0A0A2BH32	80.571	525	UniRef50_A0A0R2TVZ3
3300027328_29	87.09	0.32	92	100	Bacteria	Cyanobacteriota	Cyanobacteriia	Synechococcales_A	Cyanobiaceae	Synechococcus_B	Host-associated	Porifera	Unclassified	Unclassified	Host-associated	UniRef50_A0A2N3LXJ6	52.941	658	UniRef50_A0A0I9QGZ2	55.219	1965	UniRef50_A0A0S8DMH7	66.667	880	UniRef50_A0A0B5FSX8	56.743	1179	UniRef90_A2C1K3	83.234	1002	UniRef90_A2C1K3	83.234	1002	sp|P54205|RBL_SYNY3	74.514	1389	UniRef90_P37102	55.556	106	UniRef50_A0A0J9EZG0	74.882	631	UniRef50_A0A0H3K7R8	76.72	565	UniRef50_A0A0P7YY71	56.332	684	UniRef50_Q0AUC3
3300022884_6	87.61	1.51	100	100	Bacteria	Cyanobacteriota	Cyanobacteriia	Synechococcales_A	Cyanobiaceae	Cyanobium	Environmental	Aquatic	Non-marine Saline and Alkaline	Saline	saline water	UniRef50_A0A2N3LXJ6	55.856	663	UniRef50_A0A0I9QGZ2	55.922	1983	UniRef50_A0A0S8DMH7	65.986	880	UniRef50_A0A0B5FSX8	57.732	1162	UniRef90_A2C1K3	85.928	1000	UniRef90_A2C1K3	85.928	1000	sp|P54205|RBL_SYNY3	74.946	1387	UniRef90_P37102	55.556	106	UniRef50_A0A0J9EZG0	76.303	631	UniRef50_A0A0H3K7R8	80.319	564	UniRef50_A0A0P7YY71	56.277	693	UniRef50_A0A0R2TVZ3
3300025455_6	88.99	1.09	100	100	Bacteria	Cyanobacteriota	Cyanobacteriia	Synechococcales_A	Cyanobiaceae	Cyanobium	Environmental	Aquatic	Freshwater	Lentic	Freshwater	UniRef50_A0A2N3LXJ6	54.054	661	UniRef50_A0A0I9QGZ2	54.78	1959	UniRef50_A0A0S8DMH7	67.007	880	UniRef50_A0A0B5FSX8	57.732	1162	UniRef90_A2C1K3	87.725	1000	UniRef90_A2C1K3	87.725	1000	sp|P54205|RBL_SYNY3	74.514	1387	UniRef90_P37102	55.556	106	UniRef50_A0A0J9EZG0	76.818	652	UniRef50_A0A0H3K7R8	81.622	555	UniRef50_A0A0P7YY71	57.576	693	UniRef50_A0A0R2TVZ3
3300020348_13	91.44	0.54	100	100	Bacteria	Cyanobacteriota	Cyanobacteriia	Synechococcales_A	Cyanobiaceae	Synechococcus_C	Environmental	Aquatic	Marine	Unclassified	Marine	UniRef50_A0A2N3LXJ6	56.757	661	UniRef50_A0A0I9QGZ2	54.478	1987	UniRef50_A0A0S8DMH7	67.687	882	UniRef50_A0A0B5FSX8	58.486	1147	UniRef90_A2C1K3	86.486	999	UniRef90_A2C1K3	86.486	999	sp|P54205|RBL_SYNY3	74.946	1389	UniRef90_P37102	55.556	108	UniRef50_A0A0J9EZG0	74.882	633	UniRef50_A0A0H3K7R8	83.069	565	UniRef50_A0A0A2BH32	80.571	523	UniRef50_A0A0R2TVZ3
3300020297_5	91.55	0	100	100	Bacteria	Cyanobacteriota	Cyanobacteriia	Synechococcales_A	Cyanobiaceae	Synechococcus_C	Environmental	Aquatic	Marine	Unclassified	Marine	UniRef50_A0A2N3LXJ6	56.757	663	UniRef50_A0A0I9QGZ2	54.328	1987	UniRef50_A0A0S8DMH7	67.687	880	UniRef50_A0A0B5FSX8	58.225	1149	UniRef90_A2C1K3	86.486	999	UniRef90_A2C1K3	86.486	999	sp|P54205|RBL_SYNY3	74.946	1387	UniRef90_P37102	55.556	106	UniRef50_A0A0J9EZG0	74.882	631	UniRef50_A0A0H3K7R8	83.598	565	UniRef50_A0A0A2BH32	80.571	525	UniRef50_A0A0R2TVZ3
3300020351_11	91.62	0.54	100	100	Bacteria	Cyanobacteriota	Cyanobacteriia	Synechococcales_A	Cyanobiaceae	Synechococcus_C	Environmental	Aquatic	Marine	Unclassified	Marine	UniRef50_A0A2N3LXJ6	56.757	663	UniRef50_A0A0I9QGZ2	54.111	1989	UniRef50_A0A0S8DMH7	67.687	882	UniRef50_A0A0B5FSX8	58.225	1149	UniRef90_A2C1K3	86.486	997	UniRef90_A2C1K3	86.486	997	sp|P54205|RBL_SYNY3	74.946	1387	UniRef90_P37102	55.556	108	UniRef50_A0A0J9EZG0	74.882	633	UniRef50_A0A0H3K7R8	82.54	567	UniRef50_A0A0A2BH32	80.571	523	UniRef50_A0A0R2TVZ3
3300020301_7	91.67	0.27	100	100	Bacteria	Cyanobacteriota	Cyanobacteriia	Synechococcales_A	Cyanobiaceae	Synechococcus_C	Environmental	Aquatic	Marine	Unclassified	Marine	UniRef50_A0A2N3LXJ6	55.405	663	UniRef50_A0A0I9QGZ2	55.44	1987	UniRef50_A0A0S8DMH7	67.687	880	UniRef50_A0A0B5FSX8	58.915	1161	UniRef90_A2C1K3	87.425	1002	UniRef90_A2C1K3	87.425	1002	sp|P54205|RBL_SYNY3	74.73	1387	UniRef90_P37102	55.556	106	UniRef50_A0A0J9EZG0	74.661	655	UniRef50_A8G4E4	84.774	727	UniRef50_A0A0A2BH32	82.857	523	UniRef50_A0A0R2TVZ3
3300027747_10	91.98	1.96	100	100	Bacteria	Cyanobacteriota	Cyanobacteriia	Synechococcales_A	Cyanobiaceae	Cyanobium	Environmental	Aquatic	Freshwater	Lake	Freshwater lake	UniRef50_A0A2N3LXJ6	55.405	663	UniRef50_A0A0I9QGZ2	54.955	1980	UniRef50_A0A0S8DMH7	67.007	880	UniRef50_A0A0B5FSX8	57.99	1162	UniRef90_A2C1K3	88.024	1000	UniRef90_A2C1K3	88.024	1000	sp|P54205|RBL_SYNY3	73.987	1407	UniRef90_P37102	55.556	106	UniRef50_A0A0J9EZG0	76.471	655	UniRef50_A0A0H3K7R8	87.417	453	UniRef50_A0A0P7YY71	57.143	691	UniRef50_A0A0R2TVZ3
3300026201_15	91.98	0.68	100	100	Bacteria	Cyanobacteriota	Cyanobacteriia	Synechococcales_A	Cyanobiaceae	Synechococcus_C	Environmental	Aquatic	Marine	Oceanic	Marine	UniRef50_A0A2N3LXJ6	56.757	663	UniRef50_A0A0I9QGZ2	54.26	1987	UniRef50_A0A0S8DMH7	67.687	882	UniRef50_A0A0B5FSX8	58.225	1149	UniRef90_A2C1K3	86.486	997	UniRef90_A2C1K3	86.486	997	sp|P54205|RBL_SYNY3	74.946	1387	UniRef90_P37102	55.556	106	UniRef50_A0A0J9EZG0	74.882	631	UniRef50_A0A0H3K7R8	83.598	567	UniRef50_A0A0A2BH32	80.571	525	UniRef50_A0A0R2TVZ3
3300022882_6	92.3	0.54	100	100	Bacteria	Cyanobacteriota	Cyanobacteriia	Synechococcales_A	Cyanobiaceae	Cyanobium	Environmental	Aquatic	Non-marine Saline and Alkaline	Saline	saline water	UniRef50_A0A2N3LXJ6	55.856	661	UniRef50_A0A0I9QGZ2	55.922	1981	UniRef50_A0A0S8DMH7	65.986	880	UniRef50_A0A0B5FSX8	57.732	1164	UniRef90_A2C1K3	85.928	1002	UniRef90_A2C1K3	85.928	1002	sp|P54205|RBL_SYNY3	74.946	1387	UniRef90_P37102	55.556	106	UniRef50_A0A0J9EZG0	76.303	631	UniRef50_A0A0H3K7R8	80.319	562	UniRef50_A0A0P7YY71	56.277	693	UniRef50_A0A0R2TVZ3
3300025642_19	93.03	0.91	100	100	Bacteria	Cyanobacteriota	Cyanobacteriia	Synechococcales_A	Cyanobiaceae	Cyanobium	Environmental	Aquatic	Non-marine Saline and Alkaline	Saline	Saline lake	UniRef50_A0A2N3LXJ6	55.856	661	UniRef50_A0A0I9QGZ2	55.922	1981	UniRef50_A0A0S8DMH7	65.986	880	UniRef50_A0A0B5FSX8	57.732	1162	UniRef90_A2C1K3	85.928	1000	UniRef90_A2C1K3	85.928	1000	sp|P54205|RBL_SYNY3	74.946	1387	UniRef90_P37102	55.556	106	UniRef50_A0A0J9EZG0	76.303	631	UniRef50_A0A0H3K7R8	80.319	564	UniRef50_A0A0P7YY71	56.277	691	UniRef50_A0A0R2TVZ3
3300027386_33	93.27	1	100	100	Bacteria	Cyanobacteriota	Cyanobacteriia	Synechococcales_A	Cyanobiaceae	Synechococcus_B	Host-associated	Porifera	Unclassified	Unclassified	Host-associated	UniRef50_A0A2N3LXJ6	52.941	660	UniRef50_A0A0I9QGZ2	55.219	1965	UniRef50_A0A0S8DMH7	66.667	882	UniRef50_A0A0B5FSX8	56.489	1179	UniRef90_A2C1K3	83.234	1002	UniRef90_A2C1K3	83.234	1002	sp|P54205|RBL_SYNY3	74.514	1389	UniRef90_P37102	55.556	108	UniRef50_A0A0J9EZG0	73.46	633	UniRef50_A0A0H3K7R8	76.72	565	UniRef50_A0A0P7YY71	56.332	682	UniRef50_A0A0R2TVZ3
3300020446_14	93.84	1.9	92	100	Bacteria	Cyanobacteriota	Cyanobacteriia	Synechococcales_A	Cyanobiaceae	Synechococcus_C	Environmental	Aquatic	Marine	Unclassified	Marine	UniRef50_A0A2N3LXJ6	55.405	663	UniRef50_A0A0I9QGZ2	55.44	1989	UniRef50_A0A0S8DMH7	67.687	880	UniRef50_A7ZR35	40.483	993	UniRef90_A2C1K3	87.425	1002	UniRef90_A2C1K3	87.425	1002	sp|P54205|RBL_SYNY3	74.73	1389	UniRef90_P37102	55.556	106	UniRef50_A0A0J9EZG0	74.661	655	UniRef50_A8G4E4	84.774	727	UniRef50_A0A0A2BH32	82.857	523	UniRef50_A0A0R2TVZ3
3300022838_5	95.2	0	100	100	Bacteria	Cyanobacteriota	Cyanobacteriia	Synechococcales_A	Cyanobiaceae	Cyanobium	Environmental	Aquatic	Non-marine Saline and Alkaline	Saline	saline water	UniRef50_A0A2N3LXJ6	55.856	661	UniRef50_A0A0I9QGZ2	55.922	1981	UniRef50_A0A0S8DMH7	65.986	880	UniRef50_A0A0B5FSX8	57.732	1162	UniRef90_A2C1K3	85.928	1000	UniRef90_A2C1K3	85.928	1000	sp|P54205|RBL_SYNY3	74.946	1387	UniRef90_P37102	55.556	106	UniRef50_A0A0J9EZG0	76.303	631	UniRef50_A0A0H3K7R8	80.319	564	UniRef50_A0A0P7YY71	56.277	693	UniRef50_A0A0R2TVZ3
3300023244_5	95.38	0.77	100	100	Bacteria	Cyanobacteriota	Cyanobacteriia	Synechococcales_A	Cyanobiaceae	Cyanobium	Environmental	Aquatic	Non-marine Saline and Alkaline	Saline	saline water	UniRef50_A0A2N3LXJ6	55.856	661	UniRef50_A0A0I9QGZ2	55.922	1983	UniRef50_A0A0S8DMH7	65.986	880	UniRef50_A0A0B5FSX8	57.732	1162	UniRef90_A2C1K3	85.928	1000	UniRef90_A2C1K3	85.928	1000	sp|P54205|RBL_SYNY3	74.946	1389	UniRef90_P37102	55.556	106	UniRef50_A0A0J9EZG0	76.303	631	UniRef50_A0A0H3K7R8	80.319	564	UniRef50_A0A0P7YY71	56.277	691	UniRef50_A0A0R2TVZ3
3300022855_5	95.74	0.77	100	100	Bacteria	Cyanobacteriota	Cyanobacteriia	Synechococcales_A	Cyanobiaceae	Cyanobium	Environmental	Aquatic	Non-marine Saline and Alkaline	Saline	saline water	UniRef50_A0A2N3LXJ6	55.856	663	UniRef50_A0A0I9QGZ2	55.922	1981	UniRef50_A0A0S8DMH7	65.986	882	UniRef50_A0A0B5FSX8	57.732	1162	UniRef90_A2C1K3	85.928	1000	UniRef90_A2C1K3	85.928	1000	sp|P54205|RBL_SYNY3	74.946	1389	UniRef90_P37102	55.556	108	UniRef50_A0A0J9EZG0	76.303	633	UniRef50_A0A0H3K7R8	80.319	564	UniRef50_A0A0P7YY71	56.277	691	UniRef50_A0A0R2TVZ3
3300022847_9	95.79	1.63	100	100	Bacteria	Cyanobacteriota	Cyanobacteriia	Synechococcales_A	Cyanobiaceae	Cyanobium	Environmental	Aquatic	Non-marine Saline and Alkaline	Saline	saline water	UniRef50_A0A2N3LXJ6	55.856	661	UniRef50_A0A0I9QGZ2	55.922	1983	UniRef50_A0A0S8DMH7	65.986	880	UniRef50_A0A0B5FSX8	57.732	1162	UniRef90_A2C1K3	85.928	1000	UniRef90_A2C1K3	85.928	1000	sp|P54205|RBL_SYNY3	74.946	1387	UniRef90_P37102	55.556	106	UniRef50_A0A0J9EZG0	76.303	631	UniRef50_A0A0H3K7R8	80.319	564	UniRef50_A0A0P7YY71	56.277	691	UniRef50_A0A0R2TVZ3
3300022828_1	95.82	0.82	100	100	Bacteria	Cyanobacteriota	Cyanobacteriia	Synechococcales_A	Cyanobiaceae	Cyanobium	Environmental	Aquatic	Non-marine Saline and Alkaline	Saline	saline water	UniRef50_A0A2N3LXJ6	55.856	663	UniRef50_A0A0I9QGZ2	55.922	1983	UniRef50_A0A0S8DMH7	65.986	880	UniRef50_A0A0B5FSX8	57.732	1164	UniRef90_A2C1K3	85.928	1002	UniRef90_A2C1K3	85.928	1002	sp|P54205|RBL_SYNY3	74.946	1387	UniRef90_P37102	55.556	108	UniRef50_A0A0J9EZG0	76.303	633	UniRef50_A0A0H3K7R8	80.319	562	UniRef50_A0A0P7YY71	56.277	691	UniRef50_A0A0R2TVZ3
3300025601_8	95.92	2.99	100	100	Bacteria	Cyanobacteriota	Cyanobacteriia	Synechococcales_A	Cyanobiaceae	Cyanobium	Environmental	Aquatic	Non-marine Saline and Alkaline	Saline	Saline lake	UniRef50_A0A2N3LXJ6	55.856	661	UniRef50_A0A0I9QGZ2	55.922	1981	UniRef50_A0A0S8DMH7	65.986	880	UniRef50_A0A0B5FSX8	57.732	1162	UniRef90_A2C1K3	85.928	1002	UniRef90_A2C1K3	85.928	1002	sp|P54205|RBL_SYNY3	74.946	1387	UniRef90_P37102	55.556	106	UniRef50_A0A0J9EZG0	76.303	631	UniRef50_A0A0H3K7R8	80.319	562	UniRef50_A0A0P7YY71	56.277	691	UniRef50_A0A0R2TVZ3
3300022845_7	96.88	2.99	100	100	Bacteria	Cyanobacteriota	Cyanobacteriia	Synechococcales_A	Cyanobiaceae	Cyanobium	Environmental	Aquatic	Non-marine Saline and Alkaline	Saline	saline water	UniRef50_A0A2N3LXJ6	55.856	663	UniRef50_A0A0I9QGZ2	55.922	1981	UniRef50_A0A0S8DMH7	65.986	882	UniRef50_A0A0B5FSX8	57.732	1162	UniRef90_A2C1K3	85.928	1000	UniRef90_A2C1K3	85.928	1000	sp|P54205|RBL_SYNY3	74.946	1389	UniRef90_P37102	55.556	108	UniRef50_A0A0J9EZG0	76.303	633	UniRef50_A0A0H3K7R8	80.319	564	UniRef50_A0A0P7YY71	56.277	691	UniRef50_A0A0R2TVZ3
3300024048_5	96.92	2.45	100	100	Bacteria	Cyanobacteriota	Cyanobacteriia	Synechococcales_A	Cyanobiaceae	Cyanobium	Environmental	Aquatic	Non-marine Saline and Alkaline	Saline	saline water	UniRef50_A0A2N3LXJ6	55.856	663	UniRef50_A0A0I9QGZ2	55.922	1983	UniRef50_A0A0S8DMH7	65.986	880	UniRef50_A0A0B5FSX8	57.732	1162	UniRef90_A2C1K3	85.928	1002	UniRef90_A2C1K3	85.928	1002	sp|P54205|RBL_SYNY3	74.946	1389	UniRef90_P37102	55.556	106	UniRef50_A0A0J9EZG0	76.303	631	UniRef50_A0A0H3K7R8	80.319	562	UniRef50_A0A0P7YY71	56.277	693	UniRef50_A0A0R2TVZ3
3300022834_4	96.96	0.41	100	100	Bacteria	Cyanobacteriota	Cyanobacteriia	Synechococcales_A	Cyanobiaceae	Cyanobium	Environmental	Aquatic	Non-marine Saline and Alkaline	Saline	saline water	UniRef50_A0A2N3LXJ6	55.856	663	UniRef50_A0A0I9QGZ2	55.922	1981	UniRef50_A0A0S8DMH7	65.986	880	UniRef50_A0A0B5FSX8	57.732	1162	UniRef90_A2C1K3	85.928	1000	UniRef90_A2C1K3	85.928	1000	sp|P54205|RBL_SYNY3	74.946	1387	UniRef90_P37102	55.556	106	UniRef50_A0A0J9EZG0	76.303	631	UniRef50_A0A0H3K7R8	80.319	564	UniRef50_A0A0P7YY71	56.277	693	UniRef50_A0A0R2TVZ3
3300025433_11	97.01	0.36	100	100	Bacteria	Cyanobacteriota	Cyanobacteriia	Synechococcales_A	Cyanobiaceae	Cyanobium	Environmental	Aquatic	Non-marine Saline and Alkaline	Saline	Saline lake	UniRef50_A0A2N3LXJ6	55.856	661	UniRef50_A0A0I9QGZ2	55.922	1981	UniRef50_A0A0S8DMH7	65.986	880	UniRef50_A0A0B5FSX8	57.732	1162	UniRef90_A2C1K3	85.928	1002	UniRef90_A2C1K3	85.928	1002	sp|P54205|RBL_SYNY3	74.946	1387	UniRef90_P37102	55.556	106	UniRef50_A0A0J9EZG0	76.303	631	UniRef50_A0A0H3K7R8	80.319	562	UniRef50_A0A0P7YY71	56.277	693	UniRef50_A0A0R2TVZ3
3300025606_5	97.01	0.54	100	100	Bacteria	Cyanobacteriota	Cyanobacteriia	Synechococcales_A	Cyanobiaceae	Cyanobium	Environmental	Aquatic	Freshwater	Lentic	Freshwater	UniRef50_A0A2N3LXJ6	54.054	661	UniRef50_A4A6H1	48.511	703	UniRef50_A0A0S8DMH7	67.007	880	UniRef50_A0A0B5FSX8	57.732	1164	UniRef90_A2C1K3	87.725	1002	UniRef90_A2C1K3	87.725	1002	sp|P54205|RBL_SYNY3	74.514	1387	UniRef90_P37102	55.556	108	UniRef50_A0A0J9EZG0	76.818	654	UniRef50_A0A0H3K7R8	81.622	553	UniRef50_A0A0P7YY71	57.576	691	UniRef50_A0A0R2TVZ3
3300022854_5	97.06	0.54	100	100	Bacteria	Cyanobacteriota	Cyanobacteriia	Synechococcales_A	Cyanobiaceae	Cyanobium	Environmental	Aquatic	Non-marine Saline and Alkaline	Saline	saline water	UniRef50_A0A2N3LXJ6	55.856	663	UniRef50_A0A0I9QGZ2	55.922	1983	UniRef50_A0A0S8DMH7	65.986	882	UniRef50_A0A0B5FSX8	57.732	1162	UniRef90_A2C1K3	85.928	1002	UniRef90_A2C1K3	85.928	1002	sp|P54205|RBL_SYNY3	74.946	1387	UniRef90_P37102	55.556	108	UniRef50_A0A0J9EZG0	76.303	633	UniRef50_A0A0H3K7R8	80.319	562	UniRef50_A0A0P7YY71	56.277	691	UniRef50_A0A0R2TVZ3
3300023253_6	97.46	0.63	100	100	Bacteria	Cyanobacteriota	Cyanobacteriia	Synechococcales_A	Cyanobiaceae	Cyanobium	Environmental	Aquatic	Non-marine Saline and Alkaline	Saline	saline water	UniRef50_A0A2N3LXJ6	55.856	661	UniRef50_A0A0I9QGZ2	55.922	1983	UniRef50_A0A0S8DMH7	65.986	880	UniRef50_A0A0B5FSX8	57.732	1162	UniRef90_A2C1K3	85.928	1000	UniRef90_A2C1K3	85.928	1000	sp|P54205|RBL_SYNY3	74.946	1389	UniRef90_P37102	55.556	106	UniRef50_A0A0J9EZG0	76.303	631	UniRef50_A0A0H3K7R8	80.319	564	UniRef50_A0A0P7YY71	56.277	693	UniRef50_A0A0R2TVZ3
3300023233_5	97.6	1.36	100	100	Bacteria	Cyanobacteriota	Cyanobacteriia	Synechococcales_A	Cyanobiaceae	Cyanobium	Environmental	Aquatic	Non-marine Saline and Alkaline	Saline	saline water	UniRef50_A0A2N3LXJ6	55.856	663	UniRef50_A0A0I9QGZ2	55.922	1981	UniRef50_A0A0S8DMH7	65.986	880	UniRef50_A0A0B5FSX8	57.732	1164	UniRef90_A2C1K3	85.928	1000	UniRef90_A2C1K3	85.928	1000	sp|P54205|RBL_SYNY3	74.946	1389	UniRef90_P37102	55.556	106	UniRef50_A0A0J9EZG0	76.303	631	UniRef50_A0A0H3K7R8	80.319	564	UniRef50_A0A0P7YY71	56.277	693	UniRef50_A0A0R2TVZ3
[truncated: 67 more rows]
[truncated: 2 more columns]

## Sheet: HPHB
Best BLAST hit in the UniRef database for all the enzymes required for the HP/HB cycle .
Data from Nayfach et al. 2020 was used for the information in the columns MAG_ID, taxonomy (phylum, class, order, family, genus) and environmetal information (Ecosystem, Ecosystem_category, Ecosystem_type, Ecosystem_subtype and habitat)
[truncated: 142 more rows]
[truncated: 14 more columns]

## Sheet: DCHB
Best BLAST hit in the UniRef database for all the enzymes required for the DC/HB cycle .
[truncated: 25 more rows]
[truncated: 5 more columns]
