# Supplementary material for: Carbon fixation pathways across the bacterial and archaeal tree of life
Source: PNAS Nexus. 2022 Oct 4;1(5):pgac226. doi: 10.1093/pnasnexus/pgac226 (PMC9802188; doi:10.1093/pnasnexus/pgac226)
Supplement: pgac226_Supplemental_Files [file pgac226_supplemental_files.zip › PNASNEXUS-PNASNEXUS-2022-00227-T-s03.xlsx]

## Sheet: Accession_seed_align_HMM
NCBI accession numbers for the enzymes used to build the Hidden-Markov Models
Cells colored in yellow were represent accession reference for UniProtKB/Swiss-Prot database
Cells colored in blue were represent accession reference for TIGRFAM
rTCA1
Enzyme	ATP-citrate lyase alpha-subunit (ACLa)	ATP citrate lyase beta subunit (ACLb)
Accession Numbers (Genbank)	BAB21376.1	ABI50075.1
	AAM72321.1	ABI50077.1
	ABI50085.1	ABI50079.1
	ABI50078.1	ABI50084.1
	ABI50080.1	BAB21375.1
	ABI50076.1	AAM72322.1
	ABI50083.1
rTCA2
Enzyme	citryl-CoA lyase (CCL)	citryl-CoA synthetase large subunit (CCSL)	citryl-CoA synthetase small subunit(CCSS)
Accession Numbers (Genbank)	BAD17841.1	BAD17844.1	BAD17846.1
	WP_010880039.1	WP_096601997.1	WP_096602603.1
	WP_121010308.1	WP_012991243.1	WP_012991242.1
	WP_012992490.1	WP_079653281.1	WP_025306460.1
	WP_079653409.1	WP_025306459.1	WP_079653282.1
	WP_180764077.1	WP_121011130.1	WP_164930782.1
	WP_025305657.1	WP_010880832.1	WP_121010151.1
3HP
Enzyme	mesaconyl-CoA C1-C4 CoA transferase (MCT)
TIGRFAM ID	TIGR04253
CBB
Enzyme	Phosphoribulokinase 1 (PRK1)	Phosphoribulokinase 2 (PRK2)
Accession Numbers (Genbank)	CAA35119.1	WP_184432516.1
	>sp|P12033|KPPR1_RHOSH	WP_150063282.1
	>sp|P23010|KPPR2_RHOSH	WP_184045639.1
	>sp|P19923|KPPR2_CUPNH	WP_092782896.1
	>sp|P37101|KPPR_SYNY3
	>ERT08483.1
HPHB and DCHB
Enzyme	4-hydroxybutyryl-CoA dehydratase (4HBD)
Accession Numbers (Genbank)	AKT34096.1
	AKV81071.1
	PVU77874.1
	AWR96359.1
	QGR20196.1
