# Supplementary material for: Carbon fixation pathways across the bacterial and archaeal tree of life
Source: PNAS Nexus. 2022 Oct 4;1(5):pgac226. doi: 10.1093/pnasnexus/pgac226 (PMC9802188; doi:10.1093/pnasnexus/pgac226)
Supplement: pgac226_Supplemental_Files [file pgac226_supplemental_files.zip › PNASNEXUS-PNASNEXUS-2022-00227-T-s04.xlsx]

## Sheet: ACLa_ACLb
Protein sequences of ACLa and ACLb identified by HMM. MAG and contig columns refer to the information gven by Nayfach et al. 2020.
MAG	Enzyme	Protein ID	HMM alignment region	Sequence
3300027909_47	ACLa	Ga0209382_100541922	1-544	MSILANKDTRVVIQGGQAGVNAARRMAEFCYLIKRPLNVEAFVYPPDAGKTNEIPYGSGLIAIPVYKTVAEATKNHSTINTTLVYIGADRAMKGGMEALDDPHIKVVSMITEGVPEKDAKLLGAHARKLGKVFNGPSSIGIISAGACRLGVIGGAFDNLVLSKLYREGSFGVITKSGGLSNEIIWICSQFADGITTAIGIGGDAYPGTDYVSYLEMFESDLQTKAVVIVGEMGGDLEERAAEWYGAKKRRIKLIGVVSGFCQESLPKGMKFGHAGAKEGMKGEGSARSKSDALKKSGALVPPTFGALGPAIKETYQELLKSGQVKEPVEPTVLPKLPKSIEEAMKADEVLVAPLIRTTISDDRGDEPCYDGYPASELINKGYEIPHVIGLLWDKRLISK…
3300005466_14	ACLa	Ga0070685_100003822	1-544	MSILANKDTYVVIQGGVAGVNAARRMAEFCYLIKRSLNVLAFVYPPDAGKTNEIPYGSGLVAVPIYKTIAEATHNHPQINTSLVYIGADRAMKGGMEALDDPHIKVVSMITEGVPEKDAKILGAHARKLGKTFNGPSSIGIVSAGSCRLGVIGGAFDNLVLSKLYREGSFGVITKSGGLSNEIIWICSQFADGITTAIGIGGDAYPGTDYVSYLDMFENDPQTKAVVIVGEMGGDLEERAAEWYGAKKRRVKLIAVVSGFCQESLPKGMKFGHAGAKEGLKGEGSARSKSDALKKASAIVPATFGALGPAIKETYQELLKSGQVKEPVEPAVLPKLPKTIEEAMKADEVMVAPLIRTTISDDRGDEPCYDGYPASELINKGYEIPHVVGLLWDKRLISK…
3300026484_8	ACLa	Ga0256837_10002951	4-530	LYTKSTQAIFWNNNKTAIQRMLDYDYTIQRETPSVAAIVAPTSNNKFEKFFYGSDEIMIPLFKSTKEAKEACPTADVLLNFASFRTAYDVTMEALEIGGFSSMMITAEGIPERLARMMNAKARELGVTVIGPATVGAITPGAFKVANIGGTIENIVNSKLHRAGSCGLVTRSGGLFNELSNIIAINADGIAEGVAIGGDRFVGSVFIDNLLRMEKNPEVKYMILLGEVGGTEEYKVIEAVKSGKITKPIIAWCIGTIAKYYDSGVQFGHAGASANGEMETAEYKNNAMREAGIHVPDTFNDLPAKIKEVFESLNLAPIPEPEINVVPKVRRSKQFICTISDDRGEECTYAGFPISSVATPETGKGIGDVISLLWFKKQYPKWATEFIETVLKTVADHGP…
3300028624_17	ACLa	Ga0302246_100110011	5-542	LFTKDTTSIVYGYHVNAIQRMLDFDYACGRKTPSVAAIVNPGSDGVHKVFFGKGEVLLPMYGNFAAAAEKHPKADVVVNFASFRSAFDSSMEALNHPNIRTVCVIAEGVPERRARILAATAKKLDKMVIGPATVGGIKAGCFKIANTAGTYENIVESKLHRPGSVGFVSKSGGLSNECYNIIARNTDGLYEGIAIGGDSYPGSTLLDHILRYEAIPAVKMIVALGEIGGTEELRIVEALKTKKITKPLVIWVTGTCSKMFPAGVQFGHAGAKAGSDLETADAKNAALKAAGAIVPDSFDDYGVKVNETYQKLVKKGAIKPAGDIPAPALPLDFAQAMKEGKIRKATTFINTISNEKKEELEYLNIPISKVLDSGMGIGGVIGLLWFKRELPDYGRRFLE…
3300027471_1	ACLa	Ga0209995_10018962	1-544	MSILANKDTRVVIQGGQAGVNAARRMAEFCYLIKRPLNVEAFVYPPDAGKTNEIPYGSGLIAIPVYKTVAEATKNHPTINTTLVYIGADRAMKGGMEALDDPHIKVVSMITEGVPEKDAKLLGAHARKLGKVFNGPSSIGIISAGACRLGVIGGAFDNLVLSKLYREGSFGVITKSGGLSNEIIWICSQFADGITTAIGIGGDAYPGTDYVSYLEMFESDLQTKAVVIVGEMGGDLEERAAEWYGAKKRRIKLIGVVSGFCQESLPKGMKFGHAGAKEGMKGEGSARSKSDALKKSGALVPPTFGALGPAIKETYQELLKSGQVKEPVEPTVLPKLPKSIEEAMKADEVLVAPLIRTTISDDRGDEPCYDGYPASELINKGYEIPHVIGLLWDKRLISK…
3300022871_5	ACLa	Ga0222628_100024211	2-549	SILANKDTKVVIIGGVAGVNAAKRMAQFDFLVNRSLSVQAFVYPPEEGQQKEIYRGGELNNISVYSTLKDALQENPQINTALIYLGASRAAQSAKEALESENITLVSMITEGVPEKDAKKLRALAINMGKMFNGPSSIGIMSAGECRLGVIGGEFKNLKLCNLYRAGSFGVLTKSGGLSNEAMWLCAQNGNGVTSAVAIGGDSYPGTDFVTYLEMFEKDPETKAVVMVGEVGGTLEEEAADWLGAEKRRIRLIAAIGGTCQEVLPQGMKFGHAGAKEGKKGLGSARSKINALREAGAVVPDTFGGLSKAIKQVYEELIANGSIKPEADIDEALLPALPPKVQEIMKQGDVIVEPLIRTTISDDRGEEPRYVGYAASELCEKGYGIEDVLALLWNKKLPS…
3300020709_4	ACLa	Ga0214233_10000433	3-535	ALFTKDTQAIFWNNNTSAIQRMLDYDYTISRTKPSVAAIVAPTSNNKFEKFFYGPDEIMVPVFRTTGEAAKAFPKSDVLLNFASFRTAYDVTMEAIAIKGQFKTVMVTAEGIPERLARKMNQSARDAGVTVIGPATVGGISPGAFKIANVGGTIENIVNSKLHRAGSCGLVTRSGGLFNELSNIIAINADGISEGVAIGGDRFVGSVFIDNLLRMENNPEVKYMILLGEVGGTEEYKVIDAVKNGQIKKPIIAWCIGTIAKHFSSGVQFGHAGASANADAETAAAKNTAMAEAGIFVPESFNDLPNKIKEVYAKLKAEGVITDITEPALKTVPTVRRAKEFICTISDDRGDEATYAGYPISSVATPETGFGIGDVISLLWFKKRYPKWATEYIETVIKT…
3300022838_8	ACLa	Ga0222681_10009487	2-549	SILANKDTKVVIIGGVAGVNAAKRMAQFDFLVNRSLSVQAFVYPPEEGQQKEIYRGGELNNISVYSTLKDALQENPQINTALIYLGASRAAQSAKEALESENITLVSMITEGVPEKDAKKLRALAINMGKMFNGPSSIGIMSAGECRLGVIGGEFKNLKLCNLYRAGSFGVLTKSGGLSNEAMWLCAQNGNGVTSAVAIGGDSYPGTDFVTYLEMFEKDPETKAVVMVGEVGGTLEEEAADWLGAEKRRIRLIAAIGGTCQEVLPQGMKFGHAGAKEGKKGLGSARSKINALREAGAVVPDTFGGLSKAIKQVYEELIANGSIKPEADIDEALLPALPPKVQEIMKQGDVIVEPLIRTTISDDRGEEPRYVGYAASELCEKGYGIEDVLALLWNKKLPS…
3300021126_3	ACLa	Ga0214187_100000479	2-549	SILANRDTRAVIIGGVAGLNAAKRMAQFDFLINRPLTVEAFVYPPEEGQQKEIYRGGELNNVTVYASLTKALEENPQINTALIYIGASRAYQSAIEALDSKGIKLVTMITEGVPEKDAKRLRKHALEVGKTINGPSSIGIMSAGECRLGVIGGEFKNLKLCNLYRPGSFGVITKSGGLSNEAMWLCAQNGNGITSAVAIGGDSYPGTDFVTYLQMFENDPETKAVVIVGEVGGTLEEEAAEWYGAEKRRIKLIAAIGGTCQDVLPQGMKFGHAGAKEGKKGLGSARSKINALREAGALVPDTFGGLSKAIKQVYLELQATGVIQPEPELDEKLLPELPPSVQEIMKQGEVIVEPLIRTTISDDRGEEPRYVGYAASELCEKGYGIEDVIGLLWNKKLPT…
3300028553_25	ACLa	Ga0247839_100024989	2-549	SILANKDTRAVIIGGIAGLNAARRMAQFDFLINRPLTVQAFVYPPEEGQQKEIYRGGELNNVTVYSSLEKALEENPQINTALIYIGASRAYQSAKEALDAKGIKLVTMITEGVPEKDAKRLRKHAIDSGKIFNGPSSIGIMSAGECRLGVIGGEFKNLKLCNLYRPGSFGVITKSGGLSNEAMWLCAQNGNGITSAVAIGGDSYPGTDFVTYLNMFENDPDTKAVVIIGEVGGTLEEEAAEWLGKEIRRIKLIASIGGTCQDVLPQGMKFGHAGAKEGKKGLGSARSKINALREAGAVVPDTFGGLSKAIKQVYLELKASGVIKPEPELDEKLLPQLPPSVQEVMKQGDIIVEPLIRTTISDDRGEEPRYVGYAASELCEKGYGIEDVIGLLWNKKLPS…
3300025420_3	ACLa	Ga0208111_100001928	2-549	SILANRDTRAVIIGGVAGLNAAKRMAQFDFLINRPLTVEAFVYPPEEGQQKEIYRGGELNNVTVYASLTKALEENPQINTALIYIGASRAYQSAIEALDSKGIKLVTMITEGVPEKDAKRLRKHALEVGKTINGPSSIGIMSAGECRLGVIGGEFKNLKLCNLYRPGSFGVITKSGGLSNEAMWLCAQNGNGITSAVAIGGDSYPGTDFVTYLQMFENDPETKAVVIVGEVGGTLEEEAAEWYGAEKRRIKLIAAIGGTCQDVLPQGMKFGHAGAKEGKKGLGSARSKINALREAGALVPDTFGGLSKAIKQVYLELQATGVIQPEPELDEKLLPELPPSVQEIMKQGEVIVEPLIRTTISDDRGEEPRYVGYAASELCEKGYGIEDVIGLLWNKKLPT…
3300020697_3	ACLa	Ga0214230_100004186	3-535	ALFTKDTQAIFWNNNTSAIQRMLDYDYTISRTKPSVAAIVAPTSNNKFEKFFYGPDEIMVPVFRTTGEAAKAFPKSDVLLNFASFRTAYDVTMEAIAIKGQFKTVMVTAEGIPERLARKMNQSARDAGVTVIGPATVGGISPGAFKIANVGGTIENIVNSKLHRAGSCGLVTRSGGLFNELSNIIAINADGISEGVAIGGDRFVGSVFIDNLLRMENNPEVKYMILLGEVGGTEEYKVIDAVKNGQIKKPIIAWCIGTIAKHFSSGVQFGHAGASANADAETAAAKNTAMAEAGIFVPESFNDLPNKIKEVYAKLKAEGVITDITEPALKTVPTVRRAKEFICTISDDRGDEATYAGYPISSVATPETGFGIGDVISLLWFKKRYPKWATEYIETVIKT…
3300022859_8	ACLa	Ga0222672_10012563	2-549	SILANKDTKVVIIGGVAGVNAAKRMAQFDFLVNRSLSVQAFVYPPEEGQQKEIYRGGELNNISVYSTLKDALQENPQINTALIYLGASRAAQSAKEALESENITLVSMITEGVPEKDAKKLRALAINMGKMFNGPSSIGIMSAGECRLGVIGGEFKNLKLCNLYRAGSFGVLTKSGGLSNEAMWLCAQNGNGVTSAVAIGGDSYPGTDFVTYLEMFEKDPETKAVVMVGEVGGTLEEEAADWLGAEKRRIRLIAAIGGTCQEVLPQGMKFGHAGAKEGKKGLGSARSKINALREAGAVVPDTFGGLSKAIKQVYEELIANGSIKPEADIDEALLPALPPKVQEIMKQGDVIVEPLIRTTISDDRGEEPRYVGYAASELCEKGYGIEDVLALLWNKKLPS…
3300022864_8	ACLa	Ga0222665_100043311	2-549	SILANKDTKVVIIGGVAGVNAAKRMAQFDFLVNRSLSVQAFVYPPEEGQQKEIYRGGELNNISVYSTLKDALQENPQINTALIYLGASRAAQSAKEALESENITLVSMITEGVPEKDAKKLRALAINMGKMFNGPSSIGIMSAGECRLGVIGGEFKNLKLCNLYRAGSFGVLTKSGGLSNEAMWLCAQNGNGVTSAVAIGGDSYPGTDFVTYLEMFEKDPETKAVVMVGEVGGTLEEEAADWLGAEKRRIRLIAAIGGTCQEVLPQGMKFGHAGAKEGKKGLGSARSKINALREAGAVVPDTFGGLSKAIKQVYEELIANGSIKPEADIDEALLPALPPKVQEIMKQGDVIVEPLIRTTISDDRGEEPRYVGYAASELCEKGYGIEDVLALLWNKKLPS…
3300000792_9	ACLa	BS_KBA_SWE02_21mDRAFT_100027655	1-546	MSILATKDTHVVIQGGLAGVNAARRMAEFRYMIKQPLNVSAFVYPPDAGKTNEFVCGTELVAIPIYKTVADATANHPEINTSLVYIGANRAYEGTMEALDDPKIQTVSMITEGVPEKDAKLLGKHARKLGKTFNGPSSIGVVSAGECRLGVIGGAFDNLVACKLYRPGSFGVITKSGGLSNEIIWICSQFADGITTAIGIGGDAYPGTDYVSYLEMFENDPQTKAVVIVGEMGGDLEESAAEWYGAKKRRIKLLAVVSGFCQESLPKGMKFGHAGAKEGLKGEGSARAKSDALKKAGAIVPDTFGALGPAIKATHEELLKSGAVKAIPELAPADVPRLPKTVAQAKKDGEVLVEPLIRSTISDDRGEEPLYQGYPASELINAGYDIPHVIGLLWDNRLV…
3300026488_11	ACLa	Ga0256838_1000008131	1-546	MAKPDYILFDRNTKAIFWNLNPNAIQRMLDYDYLVQREPSIVAIVAPTSNRKFEKFFYGTKEILIPIYKSTVEAAEAHPDADVLVNFASFRTAYPVTMEALDIPTIRTIAITAEGIPERFAREMRIKAKELGKWIIGPATVGGIAAGAFRIGNAGGTLQNIVKSKLHRPGSVGLVTRSGGLFNELSNIIARNANGIVEGIAIGGDRFPGSDFLDHLLRYQKNPKIKFMVMLGEVGGELEYRVAKAIEEGLITKPVIAWCIGTIAKHFGGEVQFGHAGAKAGADRETADAKNEALRKAGALVPNSFNELPELIKQVYEDLKAKGEIEEVVEPEVPPIPEDFAKAVKAGKVRRPTHFICTISDDRGEEATYCGIPISEVVEKGYSIADVIGLLWFKRKFPK…
3300000164_15	ACLa	SI39no09_200mDRAFT_10033342	4-530	LYTKSTQAIFWNNNKTAIQRMLDYDYTIKRETPSVAAIVAPTSGNKFEKFFFGPDEVMIPLYKCTADAKAAQPQADVLLNFASFRTAYEVTMEALEIGGFSSMMITAEGIPERLARGMNQTAREKNVTIIGPATVGAITPGAFKVANIGGTITNIVQSKLHRAGSCGLVTRSGGLFNELSNIISINADGIAEGVAIGGDRFVGSVFIDNLLRMEKNPEVKYMILLGEVGGTEEYKVIEAIKSGAITKPVIAWCIGTIAKYYDSGVQFGHAGASANADSETAEYKNNAMREAGIHVPNSFNELPAMINKVFTDMNLAEIPEPDMNVCPTVRRSKEFICTISDDRGDEATYAGFPISSVATPDTGKGLGDVVSLLWFKKQYPKWATDFIETVMKTVADHGP…
3300020734_5	ACLa	Ga0214235_10000133	3-535	ALFTKDTQAIFWNNNTSAIQRMLDYDYTISRTKPSVAAIVAPTSNNKFEKFFYGPDEIMVPVFRTTGEAAKAFPKSDVLLNFASFRTAYDVTMEAIAIKGQFKTVMVTAEGIPERLARKMNQSARDAGVTVIGPATVGGISPGAFKIANVGGTIENIVNSKLHRAGSCGLVTRSGGLFNELSNIIAINADGISEGVAIGGDRFVGSVFIDNLLRMENNPEVKYMILLGEVGGTEEYKVIDAVKNGQIKKPIIAWCIGTIAKHFSSGVQFGHAGASANADAETAAAKNTAMAEAGIFVPESFNDLPNKIKEVYAKLKAEGVITDITEPALKTVPTVRRAKEFICTISDDRGDEATYAGYPISSVATPETGFGIGDVISLLWFKKRYPKWATEYIETVIKT…
3300005512_25	ACLa	Ga0074648_100014916	2-549	SIVINKETRAVIIGGAAGLNAAKKMAEFDFLVKRPLTVQAFVYPPEEGQQKEIFLGGELKNVKVYSTLEAAVAENPQINTALIYLGASRATQATQEALEIENIKLVSVITEGVPEKDAKKLRVLAERNGKTLNGPSSIGIMSAGECRLGVIGGEFKNLKLCNLYRPGSFGVITKSGGLSNEAMWLCAQNGNGITSAVAIGGDAYPGTDFVNYLEMFDKDPATKAVVMIGEVGGTLEEEAAEWLAKEPRTIKLIAAIGGTCQEVLPQGMKFGHAGAKEGKQGTGSARSKINALREAGAVVPDTFGGLSQAIKQVYEELLADGIIAPETPLDDALLPELPPKVQKIIKEGEVIVDPLIRTTMSDDRGEEPRYRGYAASELCSKGYGIEDVVALLWNKKLPS…
3300022868_7	ACLa	Ga0222697_100023512	2-549	SILANKDTKVVIIGGVAGVNAAKRMAQFDFLVNRSLSVQAFVYPPEEGQQKEIYRGGELNNISVYSTLKDALQENPQINTALIYLGASRAAQSAKEALESENITLVSMITEGVPEKDAKKLRALAINMGKMFNGPSSIGIMSAGECRLGVIGGEFKNLKLCNLYRAGSFGVLTKSGGLSNEAMWLCAQNGNGVTSAVAIGGDSYPGTDFVTYLEMFEKDPETKAVVMVGEVGGTLEEEAADWLGAEKRRIRLIAAIGGTCQEVLPQGMKFGHAGAKEGKKGLGSARSKINALREAGAVVPDTFGGLSKAIKQVYEELIANGSIKPEADIDEALLPALPPKVQEIMKQGDVIVEPLIRTTISDDRGEEPRYVGYAASELCEKGYGIEDVLALLWNKKLPS…
3300027867_10	ACLa	Ga0209167_100085432	1-546	MSILANKETRVLIQGGPAGINAARRMAEFCHLCRLPLNVVGFVFPPDAGKTAEIPYGAELVSLPIFKSVAEATAQVPAINTSLVYVGPDRAYGAAMEALTDEGIKLVSMITEGVPEKDAKLLSREAKTRGKIFNGPSAIGIISAGECRLGVVGGAFDNLILSKLHRQGSFGIITKSGGLSNEIIWICSQFADGVTTAIGIGGDAFPGSDYVTYLEMFEEDPQTKAVIIVGEMGGDLEEKAAAWYGAQKRRIKLIATVSGFCQEHLPKGMKFGHAGAKEGLHGEGSARDKAERLRKAGAMVPVTFGALGPAIKQVYEEIVARGEVKPPLDVAADALPRLPKPIEEAVKSGDVFVEPLLKSTICDDRGDEPLYLGYAASDLINKGYHIPHVIGLLWNKKLI…
3300021142_12	ACLa	Ga0214192_10008314	1-524	MAQFDFLINRPLTVQAFVYPPEEGQQKEIYRGGELNNVTVYASLEKALDENPQINTALIYIGASRAFHSAKEALDARGIKLVTMITEGVPEKDAKRLRKYALEKGKIFNGPSSIGIMSAGECRLGVIGGEFKNLKLCNLYRSGSFGVITKSGGLSNEAMWLCAQNGNGITSAVAIGGDSYPGTDFVTYLQMFENDPETKAVVIVGEVGGTLEEEAADWFGAEKRRIKLIAAIGGTCQDVLPQGMKFGHAGAKEGKKGLGSARSKINALREAGALVPDTFGGLSKAIKQVYLELQATGVILPEPELDEKLLPELPPSVQEIMKQGEVIVEPLIRTTISDDRGEEPRYVGYAASELCEKGYGIEDVIGLLWNKKLPTKEESEIIKRIIMISADHGPAVSGA…
3300023292_2	ACLa	Ga0222694_100008418	2-549	SILANKDTKVVIIGGVAGVNAAKRMAQFDFLVNRSLSVQAFVYPPEEGQQKEIYRGGELNNISVYSTLKDALQENPQINTALIYLGASRAAQSAKEALESENITLVSMITEGVPEKDAKKLRALAINMGKMFNGPSSIGIMSAGECRLGVIGGEFKNLKLCNLYRAGSFGVLTKSGGLSNEAMWLCAQNGNGVTSAVAIGGDSYPGTDFVTYLEMFEKDPETKAVVMVGEVGGTLEEEAADWLGAEKRRIRLIAAIGGTCQEVLPQGMKFGHAGAKEGKKGLGSARSKINALREAGAVVPDTFGGLSKAIKQVYEELIANGSIKPEADIDEALLPALPPKVQEIMKQGDVIVEPLIRTTISDDRGEEPRYVGYAASELCEKGYGIEDVLALLWNKKLPS…
3300017434_18	ACLa	Ga0185313_1000003111	1-546	MSILANTNTRVVIQGGVAGVNAARRMAEFCYMVKRPLNVEAFVYPPDAGKVNEVPYGNGVAMIPVYKSVADATAQHPQINTTLVYVGADRATAAGMEALNDPKITTVSMITEGVPEKDAKLLARHATTLGKVFNGPSSIGVISAGECRLGVIGGAFDNLVSCKLYRPGSFGVITKSGGLSNEIIWICSQFADGITTAIGIGGDAYPGTDYVSYLEMFEKDPQTKAVIIVGEMGGDLEERAAEWYGATKRRITLLAVVSGFCQESLPKGMKFGHAGAKEGMHGEGSARSKSDLLKKAGAIVPDTFGALGPAIKATYEGLVKSGQAKPIADLAHADLPRLPRTVDEAMKAGDVTVVPLIKTTISDDRGDEPCYDGYPASELINKGYEVPHVIGLLWDKRLI…
3300027815_41	ACLa	Ga0209726_100176152	3-534	QLFTRDTQAIFWNNNTTAIQRMLDYDYTIKREKPSVAAIVAPTSNSKFDKFFYGPDEIMIPLYRNTTEAKAAQPQADVLLNFASFRTAYEVTMEALEMGGFSSIMVTAEGIPERLARKMNAIARAKNVTVIGPATVGAIAPGAFKIANIGGTIENIVQSKLHRAGSCGLVTRSGGLFNELSNIIAINADGIAEGVAIGGDRFVGSVFIDNLLRMEANPEVKYMLLLGEVGGTEEYKVIEAVKSGQIKKPIIAWCIGTIAKYYDSGVQFGHAGASANGDMETAEAKNKAMKEVGIHVPASFNNLPEIISAVYHELHAEGVIKDIHEPAMNVCPSVRKSKQFICTISDDRGDEAHYCGYPISSVATPDTGFTIGDVMSILWFKKRYPRWAVDFLETVLKTV…
3300025522_6	ACLa	Ga0208371_10007932	3-534	QLFTRDTQAIFWNNNTTAIQRMLDYDYTIKREKPSVAAIVAPTSNSKFDKFFYGPDEIMIPLYRNTTEAKAAQPQADVLLNFASFRTAYEVTMEALEMGGFSSIMVTAEGIPERLARKMNAIARAKNVTVIGPATVGAIAPGAFKIANIGGTIENIVQSKLHRAGSCGLVTRSGGLFNELSNIIAINADGIAEGVAIGGDRFVGSVFIDNLLRMEANPEVKYMLLLGEVGGTEEYKVIEAVKSGQIKKPIIAWCIGTIAKYYDSGVQFGHAGASANGDMETAEAKNKAMKEVGIHVPASFNNLPEIISAVYHELHAEGVIKDIHEPAMNVCPSVRKSKQFICTISDDRGDEAHYCGYPISSVATPDTGFTIGDVMSILWFKKRYPRWAVDFLETVLKTV…
3300022834_6	ACLa	Ga0222656_100023718	2-549	SILANKDTKVVIIGGVAGVNAAKRMAQFDFLVNRSLSVQAFVYPPEEGQQKEIYRGGELNNISVYSTLKDALQENPQINTALIYLGASRAAQSAKEALESENITLVSMITEGVPEKDAKKLRALAINMGKMFNGPSSIGIMSAGECRLGVIGGEFKNLKLCNLYRAGSFGVLTKSGGLSNEAMWLCAQNGNGVTSAVAIGGDSYPGTDFVTYLEMFEKDPETKAVVMVGEVGGTLEEEAADWLGAEKRRIRLIAAIGGTCQEVLPQGMKFGHAGAKEGKKGLGSARSKINALREAGAVVPDTFGGLSKAIKQVYEELIANGSIKPEADIDEALLPALPPKVQEIMKQGDVIVEPLIRTTISDDRGEEPRYVGYAASELCEKGYGIEDVLALLWNKKLPS…
3300000568_21	ACLa	Draft_1066842712	1-535	MSALFTQETQAIFWNLNTSAIQRMLDYDYTINRSKPSVAAIVAPTSNNKFEKFFYGADEIMVPVFRNTADAAHAYPQADILLNFASFRTAYEVSMEAIGIKGQFRMIMVTAEGIPERLARKMNQAGRDAGVVIIGPATVGGIAPGAFKIANIGGTIENIIASKLHRAGSCGLVTRSGGLFNELGNIIAMHADGIAEGIAIGGDRFVGSVFIDNLLRMEDNPHVKYLVLLGEVGGLEEYKVIEAVKSGRIKKPVIAWCIGTIAKYFSSGVQFGHAGASANADAETAGAKNKAMAEAGLHVPASFNDLPHTIARVYTMLCEQGVIEKIVEPELRSIPKIRRGKEFICTISDDRGDEATYAGYPISSVATPETGFGIGDVIALLWFKKRYPKWATDYLETVI…
3300020695_3	ACLa	Ga0214190_100001330	2-549	SILANRDTRAVIIGGVAGLNAAKRMAQFDFLINRPLTVEAFVYPPEEGQQKEIYRGGELNNVTVYASLTKALEENPQINTALIYIGASRAYQSAIEALDSKGIKLVTMITEGVPEKDAKRLRKHALEVGKTINGPSSIGIMSAGECRLGVIGGEFKNLKLCNLYRPGSFGVITKSGGLSNEAMWLCAQNGNGITSAVAIGGDSYPGTDFVTYLQMFENDPETKAVVIVGEVGGTLEEEAAEWYGAEKRRIKLIAAIGGTCQDVLPQGMKFGHAGAKEGKKGLGSARSKINALREAGALVPDTFGGLSKAIKQVYLELQATGVIQPEPELDEKLLPELPPSVQEIMKQGEVIVEPLIRTTISDDRGEEPRYVGYAASELCEKGYGIEDVIGLLWNKKLPT…
3300026484_12	ACLa	Ga0256837_10078595	10-555	MAKPDYILFDRNTKAIFWNLNPNAIQRMLDYDYLVQREPSIVAIVAPTSNRKFEKFFYGTKEILIPIYKSTVEAAEAHPDADVLVNFASFRTAYPVTMEALDIPTIRTIAITAEGIPERFAREMRIKAKELGKWIIGPATVGGIAAGAFRIGNAGGTLQNIVKSKLHRPGSVGLVTRSGGLFNELSNIIARNANGIVEGIAIGGDRFPGSDFLDHLLRYQKNPKIKFMVMLGEVGGELEYRVAKAIEEGLITKPVIAWCIGTIAKHFGGEVQFGHAGAKAGADRETADAKNEALRKAGALVPNSFNELPELIKQVYEDLKAKGEIEEVVEPEVPPIPEDFAKAVKAGKVRRPTHFICTISDDRGEEATYCGIPISEVVEKGYSIADVIGLLWFKRKFPK…
3300027617_1	ACLa	Ga0210002_10000965	1-544	MSILANKDTRVVIQGGQAGVNAARRMAEFCYLIKRPLNVEAFVYPPDAGKTNEIPYGSGLIAIPVYKTVAEATKNHPTINTTLVYIGADRAMKGGMEALDDPHIKVVSMITEGVPEKDAKLLGAHARKLGKVFNGPSSIGIISAGACRLGVIGGAFDNLVLSKLYREGSFGVITKSGGLSNEIIWICSQFADGITTAIGIGGDAYPGTDYVSYLEMFESDLQTKAVVIVGEMGGDLEERAAEWYGAKKRRIKLIGVVSGFCQESLPKGMKFGHAGAKEGMKGEGSARSKSDALKKSGALVPPTFGALGPAIKETYQELLKSGQVKEPVEPTVLPKLPKSIEEAMKADEVMVAPLIRTTISDDRGDEPCYDGYPASELINKGYEIPHVIGLLWDKRLISK…
3300025395_5	ACLa	Ga0208109_1000020124	2-549	SILANRDTRAVIIGGVAGLNAARRMAQFDFLINRPLTVEAFVYPPEEGQQKEIYRGGELNNVTVYATLQKALDENPLINTALIYIGASRAYQSAKEALDARGIKLVTMITEGVPEKDAKRIRKYALEKGKIFNGPSSIGIMSAGECRLGVIGGEYKNLKLCNLYRPGSFGVITKSGGLSNEAMWLCAQNGNGITSAVAIGGDSYPGTDFVTYLQMFENDPETKAVVIVGEVGGTLEEEAAEWLGAEKRRIRVIAAIGGTCQDVLPQGMKFGHAGAKEGKKGLGSARSKINALREAGAVVPDTFGGLSKAIKQVYLELQASGIIKPEPELDEKLLPELPPSVQEIMKQGEVIVEPLIRTTISDDRGEEPRYVGYAASELCEKGYGIEDVIALLWNKKLPS…
3300005529_67	ACLa	Ga0070741_1000258234	1-546	MSILANKDTRVVIQGGAAGLNAARRMAEFCYMIKRPLNVDAFVYPPDAGKTNEVPYGSGLLTIPVYKSVAEATAAHPQINTSLVYIGADRALAAGMEALNDPRIQLVSMITEGVPEKDAKLLGRHAVKLSKIFNGPSSIGIISAGACRLGVIGGAFDNLVACKLYREGSFGVITKSGGLSNEIIWICSQFADGITTAIGIGGDAYPGTDYVTYLEMFEQDPQTKAVVIVGEMGGDLEERAAEWYGAKKRRIKLLAVVSGFCQESLPKGMKFGHAGAKEGLKGEGSARSKSEALKKAGAIVPPTFGALGPAIKEVYEEFVKTGQVVPIPDLSPADLPKLPKTVDEAMKTGEVTVAPLIKTTISDDRGDEPLYDGYPASELINKGYDIPHIIGLLWDKRLI…
3300029233_1	ACLa	Ga0168116_100003320	1-544	MSILANKDTRVVIQGGQAGVNAARRMAEFCYLIKRPLNVEAFVYPPDAGKSNEIPYGSGLIAIPVYKSIAEATKHHPTLNTSLVYIGADRAMKGGIEALDDSHIKVVSMITEGVPEKDAKILGAHARKLGKVFNGPSSIGIISAGACRLGVIGGAFDNLVLSKLYREGSFGVITKSGGLSNEIIWICSQFADGITTAIGIGGDAYPGTDYVSYLEMFENDPQTKAVVIVGEMGGDLEERAAEWYGAKKRRVKLIAVVSGFCQESLPKGMKFGHAGAKEGMKGEGSARSKSDALKKAGALVPPTFGALGPAIKETYQDLLKSGQIKEPVEPATLPRLPKTIEEAMKADEVMVSPLIRTTISDDRGDEPCYDGYPASELINKGYEIPHVIGLLWDKRLISK…
3300027717_4	ACLa	Ga0209998_100002227	1-544	MSILANKDTRVVIQGGQAGVNAARRMAEFCYLIKRPLNVEAFVYPPDAGKTNEIPYGSGLIAIPVYKTVAEATKNHSTINTTLVYIGADRAMKGGMEALDDPHIKVVSMITEGVPEKDAKLLGAHARKLGKVFNGPSSIGIISAGACRLGVIGGAFDNLVLSKLYREGSFGVITKSGGLSNEIIWICSQFADGITTAIGIGGDAYPGTDYVSYLEMFESDLQTKAVVIVGEMGGDLEERAAEWYGAKKRRIKLIGVVSGFCQESLPKGMKFGHAGAKEGMKGEGSARSKSDALKKSGALVPPTFGALGPAIKETYQELLKSGQVKEPVEPTVLPKLPKSIEEAMKADEVMVAPLIRTTISDDRGDEPCYDGYPASELINKGYEIPHVIGLLWDKRLISK…
3300027800_49	ACLa	Ga0209800_100049016	3-535	ALFTKDTQAIFWNNNASAIQRMLDYDYVINRTKPSVAAIVAPTSGNKFEKFFYGPDEIMVPVFRNTTEAAAAFPNADVLLNFGSFRTAYDVTMEAIGIKGQFKTVMVTAEGIPERLARKMNQAARDAGVVVIGPATVGGIAPGGFKIANVGGTIENIINSKLHRAGSCGLVTRSGGLFNELSNIISINADGIAEGVAIGGDRFVGSVFIDNLLRMESNPEVKYMVLLGEVGGTEEYKVIEAVKAGKIKKPIIAWCIGTIAKHFSSGVQFGHAGASANADAETAAAKNEAMAAAGIYVPASFNDLPHTIAEVYGKLRAAGTIGEIVEPELRVVPKVRRKKEFICTISDDRGDEATYAGYPISSVATPETGFGIGDVISLLWFKKRYPKWATDYLETVIKT…
3300021120_3	ACLa	Ga0214188_10001131	2-549	SILANRDTRAVIIGGVAGLNAAKRMAQFDFLINRPLTVEAFVYPPEEGQQKEIYRGGELNNVTVYASLTKALEENPQINTALIYIGASRAYQSAIEALDSKGIKLVTMITEGVPEKDAKRLRKHALEVGKTINGPSSIGIMSAGECRLGVIGGEFKNLKLCNLYRPGSFGVITKSGGLSNEAMWLCAQNGNGITSAVAIGGDSYPGTDFVTYLQMFENDPETKAVVIVGEVGGTLEEEAAEWYGAEKRRIKLIAAIGGTCQDVLPQGMKFGHAGAKEGKKGLGSARSKINALREAGALVPDTFGGLSKAIKQVYLELQATGVIQPEPELDEKLLPELPPSVQEIMKQGEVIVEPLIRTTISDDRGEEPRYVGYAASELCEKGYGIEDVIGLLWNKKLPT…
3300023256_3	ACLa	Ga0222703_100006120	2-549	SILANKDTKVVIIGGVAGVNAAKRMAQFDFLVNRSLSVQAFVYPPEEGQQKEIYRGGELNNISVYSTLKDALQENPQINTALIYLGASRAAQSAKEALESENITLVSMITEGVPEKDAKKLRALAINMGKMFNGPSSIGIMSAGECRLGVIGGEFKNLKLCNLYRAGSFGVLTKSGGLSNEAMWLCAQNGNGVTSAVAIGGDSYPGTDFVTYLEMFEKDPETKAVVMVGEVGGTLEEEAADWLGAEKRRIRLIAAIGGTCQEVLPQGMKFGHAGAKEGKKGLGSARSKINALREAGAVVPDTFGGLSKAIKQVYEELIANGSIKPEADIDEALLPALPPKVQEIMKQGDVIVEPLIRTTISDDRGEEPRYVGYAASELCEKGYGIEDVLALLWNKKLPS…
3300005512_36	ACLa	Ga0074648_100030749	2-549	SILANKDTNVVIIGGVAGVNAAKRMAQFDFLVNRSLSVQAFVYPPESGQQKEIYRGGELNNISVYASLKEALQENPQINTALIYLGASRAAQSAVECLESENIKLVSMITEGVPEKDAKKLRAMAIKKGKMFNGPSSIGIMSAGECRLGVIGGEFKNLKLCNLYRAGSFGVLTKSGGLSNETMWLCAQNGNGVTSAVAIGGDSYPGTDFVTYLEMFEKDPETKAVVLVGEVGGTLEEEAAEWLGAEKRRIRLIAAIGGTCQEVLPQGMKFGHAGAKEGKKGLGSARSKINALREAGALVPDTFGGLSKAIKQVYDELLAEGSIKPEPMVDEAILPELPPKVQEIMKQGDVIVEPLIRTTISDDRGEEPRYVGYAASELCEKGYGIEDVLALLWNKKLPS…
3300000503_7	ACLa	M750CN_10017957	2-547	SIIANKDTRAVIIGGAAGVNAARRMAQFDFLVNRPLTVQAFVYPPEAGQQKEIFRGGELNNVTVYNSLTPALAENPEINTALIYLGASRATQAAVEALEAPNIKLVTMITEGVPEKDAKRLRKLAEKSGKMFNGPSSIGIMSAGECRLGVIGGEFKNLKLCNLYRPGSFGVLTKSGGLSNEAMWLCAQNGNGITSAVAIGGDAYPGTDFVTYLQMFEDDPATKAVVLIGEVGGSLEEEAAEWLGAEPRRIKLIAAIGGTCQEVLPQGMKFGHAGAKEGKKGAGSARSKMNALRDAGAYVPDTFGGLSKEIKKVYEELIAAGEIVEEIDEAVLPELPPRVQEVMKQGDVVVEPLIRTTISDDRGEEPRYAGYAASELCSKGYGIEDVIGLLWSKKLPTRE…
3300020691_2	ACLa	Ga0214240_10001730	2-549	SILANRDTRAVIIGGVAGLNAAKRMAQFDFLINRPLTVEAFVYPPEEGQQKEIYRGGELNNVTVYASLTKALEENPQINTALIYIGASRAYQSAIEALDSKGIKLVTMITEGVPEKDAKRLRKHALEVGKTINGPSSIGIMSAGECRLGVIGGEFKNLKLCNLYRPGSFGVITKSGGLSNEAMWLCAQNGNGITSAVAIGGDSYPGTDFVTYLQMFENDPETKAVVIVGEVGGTLEEEAAEWYGAEKRRIKLIAAIGGTCQDVLPQGMKFGHAGAKEGKKGLGSARSKINALREAGALVPDTFGGLSKAIKQVYLELQATGVIQPEPELDEKLLPELPPSVQEIMKQGEVIVEPLIRTTISDDRGEEPRYVGYAASELCEKGYGIEDVIGLLWNKKLPT…
3300025561_5	ACLa	Ga0210119_100012116	3-530	QLFTRDTQAIFWNNNKTAIQRMLDYDYTIKREKPSVAAIVAPTASGKFEKFFYGADEVMIPTYKTTAEAKAAQPQADVLLNFASFRTAYDVTMEALEIGGFKTIMITAEGIPERLARGMNQAAREADVVVIGPATVGGIVPGAFKIANVGGTIENIVNSKLHRAGSCGLVTRSGGLFNELSNIISINADGIAEGVAIGGDRFVGSVFIDNLLRMEENPNVKYMILLGEVGGTEEYKVIEAVKSGKITKPIIAWCIGTIAKYYDSGVQFGHAGASANAERETAEAKNKAMAEAGIHVPATFNDLPAKIREVFESLNIPAIPEPEINVVPKVRRSKQFICTISDDRGDEATYAGFPISSVATPDTGKGIGDVVSLLWFKKQYPKWATDFIETVMKTVADHG…
3300025648_9	ACLa	Ga0208507_100004127	2-549	SILANRDTRAVIIGGVAGLNAAKRMAQFDFLINRPLTVEAFVYPPEEGQQKEIYRGGELNNVTVYASLTKALEENPQINTALIYIGASRAYQSAIEALDSKGIKLVTMITEGVPEKDAKRLRKHALEVGKTINGPSSIGIMSAGECRLGVIGGEFKNLKLCNLYRPGSFGVITKSGGLSNEAMWLCAQNGNGITSAVAIGGDSYPGTDFVTYLQMFENDPETKAVVIVGEVGGTLEEEAAEWYGAEKRRIKLIAAIGGTCQDVLPQGMKFGHAGAKEGKKGLGSARSKINALREAGALVPDTFGGLSKAIKQVYLELQATGVIQPEPELDEKLLPELPPSVQEIMKQGEVIVEPLIRTTISDDRGEEPRYVGYAASELCEKGYGIEDVIGLLWNKKLPT…
3300025420_4	ACLa	Ga0208111_10000519	2-549	SILANRDTRAVIIGGVAGLNAARRMAQFDFLINRPLTVEAFVYPPEEGQQKEIYRGGELNNVTVYATLQKALDENPLINTALIYIGASRAYQSAKEALDARGIKLVTMITEGVPEKDAKRIRKYALEKGKIFNGPSSIGIMSAGECRLGVIGGEYKNLKLCNLYRPGSFGVITKSGGLSNEAMWLCAQNGNGITSAVAIGGDSYPGTDFVTYLQMFENDPETKAVVIVGEVGGTLEEEAAEWLGAEKRRIRVIAAIGGTCQDVLPQGMKFGHAGAKEGKKGLGSARSKINALREAGAVVPDTFGGLSKAIKQVYLELQASGIIKPEPELDEKLLPELPPSVQEIMKQGEVIVEPLIRTTISDDRGEEPRYVGYAASELCEKGYGIEDVIALLWNKKLPS…
3300020688_2	ACLa	Ga0214239_10002030	2-549	SILANRDTRAVIIGGVAGLNAAKRMAQFDFLINRPLTVEAFVYPPEEGQQKEIYRGGELNNVTVYASLTKALEENPQINTALIYIGASRAYQSAIEALDSKGIKLVTMITEGVPEKDAKRLRKHALEVGKTINGPSSIGIMSAGECRLGVIGGEFKNLKLCNLYRPGSFGVITKSGGLSNEAMWLCAQNGNGITSAVAIGGDSYPGTDFVTYLQMFENDPETKAVVIVGEVGGTLEEEAAEWYGAEKRRIKLIAAIGGTCQDVLPQGMKFGHAGAKEGKKGLGSARSKINALREAGALVPDTFGGLSKAIKQVYLELQATGVIQPEPELDEKLLPELPPSVQEIMKQGEVIVEPLIRTTISDDRGEEPRYVGYAASELCEKGYGIEDVIGLLWNKKLPT…
3300023233_7	ACLa	Ga0222696_100022426	2-549	SILANKDTKVVIIGGVAGVNAAKRMAQFDFLVNRSLSVQAFVYPPEEGQQKEIYRGGELNNISVYSTLKDALQENPQINTALIYLGASRAAQSAKEALESENITLVSMITEGVPEKDAKKLRALAINMGKMFNGPSSIGIMSAGECRLGVIGGEFKNLKLCNLYRAGSFGVLTKSGGLSNEAMWLCAQNGNGVTSAVAIGGDSYPGTDFVTYLEMFEKDPETKAVVMVGEVGGTLEEEAADWLGAEKRRIRLIAAIGGTCQEVLPQGMKFGHAGAKEGKKGLGSARSKINALREAGAVVPDTFGGLSKAIKQVYEELIANGSIKPEADIDEALLPALPPKVQEIMKQGDVIVEPLIRTTISDDRGEEPRYVGYAASELCEKGYGIEDVLALLWNKKLPS…
3300027386_28	ACLa	Ga0209021_100073121	1-546	MSILATKETHVVIQGGVAGVNAARRMGEFRHMIQQPLNVSAFVYPPDAGKTNEIVCGNRLLTIPVYKTVAEATANHPEINTSLVYIGADRAYAGTKEALDNSGIQVVSMITEGLPEKDSKLLGAYARKLGKVFNGPSSIGVLSAGECRLGVIGGAFDNLVACKLYRPGSFGVITKSGGLSNEIIWICSQFADGVTTAIGIGGDAYPGTDYVTYLEMFENDPQTKAVVVVGEMGGDLEERAAEWYGAKKRRIRLLAVVSGFCQESLPKGMKFGHAGAKEGLQGEGSARAKSEALKKAGAMVPETFGALGPAIKQTYEELVKSGEVTPIPELSEAEKPKLPRTVEQGMKDGDILVAPLIKSTISDDRGDEPLYEGYPASELINKGYDIPHIIGLLWDKRLV…
3300023231_5	ACLa	Ga0222689_100018511	2-549	SILANKDTKVVIIGGVAGVNAAKRMAQFDFLVNRSLSVQAFVYPPEEGQQKEIYRGGELNNISVYSTLKDALQENPQINTALIYLGASRAAQSAKEALESENITLVSMITEGVPEKDAKKLRALAINMGKMFNGPSSIGIMSAGECRLGVIGGEFKNLKLCNLYRAGSFGVLTKSGGLSNEAMWLCAQNGNGVTSAVAIGGDSYPGTDFVTYLEMFEKDPETKAVVMVGEVGGTLEEEAADWLGAEKRRIRLIAAIGGTCQEVLPQGMKFGHAGAKEGKKGLGSARSKINALREAGAVVPDTFGGLSKAIKQVYEELIANGSIKPEADIDEALLPALPPKVQEIMKQGDVIVEPLIRTTISDDRGEEPRYVGYAASELCEKGYGIEDVLALLWNKKLPS…
3300000503_6	ACLa	M750CN_10004302	2-549	SIVINKETRAVIIGGAAGLSAAKKMAEFDFLVKRPLTVQAFVYPPEEGQQKEIFLGGELKNVKVYSALEKALEENPQINTALIYLGASRATQATMEALESKNIQLVSVITEGVPEKDAKKLRIVAEKKGKTLNGPSSIGIMSAGQCRLGVIGGEFKNLKLCNLYRPGSFGVITKSGGLSNEAMWLCAQNGNGITSAVAIGGDAYPGTDFVNYLEMFDKDPETKAVVMIGEVGGTLEEEAAEWLGKEPRSIRLIAAIGGTCQEVLPQGMKFGHAGAKEGKKGTGSARSKINALREAGAIVPDTFGGLSKAIKQVYEELLADGSIAPEQPLDDALLPELPPKVQKVIKEGEVIVDPLIRTTISDDRGEEPRYRGYAASQLCEKGYGIEDVIGLLWNKKLPT…
3300009156_33	ACLa	Ga0111538_1000005299	1-546	MSILANKDTHVVIQGGAAGLNAARRMAEFCYMIKRPLNVVAFVYPPDAGKTNEVPYGSGLMTIPVYKSVGEATAHHPQINTSLVYIGADRACAAGMEALNDSKIQLVSMITEGVPEKDAKLLARHAVKLSKTFNGPSSIGIISAGACRLGVIGGAFDNLVSCKLYREGSFGVITKSGGLSNEIIWICSQFADGVTTAIGIGGDAFPGTDYVSYLEKFEQDPQTKAVVIVGEMGGDLEERAAEWYGAKKRRIKLLAVVSGFCQESLPKGMKFGHAGAKEGLKGEGSARSKSDAFKKAGAIVPDTFGALGPAIKTTYEEFVKSGQVLPIPDLSPADMPKLPKSVEEARKAGEVTVAPLIRTTISDDRGDEPLYDGYPASELINKGYEIPHVIGLLWDKRLI…
3300027852_46	ACLa	Ga0209345_1000032626	4-534	LYTKDTQAIFWNNNKSAIQRMLDYDYTIKRETPSVAAIVAPTSSGKFDKFFYGPDEIMIPLYKNTTDAKEAQPQADVLLNFASFRTAYDVTMEALEIGGFSSIMVTAEGIPERLARKMNQAGRDKDVIIIGPATVGAIAPGAFKIANIGGTIENIVNSKLHRCGSCGLVTRSGGLFNELSNIIALNADGIAEGVAIGGDRFVGSVFIDNMLRMEENPDVKYMVLLGEVGGTEEYKIIEAIKAGQIKKPVIAWCIGTIAKHFSTGVQFGHAGASANAEAETAAAKNIAMTEAGIFVPDSFNDLPDTIAEVYSKLKAQGTISEIAEPEMNICPKVRKAKEFICTISDDRGEEAHYCGYPISSVATPDTGFTVGDVMSILWFKKRYPRWAVDFLETVLKTVA…
3300025586_24	ACLa	Ga0207996_100117118	2-549	SILANKDTKVVIIGGVAGVNAAKRMAQFDFLVNRSLSVQAFVYPPEEGQQKEIYRGGELNNISVYSTLKDALQENPQINTALIYLGASRAAQSAKEALESENITLVSMITEGVPEKDAKKLRALAINMGKMFNGPSSIGIMSAGECRLGVIGGEFKNLKLCNLYRAGSFGVLTKSGGLSNEAMWLCAQNGNGVTSAVAIGGDSYPGTDFVTYLEMFEKDPETKAVVMVGEVGGTLEEEAADWLGAEKRRIRLIAAIGGTCQEVLPQGMKFGHAGAKEGKKGLGSARSKINALREAGAVVPDTFGGLSKAIKQVYEELIANGSIKPEADIDEALLPALPPKVQEIMKQGDVIVEPLIRTTISDDRGEEPRYVGYAASELCEKGYGIEDVLALLWNKKLPS…
3300025395_2	ACLa	Ga0208109_100001176	2-549	SILANRDTRAVIIGGVAGLNAAKRMAQFDFLINRPLTVEAFVYPPEEGQQKEIYRGGELNNVTVYASLTKALEENPQINTALIYIGASRAYQSAIEALDSKGIKLVTMITEGVPEKDAKRLRKHALEVGKTINGPSSIGIMSAGECRLGVIGGEFKNLKLCNLYRPGSFGVITKSGGLSNEAMWLCAQNGNGITSAVAIGGDSYPGTDFVTYLQMFENDPETKAVVIVGEVGGTLEEEAAEWYGAEKRRIKLIAAIGGTCQDVLPQGMKFGHAGAKEGKKGLGSARSKINALREAGALVPDTFGGLSKAIKQVYLELQATGVIQPEPELDEKLLPELPPSVQEIMKQGEVIVEPLIRTTISDDRGEEPRYVGYAASELCEKGYGIEDVIGLLWNKKLPT…
3300022884_9	ACLa	Ga0222701_100019111	2-549	SILANKDTKVVIIGGVAGVNAAKRMAQFDFLVNRSLSVQAFVYPPEEGQQKEIYRGGELNNISVYSTLKDALQENPQINTALIYLGASRAAQSAKEALESENITLVSMITEGVPEKDAKKLRALAINMGKMFNGPSSIGIMSAGECRLGVIGGEFKNLKLCNLYRAGSFGVLTKSGGLSNEAMWLCAQNGNGVTSAVAIGGDSYPGTDFVTYLEMFEKDPETKAVVMVGEVGGTLEEEAADWLGAEKRRIRLIAAIGGTCQEVLPQGMKFGHAGAKEGKKGLGSARSKINALREAGAVVPDTFGGLSKAIKQVYEELIANGSIKPEADIDEALLPALPPKVQEIMKQGDVIVEPLIRTTISDDRGEEPRYVGYAASELCEKGYGIEDVLALLWNKKLPS…
3300027863_128	ACLa	Ga0207433_1000052883	1-534	MSALFNKNTQAIFWNNNKSAIQRMLDYDYVIKREKPSIAAIVAPTAESKFDKFFYGPDEIIIPLYKNTTDAVEACPNADVLLNFASFRTAYDVTMEAIALKQFKTIMVTAEGIPERLARKMNQEAKDKNVTVIGPATVGGIAPGAFKIANVGGTIENIVNSKLHRAGSCGLVTRSGGLFNELSNIIAINADGISEGVAIGGDRFVGSVFIDNLLRMESNPAVKYMVLLGEVGGTEEYKVIEAVKSGKIKKPIIAWCIGTIAEHFSSGVQFGHAGASANADAETAVAKNKAMAEAGIFVPESFNDLPNKIGEVYRKLKSEGVISEIEEPELREIPKSRKSKNFICTISDDRGEEAQYCGYPISAVATPDTGFSIGDVMSLLWFKKRYPKWATNFIETVIK…
3300022860_8	ACLa	Ga0222698_100015918	2-549	SILANKDTKVVIIGGVAGVNAAKRMAQFDFLVNRSLSVQAFVYPPEEGQQKEIYRGGELNNISVYSTLKDALQENPQINTALIYLGASRAAQSAKEALESENITLVSMITEGVPEKDAKKLRALAINMGKMFNGPSSIGIMSAGECRLGVIGGEFKNLKLCNLYRAGSFGVLTKSGGLSNEAMWLCAQNGNGVTSAVAIGGDSYPGTDFVTYLEMFEKDPETKAVVMVGEVGGTLEEEAADWLGAEKRRIRLIAAIGGTCQEVLPQGMKFGHAGAKEGKKGLGSARSKINALREAGAVVPDTFGGLSKAIKQVYEELIANGSIKPEADIDEALLPALPPKVQEIMKQGDVIVEPLIRTTISDDRGEEPRYVGYAASELCEKGYGIEDVLALLWNKKLPS…
3300028601_52	ACLa	Ga0265295_10027741	1-507	MLDYDYTIKREKPSVAGIVAPTGDAKFQKFFWGGDEIMVPLYKTTAEAKAAQPQADVLLNFASFRTAYDVTMEALELGGFKTIMITAEGIPERLARKMNQAARDAGVIVIGPATVGAISPGAFKIANVGGTIENIVNSKLHRAGSCGLVTRSGGLFNELSNIIAINADGIAEGVAIGGDRFVGSVFIDNLLRMQDNPDVKYMILLGEVGGTEEYKVIEAVKSGRITKPIIAWCIGTIAKYYSSGVQFGHAGASANAERETAEAKNKAMAEAGIHVPATFNDLPAKIKEVFESLNIAPVPEPEINIVPSVRRSKQFICTISDDRGEEATYAGFPISSVALPSTGKGIGDVISLLWFKKQYPKWATDFIETVIKTVADHGPAVSGAHNAKVTARAGKSVVE…
3300020730_4	ACLa	Ga0214216_100002127	2-549	SILANRDTRAVIIGGVAGLNAAKRMAQFDFLINRPLTVEAFVYPPEEGQQKEIYRGGELNNVTVYASLTKALEENPQINTALIYIGASRAYQSAIEALDSKGIKLVTMITEGVPEKDAKRLRKHALEVGKTINGPSSIGIMSAGECRLGVIGGEFKNLKLCNLYRPGSFGVITKSGGLSNEAMWLCAQNGNGITSAVAIGGDSYPGTDFVTYLQMFENDPETKAVVIVGEVGGTLEEEAAEWYGAEKRRIKLIAAIGGTCQDVLPQGMKFGHAGAKEGKKGLGSARSKINALREAGALVPDTFGGLSKAIKQVYLELQATGVIQPEPELDEKLLPELPPSVQEIMKQGEVIVEPLIRTTISDDRGEEPRYVGYAASELCEKGYGIEDVIGLLWNKKLPT…
3300018080_43	ACLa	Ga0180433_1000371417	2-549	SIVINKETRAVIIGGAAGLSAARKMAEFDFLVKRPLTVQAFVYPPEEGQQKEIFLGGELKNVKVYSTLQKALADNPQINTALVYLGASRATQATQEALESEHISLVSVITEGVPEKDAKKLRLLAEKNGKVLNGPSSIGIMSAGECRLGVIGGEYKNLKLCNLYRPGSFGVLTKSGGLSNEAMWLCAQNGDGITSAVAVGGDAYPGTDFVTYLEMFENDPDTKAVVIIGEVGGSLEEDAAEWLAAEKRRIRVVAAIGGTCQEVLPQGMKFGHAGAKEGKKGAGSARSKMNALRDAGAVVPDTFGGLSKAIKQVYDELLADGTIAPEEAISDDLLPDLPPKVQKIIKEGEVIVDPLVRTTIADDRGEEPRYSGYAASQLCEKGYGIEDVIGLLWNKKLPT…
3300020710_1	ACLa	Ga0214198_100001131	2-549	SILANRDTRAVIIGGVAGLNAAKRMAQFDFLINRPLTVEAFVYPPEEGQQKEIYRGGELNNVTVYASLTKALEENPQINTALIYIGASRAYQSAIEALDSKGIKLVTMITEGVPEKDAKRLRKHALEVGKTINGPSSIGIMSAGECRLGVIGGEFKNLKLCNLYRPGSFGVITKSGGLSNEAMWLCAQNGNGITSAVAIGGDSYPGTDFVTYLQMFENDPETKAVVIVGEVGGTLEEEAAEWYGAEKRRIKLIAAIGGTCQDVLPQGMKFGHAGAKEGKKGLGSARSKINALREAGALVPDTFGGLSKAIKQVYLELQATGVIQPEPELDEKLLPELPPSVQEIMKQGEVIVEPLIRTTISDDRGEEPRYVGYAASELCEKGYGIEDVIGLLWNKKLPT…
3300019487_23	ACLa	Ga0187893_1000075032	1-546	MSIIANRDTRVVIQGGPAGVNAARRMAEFCHLIKAPLNVQAFVFPPDAGKTSEIPFGAELVSVPIYKTVAEATLNHPAINTSLIYVGPDRAFGAAKEALTDPHIQLVSMITEGVPEKDSKMLTKIARKNGKIFNGPSAIGIISAGECRLGVIGGSFDNLVLSKLYQPGSFGVITKSGGLSNEIIWICSQFADGITTAIGIGGDAYPGSDYVTYLEMFEKDPQTQAVIIVGEMGGDLEERAAEWYGVKKRRIQLIGVVSGFCQETLPKGMKFGHAGAKEGMKGEGSARHKAELLRKAGAIVPLTFGGLGPSIKEVYQELLSNGRIKSLPESSSTQLPQLPKTVEESRKAGEVFVEPLVKSTISDDRGEEPLYYGYPASDLINKGYDISHIVGLLWNKRLL…
3300022851_4	ACLa	Ga0222691_100017613	2-549	SILANKDTKVVIIGGVAGVNAAKRMAQFDFLVNRSLSVQAFVYPPEEGQQKEIYRGGELNNISVYSTLKDALQENPQINTALIYLGASRAAQSAKEALESENITLVSMITEGVPEKDAKKLRALAINMGKMFNGPSSIGIMSAGECRLGVIGGEFKNLKLCNLYRAGSFGVLTKSGGLSNEAMWLCAQNGNGVTSAVAIGGDSYPGTDFVTYLEMFEKDPETKAVVMVGEVGGTLEEEAADWLGAEKRRIRLIAAIGGTCQEVLPQGMKFGHAGAKEGKKGLGSARSKINALREAGAVVPDTFGGLSKAIKQVYEELIANGSIKPEADIDEALLPALPPKVQEIMKQGDVIVEPLIRTTISDDRGEEPRYVGYAASELCEKGYGIEDVLALLWNKKLPS…
3300019754_5	ACLa	Ga0193956_10000283	3-530	QLFTRDTQAIFWNNNKTAIQRMLDYDYTIKRDKPSVAAIVAPTASGKFEKFFYGPDEVMIPTYKNTAEAKEAQPQADVLLNFASFRTAYDVTMEALEIGGFSSIMITAEGIPERLARKMNQTARDAGVVVIGPATVGGIAPGAFKIANVGGTITNIVNSKLHRAGSCGLVTRSGGLFNELSNIISINADGIAEGVAIGGDRFVGSVFIDNLLRMQDNPQVKYMLLLGEVGGIEEYKVIEAIKDGRITKPVIAWCIGTIAKYYDSGVQFGHAGASANAERETAEAKNKAMAEAGIHVPESFNDLPAKIKEVYESLNIAEIPEPEMNVVPTVRRSKQFICTISDDRGDEATYAGFPISSVATPDTGKGIGDVVSLLWFKKQYPKWATDFIETVMKTVADHG…
3300021125_2	ACLa	Ga0214211_100001931	2-549	SILANRDTRAVIIGGVAGLNAAKRMAQFDFLINRPLTVEAFVYPPEEGQQKEIYRGGELNNVTVYASLTKALEENPQINTALIYIGASRAYQSAIEALDSKGIKLVTMITEGVPEKDAKRLRKHALEVGKTINGPSSIGIMSAGECRLGVIGGEFKNLKLCNLYRPGSFGVITKSGGLSNEAMWLCAQNGNGITSAVAIGGDSYPGTDFVTYLQMFENDPETKAVVIVGEVGGTLEEEAAEWYGAEKRRIKLIAAIGGTCQDVLPQGMKFGHAGAKEGKKGLGSARSKINALREAGALVPDTFGGLSKAIKQVYLELQATGVIQPEPELDEKLLPELPPSVQEIMKQGEVIVEPLIRTTISDDRGEEPRYVGYAASELCEKGYGIEDVIGLLWNKKLPT…
3300026510_14	ACLa	Ga0256840_10036322	3-533	LFNKNTQAIFWNNNKTAIQRMLDYDYTIKRETPSVAAIVAPTSGNKFEKFFWGADEIMVPLYKSTAEAKAAQPQADVLLNFASFRTAYDVTMEALNIGGFSSIMITAEGIPERLARGMNAFAREKNVTVIGPATVGAIVPGAFKIANIGGTIDNIINSKLHRPGSCGLVTRSGGLFNELSNIISINADGIAEGVAIGGDRFVGSVFIDNLLRMENNPNVKYMILLGEVGGTEEYKVIEAVKSGKIKKPIIAWCIGTIAKYYDSGVQFGHAGASANAETETAEYKNKAMAEAGIHVPASFNDLPEVINGVYKELHAEGIIKDIAEPALNVVPKVRRSKQFICTISDDRGDEATYAGFPISSVATPDTGKGIGDVISLLWFKKQYPQWATQFIETVLKTVA…
3300027796_43	ACLa	Ga0209373_10000237110	3-535	ALFTKDTQAIFWNNNASAIQRMLDYDYVINRSKPSVAAIVAPTSGNKFEKFFYGPDEIMVPVFRNTTDAAAAFPNADVLLNFGSFRTAYDVTMEAIAIKGQFKTVMVTAEGIPERLARKMNQAARDAGVVVIGPATVGGIAPGGFKIANVGGTIENIINSKLHRAGSCGLVTRSGGLFNELSNIISINADGIAEGVAIGGDRFVGSVFIDNLLRMESNPEVKYMVLLGEVGGTEEYKVIEAVKSGKIKKPIIAWCIGTIAKHFSSGVQFGHAGASANADAETAAAKNEAMAAAGIYVPASFNDLPHTIAEVYGKLRAAGTIGEIVEPELRSVPKVRRKKEFICTISDDRGDEATYAGYPISSVATPETGFGIGDVISLLWFKKRYPKWATDYLETVIKT…
3300020221_43	ACLa	Ga0194127_100090338	1-546	MSILANKDTRVVIQGGAAGLNAARRMAEFCYMVKRPLNVEAFVYPPDAGKMNEVPYGSGLLTIPVCKSVAEATASHPQINTSLVYIGADRACAAGLEALNDPKVQVVSMITEGVPEKDAKLLARHAVKLGKTFNGPSSIGIISAGSCRLGVIGGAFDNLVACKLYREGSFGVITKSGGLSNEIIWICSQFADGITTAIGIGGDAYPGTDYVSYLEKFEQDPQTKAVVIVGEMGGDLEERAAEWYGAKKRRVKLLAVVSGFCQESLPKGMKFGHAGAKEGMKGEGSARSKSDALKKAGAIVPDTFGALGPAIKSVYEELVKSGQVHPIPDLSQADLPKLPKTVEESMKAGEVMVAPLIKTTISDDRGDEPCYDGYPASELINKGYEIPHVIGLLWDKRLI…
3300020735_6	ACLa	Ga0214219_10000664	2-549	SILANRDTRAVIIGGVAGLNAAKRMAQFDFLINRPLTVEAFVYPPEEGQQKEIYRGGELNNVTVYASLTKALEENPQINTALIYIGASRAYQSAIEALDSKGIKLVTMITEGVPEKDAKRLRKHALEVGKTINGPSSIGIMSAGECRLGVIGGEFKNLKLCNLYRPGSFGVITKSGGLSNEAMWLCAQNGNGITSAVAIGGDSYPGTDFVTYLQMFENDPETKAVVIVGEVGGTLEEEAAEWYGAEKRRIKLIAAIGGTCQDVLPQGMKFGHAGAKEGKKGLGSARSKINALREAGALVPDTFGGLSKAIKQVYLELQATGVIQPEPELDEKLLPELPPSVQEIMKQGEVIVEPLIRTTISDDRGEEPRYVGYAASELCEKGYGIEDVIGLLWNKKLPT…
3300023257_7	ACLa	Ga0222658_100032512	2-549	SILANKDTKVVIIGGVAGVNAAKRMAQFDFLVNRSLSVQAFVYPPEEGQQKEIYRGGELNNISVYSTLKDALQENPQINTALIYLGASRAAQSAKEALESENITLVSMITEGVPEKDAKKLRALAINMGKMFNGPSSIGIMSAGECRLGVIGGEFKNLKLCNLYRAGSFGVLTKSGGLSNEAMWLCAQNGNGVTSAVAIGGDSYPGTDFVTYLEMFEKDPETKAVVMVGEVGGTLEEEAADWLGAEKRRIRLIAAIGGTCQEVLPQGMKFGHAGAKEGKKGLGSARSKINALREAGAVVPDTFGGLSKAIKQVYEELIANGSIKPEADIDEALLPALPPKVQEIMKQGDVIVEPLIRTTISDDRGEEPRYVGYAASELCEKGYGIEDVLALLWNKKLPS…
3300025433_15	ACLa	Ga0208900_100052718	2-549	SILANKDTKVVIIGGVAGVNAAKRMAQFDFLVNRSLSVQAFVYPPEEGQQKEIYRGGELNNISVYSTLKDALQENPQINTALIYLGASRAAQSAKEALESENITLVSMITEGVPEKDAKKLRALAINMGKMFNGPSSIGIMSAGECRLGVIGGEFKNLKLCNLYRAGSFGVLTKSGGLSNEAMWLCAQNGNGVTSAVAIGGDSYPGTDFVTYLEMFEKDPETKAVVMVGEVGGTLEEEAADWLGAEKRRIRLIAAIGGTCQEVLPQGMKFGHAGAKEGKKGLGSARSKINALREAGAVVPDTFGGLSKAIKQVYEELIANGSIKPEADIDEALLPALPPKVQEIMKQGDVIVEPLIRTTISDDRGEEPRYVGYAASELCEKGYGIEDVLALLWNKKLPS…
3300023301_8	ACLa	Ga0209414_1000002162	2-530	SKLFTKDTQAIFWNNNKTAIQRMLDYDYTIKREKPSVAAIVAPTSGNKFDKFFWGGDEIMIPLYKTTAEAKTAHPDAETLLNFASFRTAYDVTMEALNIGGFKSIMITAEGIPERLARGMNEFAREKGVTVIGPATVGAIAPGAFKIANIGGTIDNIINSKLHRAGSCGLVTRSGGLFNELANIIAINADGIAEGVAIGGDRFVGSVFIDHLLRMEENPEVKYLILLGEVGGTEEYKVIEAVKSGKIKKPIIAWCIGTIAKYYDSGVQFGHAGASANAESETAEYKNRAMAEVGIHVPATFNDLPAKIKEVFESLNIPAISEPEMNTVPKVRRSKEFICTISDDRGEECTYAGFPISSVATPDTGKGIGDVISLLWFKKQYPEWATQFIETVIKTVADH…
3300014923_1	ACLa	Ga0169461_1000151	1-313	VGGELEYRVAEAIKDGRITKPVIAWCIGTISKYFGGEVQFGHAGAKAGAERETADAKNEALREAGAYVPKSFNDLPELINGVYEELHSKGEIADIPEPEVPPVPEDYAKAVKAGKVRRPTNFICTISDDRGEEATYCGVPISEVVEKNYSIADVIGLLWFKQKFPDWASKFLDMVIKVVADHGPAVSGAHNTKVTARAGKDLMSSIVTGILTIGPRFGGAIDGAAKYFKMAKEKGMDPVDFVDYMKKVEKIPIPGIGHRIKSTKNPDKRVELLKNFAKENFPSTELLDYALEVEKVTTSKKENLILNVDGTIG
3300022854_6	ACLa	Ga0222636_100028412	2-549	SILANKDTKVVIIGGVAGVNAAKRMAQFDFLVNRSLSVQAFVYPPEEGQQKEIYRGGELNNISVYSTLKDALQENPQINTALIYLGASRAAQSAKEALESENITLVSMITEGVPEKDAKKLRALAINMGKMFNGPSSIGIMSAGECRLGVIGGEFKNLKLCNLYRAGSFGVLTKSGGLSNEAMWLCAQNGNGVTSAVAIGGDSYPGTDFVTYLEMFEKDPETKAVVMVGEVGGTLEEEAADWLGAEKRRIRLIAAIGGTCQEVLPQGMKFGHAGAKEGKKGLGSARSKINALREAGAVVPDTFGGLSKAIKQVYEELIANGSIKPEADIDEALLPALPPKVQEIMKQGDVIVEPLIRTTISDDRGEEPRYVGYAASELCEKGYGIEDVLALLWNKKLPS…
3300028417_17	ACLa	Ga0256834_100146920	2-535	SKLFTKETQAIFWNNNKSAIQRMLDYDYTISRETPSVAAIVAPTSNNKFEKFFYGPDEVMISVYKSTAEAAQAFPNADVLLNFASFRTAYDVTMEAIEIKGQFKTIMVTAEGIPERLARKMNQTARDSGVTVIGPATVGGIAPGAFKIANVGGTITNIVNSKLHRAGSCGLVTRSGGLFNELSNIIAINADGIAEGVAIGGDRFVGSVFIDNLLRMEENPDVKYMLLLGEVGGTEEYKVIDAVKSGKIKKPIIAWCIGTIAKQFSSGVQFGHAGASANADAETAEAKNRAMAEVGIHVPESFNDLPATINEVYEELRAKGVITDIEEPELKIVPKVRRAKEFICTISDDRGDEATYAGFPISSVATPDTGKGIGDVISLLWFKKQYPKWASEFIETVLK…
3300028625_23	ACLa	Ga0302251_100042743	3-534	QLFTKDTQSIFWNNNTSAIQRMLDYDFVIGRKTPSVAAIVAPTGDSKFQNFFWGGDEIMVPLFKNTTEARKAFPKADVLLNFASFRTAYDVTMEALEIGGFKTIMITAEGIPERLARGMNAKARNLGVTVIGPATVGAIAPGAFKIANIGGTIENIINSKLHRAGSCGLVTRSGGLFNELSNIIAINADGIAEGVAIGGDRFVGSVFIDNLLRMQDNPEVKYMLLLGEVGGTEEYKVIDAIKSGKITKPIIAWCIGTIAKHYSSGVQFGHAGASANAERETADAKNKAMSDAGIFVPSSFNDLPNKIAEVYSKLKAEGVIAEIVEPVINAIPSVRKSKNFICTISDDRGDEATYAGFPISSVATPDTGKGIGDVISLLWFKKQYPKWATQFIETVIKTV…
3300028622_16	ACLa	Ga0302253_100093911	5-542	LFTKDTTSIVYGYHVNAIQRMLDFDYACGRKTPSVAAIVNPGSDGVHKVFFGKGEVLLPMYGNFAAAAEKHPKADVVVNFASFRSAFDSSMEALNHPNIRTVCVIAEGVPERRARILAATAKKLDKMVIGPATVGGIKAGCFKIANTAGTYENIVESKLHRPGSVGFVSKSGGLSNECYNIIARNTDGLYEGIAIGGDSYPGSTLLDHILRYEAIPAVKMIVALGEIGGTEELRIVEALKTKKITKPLVIWVTGTCSKMFPAGVQFGHAGAKAGSDLETADAKNAALKAAGAIVPDSFDDYGVKVNETYQKLVKKGAIKPAGDIPAPALPLDFAQAMKEGKIRKATTFINTISNEKKEELEYLNIPISKVLDSGMGIGGVIGLLWFKRELPDYGRRFLE…
3300025622_29	ACLa	Ga0209264_100002332	4-530	LYTKSTQAIFWNNNKTAIQRMLDYDYTIKRETPSVAAIVAPTSGNKFEKFFFGPDEVMIPLYKCTADAKAAQPQADVLLNFASFRTAYEVTMEALEIGGFSSMMITAEGIPERLARGMNQTAREKNVTIIGPATVGAITPGAFKVANIGGTITNIVQSKLHRAGSCGLVTRSGGLFNELSNIISINADGIAEGVAIGGDRFVGSVFIDNLLRMEKNPEVKYMILLGEVGGTEEYKVIEAIKSGAITKPVIAWCIGTIAKYYDSGVQFGHAGASANADSETAEYKNNAMREAGIHVPNSFNELPAMINKVFTDMNLAEIPEPDMNVCPTVRRSKEFICTISDDRGDEATYAGFPISSVATPDTGKGLGDVVSLLWFKKQYPKWATDFIETVMKTVADHGP…
3300025669_14	ACLa	Ga0208904_100057613	2-549	SILANKDTKVVIIGGVAGVNAAKRMAQFDFLVNRSLSVQAFVYPPEEGQQKEIYRGGELNNISVYSTLKDALQENPQINTALIYLGASRAAQSAKEALESENITLVSMITEGVPEKDAKKLRALAINMGKMFNGPSSIGIMSAGECRLGVIGGEFKNLKLCNLYRAGSFGVLTKSGGLSNEAMWLCAQNGNGVTSAVAIGGDSYPGTDFVTYLEMFEKDPETKAVVMVGEVGGTLEEEAADWLGAEKRRIRLIAAIGGTCQEVLPQGMKFGHAGAKEGKKGLGSARSKINALREAGAVVPDTFGGLSKAIKQVYEELIANGSIKPEADIDEALLPALPPKVQEIMKQGDVIVEPLIRTTISDDRGEEPRYVGYAASELCEKGYGIEDVLALLWNKKLPS…
3300026382_7	ACLa	Ga0256836_10040455	10-555	MAKPDYILFDRNTKAIFWNLNPNAIQRMLDYDYLVQREPSIVAIVAPTSNRKFEKFFYGTKEILIPIYKSTVEAAEAHPDADVLVNFASFRTAYPVTMEALDIPTIRTIAITAEGIPERFAREMRIKAKELGKWIIGPATVGGIAAGAFRIGNAGGTLQNIVKSKLHRPGSVGLVTRSGGLFNELSNIIARNANGIVEGIAIGGDRFPGSDFLDHLLRYQKNPKIKFMVMLGEVGGELEYRVAKAIEEGLITKPVIAWCIGTIAKHFGGEVQFGHAGAKAGADRETADAKNEALRKAGALVPNSFNELPELIKQVYEDLKAKGEIEEVVEPEVPPIPEDFAKAVKAGKVRRPTHFICTISDDRGEEATYCGIPISEVVEKGYSIADVIGLLWFKRKFPK…
3300023234_7	ACLa	Ga0222635_10023623	2-549	SILANKDTKVVIIGGVAGVNAAKRMAQFDFLVNRSLSVQAFVYPPEEGQQKEIYRGGELNNISVYSTLKDALQENPQINTALIYLGASRAAQSAKEALESENITLVSMITEGVPEKDAKKLRALAINMGKMFNGPSSIGIMSAGECRLGVIGGEFKNLKLCNLYRAGSFGVLTKSGGLSNEAMWLCAQNGNGVTSAVAIGGDSYPGTDFVTYLEMFEKDPETKAVVMVGEVGGTLEEEAADWLGAEKRRIRLIAAIGGTCQEVLPQGMKFGHAGAKEGKKGLGSARSKINALREAGAVVPDTFGGLSKAIKQVYEELIANGSIKPEADIDEALLPALPPKVQEIMKQGDVIVEPLIRTTISDDRGEEPRYVGYAASELCEKGYGIEDVLALLWNKKLPS…
3300005470_4	ACLa	Ga0074646_10009057	4-530	LYTKDTQAIFWNNNKTAIQRMLDYDYTIQRKTPSVAAIVAPTSGNKFEKFFYGPDEVMIPLFKTTAEAKAAQPQADVLLNFASFRTAYDVTIEALEIGGFSSMMITAEGIPERLARVMNETARSKGVVVIGPATVGAITPGAFKVANIGGTISNIVNSKLHRAGSCGLVTRSGGLFNELSNIIAINADGIAEGVAIGGDRFVGSVFIDNLLRMEKNPEVKYMILLGEVGGTEEYKVIEAVKSGAITKPIIAWCIGTIAKYYDSGVQFGHAGASANGEMETAEFKNKAMAEAGIHVPATFNDLPAKIKEVFSSLNIAEIPEPEMSVCPTVRRSKEFICTISDDRGDEATYAGFPISSVATPDTGKGIGDVVSLLWFKKQYPKWATDFIETVIKTVADHGP…
3300026512_13	ACLa	Ga0256842_10104593	4-536	RLFTKDTQAIFWNNNKSAIQRMLDYDYVIGRDKPSVAAIVAPTSSNKFEKFFYGPDEIMVPLYKSTTEAVADHKNADVFLNFASFRTAYDVSMEAINMGDQFRVIMVTAEGIPERLARKMNQAARDNDTLVIGPATVGAITPGAFKIANIGGTIENIINSKLHRAGSAGLVTRSGGLFNELCNIISLNADGIAEGVAIGGDRFVGSVFIDHLLRMEENPDVKYMILLGEVGGTEEYKVIEAVKAGKIKKPIIAWCIGTIAKYFSSGVQFGHAGASANAERETAEAKNAAMREAGIHVPTSFNELPLTIHQVYTDLKKEGVIKEIEEPEIKPIPAHRKPKHFICTISDDRGEEATYAGYPISSVATPDTGKSIGDVVSLLWFKKVYPKWATDFIETVIKT…
3300000500_2	ACLa	M740_100047328	2-549	SILVNKDSRAVIIGGRAGLNAAKRMAEFDFLCNKPLTVQAFVYPPEQGQQKEIYHGARIENIAVYPSLEPALKEHPEINVALIYIGSERAFDAAKQALESDNIQLVSMITEGVPERDAKKLAKLAEEKGKIFNGPSSIGILSAGMCRLGVIGGEFNNLKKCLLFRPGSFGVITKSGGLSNETMWLCAQNGDGVSTTVSIGGDAYPGTDFVTYLEMFENDPDTKAVVLVGEVGGSLEEEAAEWLIAKKRRIRVVAVVGGTCQEVLPQGMKFGHAGAKEGKGNAGSARSKMEKLQEAGALVPDTFGGLSKCIKQVYDELKTEGVIKPEPEIDEAVLPELPKRVQEVMKEGEVMVEPLVRTTISDDRGEEPRYMGYAASELCKKGYGIEHTIGLLWGKKLPS…
3300003123_2	ACLa	Ga0052188_10003217	3-530	QLFTRDTQAIFWNNNKTAIQRMLDYDYTIKREKPSVAAIVAPTASGKFEKFFYGADEVMIPTYKSTAEAKAAQPQADVLLNFASFRTAYDVTMEALEIGGFNTIMITAEGIPERLARGMNQAAREAGVTVIGPATVGGIVPGAFKIANVGGTIENIVNSKLHRAGSCGLVTRSGGLFNELSNIIAINADGIAEGVAIGGDRFVGSVFIDNLLRMEENPNVKYMILLGEVGGTEEYKVIEAVKSGKIKKPIIAWCIGTIAKYYDSGVQFGHAGASANAERETAEAKNKAMAEAGIHVPETFNDLPAKIKEVFESLNIPAIPEPEINTVPKVRRSKQFICTISDDRGDEATYAGFPISSVATPDTGKGIGDVVSLLWFKKQYPKWATDFIETVMKTVADHG…
3300025566_4	ACLa	Ga0210140_10008633	3-530	QLFTRDTQAIFWNNNKTAIQRMLDYDYTIKREKPSVAAIVAPTASGKFEKFFYGADEVMIPTYKTTAEAKAAQPQADVLLNFASFRTAYDVTMEALEIGGFKTIMITAEGIPERLARGMNQAAREADVVVIGPATVGGIVPGAFKIANVGGTIENIVNSKLHRAGSCGLVTRSGGLFNELSNIISINADGIAEGVAIGGDRFVGSVFIDNLLRMEENPNVKYMILLGEVGGTEEYKVIEAVKSGKITKPIIAWCIGTIAKYYDSGVQFGHAGASANAERETAEAKNKAMAEAGIHVPATFNDLPAKIREVFESLNIPAIPEPEINVVPKVRRSKQFICTISDDRGDEATYAGFPISSVATPDTGKGIGDVVSLLWFKKQYPKWATDFIETVMKTVADHG…
3300005544_15	ACLa	Ga0070686_10000039925	1-305	AAEWYGAKKRRVKLIAVVSGFCQESLPKGMKFGHAGAKEGLKGEGSARSKSDALKKASAIVPATFGALGPAIKETYQELLKSGQVKEPVEPAVLPKLPKTIEEAMKADEVMVAPLIRTTISDDRGDEPCYDGYPASELINKGYEIPHVVGLLWDKRLISKQEAEIIKRIMMLSADHGPCVSGALGTIIAACAGIGMSQSVAAGLIMIGPRFGGAVTDAGRYFKYAVDNKLSVDEFLAYMKKNVGPVPGIGHRVKSLRNPDKRVKELVGYVKSLNIKTPCLDFALEVEKVTSVKKDNLILNVDGTM
3300000032_19	ACLa	Draft_000273185	1-308	MSALFTQETQAIFWNLNTSAIQRMLDYDYTINRSKPSVAAIVAPTSNNKFEKFFYGADEIMVPVFRNTADAAHAYPQADILLNFASFRTAYEVSMEAIGIKGQFRMIMVTAEGIPERLARKMNQAGRDAGVVIIGPATVGGIAPGAFKIANIGGTIENIIASKLHRAGSCGLVTRSGGLFNELGNIIAMHADGIAEGIAIGGDRFVGSVFIDNLLRMEDNPHVKYLVLLGEVGGLEEYKVIEAVKSGRIKKPVIAWCIGTIAKYFSSGVQFGHAGASANADAETAGAKNKAMAEAXLHVPASFNDLPS
3300025390_2	ACLa	Ga0208743_100001226	2-549	SILANRDTRAVIIGGVAGLNAAKRMAQFDFLINRPLTVEAFVYPPEEGQQKEIYRGGELNNVTVYASLTKALEENPQINTALIYIGASRAYQSAIEALDSKGIKLVTMITEGVPEKDAKRLRKHALEVGKTINGPSSIGIMSAGECRLGVIGGEFKNLKLCNLYRPGSFGVITKSGGLSNEAMWLCAQNGNGITSAVAIGGDSYPGTDFVTYLQMFENDPETKAVVIVGEVGGTLEEEAAEWYGAEKRRIKLIAAIGGTCQDVLPQGMKFGHAGAKEGKKGLGSARSKINALREAGALVPDTFGGLSKAIKQVYLELQATGVIQPEPELDEKLLPELPPSVQEIMKQGEVIVEPLIRTTISDDRGEEPRYVGYAASELCEKGYGIEDVIGLLWNKKLPT…
3300027649_23	ACLa	Ga0208960_100000711	1-544	MSILANKDTYVVIQGGVAGVNAAHRMAEFCYLIKRSLNVLAFVYPPDAGKSHEIPYGSGLVAVPIYKTVAEATKNHPQINTSLVYIGADRAMKGGMEALDDTHIKVVSMITEGVPEKDAKILGRHASKLGKVFNGPSSIGIVSAGSCRLGVIGGAFDNLVLSKLYREGSFGVITKSGGLSNEIIWICSQFADGITTAIGIGGDAYPGTDYVSYLEMFENDPQTKAVVIVGEMGGDLEERAAEWYGAKKRRVKLMAVVSGFCQESLPKGMKFGHAGAKEGLKGEGSARAKSDALKNAGAIVPATFGALGPAIKEAYQEMLKSGLVKEPVEPASLPKLPKTVEEAMKADEVMVAPLIRTTISDDRGDEPCYDGYPASELINKGYEIPHIVGLLWDKRLISK…
3300024516_18	ACLa	Ga0209980_100081672	1-546	MSILATKDTHVVIQGGVAGVNAAKRMAEFRYMIKQPMNVSAFVYPPDAGKTNEVICGNQTVTIPIYKTIADATANHPEINTSLVYVGADRCYASAKEALDDSHIQTVSMITEGLPEKDAKLLGKHARTLKKTFNGPSSIGVMSAGECRLGVIGGAFDNLVSCKLYRPGSFGVITKSGGLSNEIIWICSQFADGITTAIGIGGDSYPGTDYVSYLEMFENDPQTKAVIIVGEMGGDLEEQAAEWYGAKKRRVKLLAVVSGFCQESLPKGMKFGHAGAKEGLKGEGSARAKAEAFKKAGAVVPETFGALGPAIKATYDELVKSGEVKPIPELSEAEMPALPRSVEQGMKDGDILVTPLIKTTISDDRGDEPYYQGYPASELINKGYDIAHVIGLLWDGRLI…
3300025698_17	ACLa	Ga0208771_100037312	2-549	SILANKDTKVVIIGGVAGVNAAKRMAQFDFLVNRSLSVQAFVYPPEEGQQKEIYRGGELNNISVYSTLKDALQENPQINTALIYLGASRAAQSAKEALESENITLVSMITEGVPEKDAKKLRALAINMGKMFNGPSSIGIMSAGECRLGVIGGEFKNLKLCNLYRAGSFGVLTKSGGLSNEAMWLCAQNGNGVTSAVAIGGDSYPGTDFVTYLEMFEKDPETKAVVMVGEVGGTLEEEAADWLGAEKRRIRLIAAIGGTCQEVLPQGMKFGHAGAKEGKKGLGSARSKINALREAGAVVPDTFGGLSKAIKQVYEELIANGSIKPEADIDEALLPALPPKVQEIMKQGDVIVEPLIRTTISDDRGEEPRYVGYAASELCEKGYGIEDVLALLWNKKLPS…
3300029821_28	ACLa	Ga0246092_100083833	5-542	LFTKDTTAIVYGYHVNAIQRMLDFDYACGRKVPSVAAIVNPGSEGVHKVFFGKGEVLLPMYKDFEAAAARHPKADVVVNFASYRSAFESSMEALNHPNIRTVCVIAEGVPERRARILAATAKKLDKMVIGPATVGGIKAGCFKIANTAGTYENIVESKLHRPGSVGFVSKSGGLSNECYNIIARNTDGLYEGIAIGGDAYPGSTLLEHILRYEAIPAVKMIVALGEIGGTEELRIVEALKAKKITKPLVIWVTGTCSKMFPAGVQFGHAGAKAGSDLETADAKNAALKAAGAIVPASFDDYGVKVNETYLKLVKKGAIKPAEDIAAPALPMDFAQAMKEGRIRKATTFINTISNEKKEELEYLNIPISKVLEKELGIGGVIGLLWFKRELPDYGRKFLE…
3300017991_63	ACLa	Ga0180434_100585343	2-499	SIVINKETRAVIIGGAAGLSAARKMAEFDFLVKRPLTVQAFVYPPEEGQQKEIFLGGELKNVKVYSTLQKALADNPQINTALVYLGASRATQATQEALESEHISLVSVITEGVPEKDAKKLRLLAEKNGKVLNGPSSIGIMSAGECRLGVIGGEYKNLKLCNLYRPGSFGVLTKSGGLSNEAMWLCAQNGDGITSAVAVGGDAYPGTDFVTYLEMFENDPDTKAVVIIGEVGGSLEEDAAEWLAAEKRRIRVVAAIGGTCQEVLPQGMKFGHAGAKEGKKGAGSARSKMNALRDAGAVVPDTFGGLSKAIKQVYDELLADGTIAPEEAISDDLLPDLPPKVQKIIKEGEVIVDPLVRTTIADDRGEEPRYSGYAASQLCEKGYGIEDVIGLLWNKKLPT…
3300022890_5	ACLa	Ga0222667_100027413	2-549	SILANKDTKVVIIGGVAGVNAAKRMAQFDFLVNRSLSVQAFVYPPEEGQQKEIYRGGELNNISVYSTLKDALQENPQINTALIYLGASRAAQSAKEALESENITLVSMITEGVPEKDAKKLRALAINMGKMFNGPSSIGIMSAGECRLGVIGGEFKNLKLCNLYRAGSFGVLTKSGGLSNEAMWLCAQNGNGVTSAVAIGGDSYPGTDFVTYLEMFEKDPETKAVVMVGEVGGTLEEEAADWLGAEKRRIRLIAAIGGTCQEVLPQGMKFGHAGAKEGKKGLGSARSKINALREAGAVVPDTFGGLSKAIKQVYEELIANGSIKPEADIDEALLPALPPKVQEIMKQGDVIVEPLIRTTISDDRGEEPRYVGYAASELCEKGYGIEDVLALLWNKKLPS…
3300020717_6	ACLa	Ga0214248_100003031	2-549	SILANRDTRAVIIGGVAGLNAAKRMAQFDFLINRPLTVEAFVYPPEEGQQKEIYRGGELNNVTVYASLTKALEENPQINTALIYIGASRAYQSAIEALDSKGIKLVTMITEGVPEKDAKRLRKHALEVGKTINGPSSIGIMSAGECRLGVIGGEFKNLKLCNLYRPGSFGVITKSGGLSNEAMWLCAQNGNGITSAVAIGGDSYPGTDFVTYLQMFENDPETKAVVIVGEVGGTLEEEAAEWYGAEKRRIKLIAAIGGTCQDVLPQGMKFGHAGAKEGKKGLGSARSKINALREAGALVPDTFGGLSKAIKQVYLELQATGVIQPEPELDEKLLPELPPSVQEIMKQGEVIVEPLIRTTISDDRGEEPRYVGYAASELCEKGYGIEDVIGLLWNKKLPT…
3300021123_2	ACLa	Ga0214212_100001830	2-549	SILANRDTRAVIIGGVAGLNAAKRMAQFDFLINRPLTVEAFVYPPEEGQQKEIYRGGELNNVTVYASLTKALEENPQINTALIYIGASRAYQSAIEALDSKGIKLVTMITEGVPEKDAKRLRKHALEVGKTINGPSSIGIMSAGECRLGVIGGEFKNLKLCNLYRPGSFGVITKSGGLSNEAMWLCAQNGNGITSAVAIGGDSYPGTDFVTYLQMFENDPETKAVVIVGEVGGTLEEEAAEWYGAEKRRIKLIAAIGGTCQDVLPQGMKFGHAGAKEGKKGLGSARSKINALREAGALVPDTFGGLSKAIKQVYLELQATGVIQPEPELDEKLLPELPPSVQEIMKQGEVIVEPLIRTTISDDRGEEPRYVGYAASELCEKGYGIEDVIGLLWNKKLPT…
3300025644_34	ACLa	Ga0209042_10002136	4-530	LYTKSTQAIFWNNNKTAIQRMLDYDYTIKRETPSVAAIVAPTSGNKFEKFFFGPDEVMIPLYKCTADAKAAQPQADVLLNFASFRTAYEVTMEALEIGGFSSMMITAEGIPERLARGMNQTAREKNVTIIGPATVGAITPGAFKVANIGGTITNIVQSKLHRAGSCGLVTRSGGLFNELSNIISINADGIAEGVAIGGDRFVGSVFIDNLLRMEKNPEVKYMILLGEVGGTEEYKVIEAIKSGAITKPVIAWCIGTIAKYYDSGVQFGHAGASANADSETAEYKNNAMREAGIHVPNSFNELPAMINKVFTDMNLAEIPEPDMNVCPTVRRSKEFICTISDDRGDEATYAGFPISSVATPDTGKGLGDVVSLLWFKKQYPKWATDFIETVMKTVADHGP…
3300027773_22	ACLa	Ga0209810_100193816	1-546	MSIVANKETRVVIQGGPAGVNAARRMAEFCHLTRQPFQVLALVFPPDAGKTAEVPYGSELVSIPIFKTVAEATAAFPAINTSLIYVGPDRAFKAAMDALADPKIKLVSMITEGVPEKDSKRLSLEAKKLGKIFNGPSAIGIISAGECRLGVIGGAFDNLILSKLHRPGSFGVITKSGGLSNEIIWICSQFADGITTAIGIGGDAYPGSDYVTYLEMFENDPQTKAVVIVGEMGGDLEERAAEWYGAKKRRIKLIGVVSGFCQEQLPKGMKFGHAGAKEGQHGEGSARSKADALKKAGAIVPATFGGLGPTIKQVYEEIVAKGLVKPVVDGDVTALPKLPKPVEEAVKAGDVFVEPLIKSTISDDRGDEPLYYGYPASDLINKGYQIPHVIGLLWDKRLI…
3300001419_19	ACLa	JGI11705J14877_100007833	2-549	SILANKDTNVVIIGGVAGVNAAKRMAQFDFLVNRSLSVQAFVYPPESGQQKEIYRGGELNNISVYASLKEALQENPQINTALIYLGASRAAQSAVECLESENIKLVSMITEGVPEKDAKKLRAMAIKKGKMFNGPSSIGIMSAGECRLGVIGGEFKNLKLCNLYRAGSFGVLTKSGGLSNETMWLCAQNGNGVTSAVAIGGDSYPGTDFVTYLEMFEKDPETKAVVLVGEVGGTLEEEAAEWLGAEKRRIRLIAAIGGTCQEVLPQGMKFGHAGAKEGKKGLGSARSKINALREAGALVPDTFGGLSKAIKQVYEELLAEGSIKPEPMVDEAILPELPPKVQEIMKQGDVIVEPLIRTTISDDRGEEPRYVGYAASELCEKGYGIEDVLALLWNKKLPS…
3300027796_44	ACLa	Ga0209373_100000022	2-535	SALYTKETQAIFWNNNKSAIQRMLDYDFVIGRKTPSVAAIVAPTTDDKFEKFFWGGDEIMISLYKNTKDAAEACPNADVLLNFGSFRTAYDVTMEAIALGGQFKSIMVTAEGIPERMARKMNQAARDAGIIVIGPATVGGIAPGAFKIANIGGTIENIINSKLHRAGSCGLVTRSGGLFNELSNIVAINADGIAEGVAIGGDRFVGSVFIDNLLRMESNPQVKYMVLLGEVGGTEEYKVIEAVKSGKIKKPIIAWCIGTIAKHFSSGVQFGHAGASANADAETAAAKNKAMEEAGIYVPTSFNDLPLKIKEVYTKLKAEGVIGEIEEPVLKTLPPVRKAKNFICTISDDRGDEATYCGYPISAVATPDTGFGIGDVMSLLWFKKRYPKWATEFIETVVK…
3300020715_5	ACLa	Ga0214254_100002030	2-549	SILANRDTRAVIIGGVAGLNAAKRMAQFDFLINRPLTVEAFVYPPEEGQQKEIYRGGELNNVTVYASLTKALEENPQINTALIYIGASRAYQSAIEALDSKGIKLVTMITEGVPEKDAKRLRKHALEVGKTINGPSSIGIMSAGECRLGVIGGEFKNLKLCNLYRPGSFGVITKSGGLSNEAMWLCAQNGNGITSAVAIGGDSYPGTDFVTYLQMFENDPETKAVVIVGEVGGTLEEEAAEWYGAEKRRIKLIAAIGGTCQDVLPQGMKFGHAGAKEGKKGLGSARSKINALREAGALVPDTFGGLSKAIKQVYLELQATGVIQPEPELDEKLLPELPPSVQEIMKQGEVIVEPLIRTTISDDRGEEPRYVGYAASELCEKGYGIEDVIGLLWNKKLPT…
3300027907_30	ACLa	Ga0207428_100072185	1-544	MSILANKDTRVVIQGGQAGVNAARRMAEFCYLIKRPLNVEAFVYPPDAGKTNEIPYGSGLIAIPVYKTVAEATKNHSTINTTLVYIGADRAMKGGMEALDDPHIKVVSMITEGVPEKDAKLLGAHARKLGKVFNGPSSIGIISAGACRLGVIGGAFDNLVLSKLYREGSFGVITKSGGLSNEIIWICSQFADGITTAIGIGGDAYPGTDYVSYLEMFESDLQTKAVVIVGEMGGDLEERAAEWYGAKKRRIKLIGVVSGFCQESLPKGMKFGHAGAKEGMKGEGSARSKSDALKKSGALVPPTFGALGPAIKETYQELLKSGQVKEPVEPTVLPKLPKSIEEAMKADEVMVAPIIRTTISDDRGDEPCYDGYPASELINKGYEIPHVIGLLWDKRLISK…
3300027627_8	ACLa	Ga0208942_100001599	1-544	MSILANKDTYVVIQGGVAGVNAAHRMAEFCYLIKRSLNVLAFVYPPDAGKSHEIPYGSGLVAVPIYKTVAEATKNHPQINTSLVYIGADRAMKGGMEALDDTHIKVVSMITEGVPEKDAKILGRHASKLGKVFNGPSSIGIVSAGSCRLGVIGGAFDNLVLSKLYREGSFGVITKSGGLSNEIIWICSQFADGITTAIGIGGDAYPGTDYVSYLEMFENDPQTKAVVIVGEMGGDLEERAAEWYGAKKRRVKLMAVVSGFCQESLPKGMKFGHAGAKEGLKGEGSARAKSDALKNAGAIVPATFGALGPAIKEAYQEMLKSGLVKEPVEPASLPKLPKTVEEAMKADEVMVAPLIRTTISDDRGDEPCYDGYPASELINKGYEIPHIVGLLWDKRLISK…
3300020733_4	ACLa	Ga0214172_100018120	2-549	SILANRDTRAVIIGGVAGLNAAKRMAQFDFLINRPLTVEAFVYPPEEGQQKEIYRGGELNNVTVYASLTKALEENPQINTALIYIGASRAYQSAIEALDSKGIKLVTMITEGVPEKDAKRLRKHALEVGKTINGPSSIGIMSAGECRLGVIGGEFKNLKLCNLYRPGSFGVITKSGGLSNEAMWLCAQNGNGITSAVAIGGDSYPGTDFVTYLQMFENDPETKAVVIVGEVGGTLEEEAAEWYGAEKRRIKLIAAIGGTCQDVLPQGMKFGHAGAKEGKKGLGSARSKINALREAGALVPDTFGGLSKAIKQVYLELQATGVIQPEPELDEKLLPELPPSVQEIMKQGEVIVEPLIRTTISDDRGEEPRYVGYAASELCEKGYGIEDVIGLLWNKKLPT…
3300000234_38	ACLa	TB_GS09_5DRAFT_100065453	2-535	SALYTKETQAIFWNNNKSAIQRMLDYDYVIGRATPSVAAIVAPTTDDKFEKFFWGGDEIMISLYKNTKDAAQACPNADVLLNFGSFRTAYDVTMEAIALGGQFKSIMVTAEGIPERMARKMNQAARDVGIIVIGPATVGGIAPGAFKIANIGGTIENIINSKLHRAGSCGLVTRSGGLFNELSNIIAINADGIAEGVAIGGDRFVGSVFIDNLLRMEQNPQVKYMVLLGEVGGTEEYKVIEAVKSGKIKKPIIAWCIGTIAKHFSSGVQFGHAGASANADAETAAAKNKAMEEAGIYVPTSFNDLPLKIKEVYTKLKAEGVIGEIEEPTLKTLPPVRKAKNFICTISDDRGDEATYCGYPISAVATPDTGFGIGDVVSLLWFKKRYPKWATEFIETVVK…
3300020690_2	ACLa	Ga0214223_100003316	2-549	SILANRDTRAVIIGGVAGLNAAKRMAQFDFLINRPLTVEAFVYPPEEGQQKEIYRGGELNNVTVYASLTKALEENPQINTALIYIGASRAYQSAIEALDSKGIKLVTMITEGVPEKDAKRLRKHALEVGKTINGPSSIGIMSAGECRLGVIGGEFKNLKLCNLYRPGSFGVITKSGGLSNEAMWLCAQNGNGITSAVAIGGDSYPGTDFVTYLQMFENDPETKAVVIVGEVGGTLEEEAAEWYGAEKRRIKLIAAIGGTCQDVLPQGMKFGHAGAKEGKKGLGSARSKINALREAGALVPDTFGGLSKAIKQVYLELQATGVIQPEPELDEKLLPELPPSVQEIMKQGEVIVEPLIRTTISDDRGEEPRYVGYAASELCEKGYGIEDVIGLLWNKKLPT…
3300017485_6	ACLa	Ga0185316_10003105	1-546	MSIVANKESRVVIQGGPAGVSAARRMAEFCHLNRLPLNVLAFVFPPNAGKTVEVQCGSQLISVPTYKTVAEATVAHPAIDTTLIYVGPDRAYKATMEALVDPHIQLVSMITEGVPEKDTKLLFMEAQKRGKIFNGPSAIGIVSAGECRLGVIGGSFENLVLCKLHRPGSFGVITKSGGLSNEIIWMCSQFSDGITTAIGIGGDTYPGSDYVTYLEMFENDPKTHAVIIVGEMGGDLEERAARWYGAAPRRIKLIAVVSGYCQEQLPKGMKFGHAGAKEGLHGEGSARSKATLLQKAGAMVPETFGGLGAVIKATYQELVAKHLVRPLAKEETEVLPMLPKSVEQAVKAGDIFVEPLIKSTICDDRGDEPLYCGYPASELIEKGYQIPHVVGLLWNKRLI…
3300020713_1	ACLa	Ga0214222_100004728	2-549	SILANRDTRAVIIGGVAGLNAAKRMAQFDFLINRPLTVEAFVYPPEEGQQKEIYRGGELNNVTVYASLTKALEENPQINTALIYIGASRAYQSAIEALDSKGIKLVTMITEGVPEKDAKRLRKHALEVGKTINGPSSIGIMSAGECRLGVIGGEFKNLKLCNLYRPGSFGVITKSGGLSNEAMWLCAQNGNGITSAVAIGGDSYPGTDFVTYLQMFENDPETKAVVIVGEVGGTLEEEAAEWYGAEKRRIKLIAAIGGTCQDVLPQGMKFGHAGAKEGKKGLGSARSKINALREAGALVPDTFGGLSKAIKQVYLELQATGVIQPEPELDEKLLPELPPSVQEIMKQGEVIVEPLIRTTISDDRGEEPRYVGYAASELCEKGYGIEDVIGLLWNKKLPT…
3300023244_8	ACLa	Ga0222627_100029911	2-549	SILANKDTKVVIIGGVAGVNAAKRMAQFDFLVNRSLSVQAFVYPPEEGQQKEIYRGGELNNISVYSTLKDALQENPQINTALIYLGASRAAQSAKEALESENITLVSMITEGVPEKDAKKLRALAINMGKMFNGPSSIGIMSAGECRLGVIGGEFKNLKLCNLYRAGSFGVLTKSGGLSNEAMWLCAQNGNGVTSAVAIGGDSYPGTDFVTYLEMFEKDPETKAVVMVGEVGGTLEEEAADWLGAEKRRIRLIAAIGGTCQEVLPQGMKFGHAGAKEGKKGLGSARSKINALREAGAVVPDTFGGLSKAIKQVYEELIANGSIKPEADIDEALLPALPPKVQEIMKQGDVIVEPLIRTTISDDRGEEPRYVGYAASELCEKGYGIEDVLALLWNKKLPS…
3300013137_63	ACLa	Ga0172375_100048269	2-549	SILANKDTRAVIIGGVAGVNAAKRMAQFDYLINRPLTAQAFVYPPEAGQQKEIFRGGELKNVTVYSSLAPALSEHPEINTALIYLGASRATQAAIEALESPNIKLVSMITEGVPEKDAKRLKKLAQKHGKMLNGPSSIGVMSAGECRLGVIGGEYKNLKLCNLYKPGSFGVLTKSGGLSNEAMWLCAQNGDGITSAVAIGGDAYPGTDFVTYLEMFEKDPATKAVVLVGEVGGNLEEEAAEWLAAEPRRIRLIAAIGGTCQEVLPQGMKFGHAGAKEGKKGAGSARSKMNALREAGALVPDTFGGLSKAIKQVYEELLASGAIKPESEIDEALLPELPPSVQEVMRQGEVVVEPLIRTTISDDRGEEPRYAGYAASELCSKGYGIEDVIGLLWGKKLPT…
3300025390_4	ACLa	Ga0208743_100003710	2-549	SILANRDTRAVIIGGVAGLNAARRMAQFDFLINRPLTVEAFVYPPEEGQQKEIYRGGELNNVTVYATLQKALDENPLINTALIYIGASRAYQSAKEALDARGIKLVTMITEGVPEKDAKRIRKYALEKGKIFNGPSSIGIMSAGECRLGVIGGEYKNLKLCNLYRPGSFGVITKSGGLSNEAMWLCAQNGNGITSAVAIGGDSYPGTDFVTYLQMFENDPETKAVVIVGEVGGTLEEEAAEWLGAEKRRIRVIAAIGGTCQDVLPQGMKFGHAGAKEGKKGLGSARSKINALREAGAVVPDTFGGLSKAIKQVYLELQASGIIKPEPELDEKLLPELPPSVQEIMKQGEVIVEPLIRTTISDDRGEEPRYVGYAASELCEKGYGIEDVIALLWNKKLPS…
3300000228_25	ACLa	TB_PC08_66DRAFT_100058925	2-530	SKLFTKDTQAIFWNNNTTAIQRMLDYDYTIKRTTPSVAAIVAPTASNKFDKFFWGADEIMIPLYKTTAEAKAAHPEAESLLNFASFRTAYDVTMDALNMGGFKSIMITAEGIPERLARGMNAFAREKGVTVIGPATVGAIAPGAFKIANIGGTIENIINSKLHRAGSCGLVTRSGGLFNELSNIIAINADGIAEGVAIGGDRFVGSVFIDNLLRMEENPEVKYMILLGEVGGTEEYKVIEAVKSGKITKPIIAWCIGTIAKYYDSGVQFGHAGASANGEMETAEFKNRAMAEAGIFVPATFNDLPAKIKEVYESLNIAPIAEPEMNTVPKVRKSKEFICTISDDRGDECTYAGFPISSLATPDTGKGIGDVVSLLWFKKQYPTWATQFIETVIKTVADH…
3300020171_15	ACLa	Ga0180732_1000015145	19-562	KSQYELFDRHTQSFIYNNQVNATQRMLDFDYASGRESPSVAAIINPTGGDSFSKFFFGNKEILIPSYKSLEKAAKLHPNVDVMINFASFRSAAPSTEDALDIPQLKTVVIIAEGVPERRMKLITAKAKKLGKNLIGPATVGGIKAGCFKIGNTGGTIDNIVDSKLHRPGSVGFVSKSGGLSNEAYNTIARNTDGLYEGIAIGGDMYPGSSLLDHLLRYEKIPDVKMLVCLGEVGGSGEYDIVEAMRKKQITKPLVMWVTGTCSKAFKTEVQFGHAGAKAGSEAETADAKNAALKKAGAIVPNSYDDYDQKIRQTYEKLVKNGTIKPKPEPPAPKVPMDYAKAVKEGLIRKPANFISTISDDRGEELEYGGIPISKVFKDDMGIGGVLSILWFKRQFPAY…
3300024048_8	ACLa	Ga0222666_100037313	2-549	SILANKDTKVVIIGGVAGVNAAKRMAQFDFLVNRSLSVQAFVYPPEEGQQKEIYRGGELNNISVYSTLKDALQENPQINTALIYLGASRAAQSAKEALESENITLVSMITEGVPEKDAKKLRALAINMGKMFNGPSSIGIMSAGECRLGVIGGEFKNLKLCNLYRAGSFGVLTKSGGLSNEAMWLCAQNGNGVTSAVAIGGDSYPGTDFVTYLEMFEKDPETKAVVMVGEVGGTLEEEAADWLGAEKRRIRLIAAIGGTCQEVLPQGMKFGHAGAKEGKKGLGSARSKINALREAGAVVPDTFGGLSKAIKQVYEELIANGSIKPEADIDEALLPALPPKVQEIMKQGDVIVEPLIRTTISDDRGEEPRYVGYAASELCEKGYGIEDVLALLWNKKLPS…
3300028602_45	ACLa	Ga0265294_100139382	1-507	MLDYDYTIKREKPSVAGIVAPTGDAKFQKFFWGGDEIMVPLYKTTAEAKAAQPQADVLLNFASFRTAYDVTMEALELGGFKTIMITAEGIPERLARKMNQAARDAGVIVIGPATVGAISPGAFKIANVGGTIENIVNSKLHRAGSCGLVTRSGGLFNELSNIIAINADGIAEGVAIGGDRFVGSVFIDNLLRMQDNPDVKYMILLGEVGGTEEYKVIEAVKSGRITKPIIAWCIGTIAKYYSSGVQFGHAGASANAERETAEAKNKAMAEAGIHVPATFNDLPAKIKEVFESLNIAPVPEPEINIVPSVRRSKQFICTISDDRGEEATYAGFPISSVALPSTGKGIGDVISLLWFKKQYPKWATDFIETVIKTVADHGPAVSGAHNAKVTARAGKSVVE…
3300027543_1	ACLa	Ga0209999_10008221	1-480	VYKTVAEATKNHSTINTTLVYIGADRAMKGGMEALDDPHIKVVSMITEGVPEKDAKLLGAHARKLGKVFNGPSSIGIISAGACRLGVIGGAFDNLVLSKLYREGSFGVITKSGGLSNEIIWICSQFADGITTAIGIGGDAYPGTDYVSYLEMFESDLQTKAVVIVGEMGGDLEERAAEWYGAKKRRIKLIGVVSGFCQESLPKGMKFGHAGAKEGMKGEGSARSKSDALKKSGALVPPTFGALGPAIKETYQELLKSGQVKEPVEPTVLPKLPKSIEEAMKADEVMVAPLIRTTISDDRGDEPCYDGYPASELINKGYEIPHVIGLLWDKRLISKQEAEIIKRIMMLSADHGPCVSGAYATILAACAGIGLSQSVAAGLIMIGPRFGGAVTDAGRWFKY…
3300023227_6	ACLa	Ga0222690_100014018	2-549	SILANKDTKVVIIGGVAGVNAAKRMAQFDFLVNRSLSVQAFVYPPEEGQQKEIYRGGELNNISVYSTLKDALQENPQINTALIYLGASRAAQSAKEALESENITLVSMITEGVPEKDAKKLRALAINMGKMFNGPSSIGIMSAGECRLGVIGGEFKNLKLCNLYRAGSFGVLTKSGGLSNEAMWLCAQNGNGVTSAVAIGGDSYPGTDFVTYLEMFEKDPETKAVVMVGEVGGTLEEEAADWLGAEKRRIRLIAAIGGTCQEVLPQGMKFGHAGAKEGKKGLGSARSKINALREAGAVVPDTFGGLSKAIKQVYEELIANGSIKPEADIDEALLPALPPKVQEIMKQGDVIVEPLIRTTISDDRGEEPRYVGYAASELCEKGYGIEDVLALLWNKKLPS…
3300000470_5	ACLa	M590M1_100021952	2-549	SILVNKDSRAVIIGGRAGLNAAKRMAEFDFLCNKPLTVQAFVYPPEQGQQKEIYHGARIENIAVYPSLEPALKEHPEINVALIYIGSERAFDAAKQALESDNIQLVSMITEGVPERDAKKLAKLAEEKGKIFNGPSSIGILSAGMCRLGVIGGEFNNLKKCLLFRPGSFGVITKSGGLSNETMWLCAQNGDGVSTTVSIGGDAYPGTDFVTYLEMFENDPDTKAVVLVGEVGGSLEEEAAEWLIAKKRRIRVVAVVGGTCQEVLPQGMKFGHAGAKEGKGNAGSARSKMEKLQEAGALVPDTFGGLSKCIKQVYDELKTEGVIKPEPEIDEAVLPELPKRVQEVMKEGEVMVEPLVRTTISDDRGEEPRYMGYAASELCKKGYGIEHTIGLLWGKKLPS…
3300027719_34	ACLa	Ga0209467_1000010489	3-535	ALFTKDTQAIFWNNNASAIQRMLDYDYVINRSKPSVAAIVAPTSGNKFEKFFYGPDEIMVPVFRNTTDAAAAFPNADVLLNFGSFRTAYDVTMEAIAIKGQFKTVMVTAEGIPERLARKMNQAARDAGVVVIGPATVGGIAPGGFKIANVGGTIENIINSKLHRAGSCGLVTRSGGLFNELSNIISINADGIAEGVAIGGDRFVGSVFIDNLLRMESNPEVKYMVLLGEVGGTEEYKVIEAVKSGKIKKPIIAWCIGTIAKHFSSGVQFGHAGASANADAETAAAKNEAMAAAGIYVPASFNDLPHTIAEVYGKLRAAGTIGEIVEPELRSVPKVRRKKEFICTISDDRGDEATYAGYPISSVATPETGFGIGDVISLLWFKKRYPKWATDYLETVIKT…
3300023262_7	ACLa	Ga0222639_100032618	2-549	SILANKDTKVVIIGGVAGVNAAKRMAQFDFLVNRSLSVQAFVYPPEEGQQKEIYRGGELNNISVYSTLKDALQENPQINTALIYLGASRAAQSAKEALESENITLVSMITEGVPEKDAKKLRALAINMGKMFNGPSSIGIMSAGECRLGVIGGEFKNLKLCNLYRAGSFGVLTKSGGLSNEAMWLCAQNGNGVTSAVAIGGDSYPGTDFVTYLEMFEKDPETKAVVMVGEVGGTLEEEAADWLGAEKRRIRLIAAIGGTCQEVLPQGMKFGHAGAKEGKKGLGSARSKINALREAGAVVPDTFGGLSKAIKQVYEELIANGSIKPEADIDEALLPALPPKVQEIMKQGDVIVEPLIRTTISDDRGEEPRYVGYAASELCEKGYGIEDVLALLWNKKLPS…
3300017470_20	ACLa	Ga0185344_100021541	2-549	SIVINKETRAVIIGGAAGLNAAKKMAEFDFLVKRPLTVQAFVYPPEEGQQKEIFLGGELKNVKVYSTLAAALAENPQINTALIYLGASRATQATMEAIEAENIKLVSVITEGVPEKDAKKLRIASEKNGTILNGPSSIGIMSAGECRLGVIGGEFKNLKLCNLYRPGSFGVITKSGGLSNEAMWLCAQNGDGVTSAVAIGGDAYPGTDFVTYLEMFDKDPATKAVVMIGEVGGTLEEEAAEWLAKEPRNIRLIAAIGGTCQEVLPQGMKFGHAGAKEGKKGTGSARSKINALREAGAVVPDTFGGLSKAIKQVYDELLASGDIAPEEPIDDALLPELPPKVQKIIKEGEVIVEPLIRTTVSDDRGEEPRYRGYAASQLCEKGYGIEDVIGLMWNKKLPT…
3300022826_4	ACLa	Ga0222693_10014418	2-549	SILANKDTKVVIIGGVAGVNAAKRMAQFDFLVNRSLSVQAFVYPPEEGQQKEIYRGGELNNISVYSTLKDALQENPQINTALIYLGASRAAQSAKEALESENITLVSMITEGVPEKDAKKLRALAINMGKMFNGPSSIGIMSAGECRLGVIGGEFKNLKLCNLYRAGSFGVLTKSGGLSNEAMWLCAQNGNGVTSAVAIGGDSYPGTDFVTYLEMFEKDPETKAVVMVGEVGGTLEEEAADWLGAEKRRIRLIAAIGGTCQEVLPQGMKFGHAGAKEGKKGLGSARSKINALREAGAVVPDTFGGLSKAIKQVYEELIANGSIKPEADIDEALLPALPPKVQEIMKQGDVIVEPLIRTTISDDRGEEPRYVGYAASELCEKGYGIEDVLALLWNKKLPS…
3300027800_36	ACLa	Ga0209800_1000024897	2-549	SILANRDTQVVIIGGVAGLNAARRMAQFDFLVNRPLSVQAFVYPPEEGQQKEIYRGGELKNVPVYSSLDDALAENPGINTALIYIGANRAYLAAKEAIEAENIQLVSMITEGVPEKDAKRLRKLAIANGKLFNGPSSIGIMSAGECRLGVIGGEFKNLKLCNLYRSGSFGVITKSGGLSNEAMWLCAQNGNGITTAVAIGGDAYPGTDFVTYLEMFEKDPETKAVVIVGEVGGTLEDEAAEWLAAEKRRIRLIATIGGTCQEVLPQGMKFGHAGAKEGKKGIGSARSKMNALREAGALVPDTFGGLSKCIRQVYEELLADGSIKPEPEIDEALLPELPLKVQEIMKQGEVIVEPLIRTTISDDRGEEPRYVGYAASELCEKGYGIEDVLSLLWSKRLPS…
3300020687_3	ACLa	Ga0214231_10001530	2-549	SILANRDTRAVIIGGVAGLNAAKRMAQFDFLINRPLTVEAFVYPPEEGQQKEIYRGGELNNVTVYASLTKALEENPQINTALIYIGASRAYQSAIEALDSKGIKLVTMITEGVPEKDAKRLRKHALEVGKTINGPSSIGIMSAGECRLGVIGGEFKNLKLCNLYRPGSFGVITKSGGLSNEAMWLCAQNGNGITSAVAIGGDSYPGTDFVTYLQMFENDPETKAVVIVGEVGGTLEEEAAEWYGAEKRRIKLIAAIGGTCQDVLPQGMKFGHAGAKEGKKGLGSARSKINALREAGALVPDTFGGLSKAIKQVYLELQATGVIQPEPELDEKLLPELPPSVQEIMKQGEVIVEPLIRTTISDDRGEEPRYVGYAASELCEKGYGIEDVIGLLWNKKLPT…
3300023253_8	ACLa	Ga0222695_100036718	2-549	SILANKDTKVVIIGGVAGVNAAKRMAQFDFLVNRSLSVQAFVYPPEEGQQKEIYRGGELNNISVYSTLKDALQENPQINTALIYLGASRAAQSAKEALESENITLVSMITEGVPEKDAKKLRALAINMGKMFNGPSSIGIMSAGECRLGVIGGEFKNLKLCNLYRAGSFGVLTKSGGLSNEAMWLCAQNGNGVTSAVAIGGDSYPGTDFVTYLEMFEKDPETKAVVMVGEVGGTLEEEAADWLGAEKRRIRLIAAIGGTCQEVLPQGMKFGHAGAKEGKKGLGSARSKINALREAGAVVPDTFGGLSKAIKQVYEELIANGSIKPEADIDEALLPALPPKVQEIMKQGDVIVEPLIRTTISDDRGEEPRYVGYAASELCEKGYGIEDVLALLWNKKLPS…
3300027395_1	ACLa	Ga0209996_10001742	1-544	MSILANKDTRVVIQGGQAGVNAARRMAEFCYLIKRPLNVEAFVYPPDAGKTNEIPYGSGLIAIPVYKTVAEATKNHSTINTTLVYIGADRAMKGGMEALDDPHIKVVSMITEGVPEKDAKLLGAHARKLGKVFNGPSSIGIISAGACRLGVIGGAFDNLVLSKLYREGSFGVITKSGGLSNEIIWICSQFADGITTAIGIGGDAYPGTDYVSYLEMFESDLQTKAVVIVGEMGGDLEERAAEWYGAKKRRIKLIGVVSGFCQESLPKGMKFGHAGAKEGMKGEGSARSKSDALKKSGALVPPTFGALGPAIKETYQELLKSGQVKEPVEPTVLPKLPKSIEEAMKADEVLVAPLIRTTISDDRGDEPCYDGYPASELINKGYEIPHVIGLLWDKRLISK…
3300020685_1	ACLa	Ga0214256_10001130	2-549	SILANRDTRAVIIGGVAGLNAAKRMAQFDFLINRPLTVEAFVYPPEEGQQKEIYRGGELNNVTVYASLTKALEENPQINTALIYIGASRAYQSAIEALDSKGIKLVTMITEGVPEKDAKRLRKHALEVGKTINGPSSIGIMSAGECRLGVIGGEFKNLKLCNLYRPGSFGVITKSGGLSNEAMWLCAQNGNGITSAVAIGGDSYPGTDFVTYLQMFENDPETKAVVIVGEVGGTLEEEAAEWYGAEKRRIKLIAAIGGTCQDVLPQGMKFGHAGAKEGKKGLGSARSKINALREAGALVPDTFGGLSKAIKQVYLELQATGVIQPEPELDEKLLPELPPSVQEIMKQGEVIVEPLIRTTISDDRGEEPRYVGYAASELCEKGYGIEDVIGLLWNKKLPT…
3300021130_4	ACLa	Ga0214180_100001330	2-549	SILANRDTRAVIIGGVAGLNAAKRMAQFDFLINRPLTVEAFVYPPEEGQQKEIYRGGELNNVTVYASLTKALEENPQINTALIYIGASRAYQSAIEALDSKGIKLVTMITEGVPEKDAKRLRKHALEVGKTINGPSSIGIMSAGECRLGVIGGEFKNLKLCNLYRPGSFGVITKSGGLSNEAMWLCAQNGNGITSAVAIGGDSYPGTDFVTYLQMFENDPETKAVVIVGEVGGTLEEEAAEWYGAEKRRIKLIAAIGGTCQDVLPQGMKFGHAGAKEGKKGLGSARSKINALREAGALVPDTFGGLSKAIKQVYLELQATGVIQPEPELDEKLLPELPPSVQEIMKQGEVIVEPLIRTTISDDRGEEPRYVGYAASELCEKGYGIEDVIGLLWNKKLPT…
3300001419_14	ACLa	JGI11705J14877_1000246911	2-549	SIVINKETRAVIIGGAAGLNAAKKMAEFDFLVKRPLTVQAFVYPPEEGQQKEIFLGGELKNVKVYSTLEAAVAENPQINTALIYLGASRATQATQEALEIENIKLVSVITEGVPEKDAKKLRVLAERNGKTLNGPSSIGIMSAGECRLGVIGGEFKNLKLCNLYRPGSFGVITKSGGLSNEAMWLCAQNGNGITSAVAIGGDAYPGTDFVNYLEMFDKDPATKAVVMIGEVGGTLEEEAAEWLAKEPRTIKLIAAIGGTCQEVLPQGMKFGHAGAKEGKQGTGSARSKINALREAGAVVPDTFGGLSQAIKQVYEELLADGIIAPETPLDDALLPELPPKVQKIIKEGEVIVDPLIRTTMSDDRGEEPRYRGYAASELCSKGYGIEDVVALLWNKKLPS…
3300023061_2	ACLa	Ga0222700_100005212	2-549	SILANKDTKVVIIGGVAGVNAAKRMAQFDFLVNRSLSVQAFVYPPEEGQQKEIYRGGELNNISVYSTLKDALQENPQINTALIYLGASRAAQSAKEALESENITLVSMITEGVPEKDAKKLRALAINMGKMFNGPSSIGIMSAGECRLGVIGGEFKNLKLCNLYRAGSFGVLTKSGGLSNEAMWLCAQNGNGVTSAVAIGGDSYPGTDFVTYLEMFEKDPETKAVVMVGEVGGTLEEEAADWLGAEKRRIRLIAAIGGTCQEVLPQGMKFGHAGAKEGKKGLGSARSKINALREAGAVVPDTFGGLSKAIKQVYEELIANGSIKPEADIDEALLPALPPKVQEIMKQGDVIVEPLIRTTISDDRGEEPRYVGYAASELCEKGYGIEDVLALLWNKKLPS…
3300028534_14	ACLa	Ga0256843_10078642	5-536	LFTKDTQAIFWNNNKSAIQRMLDYDYVIGREKPSVAAIVAPTSSNKFEKFFYGPDEIMVPLYRSTKEAVANHGNADVLLNFASFRTAYDVTMEALDLGDQFRVIMVTAEGIPERLARKMNQRARDNGTLIIGPATVGAITPGAFKIANIGGTIENIINSKLHRAGSAGLVTRSGGLFNELCNIISLNADGIAEGVAIGGDRFVGSVFIDNLLRMEQNPDVKYMILLGEVGGTEEYKVIEAVKSGKIKKPIIAWCIGTIAKHFSSGVQFGHAGASANAERETAEAKNAAMREVGIHVPASFNELPQKINEVYNDLRKKGVISEIEEPEIRTIPKVRKPKNFICTISDDRGEEATYAGFPISSVATPDTGKSIGDVVSLLWFKKVYPKWATDFIETVIKTV…
3300022887_7	ACLa	Ga0222642_10017411	2-324	SILANKDTKVVIIGGVAGVNAAKRMAQFDFLVNRSLSVQAFVYPPEEGQQKEIYRGGELNNISVYSTLKDALQENPQINTALIYLGASRAAQSAKEALESENITLVSMITEGVPEKDAKKLRALAINMGKMFNGPSSIGIMSAGECRLGVIGGEFKNLKLCNLYRAGSFGVLTKSGGLSNEAMWLCAQNGNGVTSAVAIGGDSYPGTDFVTYLEMFEKDPETKAVVMVGEVGGTLEEEAADWLGAEKRRIRLIAAIGGTCQEVLPQGMKFGHAGAKEGKKGLGSARSKINALREAGAVVPDTFGGLSKAIKQVYEELIANGSI
3300027719_37	ACLa	Ga0209467_1000130159	3-535	ALFTKDTQAIFWNNNASAIQRMLDYDYVINRTKPSVAAIVAPTSGNKFEKFFYGPDEIMVPVFRNTTEAAAAFPNADVLLNFGSFRTAYDVTMEAIGIKGQFKTVMVTAEGIPERLARKMNQAARDAGVVVIGPATVGGIAPGGFKIANVGGTIENIINSKLHRAGSCGLVTRSGGLFNELSNIISINADGIAEGVAIGGDRFVGSVFIDNLLRMESNPEVKYMVLLGEVGGTEEYKVIEAVKAGKIKKPIIAWCIGTIAKHFSSGVQFGHAGASANADAETAAAKNEAMAAAGIYVPASFNDLPHTIAEVYGKLRAAGTIGEIVEPELRVVPKVRRKKEFICTISDDRGDEATYAGYPISSVATPETGFGIGDVISLLWFKKRYPKWATDYLETVIKT…
3300020722_2	ACLa	Ga0214245_100001630	2-549	SILANRDTRAVIIGGVAGLNAAKRMAQFDFLINRPLTVEAFVYPPEEGQQKEIYRGGELNNVTVYASLTKALEENPQINTALIYIGASRAYQSAIEALDSKGIKLVTMITEGVPEKDAKRLRKHALEVGKTINGPSSIGIMSAGECRLGVIGGEFKNLKLCNLYRPGSFGVITKSGGLSNEAMWLCAQNGNGITSAVAIGGDSYPGTDFVTYLQMFENDPETKAVVIVGEVGGTLEEEAAEWYGAEKRRIKLIAAIGGTCQDVLPQGMKFGHAGAKEGKKGLGSARSKINALREAGALVPDTFGGLSKAIKQVYLELQATGVIQPEPELDEKLLPELPPSVQEIMKQGEVIVEPLIRTTISDDRGEEPRYVGYAASELCEKGYGIEDVIGLLWNKKLPT…
3300000236_8	ACLa	TB_FS08_3DRAFT_10029823	2-549	SILANRDTQVVIIGGVAGLNAARRMAQFDFLINRPLSVKAFVYPPEEGQQKEIYRGGELKNVPVYSSLEDALAENPGINTALIYIGANRAYQAAKEALEASSIKLVSMITEGVPEKDAKRLRKLAIEAGKLFNGPSSIGIMSAGECRLGVIGGEFKNLKLCNLYRSGSFGVITKSGGLSNEAMWLCAQNGNGITTAVAIGGDAYPGTDFVTYLEMFEKDPETKAVVIVGEVGGTLEDEAAEWLAAEKRRIRLVATIGGTCQEVLPQGMKFGHAGAKEGKKGVGSARAKMNALRDAGALVPDTFGGLSKCIKQVYEELLADGSIKPEPEIDEALLPELPLKVQEIMKQGEVIVEPLIRTTISDDRGEEPRYVGYAASELCEKGYGIEDVLSLLWSKKLPS…
3300003700_1	ACLa	Ga0052835_1002922	2-534	SKLFTKDTQAIFWNNNKSAIQRMLDYDFVIGREKPSVAAIVAPTGSTKFDKFFYGGDEIIIPLYKSTAKAVEAQPQADVLLNFASFRTAYDVTMEALQMDHFKTIMITAEGIPERLARGMNAFARSKGVTIIGPATVGAIVPGAFKIANIGGTIENIINSKLHRAGSCGLVTRSGGLFNELSNIISINADGIAEGVAIGGDRFVGSVFIDHLIRMEKNPDVKYMVLLGEVGGKEEYKVIEAVKNGTIKKPIVAWCIGTIAQHFSSDVQFGHAGASANADEETAVAKNKAMAEAGIYVPKSFNDLPEKINEVYTKLKNKGVIKEIKEPTLQTIPANRKSKNFICTISDDRGEEAHYCGYPISSVATPDTGFSVGDVISILWFKKRYPRWAVDFLETVLKT…
3300027424_1	ACLa	Ga0209984_10001078	1-544	MSILANKDTRVVIQGGQAGVNAARRMAEFCYLIKRPLNVEAFVYPPDAGKTNEIPYGSGLIAIPVYKTVAEATKNHSTINTTLVYIGADRAMKGGMEALDDPHIKVVSMITEGVPEKDAKLLGAHARKLGKVFNGPSSIGIISAGACRLGVIGGAFDNLVLSKLYREGSFGVITKSGGLSNEIIWICSQFADGITTAIGIGGDAYPGTDYVSYLEMFESDLQTKAVVIVGEMGGDLEERAAEWYGAKKRRIKLIGVVSGFCQESLPKGMKFGHAGAKEGMKGEGSARSKSDALKKSGALVPPTFGALGPAIKETYQELLKSGQVKEPVEPTVLPKLPKSIEEAMKADEVMVAPIIRTTISDDRGDEPCYDGYPASELINKGYEIPHVIGLLWDKRLISK…
3300000228_27	ACLa	TB_PC08_66DRAFT_100023572	3-530	QLFTRDTQAIFWNNNTTAIQRMLDYDYTIKRDKPSVAAIVAPTSSGKFEKFFYGPDEIMIPTFKTTAEAKVAQPQADVLLNFASFRTAYDVTMEALEIGGFGTIMITAEGIPERLARKMNATARANGVVVIGPATVGGIAPGAFKIANVGGTISNIVNSKLHRAGSCGLVTRSGGLFNELSNIISINADGIAEGVAIGGDRFVGSVFIDNLLRMESNPQVKYMLLLGEVGGIEEYKVIDAIKEGKITKPVIAWCIGTIAKYYDSGVQFGHAGASANTQGETAEAKNRAMAEVGIYVPQSFNDLPNKIKEVYESLHLAPIQEAEMNVVPTVRRSKQFICTISDDRGDEATYAGFPISSVALPSTGKGIGDVISLLWFKKQYPKWATDFIETVLKTVADHG…
3300028417_25	ACLa	Ga0256834_10057265	5-536	LFTKDTQAIFWNNNKSAIQRMLDYDYVIGREKPSVAAIVAPTSSNKFEKFFYGPDEIMVPLYRSTKEAVANHGNADVLLNFASFRTAYDVTMEALDLGDQFRVIMVTAEGIPERLARKMNQRARDNGTLIIGPATVGAITPGAFKIANIGGTIENIINSKLHRAGSAGLVTRSGGLFNELCNIISLNADGIAEGVAIGGDRFVGSVFIDNLLRMEQNPDVKYMILLGEVGGTEEYKVIEAVKSGKIKKPIIAWCIGTIAKHFSSGVQFGHAGASANAERETAEAKNAAMREVGIHVPASFNELPQKINEVYNDLRKKGVISEIEEPEIRTIPKVRKPKNFICTISDDRGEEATYAGFPISSVATPDTGKSIGDVVSLLWFKKVYPKWATDFIETVIKTV…
3300023299_6	ACLa	Ga0222702_100008012	2-549	SILANKDTKVVIIGGVAGVNAAKRMAQFDFLVNRSLSVQAFVYPPEEGQQKEIYRGGELNNISVYSTLKDALQENPQINTALIYLGASRAAQSAKEALESENITLVSMITEGVPEKDAKKLRALAINMGKMFNGPSSIGIMSAGECRLGVIGGEFKNLKLCNLYRAGSFGVLTKSGGLSNEAMWLCAQNGNGVTSAVAIGGDSYPGTDFVTYLEMFEKDPETKAVVMVGEVGGTLEEEAADWLGAEKRRIRLIAAIGGTCQEVLPQGMKFGHAGAKEGKKGLGSARSKINALREAGAVVPDTFGGLSKAIKQVYEELIANGSIKPEADIDEALLPALPPKVQEIMKQGDVIVEPLIRTTISDDRGEEPRYVGYAASELCEKGYGIEDVLALLWNKKLPS…
3300025648_15	ACLa	Ga0208507_100010710	2-549	SILANRDTRAVIIGGVAGLNAARRMAQFDFLINRPLTVEAFVYPPEEGQQKEIYRGGELNNVTVYATLQKALDENPLINTALIYIGASRAYQSAKEALDARGIKLVTMITEGVPEKDAKRIRKYALEKGKIFNGPSSIGIMSAGECRLGVIGGEYKNLKLCNLYRPGSFGVITKSGGLSNEAMWLCAQNGNGITSAVAIGGDSYPGTDFVTYLQMFENDPETKAVVIVGEVGGTLEEEAAEWLGAEKRRIRVIAAIGGTCQDVLPQGMKFGHAGAKEGKKGLGSARSKINALREAGAVVPDTFGGLSKAIKQVYLELQASGIIKPEPELDEKLLPELPPSVQEIMKQGEVIVEPLIRTTISDDRGEEPRYVGYAASELCEKGYGIEDVIALLWNKKLPS…
3300027950_3	ACLa	Ga0209885_10002841	1-312	MSILANKDTHVVIQGGAAGLNAARRMAEFRYMIKQPLNVNAFVYPPDTGKMNEVTYGSGLLTIPVYKSVAEATANHPQINTSLVYIGADRACAGGMEALNDPKIQLVSMITEGVPEKDAKLLARHAIKLGKTFNGPSSIGIISAGACRLGVIGGAFDNLVACKLYREGSFGVITKSGGLSNEIIWICSQFADGITTAIGIGGDAYPGTDYVSYLEKFEQDPQTKAVVIVGEMGGDLEERAAEWYGAKKRRVKLLAVVSGFCQESLPKGMKFGHAGAKEGMKGEGSARSKSDALKKAGAIVPDTFGALGPAIK
3300021116_2	ACLa	Ga0214243_10002222	2-549	SILANRDTRAVIIGGVAGLNAAKRMAQFDFLINRPLTVEAFVYPPEEGQQKEIYRGGELNNVTVYASLTKALEENPQINTALIYIGASRAYQSAIEALDSKGIKLVTMITEGVPEKDAKRLRKHALEVGKTINGPSSIGIMSAGECRLGVIGGEFKNLKLCNLYRPGSFGVITKSGGLSNEAMWLCAQNGNGITSAVAIGGDSYPGTDFVTYLQMFENDPETKAVVIVGEVGGTLEEEAAEWYGAEKRRIKLIAAIGGTCQDVLPQGMKFGHAGAKEGKKGLGSARSKINALREAGALVPDTFGGLSKAIKQVYLELQATGVIQPEPELDEKLLPELPPSVQEIMKQGEVIVEPLIRTTISDDRGEEPRYVGYAASELCEKGYGIEDVIGLLWNKKLPT…
3300020683_2	ACLa	Ga0214234_10004315	2-549	SILANRDTRAVIIGGVAGLNAAKRMAQFDFLINRPLTVEAFVYPPEEGQQKEIYRGGELNNVTVYASLTKALEENPQINTALIYIGASRAYQSAIEALDSKGIKLVTMITEGVPEKDAKRLRKHALEVGKTINGPSSIGIMSAGECRLGVIGGEFKNLKLCNLYRPGSFGVITKSGGLSNEAMWLCAQNGNGITSAVAIGGDSYPGTDFVTYLQMFENDPETKAVVIVGEVGGTLEEEAAEWYGAEKRRIKLIAAIGGTCQDVLPQGMKFGHAGAKEGKKGLGSARSKINALREAGALVPDTFGGLSKAIKQVYLELQATGVIQPEPELDEKLLPELPPSVQEIMKQGEVIVEPLIRTTISDDRGEEPRYVGYAASELCEKGYGIEDVIGLLWNKKLPT…
3300027592_52	ACLa	Ga0209270_10005162	3-535	ALFTKDTQAIFWNNNASAIQRMLDYDYVINRAKPSVAAIVAPTSGNKFEKFFYGPEEIMVPVFRNTKDAAAAFPNADVLLNFASFRTAYDVTMEALELNGQFKTIMVTAEGIPERMARKMNVAAREAGVIVIGPATVGGIAPGAFKIANVGGTIENIINSKLHRAGSCGLVTRSGGLFNELSNIISINADGIAEGVAIGGDRFVGSVFIDNLLRMENNPQVKYMVLLGEVGGTEEYKVIEAVKSGKIKKPIIAWCIGTIAKHFSSGVQFGHAGASANADAETAAAKNAAMAEAGIYVPASFNDLPAKIAEVYGKLRAEGVIGEIEEPELRTVPKVRRKKEFICTISDDRGDEATYAGYPISSVATPETGFGIGDVISLLWFKKRYPKWATDYLETVLKT…
3300025410_2	ACLa	Ga0208875_100004828	2-549	SILANRDTRAVIIGGVAGLNAAKRMAQFDFLINRPLTVEAFVYPPEEGQQKEIYRGGELNNVTVYASLTKALEENPQINTALIYIGASRAYQSAIEALDSKGIKLVTMITEGVPEKDAKRLRKHALEVGKTINGPSSIGIMSAGECRLGVIGGEFKNLKLCNLYRPGSFGVITKSGGLSNEAMWLCAQNGNGITSAVAIGGDSYPGTDFVTYLQMFENDPETKAVVIVGEVGGTLEEEAAEWYGAEKRRIKLIAAIGGTCQDVLPQGMKFGHAGAKEGKKGLGSARSKINALREAGALVPDTFGGLSKAIKQVYLELQATGVIQPEPELDEKLLPELPPSVQEIMKQGEVIVEPLIRTTISDDRGEEPRYVGYAASELCEKGYGIEDVIGLLWNKKLPT…
3300013833_6	ACLa	Ga0119880_10012119	1-544	MSILANKDTRVVIQGGQAGVNAARRMAEFCYLIKRPLNVEAFVYPPDAGKTNEIPYGSGLIAIPIYKSIAEATKHHPAINTSLVYIGADRAMKGGMEALDDSHIKVVSMITEGVPEKDAKLLGAHARKLGKVFNGPSSIGIISAGACRLGVIGGAFDNLVLSKLYREGSFGVITKSGGLSNEIIWICSQFADGITTAIGIGGDAYPGTDYVSYLEMFENDPQTKAVVIVGEMGGDLEERAAEWYGAKKRRVKLIGVVSGFCQESLPKGMKFGHAGAKEGMKGEGSARSKSDALKKAGAIVPPTFGALGPVIKETYEELLKSGQVKPVVEPATLPKLPKSIEEAMKADEVMVAPLIRTTISDDRGDEPCYDGYPASELINKGYEIPHVIGLLWDKRLISK…
3300005470_8	ACLa	Ga0074646_10009542	2-549	SILANKDTNVVIIGGVAGVNAAKRMAQFDFLVNRSLSVQAFVYPPESGQQKEIYRGGELNNISVYASLKEALQENPQINTALIYLGASRAAQSAVECLESENIKLVSMITEGVPEKDAKKLRAMAIKKGKMFNGPSSIGIMSAGECRLGVIGGEFKNLKLCNLYRAGSFGVLTKSGGLSNETMWLCAQNGNGVTSAVAIGGDSYPGTDFVTYLEMFEKDPETKAVVLVGEVGGTLEEEAAEWLGAEKRRIRLIAAIGGTCQEVLPQGMKFGHAGAKEGKKGLGSARSKINALREAGALVPDTFGGLSKAIKQVYDELLAEGSIKPEPMVDEAILPELPPKVQEIMKQGDVIVEPLIRTTISDDRGEEPRYVGYAASELCEKGYGIEDVLALLWNKKLPS…
3300020423_38	ACLa	Ga0211525_1000018837	2-540	ANLNTKVVIQGGVAGLNAARRMAEFSYLIQKPLNVEAFVYPPDAGKTYDVPFGSTIVPVPVYHSIKEAAAKHPINTSLIYVGANRAYAAAMEALEIPAIKFMSMIAEGVPERDAKLLAKEARKRGKLINGPSSIGVISPGQCRLGVVGATYENLCLSKLHRSGSFGVITKSGGLLNEILWITSQFADGVTTAIGIGGDAYPCSDYVTYLEKFEKDPHTKAVIIVGEMGGTLEEEAAAWYGAKKRRIQLLAVVSGFCQESLPKGMKFGHAGAKEGAKGEGSARSKARLLKKSGAIVPETFGALGPAIKKVYTNLLKSGKVKEIPMVPPPQQLKSVDVAVKAGEITVTPLIRTTIADDRGEEPCYDGYPASELINKGYDIPHIIGLLWDKRLISKQEAEII…
3300027332_2	ACLa	Ga0209861_10008721	1-546	MSILANKDTHVVIQGGAAGLNAARRMAEFRYMIKQPLNVKAFVYPPDTGKMNEVTYGSGLLTIPVYKSVAEATANHPQINTSLVYIGADRACAGGMEALNDPKIQLVSMITEGVPEKDAKLLARHAIKLGKTFNGPSSIGIISAGACRLGVIGGAFDNLVACKLYREGSFGVITKSGGLSNEIIWICSQFADGITTAIGIGGDAYPGTDYVSYLEKFEQDPQTKAVVIVGEMGGDLEERAAEWYGAKKRRVKLLAVVSGFCQESLPKGMKFGHAGAKEGMKGEGSARSKSDALKKAGAIVPETFGALGPAIKQVYEDLVKSGQVRPIPDLSPADLPKLPRTVEEGMKTGEVMVAPLIKTTISDDRGDEPCYDGYPASELINKGYEIPHVIGLLWDKRLI…
3300028417_18	ACLa	Ga0256834_10121902	3-543	LFTRDTQAIFWNNNRNAIQRMLDYDYIIKREKPSVAAIVAPTSSNKFDKFFFGTEEVMIPIYRSTQEAAAAHPNADVLLNFASFRTAYDVTMDALGLDQFKTIMITAEGIPERLARIMNKTAKDKGVLIIGPATVGAITPGAFKVANIGGTIDNIVKSKLHRPGSCGLVTRSGGLFNELSNIIALNADGIADGVAIGGDRFVGSVFIDHLLRMEKDPNVKYMLLLGEVGGREEYKVIEAVKSGQIKKPIIAWCIGTIAQHFTSGVQFGHAGASANADEETAVAKNKAMKEAGIHVPDSFNDLPHVIKGVYEQLKGEGIITDIEEPEVPSVPEDFAKALKAGKIRKPKNFICTISDDRGEEATYAGYPISSVATPDTGKTIGDVISLLWFKKVYPRWAVD…
3300028398_28	ACLa	Ga0256833_10036072	3-533	LFNKNTQAIFWNNNKTAIQRMLDYDYTIKREAPSVAAIVAPTSGNKFEKFFWGADEIMVPLYKSTAEAKAAQPQADVLLNFASFRTAYDVTMEALNIGGFSSIMITAEGIPERLARGMNAFAREKNVTVIGPATVGAIVPGAFKIANIGGTIDNIINSKLHRPGSCGLVTRSGGLFNELSNIISINADGIAEGVAIGGDRFVGSVFIDNLLRMENNPNVKYMILLGEVGGTEEYKVIEAVKSGKIKKPIIAWCIGTIAKYYDSGVQFGHAGASANAETETAEYKNKAMAEAGIHVPTSFNDLPEVINGVYKELHAEGIIKDIAEPPLNVLPKVRRSKQFICTISDDRGDEATYAGFPISSVATPDTGKGIGDVISLLWFKKQYPQWATQFIETVLKTVA…
3300027949_1	ACLa	Ga0209860_10001059	1-546	MSILANKDTHVVIQGGAAGLNAARRMAEFRYMIKQPLNVKAFVYPPDTGKMNEVTYGSGLLTIPVYKSVAEATANHPQINTSLVYIGADRACAGGMEALNDPKIQLVSMITEGVPEKDAKLLARHAIKLGKTFNGPSSIGIISAGACRLGVIGGAFDNLVACKLYREGSFGVITKSGGLSNEIIWICSQFADGITTAIGIGGDAYPGTDYVSYLEKFEQDPQTKAVVIVGEMGGDLEERAAEWYGAKKRRVKLLAVVSGFCQESLPKGMKFGHAGAKEGMKGEGSARSKSDALKKAGAIVPETFGALGPAIKQVYEDLVKSGQVRPIPDLSPADMPKLPKTVEEGMKAGDVMVAPLIKTTISDDRGEEPCYDGYPASELINKGYEIPHVIGLLWDKRLI…
3300001683_37	ACLa	GBIDBA_1000022154	1-546	MSIVANKDTRVVIQGGPAAVNAARRMAEFCHLICKPLNVLAFVFPPDAGKTVEITFGSELVSVPVFKTVADATRSFPEINTSLVYIGPNRAYKGTMEALLDPNIKVVSMITEGVPEKDAKLLSLKAKKLGKTFNGPSSIGIISAGESRLGVVGGSYDNLILCQLHRAGSFGVVTKSGGLSNEIMWICSQFADGVTTAIGIGGDTYPGSDYVTYLEMFENDPQTKAVVMVGEMGGDLEERAAAWYGEKKRRIKLISVVSGYCQEKLPKGMKFGHAGAKEGKHGEGSARSKAEALSKAGVIVPDTFGGLGPVIKKTYEELLKDGSIKALADEDMKNIPSLPKPLEEAVKSGEVFAEPLLKSTICDDRGEEPQYVGYPASELINKGYQIPHVIGLLWDKRLV…
3300020698_2	ACLa	Ga0214241_100002330	2-549	SILANRDTRAVIIGGVAGLNAAKRMAQFDFLINRPLTVEAFVYPPEEGQQKEIYRGGELNNVTVYASLTKALEENPQINTALIYIGASRAYQSAIEALDSKGIKLVTMITEGVPEKDAKRLRKHALEVGKTINGPSSIGIMSAGECRLGVIGGEFKNLKLCNLYRPGSFGVITKSGGLSNEAMWLCAQNGNGITSAVAIGGDSYPGTDFVTYLQMFENDPETKAVVIVGEVGGTLEEEAAEWYGAEKRRIKLIAAIGGTCQDVLPQGMKFGHAGAKEGKKGLGSARSKINALREAGALVPDTFGGLSKAIKQVYLELQATGVIQPEPELDEKLLPELPPSVQEIMKQGEVIVEPLIRTTISDDRGEEPRYVGYAASELCEKGYGIEDVIGLLWNKKLPT…
3300027719_30	ACLa	Ga0209467_10035206	3-535	ALFTKDTQAIFWNNNASAIQRMLDYDYVINRTKPSVAAIVAPTSGNKFEKFFYGPDEIMVPVFRNTTEAAGAFPNADVLLNFGSFRTAYDVTMEAITLKGQFKTVMVTAEGIPERLARKMNQAARDAGVVVIGPATVGGIAPGGFKIANVGGTIENIINSKLHRAGSCGLVTRSGGLFNELSNIVSINADGIAEGVAIGGDRFVGSVFIDNLLRMESNPEVKYMVLLGEVGGTEEYKVIEAVKAGLIKKPIIAWCIGTIAKHFSSGVQFGHAGASANADAETAASKNEAMAAAGIHVPASFNDLPHTIAEVYGKLRADGTIGEIVEPELRAVPKVRRKKEFICTISDDRGDEATYAGYPISSVATPETGFGIGDVISLLWFKKRYPKWATDYLETVIKT…
3300019760_7	ACLa	Ga0193953_10000483	3-530	QLFTRDTQAIFWNNNKTAIQRMLDYDYTIKRDKPSVAAIVAPTASGKFEKFFYGPDEVMIPTYKNTAEAKEAQPQADVLLNFASFRTAYDVTMEALEIGGFSSIMITAEGIPERLARKMNQTARDAGVVVIGPATVGGIAPGAFKIANVGGTITNIVNSKLHRAGSCGLVTRSGGLFNELSNIISINADGIAEGVAIGGDRFVGSVFIDNLLRMQDNPQVKYMLLLGEVGGIEEYKVIEAIKDGRITKPVIAWCIGTIAKYYDSGVQFGHAGASANAERETAEAKNKAMAEAGIHVPESFNDLPAKIKEVYESLNIAEIPEPEMNVVPTVRRSKQFICTISDDRGDEATYAGFPISSVATPDTGKGIGDVVSLLWFKKQYPKWATDFIETVMKTVADHG…
3300021114_2	ACLa	Ga0214209_10002830	2-549	SILANRDTRAVIIGGVAGLNAAKRMAQFDFLINRPLTVEAFVYPPEEGQQKEIYRGGELNNVTVYASLTKALEENPQINTALIYIGASRAYQSAIEALDSKGIKLVTMITEGVPEKDAKRLRKHALEVGKTINGPSSIGIMSAGECRLGVIGGEFKNLKLCNLYRPGSFGVITKSGGLSNEAMWLCAQNGNGITSAVAIGGDSYPGTDFVTYLQMFENDPETKAVVIVGEVGGTLEEEAAEWYGAEKRRIKLIAAIGGTCQDVLPQGMKFGHAGAKEGKKGLGSARSKINALREAGALVPDTFGGLSKAIKQVYLELQATGVIQPEPELDEKLLPELPPSVQEIMKQGEVIVEPLIRTTISDDRGEEPRYVGYAASELCEKGYGIEDVIGLLWNKKLPT…
3300027373_23	ACLa	Ga0209016_10004202	3-534	QLFTKDTQAIFWNNNTTAIQRMLDYDYTIKRTKPSVAGIVAPTSGSKFDKFFYGPDEIMIPLYKSTTEAKAAQPQADVLLNFASFRTAYDVTMEALEIGGFTSIMVTAEGIPERLARKMNATARAKNVTVIGPATVGAIAPGAFKIANIGGTIENIVQSKLHRAGSCGLVTRSGGLFNELSNIIAINADGIAEGVAIGGDRFVGSVFIDNLLRMQENPEVKYMLLLGEVGGTEEYKVIEAVKDGRITKPIIAWCIGTIAKYYDSGVQFGHAGASANGDMETAEAKNKAMKEVGIRVPTSFNDLPEIISAVYHELHAEGVIKDIQEPAMNKCPNVRKSKQFICTISDDRGDEATYAGFPISSLATPDTGKGIGDVVSLLWFKKQYPKWATDFIETVIKTV…
3300023435_5	ACLa	Ga0222637_100056912	2-549	SILANKDTKVVIIGGVAGVNAAKRMAQFDFLVNRSLSVQAFVYPPEEGQQKEIYRGGELNNISVYSTLKDALQENPQINTALIYLGASRAAQSAKEALESENITLVSMITEGVPEKDAKKLRALAINMGKMFNGPSSIGIMSAGECRLGVIGGEFKNLKLCNLYRAGSFGVLTKSGGLSNEAMWLCAQNGNGVTSAVAIGGDSYPGTDFVTYLEMFEKDPETKAVVMVGEVGGTLEEEAADWLGAEKRRIRLIAAIGGTCQEVLPQGMKFGHAGAKEGKKGLGSARSKINALREAGAVVPDTFGGLSKAIKQVYEELIANGSIKPEADIDEALLPALPPKVQEIMKQGDVIVEPLIRTTISDDRGEEPRYVGYAASELCEKGYGIEDVLALLWNKKLPS…
3300020720_6	ACLa	Ga0214252_100003031	2-549	SILANRDTRAVIIGGVAGLNAAKRMAQFDFLINRPLTVEAFVYPPEEGQQKEIYRGGELNNVTVYASLTKALEENPQINTALIYIGASRAYQSAIEALDSKGIKLVTMITEGVPEKDAKRLRKHALEVGKTINGPSSIGIMSAGECRLGVIGGEFKNLKLCNLYRPGSFGVITKSGGLSNEAMWLCAQNGNGITSAVAIGGDSYPGTDFVTYLQMFENDPETKAVVIVGEVGGTLEEEAAEWYGAEKRRIKLIAAIGGTCQDVLPQGMKFGHAGAKEGKKGLGSARSKINALREAGALVPDTFGGLSKAIKQVYLELQATGVIQPEPELDEKLLPELPPSVQEIMKQGEVIVEPLIRTTISDDRGEEPRYVGYAASELCEKGYGIEDVIGLLWNKKLPT…
3300028298_15	ACLa	Ga0268280_10028781	2-426	SILAHKNTRAVIIGGIAGLNAAKRMAQFDFLINRPLTVQAFVYPPEEGQQKEIYRGGELNNITVYSSLEKALAENPQINTALIYIGASRAYQSAMEAIESKEIKLISMITEGVPEKDAKRLRKLALEHGKIFNGPSSIGIMSAGECRLGVIGGEYKNLKLCNLYRPGSFGVITKSGGLSNEAMWLCAQNGNGITSAVAIGGDSYPGTDFVTYLDMFENDPETKAVVIIGEVGGTLEEEAAEWYGSEIRRIRLIVAIGGTCQEVLPQGMKFGHAGAKEGKKGLGSARSKMNALREAGAIVPDTFGGLSKAIRQVYQELLQNGVIQPEPELDEKLLPTLPPSVQEVMKQGDVIVEPLIRTTISDDRGEEPRYVGYAASELCEKGYGIEDVVGLLWNKKLPS…
3300020333_14	ACLa	Ga0211661_100004923	1-547	MSIVADKNNKVIIMGGPAGINASKRMAEFSYLCHLEYNVTSFVYPPDAGKTADVSYGAQFLSIPIYNSLKEATDQHPESNTVLVYVGANRAAKAAEEALDNDKIKFVSMITEGVPEKDAKWLIRKANEKGKLINGPSAIGIMSPGECRLGVIGGEFNNLKLSKCYRQGSFGVLTKSGGLSNEIIWLCSQFGDGVTTAIGIGGDTYPCTDFITYLDLFEKDSKTKAVIVVGEMGGDLEEKAAAWYSEKPRRIKMVAVISGFCQESLPKGMKFGHAGAKEGMHGEGSARAKSDALSNAGVIVPPTFGDLGTTIKQVYEDLVATEQITPVKELPQSELPELPRKVEEVMASGDVMVQPLFKNTITDDRGDEPLYCGYPASELINKGYEIPHIIGLLWNKKLP…
3300027917_99	ACLa	Ga0209536_10000125315	4-546	RPNYTLFDRETEAIVFGYQQNAIQRMLDFDYVCRREKPSVAAIVNPTRAGLHQCFWGNKPILLPMYRTLKEAIERHPNTDVMVNFASFRSAYPTTMEALDYPNLRTIAIIAEGVPERRSKEIIAKANKLGKNIIGPATVGGLRAGAFKIGNTAGMLDNIIDAKLHRPGSVAYVSKSGGLSNELNMMLAVNTDGVYEGVALGGDRYPGSLFIDHIMRYQANPDVKMIVLLGEIGGRDEYEVVEALKSGKITKPLVAWCIGTSAKMFASGVQFGHAGARADAAEETADAKNVALKEAGAIVPESFNDFDEKIKETYEKLVADGTITPAEEVDPPPIPEDYNKALAAGTIRRPPQFISTISDDRGEELMYCGVPISKVIEEDYGLGGVIGLLWFKKKLPKWA…
3300025777_1	ACLa	Ga0208110_100029115	5-269	SARSKINALREAGALVPDTFGGLSKAIKQVYLELQATGVIQPEPELDEKLLPELPPSVQEIMKQGEVIVEPLIRTTISDDRGEEPRYVGYAASELCEKGYGIEDVIGLLWNKKLPTKEESEIIKRIIMISADHGPAVSGAFGSIIAACAGIDLPQAVSAGMTMIGPRFGGAVTNAGKYFKYGVKEYPNDIPGFLSWMKQNVGPVPGIGHRVKSVKNPDKRVKYLVEYVTTKTTLHTPCLDYALEVEKITTAKKDNLILNVDGTIG
3300025569_3	ACLa	Ga0210073_10005352	22-563	TLFTRQTQAIFWNNHQSAIQRMLDYDTLIGRDTPSVAAIVSPTGGSRFGKFFFGSSEILIPICKSTADAVAAHPQADVLLNFASFRRAWRISNEALDIPGIRTLMITAEGIPERHARALKLRARQLGKLVIGPSTVGAITPGAFKIANTGGTLENIIASKLHRPGSCGLVTRSGGLFNELAHTIALNADGISEGIAIGGDRFAGSGFLEHLLRMQANPAVKYLLLLGEVGGTEEYHVIEAVQDGRITKPVIGWCVGTIASHFSTGVQFGHAGASASSDREMASVKNEAMRAAGIRVPRSFNDLPEIINAVHRELHARGIIGNIAEPVITPLPEDCQTALKAGRVRKGTHFTCTISDDRGEEATYAGIPISGVATPETGYGIGDVITLLWFRRRYPEWAS…
3300000162_1	ACLa	TB03JUN2009H_00000830	2-549	SILANRDTRAVIIGGVAGLNAAKRMAQFDFLINRPLTVEAFVYPPEEGQQKEIYRGGELNNVTVYASLTKALEENPQINTALIYIGASRAYQSAIEALDSKGIKLVTMITEGVPEKDAKRLRKHALEVGKTINGPSSIGIMSAGECRLGVIGGEFKNLKLCNLYRPGSFGVITKSGGLSNEAMWLCAQNGNGITSAVAIGGDSYPGTDFVTYLQMFENDPETKAVVIVGEVGGTLEEEAAEWYGAEKRRIKLIAAIGGTCQDVLPQGMKFGHAGAKEGKKGLGSARSKINALREAGALVPDTFGGLSKAIKQVYLELQATGVIQPEPELDEKLLPELPPSVQEIMKQGEVIVEPLIRTTISDDRGEEPRYVGYAASELCEKGYGIEDVIGLLWNKKLPT…
3300020707_2	ACLa	Ga0214238_100001630	2-549	SILANRDTRAVIIGGVAGLNAAKRMAQFDFLINRPLTVEAFVYPPEEGQQKEIYRGGELNNVTVYASLTKALEENPQINTALIYIGASRAYQSAIEALDSKGIKLVTMITEGVPEKDAKRLRKHALEVGKTINGPSSIGIMSAGECRLGVIGGEFKNLKLCNLYRPGSFGVITKSGGLSNEAMWLCAQNGNGITSAVAIGGDSYPGTDFVTYLQMFENDPETKAVVIVGEVGGTLEEEAAEWYGAEKRRIKLIAAIGGTCQDVLPQGMKFGHAGAKEGKKGLGSARSKINALREAGALVPDTFGGLSKAIKQVYLELQATGVIQPEPELDEKLLPELPPSVQEIMKQGEVIVEPLIRTTISDDRGEEPRYVGYAASELCEKGYGIEDVIGLLWNKKLPT…
3300025788_3	ACLa	Ga0208873_100002426	2-549	SILANRDTRAVIIGGVAGLNAAKRMAQFDFLINRPLTVEAFVYPPEEGQQKEIYRGGELNNVTVYASLTKALEENPQINTALIYIGASRAYQSAIEALDSKGIKLVTMITEGVPEKDAKRLRKHALEVGKTINGPSSIGIMSAGECRLGVIGGEFKNLKLCNLYRPGSFGVITKSGGLSNEAMWLCAQNGNGITSAVAIGGDSYPGTDFVTYLQMFENDPETKAVVIVGEVGGTLEEEAAEWYGAEKRRIKLIAAIGGTCQDVLPQGMKFGHAGAKEGKKGLGSARSKINALREAGALVPDTFGGLSKAIKQVYLELQATGVIQPEPELDEKLLPELPPSVQEIMKQGEVIVEPLIRTTISDDRGEEPRYVGYAASELCEKGYGIEDVIGLLWNKKLPT…
3300017532_66	ACLa	Ga0185302_100194344	3-535	ALFTKDTQAIFWNNNTSAIQRMLDYDYTISRTKPSVAAIVAPTSNNKFEKFFYGPDEIMVPVFRTTGEAAKAFPKSDVLLNFASFRTAYDVTMEAIAIKGQFKTVMVTAEGIPERLARKMNQSARDAGVTVIGPATVGGISPGAFKIANVGGTIENIVNSKLHRAGSCGLVTRSGGLFNELSNIIAINADGISEGVAIGGDRFVGSVFIDNLLRMENNPEVKYMILLGEVGGTEEYKVIDAVKNGQIKKPIIAWCIGTIAKHFSSGVQFGHAGASANADAETAAAKNTAMAEAGIFVPESFNDLPNKIKEVYAKLKAEGVITDITEPALKTVPTVRRAKEFICTISDDRGDEATYAGYPISSVATPETGFGIGDVISLLWFKKRYPKWATEYIETVIKT…
3300022846_6	ACLa	Ga0222699_100020418	2-549	SILANKDTKVVIIGGVAGVNAAKRMAQFDFLVNRSLSVQAFVYPPEEGQQKEIYRGGELNNISVYSTLKDALQENPQINTALIYLGASRAAQSAKEALESENITLVSMITEGVPEKDAKKLRALAINMGKMFNGPSSIGIMSAGECRLGVIGGEFKNLKLCNLYRAGSFGVLTKSGGLSNEAMWLCAQNGNGVTSAVAIGGDSYPGTDFVTYLEMFEKDPETKAVVMVGEVGGTLEEEAADWLGAEKRRIRLIAAIGGTCQEVLPQGMKFGHAGAKEGKKGLGSARSKINALREAGAVVPDTFGGLSKAIKQVYEELIANGSIKPEADIDEALLPALPPKVQEIMKQGDVIVEPLIRTTISDDRGEEPRYVGYAASELCEKGYGIEDVLALLWNKKLPS…
3300025936_15	ACLa	Ga0207670_100000701	1-321	KAVVIVGEMGGDLEERAAEWYGAKKRRVKLIAVVSGFCQESLPKGMKFGHAGAKEGLKGEGSARSKSDALKKASAIVPATFGALGPAIKETYQELLKSGQVKEPVEPAVLPKLPKTIEEAMKADEVMVAPLIRTTISDDRGDEPCYDGYPASELINKGYEIPHVVGLLWDKRLISKQEAEIIKRIMMLSADHGPCVSGALGTIIAACAGIGMSQSVAAGLIMIGPRFGGAVTDAGRYFKYAVDNKLSVDEFLAYMKKNVGPVPGIGHRVKSLRNPDKRVKELVGYVKSLNIKTPCLDFALEVEKVTSVKKDNLILNVDGTM
3300027800_41	ACLa	Ga0209800_100000142	3-535	ALFTKDTQAIFWNNNASAIQRMLDYDYVINRSKPSVAAIVAPTSGNKFEKFFYGPDEIMVPVFRNTTDAAAAFPNADVLLNFGSFRTAYDVTMEAIAIKGQFKTVMVTAEGIPERLARKMNQAARDAGVVVIGPATVGGIAPGGFKIANVGGTIENIINSKLHRAGSCGLVTRSGGLFNELSNIISINADGIAEGVAIGGDRFVGSVFIDNLLRMESNPEVKYMVLLGEVGGTEEYKVIEAVKSGKIKKPIIAWCIGTIAKHFSSGVQFGHAGASANADAETAAAKNEAMAAAGIYVPASFNDLPHTIAEVYGKLRAAGTIGEIVEPELRSVPKVRRKKEFICTISDDRGDEATYAGYPISSVATPETGFGIGDVISLLWFKKRYPKWATDYLETVIKT…
3300025793_3	ACLa	Ga0210065_10022093	16-559	DSVLFDRATQAIFWNNHQAAIQRMLDYDTLIGRERPSVAAIVSPTSGSRFGKFFFGTSELLLPIYKTKHAAAAAHPQASVLLNFASFRRAARITSEALELPGIDTIMITAEGIPERHARALKQRARALGKTLIGPATVGAIVPGAFKTANIGGTVENILASKLHRPGACGLVTRSGGLFNELAHIIALNADGIAEGVAIGGDRFAGSGFLDHLLRMQRNPRIKYLLLLGEVGGTEEYRVIEALQDGRITKPVIGWCIGTIAQHFSTGVQFGHAGASANSDLETAVSKNAAMRAAGMHVPKSFNDLPEIINAVYRELHAEGVIEDIVEPQVTPLPEDCQTALTAGRVRKRTHFTCTISDDRGDEATYAGLPISQVATPDTGFGIGDVITLLWFRRRYPQW…
3300005365_16	ACLa	Ga0070688_1000000177	1-544	MSILANKDTYVVIQGGVAGVNAARRMAEFCYLIKRSLNVLAFVYPPDAGKTNEIPYGSGLVAVPIYKTIAEATHNHPQINTSLVYIGADRAMKGGMEALDDPHIKVVSMITEGVPEKDAKILGAHARKLGKTFNGPSSIGIVSAGSCRLGVIGGAFDNLVLSKLYREGSFGVITKSGGLSNEIIWICSQFADGITTAIGIGGDAYPGTDYVSYLDMFENDPQTKAVVIVGEMGGDLEERAAEWYGAKKRRVKLIAVVSGFCQESLPKGMKFGHAGAKEGLKGEGSARSKSDALKKASAIVPATFGALGPAIKETYQELLKSGQVKEPVEPAVLPKLPKTIEEAMKADEVMVAPLIRTTISDDRGDEPCYDGYPASELINKGYEIPHVVGLLWDKRLISK…
3300023249_8	ACLa	Ga0222678_10004633	2-549	SILANKDTKVVIIGGVAGVNAAKRMAQFDFLVNRSLSVQAFVYPPEEGQQKEIYRGGELNNISVYSTLKDALQENPQINTALIYLGASRAAQSAKEALESENITLVSMITEGVPEKDAKKLRALAINMGKMFNGPSSIGIMSAGECRLGVIGGEFKNLKLCNLYRAGSFGVLTKSGGLSNEAMWLCAQNGNGVTSAVAIGGDSYPGTDFVTYLEMFEKDPETKAVVMVGEVGGTLEEEAADWLGAEKRRIRLIAAIGGTCQEVLPQGMKFGHAGAKEGKKGLGSARSKINALREAGAVVPDTFGGLSKAIKQVYEELIANGSIKPEADIDEALLPALPPKVQEIMKQGDVIVEPLIRTTISDDRGEEPRYVGYAASELCEKGYGIEDVLALLWNKKLPS…
3300025933_27	ACLa	Ga0207706_100021767	1-544	MSILANKDTRVVIQGGQAGVNAARRMAEFCYLIKRPLNVEAFVYPPDAGKTNEIPYGSGLIAIPVYKTVAEATKNHSTINTTLVYIGADRAMKGGMEALDDPHIKVVSMITEGVPEKDAKLLGAHARKLGKVFNGPSSIGIISAGACRLGVIGGAFDNLVLSKLYREGSFGVITKSGGLSNEIIWICSQFADGITTAIGIGGDAYPGTDYVSYLEMFESDLQTKAVVIVGEMGGDLEERAAEWYGAKKRRIKLIGVVSGFCQESLPKGMKFGHAGAKEGMKGEGSARSKSDALKKSGALVPPTFGALGPAIKETYQELLKSGQVKEPVEPTVLPKLPKSIEEAMKADEVLVAPLIRTTISDDRGDEPCYDGYPASELINKGYEIPHVIGLLWDKRLISK…
3300027462_1	ACLa	Ga0210000_10001147	1-544	MSILANKDTRVVIQGGQAGVNAARRMAEFCYLIKRPLNVEAFVYPPDAGKTNEIPYGSGLIAIPVYKTVAEATKNHSTINTTLVYIGADRAMKGGMEALDDPHIKVVSMITEGVPEKDAKLLGAHARKLGKVFNGPSSIGIISAGACRLGVIGGAFDNLVLSKLYREGSFGVITKSGGLSNEIIWICSQFADGITTAIGIGGDAYPGTDYVSYLEMFESDLQTKAVVIVGEMGGDLEERAAEWYGAKKRRIKLIGVVSGFCQESLPKGMKFGHAGAKEGMKGEGSARSKSDALKKSGALVPPTFGALGPAIKETYQELLKSGQVKEPVEPTVLPKLPKSIEEAMKADEVMVAPIIRTTISDDRGDEPCYDGYPASELINKGYEIPHVIGLLWDKRLISK…
3300020679_2	ACLa	Ga0214232_10001130	2-549	SILANRDTRAVIIGGVAGLNAAKRMAQFDFLINRPLTVEAFVYPPEEGQQKEIYRGGELNNVTVYASLTKALEENPQINTALIYIGASRAYQSAIEALDSKGIKLVTMITEGVPEKDAKRLRKHALEVGKTINGPSSIGIMSAGECRLGVIGGEFKNLKLCNLYRPGSFGVITKSGGLSNEAMWLCAQNGNGITSAVAIGGDSYPGTDFVTYLQMFENDPETKAVVIVGEVGGTLEEEAAEWYGAEKRRIKLIAAIGGTCQDVLPQGMKFGHAGAKEGKKGLGSARSKINALREAGALVPDTFGGLSKAIKQVYLELQATGVIQPEPELDEKLLPELPPSVQEIMKQGEVIVEPLIRTTISDDRGEEPRYVGYAASELCEKGYGIEDVIGLLWNKKLPT…
3300020721_3	ACLa	Ga0214236_100002330	2-549	SILANRDTRAVIIGGVAGLNAAKRMAQFDFLINRPLTVEAFVYPPEEGQQKEIYRGGELNNVTVYASLTKALEENPQINTALIYIGASRAYQSAIEALDSKGIKLVTMITEGVPEKDAKRLRKHALEVGKTINGPSSIGIMSAGECRLGVIGGEFKNLKLCNLYRPGSFGVITKSGGLSNEAMWLCAQNGNGITSAVAIGGDSYPGTDFVTYLQMFENDPETKAVVIVGEVGGTLEEEAAEWYGAEKRRIKLIAAIGGTCQDVLPQGMKFGHAGAKEGKKGLGSARSKINALREAGALVPDTFGGLSKAIKQVYLELQATGVIQPEPELDEKLLPELPPSVQEIMKQGEVIVEPLIRTTISDDRGEEPRYVGYAASELCEKGYGIEDVIGLLWNKKLPT…
3300020686_1	ACLa	Ga0214194_10001728	2-549	SILANRDTRAVIIGGVAGLNAAKRMAQFDFLINRPLTVEAFVYPPEEGQQKEIYRGGELNNVTVYASLTKALEENPQINTALIYIGASRAYQSAIEALDSKGIKLVTMITEGVPEKDAKRLRKHALEVGKTINGPSSIGIMSAGECRLGVIGGEFKNLKLCNLYRPGSFGVITKSGGLSNEAMWLCAQNGNGITSAVAIGGDSYPGTDFVTYLQMFENDPETKAVVIVGEVGGTLEEEAAEWYGAEKRRIKLIAAIGGTCQDVLPQGMKFGHAGAKEGKKGLGSARSKINALREAGALVPDTFGGLSKAIKQVYLELQATGVIQPEPELDEKLLPELPPSVQEIMKQGEVIVEPLIRTTISDDRGEEPRYVGYAASELCEKGYGIEDVIGLLWNKKLPT…
3300000230_31	ACLa	TB_GS10_10DRAFT_100003595	3-534	ALFTKETQAIFWNNNVSAIQRMLDYDYTIQRATPSVAAIVAPTGDAKFQIFFWGADEIMIPLYKNTAEAKKAHPNADVLLNFASFRTAYDVTMEALEMGGFNTIMITAEGIPERLARKMNATARAANVTVIGPATVGGIAPGAFKIANVGGTIENIVNSKLHRAGSCGLVTRSGGLFNELSNIVAINADGIAEGVAIGGDRFVGSVFIDNLLRMQDNPEVKYMLLLGEVGGIEEYKVIDAIKEGKITKPIIAWCIGTIAKYYDSGVQFGHAGASANATRETAEAKNNAMREVGIHVPNSFNDLPKVIAEVYNDLKAQGVIGEITEPQINVVPKVRKSKQFICTISDDRGDEATYAGFPISSVATPDTGKGIGDVIALLWFKKQYPKWATDFIETVIKTV…
3300000162_3	ACLa	TB03JUN2009H_0000913	3-535	ALFTKDTQAIFWNNNTSAIQRMLDYDYTISRTKPSVAAIVAPTSNNKFEKFFYGPDEIMVPVFRTTGEAAKAFPKSDVLLNFASFRTAYDVTMEAIAIKGQFKTVMVTAEGIPERLARKMNQSARDAGVTVIGPATVGGISPGAFKIANVGGTIENIVNSKLHRAGSCGLVTRSGGLFNELSNIIAINADGISEGVAIGGDRFVGSVFIDNLLRMENNPEVKYMILLGEVGGTEEYKVIDAVKNGQIKKPIIAWCIGTIAKHFSSGVQFGHAGASANADAETAAAKNTAMAEAGIFVPESFNDLPNKIKEVYAKLKAEGVITDITEPALKTVPTVRRAKEFICTISDDRGDEATYAGYPISSVATPETGFGIGDVISLLWFKKRYPKWATEYIETVIKT…
3300026280_26	ACLa	Ga0209017_100109502	5-542	IFSKDTQAIIYGFQVNPIQRMLDFDYACGRTTPSVAAIIDTESDGLHKAFFGKKEILIPIYKDLKRAAIKHPKADVLINFASFRSAFESTMEALDISTINTVVVIAEGVPERKARIMAQYAKKLGKMIIGPATVGGIKAGCFKIGNTAGTYENIIESKLYRPGHVGFVSKSGGLSNECYNIIARNTDGLYEGIAIGGDAYPGSTLLEHILRYEAIPEVKMIAALGEIGGTEEWKIVDALKEGKIKKPLVIWVTGTCAKMFPTEVQFGHAGAKANSDLETADAKNKALKEAGAIVPDSFEDYGKKIKETYEDLVKKGVIIPTKDFEVPTLPLDYNQLMKEGKLRKATTFITTISNDNKEELEYLNIPISKIVESGIGIGGVIGLLWFKRELPEFARKFIE…
3300014208_35	ACLa	Ga0172379_1000118543	6-548	NQDAELFTKETQAIIYGNQTAAVSRMLDFDYACGRKTPSVAAIVDPGKEGFHKAFFGKKEILLPVHPSIASAAAAHPKADAFINFASFRSAYASTMEALNTPSLRTVTVIAEGMPERRAREIAATAKKLGKWVIGPSTVGAIKAGCFKIGNAAGTYENIVESKLHRPGSVGFVSKSGGLSNECYNIIARATDGLYEGVAIGGDAWPGSSLLDHILRYERIPEVKIIAALGELGGTGEIELVEALKAGRIKKPLVIWVTGTCAKMFPSGVQFGHAGAKAGSELETAHAKNDALRKAGAVVPESFDDYAEKLHEAYERLVKKGAIKPAQDVPAPALPMDFAQAVKEGRVRKPTTFIATISNDRKEELEYNNVPITRVINEGLGIGGVIGLLWFKKELPAYA…
3300006083_6	ACLa	Ga0081762_10019051	2-535	SRLFTRDTQAIFWNNNKSAIQRMLDYDYVIGRETPSVAAIVAPTSSAKFEKFFWGPGEIMVDIFRTTAEAAAAHPNADVLLNFASFRTAYDVTMEAIAIEGQFRVIMVTAEGIPERLARTMNQAARDAGVTVIGPATVGAIAPGAFKIANIGGTIENIVNSKLHRAGSAGLVTRSGGLFNELCNIISLNADGIAEGVAIGGDRFVGSVFIDNLLRMESNPDVKYMILLGEVGGTEEYKVIEAVKSGKITKPIIAWCIGTIAKHFSSGVQFGHAGASANAEAETAEAKNRAMAEAGIHVPESFNDLPRVINEVYTKLYNEGTILEIDEPEVRSIPKVRRPKQFICTISDDRGEEATYAGFPISSVATPDTGKSIGDVVALLWFKKVYPKWATDFIETVIK…
3300026546_14	ACLa	Ga0256913_100005825	4-530	LYTRDTQAIFWNNNKTAIQRMLDYDYTIKREKPSVAAIVAPTSSNKFDKFFYGADEVMIPLYKTTAEAKAAHPEADVLLNFASFRTAYDVTMDALEIGGFSSMMITAEGIPERLARTMNAKARELGVTVIGPATVGAITPGAFKVANIGGTIDNIINSKLHRAGSCGLVTRSGGLFNELSNIISINADGIAEGVAIGGDRFVGSVFIDNLLRMESNPEVKYMILLGEVGGTEEYKVIEAVKSGKITKPIIAWCIGTIAKYYDSGVQFGHAGASANGEMETAEYKNNAMAEAGIHVPATFNDLPAKIKEVYESLNLDPIPEPEMNTLPKVRRSKQFICTISDDRGEEATYAGFPISSVATPDTGKGIGDVISLLWFKKQYPKWATEFIETVIKTVADHGP…
3300025838_17	ACLa	Ga0208872_100014510	2-549	SILANRDTRAVIIGGVAGLNAARRMAQFDFLINRPLTVEAFVYPPEEGQQKEIYRGGELNNVTVYATLQKALDENPLINTALIYIGASRAYQSAKEALDARGIKLVTMITEGVPEKDAKRIRKYALEKGKIFNGPSSIGIMSAGECRLGVIGGEYKNLKLCNLYRPGSFGVITKSGGLSNEAMWLCAQNGNGITSAVAIGGDSYPGTDFVTYLQMFENDPETKAVVIVGEVGGTLEEEAAEWLGAEKRRIRVIAAIGGTCQDVLPQGMKFGHAGAKEGKKGLGSARSKINALREAGAVVPDTFGGLSKAIKQVYLELQASGIIKPEPELDEKLLPELPPSVQEIMKQGEVIVEPLIRTTISDDRGEEPRYVGYAASELCEKGYGIEDVIALLWNKKLPS…
3300025788_5	ACLa	Ga0208873_10000529	2-549	SILANRDTRAVIIGGVAGLNAARRMAQFDFLINRPLTVEAFVYPPEEGQQKEIYRGGELNNVTVYATLQKALDENPLINTALIYIGASRAYQSAKEALDARGIKLVTMITEGVPEKDAKRIRKYALEKGKIFNGPSSIGIMSAGECRLGVIGGEYKNLKLCNLYRPGSFGVITKSGGLSNEAMWLCAQNGNGITSAVAIGGDSYPGTDFVTYLQMFENDPETKAVVIVGEVGGTLEEEAAEWLGAEKRRIRVIAAIGGTCQDVLPQGMKFGHAGAKEGKKGLGSARSKINALREAGAVVPDTFGGLSKAIKQVYLELQASGIIKPEPELDEKLLPELPPSVQEIMKQGEVIVEPLIRTTISDDRGEEPRYVGYAASELCEKGYGIEDVIALLWNKKLPS…
3300017532_49	ACLa	Ga0185302_1000009668	2-549	SILANRDTRAVIIGGIAGLNAARRMAQFDFLINRPLTVEAFVYPPEEGQHKEIYRGGELNNVTVYASLDKALEENPQINTVLIYIGASRAYQSAKEALDARGIKLVTMITEGVPEKDAKWLRKYAIEKGKIFNGPSSIGIMSAGECRLGVIGGEYKNLKLCNLYRPGSFGVITKSGGLSNEAMWLCAQNGDGITSAVAIGGDSYPGTDFVTYLQMFENDPETKAVVIVGEVGGTLEEEAAEWFGAEKRRIKLIAAIGGTCQDVLPQGMKFGHAGAKEGKKGLGSARSKINALREAGAVVPDTFGGLSKAIKQVYLELQAAGIIKPEPELDEKLLPELPPSVQEIMKQGDVIVEPLIRTTISDDRGEEPRYVGYAASELCEKGYGIEDVIGLLWNKKLPT…
3300006612_3	ACLa	Ga0101558_102181310	2-489	SRLFTKETQAIFWNNNKSAIQRMLDYDYVIGRETPSVAAIVAPTSSAKFEKFFWGPGEIMVDIFRTTAEAAAAHPNADVLLNFASFRTAYDVTMEAIAIEGQFRVIMVTAEGIPERLARTMNQAARDAGVTVIGPATVGAIAPGAFKIANIGGTIENIVNSKLHRAGSAGLVTRSGGLFNELCNIISLNADGIAEGVAIGGDRFVGSVFIDNLLRMESNPDVKYMILLGEVGGTEEYKVIEAVKSGKITKPIIAWCIGTIAKHFSSGVQFGHAGASANAEAETAEAKNRAMAEAGIHVPESFNDLPRVINEVYTKLYNEGTILEIDEPEVRSIPKVRRPKQFICTISDDRGEEATYAGFPISSVATPDTGKSIGDVVALLWFKKVYPKWATDFIETVIK…
3300021135_7	ACLa	Ga0214247_100006330	2-549	SILANRDTRAVIIGGVAGLNAAKRMAQFDFLINRPLTVEAFVYPPEEGQQKEIYRGGELNNVTVYASLTKALEENPQINTALIYIGASRAYQSAIEALDSKGIKLVTMITEGVPEKDAKRLRKHALEVGKTINGPSSIGIMSAGECRLGVIGGEFKNLKLCNLYRPGSFGVITKSGGLSNEAMWLCAQNGNGITSAVAIGGDSYPGTDFVTYLQMFENDPETKAVVIVGEVGGTLEEEAAEWYGAEKRRIKLIAAIGGTCQDVLPQGMKFGHAGAKEGKKGLGSARSKINALREAGALVPDTFGGLSKAIKQVYLELQATGVIQPEPELDEKLLPELPPSVQEIMKQGEVIVEPLIRTTISDDRGEEPRYVGYAASELCEKGYGIEDVIGLLWNKKLPT…
3300007771_12	ACLa	Ga0105700_10059593	2-535	SRLFTRDTQAIFWNNNKSAIQRMLDYDYVIGRETPSVAAIVAPTSSAKFEKFFWGPGEIMVDIFRTTAEAAAAHPNADVLLNFASFRTAYDVTMEAIAIEGQFRVIMVTAEGIPERLARTMNQAARDAGVTVIGPATVGAIAPGAFKIANIGGTIENIVNSKLHRAGSAGLVTRSGGLFNELCNIISLNADGIAEGVAIGGDRFVGSVFIDNLLRMESNPDVKYMILLGEVGGTEEYKVIEAVKSGKITKPIIAWCIGTIAKHFSSGVQFGHAGASANAEAETAEAKNRAMAEAGIHVPESFNDLPRVINEVYTKLYNEGTILEIAEPEVRSIPKVRRPKQFICTISDDRGEEATYAGFPISSVATPDTGKSIGDVVALLWFKKVYPKWATDFIETVIK…
3300028399_21	ACLa	Ga0256830_10001788	1-543	MSIITNKETRVVIQGGPAGVSAAKRMAEFCHLSQIPFNVSAFVFPPGAGKTNEIAFGSSLVSVPIFKTVAEATEAFPEINTSLIYIAPNRAFAGTMEALEAPNIKLVSMITEGVPEKDAKKLRIEAEKRGKVFNGPSSIGVISAGESRLGVIGGSYDNLMLCKLHRQGSFGVITKSGGLSNEIMWICSQFADGITTAIGIGGDTYPGSDFVTYLEKFEEDPQTKVVVMVGEMGGDLEEKAAAWYGEKKRRIKLIAVVSGYCQEQLPKGMKFGHAGAKEGLHGEGSARSKAEALMKAGAIVPATFGGLGPAIKAAYEEILASGALAEREEITPRNLPRTVEQAMQDGDVFVEPLVKSSICDDRGEEPLYGGYAASELIDKGYQIPHVIGLLWDKRLVTPV…
3300013133_52	ACLa	Ga0172362_100452211	4-514	GGVAGLNAARRMAQFDFLVNRPLTVQAFVYPPEEGQQKEIYRGGELKNVPVYSSLEEALAENPGINTALIYIGANRAYTAAKEALEASSIKLVSMITEGVPEKDAKRLRKLAHAHGKLFNGPSSIGIMSAGECRLGVIGGEFKNLKLCNLYRSGSFGVITKSGGLSNEAMWLCAQNGNGVTTAVAIGGDAYPGTDFVTYLEMFENDPETKAVVIVGEVGGTLEEEAAEWLAAKPRRIRLIATIGGTCQEVLPQGMKFGHAGAKEGKKGLGSARSKMNALREAGALVPETFGGLSKCIKQVYEELLADGSIQPEPEIDEALLPELPPKVQEVMKQGEVIVEPLIRTTISDDRGEEPRYVGYAASELCEKGYGIEDVVSLLWNKKLPTREESEIIKRIIMI…
3300022181_60	ACLa	Ga0228535_1000015671	3-535	ALFTKDTQAIFWNNNASAIQRMLDYDYVINRAKPSVAAIVAPTSGNKFEKFFYGPEEIMVPVFRNTKDAAAAFPNADVLLNFASFRTAYDVTMEALELNGQFKTIMVTAEGIPERMARKMNVAAREAGVIVIGPATVGGIAPGAFKIANVGGTIENIINSKLHRAGSCGLVTRSGGLFNELSNIISINADGIAEGVAIGGDRFVGSVFIDNLLRMENNPQVKYMVLLGEVGGTEEYKVIEAVKSGKIKKPIIAWCIGTIAKHFSSGVQFGHAGASANADAETAAAKNAAMAEAGIYVPASFNDLPAKIAEVYGKLRAEGVIGEIEEPELRTVPKVRRKKEFICTISDDRGDEATYAGYPISSVATPETGFGIGDVISLLWFKKRYPKWATDYLETVLKT…
3300025940_26	ACLa	Ga0207691_100001823	1-544	MSILANKDTRVVIQGGQAGVNAARRMAEFCYLIKRPLNVEAFVYPPDAGKTNEIPYGSGLIAIPVYKTVAEATKNHSTINTTLVYIGADRAMKGGMEALDDPHIKVVSMITEGVPEKDAKLLGAHARKLGKVFNGPSSIGIISAGACRLGVIGGAFDNLVLSKLYREGSFGVITKSGGLSNEIIWICSQFADGITTAIGIGGDAYPGTDYVSYLEMFESDLQTKAVVIVGEMGGDLEERAAEWYGAKKRRIKLIGVVSGFCQESLPKGMKFGHAGAKEGMKGEGSARSKSDALKKSGALVPPTFGALGPAIKETYQELLKSGQVKEPVEPTVLPKLPKSIEEAMKADEVMVAPLIRTTISDDRGDEPCYDGYPASELINKGYEIPHVIGLLWDKRLISK…
3300026484_6	ACLa	Ga0256837_100030010	2-534	SKLFTKDTQAIFWNNNKTAIQRMLDYDYVIKREKPSVAAIVAPTSSNKFEKFFWGADEVMVPVYKSTAEAKAAQPQADVLLNFASFRTAYDVTMEALNLGGFKTIMITAEGIPERLARGMNAKARELGVTVIGPATVGAIAPGAFKIANIGGTIENIVNSKLHRAGSCGLVTRSGGLFNELSNIIAINADGIAEGVAIGGDRFVGSVFIDNLLRMEENPDVKYMVLLGEVGGTEEYKVIEAVKSGKIKKPIIAWCIGTIAKYYDSGVQFGHAGASANDDRETAEAKNRAMKEAGIHVPASFNDLPEVINGVYKELHAEGIIKDIEEPAINTIPAYRRPKQFICTISDDRGEEATYAGFPISSVALPSTGKGIGDVISLLWFKKQYPKWATDFIETVIKT…
3300028398_49	ACLa	Ga0256833_10002514	1-546	MARPDYILFDRDTKAIFWNLNRNAIQRMLDYDYLVGRSPSIVAIVAPTQSRKFEKFFYGTQEIMIPIYRSTTEAAQAHPEADVLVNFASFRTAYDVTVEALNIPTIRTIAITAEGIPERLARDMAARAKKEGKWIIGPATVGGIAAGAFRIGNAGGTLQNIVKSKLHRPGSCGLVTRSGGLFNELSNIIARNADGIVEGIAIGGDRFPGSDFLDHLLRFQKNPQVKYMIMLGEVGGELEYKVAEAIKRGDITKPVIAWCIGTIAKHFGGEVQFGHAGAKAGADRETADAKNRALKEAGAIVPDSFNDFPEVIRSVYEELKAKGEIGEIEEPEVPPIPEDYDKARKAGKVRRPTHFICTISDDRGEEATYCGVPISEVVEKGYSIADVIGLLWFKRKFPQ…
3300027800_45	ACLa	Ga0209800_100000052	2-535	SALYTKETQAIFWNNNKSAIQRMLDYDFVIGRKTPSVAAIVAPTTDDKFEKFFWGGDEIMISLYKNTKDAAEACPNADVLLNFGSFRTAYDVTMEAIALGGQFKSIMVTAEGIPERMARKMNQAARDAGIIVIGPATVGGIAPGAFKIANIGGTIENIINSKLHRAGSCGLVTRSGGLFNELSNIVAINADGIAEGVAIGGDRFVGSVFIDNLLRMESNPQVKYMVLLGEVGGTEEYKVIEAVKSGKIKKPIIAWCIGTIAKHFSSGVQFGHAGASANADAETAAAKNKAMEEAGIYVPTSFNDLPLKIKEVYTKLKAEGVIGEIEEPVLKTLPPVRKAKNFICTISDDRGDEATYCGYPISAVATPDTGFGIGDVMSLLWFKKRYPKWATEFIETVVK…
3300028581_33	ACLa	Ga0247840_1000013089	2-549	SILANKDTRAVIIGGIAGLNAARRMAQFDFLINRPLTVQAFVYPPEEGQQKEIYRGGELNNVTVYSSLEKALEENPQINTALIYIGASRAYQSAKEALDAKGIKLVTMITEGVPEKDAKRLRKHAIDSGKIFNGPSSIGIMSAGECRLGVIGGEFKNLKLCNLYRPGSFGVITKSGGLSNEAMWLCAQNGNGITSAVAIGGDSYPGTDFVTYLNMFENDPDTKAVVIIGEVGGTLEEEAAEWLGKEIRRIKLIASIGGTCQDVLPQGMKFGHAGAKEGKKGLGSARSKINALREAGAVVPDTFGGLSKAIKQVYLELKASGVIKPEPELDEKLLPQLPPSVQEVMKQGDIIVEPLIRTTISDDRGEEPRYVGYAASELCEKGYGIEDVIGLLWNKKLPS…
3300012916_3	ACLa	Ga0157310_100011727	1-492	MSILANKDTRVVIQGGQAGVNAARRMAEFCYLIKRPLNVEAFVYPPDAGKTNEIPYGSGLIAIPVYKTVAEATKNHSTINTTLVYIGADRAMKGGMEALDDPHIKVVSMITEGVPEKDAKLLGAHARKLGKVFNGPSSIGIISAGACRLGVIGGAFDNLVLSKLYREGSFGVITKSGGLSNEIIWICSQFADGITTAIGIGGDAYPGTDYVSYLEMFESDLQTKAVVIVGEMGGDLEERAAEWYGAKKRRIKLIGVVSGFCQESLPKGMKFGHAGAKEGMKGEGSARSKSDALKKSGALVPPTFGALGPAIKETYQELLKSGQVKEPVEPTVLPKLPKSIEEAMKADEVMVAPLIRTTISDDRGDEPCYDGYPASELINKGYEIPHVIGLLWDKRLISK…
3300013123_41	ACLa	Ga0172368_100080467	2-549	SILANKDTRAVIIGGVAGVNAAKRMAQFDYLINRPLTAQAFVYPPEAGQQKEIFRGGELKNVTVYSSLAPALSEHPEINTALIYLGASRATQAAIEALESPNIKLVSMITEGVPEKDAKRLKKLAQKHGKMLNGPSSIGVMSAGECRLGVIGGEYKNLKLCNLYKPGSFGVLTKSGGLSNEAMWLCAQNGDGITSAVAIGGDAYPGTDFVTYLEMFEKDPATKAVVLVGEVGGNLEEEAAEWLAAEPRRIRLIAAIGGTCQEVLPQGMKFGHAGAKEGKKGAGSARSKMNALREAGALVPDTFGGLSKAIKQVYEELLASGAIKPESEIDEALLPELPPSVQEVMRQGEVVVEPLIRTTISDDRGEEPRYAGYAASELCSKGYGIEDVIGLLWGKKLPT…
3300021128_1	ACLa	Ga0214176_100002028	2-549	SILANRDTRAVIIGGVAGLNAAKRMAQFDFLINRPLTVEAFVYPPEEGQQKEIYRGGELNNVTVYASLTKALEENPQINTALIYIGASRAYQSAIEALDSKGIKLVTMITEGVPEKDAKRLRKHALEVGKTINGPSSIGIMSAGECRLGVIGGEFKNLKLCNLYRPGSFGVITKSGGLSNEAMWLCAQNGNGITSAVAIGGDSYPGTDFVTYLQMFENDPETKAVVIVGEVGGTLEEEAAEWYGAEKRRIKLIAAIGGTCQDVLPQGMKFGHAGAKEGKKGLGSARSKINALREAGALVPDTFGGLSKAIKQVYLELQATGVIQPEPELDEKLLPELPPSVQEIMKQGEVIVEPLIRTTISDDRGEEPRYVGYAASELCEKGYGIEDVIGLLWNKKLPT…
3300025649_20	ACLa	Ga0208279_100077618	2-549	SILANKDTKVVIIGGVAGVNAAKRMAQFDFLVNRSLSVQAFVYPPEEGQQKEIYRGGELNNISVYSTLKDALQENPQINTALIYLGASRAAQSAKEALESENITLVSMITEGVPEKDAKKLRALAINMGKMFNGPSSIGIMSAGECRLGVIGGEFKNLKLCNLYRAGSFGVLTKSGGLSNEAMWLCAQNGNGVTSAVAIGGDSYPGTDFVTYLEMFEKDPETKAVVMVGEVGGTLEEEAADWLGAEKRRIRLIAAIGGTCQEVLPQGMKFGHAGAKEGKKGLGSARSKINALREAGAVVPDTFGGLSKAIKQVYEELIANGSIKPEADIDEALLPALPPKVQEIMKQGDVIVEPLIRTTISDDRGEEPRYVGYAASELCEKGYGIEDVLALLWNKKLPS…
3300022882_7	ACLa	Ga0222626_100039718	2-549	SILANKDTKVVIIGGVAGVNAAKRMAQFDFLVNRSLSVQAFVYPPEEGQQKEIYRGGELNNISVYSTLKDALQENPQINTALIYLGASRAAQSAKEALESENITLVSMITEGVPEKDAKKLRALAINMGKMFNGPSSIGIMSAGECRLGVIGGEFKNLKLCNLYRAGSFGVLTKSGGLSNEAMWLCAQNGNGVTSAVAIGGDSYPGTDFVTYLEMFEKDPETKAVVMVGEVGGTLEEEAADWLGAEKRRIRLIAAIGGTCQEVLPQGMKFGHAGAKEGKKGLGSARSKINALREAGAVVPDTFGGLSKAIKQVYEELIANGSIKPEADIDEALLPALPPKVQEIMKQGDVIVEPLIRTTISDDRGEEPRYVGYAASELCEKGYGIEDVLALLWNKKLPS…
3300023241_6	ACLa	Ga0222657_100031812	2-549	SILANKDTKVVIIGGVAGVNAAKRMAQFDFLVNRSLSVQAFVYPPEEGQQKEIYRGGELNNISVYSTLKDALQENPQINTALIYLGASRAAQSAKEALESENITLVSMITEGVPEKDAKKLRALAINMGKMFNGPSSIGIMSAGECRLGVIGGEFKNLKLCNLYRAGSFGVLTKSGGLSNEAMWLCAQNGNGVTSAVAIGGDSYPGTDFVTYLEMFEKDPETKAVVMVGEVGGTLEEEAADWLGAEKRRIRLIAAIGGTCQEVLPQGMKFGHAGAKEGKKGLGSARSKINALREAGAVVPDTFGGLSKAIKQVYEELIANGSIKPEADIDEALLPALPPKVQEIMKQGDVIVEPLIRTTISDDRGEEPRYVGYAASELCEKGYGIEDVLALLWNKKLPS…
3300001580_57	ACLa	Draft_100300452	3-534	QLFTKDTQAIFWNNNTTAIQRMLDYDYTIQRKTPSVAAIVAPTSGSKFEKFFWGADEIMVPLYKNTEEAKAAQPQADVLLNFASFRTAYDVTMEALNIGGFNTIMITAEGIPERLARKMNVVAREKNVTVIGPATVGAIAPGAFKIANIGGTIENIISSKLHRAGSCGLVTRSGGLFNELSNIIAINADGIAEGVAIGGDRFVGSVFIDNLLRMQENPEVKYMLLLGEVGGTEEYKVIEAVKSGKITKPIIAWCIGTIAKYYDSGVQFGHAGASANAEAETAEAKNKAMAEVGMFVPESFNDLPNKIAEVYNDLKTKGMIGDIAEPQMNTVPKVRKSKQFICTISDDRGDEATYAGFPISSLATPDTGKGIGDVVSLLWFKKQYPKWATDFIETVIKTV…
3300021133_2	ACLa	Ga0214175_100007730	2-549	SILANRDTRAVIIGGVAGLNAAKRMAQFDFLINRPLTVEAFVYPPEEGQQKEIYRGGELNNVTVYASLTKALEENPQINTALIYIGASRAYQSAIEALDSKGIKLVTMITEGVPEKDAKRLRKHALEVGKTINGPSSIGIMSAGECRLGVIGGEFKNLKLCNLYRPGSFGVITKSGGLSNEAMWLCAQNGNGITSAVAIGGDSYPGTDFVTYLQMFENDPETKAVVIVGEVGGTLEEEAAEWYGAEKRRIKLIAAIGGTCQDVLPQGMKFGHAGAKEGKKGLGSARSKINALREAGALVPDTFGGLSKAIKQVYLELQATGVIQPEPELDEKLLPELPPSVQEIMKQGEVIVEPLIRTTISDDRGEEPRYVGYAASELCEKGYGIEDVIGLLWNKKLPT…
3300027909_47	ACLb	Ga0209382_100541921	3-398	KVLEGPGMGLMKKWGIHVPNYVVVTSADELAKLGQANDWMKHSKLVVKAHEALGSRFKLGLVKVGLDVNAAIAATKEMIGRKVGSITVSQVIVSEMIPHKEEYYCAVKSTREGSEILVANCGGIEVESNWDRVKRLCLDVGQQPAPEALEKLAKDAGFSGPLLKKMADFAGKMFTCFDNEDAQYLEVNPVVIRESDGELVALDAVTLLDGDAKFRHPDWNFQFAAEFGRAYSKDEMEVMTVDSKIKGSVKFIEIPGGDTAMLPAGGGASVYYSDAVVARGGKLANYAEYSGDPPDWAVEVLTEKVCSLPGIRNIIVGGAIANFTDVKKTFGGIINGFRKAKADGKLKNVRIWVRRGGPREKEGLDAMRALKDEGFDINVFDRNTPLTDIVDKALHK
3300005466_14	ACLb	Ga0070685_100003823	3-398	KVLEGPGMGLMKKWGITVPHYVVVTSVDELTRLGQANEWLKKSKLVVKAHEALGSRFKLGLVKVDLDLPAAEAATKEMIGRQVGSITVSQVIVSEMIPHKEEYYCAVKSTREGTDVLVANCGGIEVESNWDRVKRLALEVGQRPAAEAFEKLAKDAGFTGVLVKKMADFAGKMFACFDNEDAQYLEVNPVVLREQDSELIALDAVTLLDGDAKFRHPDWNFAFAAEFGRAYSRHEMEVMAVDSKIKGSVKFIEIPGGDTAMLPAGGGASVYYSDAVVARGGKLANYAEYSGDPPDWAVEVLTDKVCSLPGIKNIIVGGAIANFTDVKKTFGGIINGFRKAQSEGKLKGVKIWVRRGGPREKEGLDAMRALKNEGFDINVFDRNTPLTDIVDMALKK
3300026484_8	ACLb	Ga0256837_10002952	1-445	MAQKAIREYDAKSILARHWDKYFPDFTYSYETVMVQNGSELKEAAKTNTWLNEKMLVAKPDMLFGKRGKNNLVLFRDVKPGDVTLEKAASWIDEKSSTEQKVYFSFDGDTPTGEPSVDKLTHFVVEPFTPHEQSEEYYVSATCVGDNDVIYMSAEGGMEVEEGWDEKVTEVAFPITATEEEIAEKIRANVPADVKEEDKVNFAEFCIGFFKAYRELNFAYLEINPFVMQGNKIELLDMVAKLDDTAGFMMVDEWGDIEYPTAFGMEAKSPEVEAIEEADAKTGASLKLTLLKPEARVWTMVAGGGASVVYADTIADMAGIEDLANYGEYSGGPTTGETKFYAETLLDLMTREKDAEGRGKVMIIGGAIANFTDVAKTFTGIIQAFENYADKMKEVDLKI…
3300028624_17	ACLb	Ga0302246_100110010	1-419	MAQKGIREYEGKRILFDGLAKHIPSFKGRSAKLALVRPDTDPKRLVKDHPWLLKEKLVAKPDQLFGKRGKHGLLSLNKDWKDTWAWIAERMNKTVTVGKTTGELNTFLIEPFTPHHEDSEEFYVAIKAFRENDTIYLSNKGGIYVEENWEKVKETAVPILSSVDEVKLNMPDFGKRKSQVEEFVRALHKVYAEGNFTYLEINPFTFHGDEIVPLDLVARVDDTAAFECVKVWGDLEFPSSFGQKLTKEEQFIRSVDEKTGASLKLTMLNPDGRVWNMVAGGGASVIYADTVCDLGFSGELANYGEYSGDPSEEDTYQYARTVLDLMTRKKDPRGKVLIIGGGIANFTDVAKTFKGIIRALKEYQKKLIEGKVKIYVRRGGPNYKEGLANMRKLGDTLGV…
3300027471_1	ACLb	Ga0209995_100003728	3-396	KVLEGPGMGLMKKWGIHVPNYVVVTSADELAKLGQANDWMKHSKLVVKAHEALGSRFKLGLVKVGLDVNAAIAATKEMIGRQVGSITVSQVIVSEMIPHKEEYYCAVKSTREGSEILVANCGGIEVESNWDRVKRLCLDVGQQPAPEALEKLAKDAGFSGPLLKKMADFAGKMFTCFDNEDAQYLEVNPVVIRESDGELVALDAVTLLDGDAKFRHPDWNFQFAAEFGRAYSKDEMEVMTVDSKIKGSVKFIEIPGGDTAMLPAGGGASVYYSDAVVARGGKLANYAEYSGDPPDWAVEVLTEKVCSLPGIRNIIVGGAIANFTDVKKTFGGIINGFRKAKADGKLKNVRIWVRRGGPREKEGLDAMRALKDEGFDINVFDRNTPLTDIVDKAL
3300022871_5	ACLb	Ga0222628_100024212	3-397	KILEGPAMKLFDKWGIPVPNYVVIMDPERLLQLGEANKWLRDSKLVVKAHEAIGGRFKLGLVKIGLNLEEAYEAAKEMIGRKIETAEIRQVIVAEMLEHDAEYYLSIAGNRDGAELLLSQKGGVDIEDNWDTVKRLQIPLDVTPSIEDLTETAKSAGFEGEVAERVAKIASRLILCFDNEDAQSIEINPLVIRKSDMRFAALDAVMNVDWDARFRHADWDFKPVSEIGRPFTEAEQQIMEIDARIKGSVKFVEVPGGEIALLTAGGGASVFYSDAVVARGGTIANYAEYSGDPSDWAVEALTETICQLPNIKHIIVGGAIANFTDVKATFGGIINGFRASKANGYLDGVKIWVRRGGPNENQGLAAIKKLADEGFDIHVYDRTMPMTDIVDLALK
3300020709_4	ACLb	Ga0214233_10000434	1-438	MAQRAIREYDGKAIFSKHWEKYFSGFHYGFKSVLVTSGAELKAKAEEHGFEWLKQQPLVAKPDMLFGKRGKNDLVLFRTNKPGDVTLADAAAWIDAKMANTTTLLTGQHGQLTHFIVEPFTPHSQEQEYYISATTVGEDDVLYMSAEGGMEVEEGWDEKVNEVHIPINMSDADMQHAVKANIPSDITAANRESFASFAIQFFKFYRDQNFAYLEINPIVMLDNNEMAILDLVARLDDTAGFMMRDAWGDIEYPTAFGMEDQSPEEKAVAEADAKSGASLKLTILNPLGRIWTMVAGGGASVVYADTIADLSGNVSDLANYGEYSGGPTTGETKFYADTLFDLMTRHKDPKGLDKILIIGGAIANFTDVAKTFTGIIQSFEEYAEKLKAHNTRIYVRRGG…
3300022838_8	ACLb	Ga0222681_10009488	3-397	KILEGPAMKLFDKWGIPVPNYVVIMDPERLLQLGEANKWLRDSKLVVKAHEAIGGRFKLGLVKIGLNLEEAYEAAKEMIGRKIETAEIRQVIVAEMLEHDAEYYLSIAGNRDGAELLLSQKGGVDIEDNWDTVKRLQIPLDVTPSIEDLTETAKSAGFEGEVAERVAKIASRLILCFDNEDAQSIEINPLVIRKSDMRFAALDAVMNVDWDARFRHADWDFKPVSEIGRPFTEAEQQIMEIDARIKGSVKFVEVPGGEIALLTAGGGASVFYSDAVVARGGTIANYAEYSGDPSDWAVEALTETICQLPNIKHIIVGGAIANFTDVKATFGGIINGFRASKANGYLDGVKIWVRRGGPNENQGLAAIKKLADEGFDIHVYDRTMPMTDIVDLALK
3300021126_3	ACLb	Ga0214187_100000480	15-411	AKILEGPAMKLFNKWGIPVPNYVVIMDPNRLEQLGEANKWLRESKLVVKAHEAIGGRFKLGLVKLGLNLDEALKAAKEMIGREIGTSVVRQVIVAEMLDHDEEYYISIAGNRDGAEILLSNKGGVDIEEHWDTVKRLFIPLDETPSIEHITEVALEAGFIGEIAERVAKIISRLILCFDVEDAQSIEINPLVIRKSDMRFAALDAVMNVDWDARFRHADWDFKPVSEIGRPFTEAEQQIMDIDARIKGSVKLVEVPGGNIALLTAGGGASVFYSDAVVARGGSIANYAEYSGDPPDWAVEALTETICMLPDIKHIIVGGAIANFTDVKATFNGIINGFRESKSKGYLENVKIWVRRGGPNENQGLAAMKKLQEEGFDIHVYDRSMPMTDIVDLALNS
3300028553_25	ACLb	Ga0247839_100024988	3-398	KILEGPAMKLFNKWGIPVPNYVVIMDPDRLAQLGEANKWLRESKLVVKAHEAIGGRFKLGLVKLGLNLDEAYAAAKEMIGRQIGTSVVRQVIIAEMLDHDEEYYLSIAGNRDGSELLLSNKGGVDIEDNWDTVKRLAISLDETPTIEHITEAALEAGFTGEVAERVAKIASRLILCFDNEDAQSIEINPLVIRKSDMRFAALDAVMNVDWDARFRHADWDFKPVSEIGRSYTEAEQQIMDIDARIKGSVKLVEVPGGNIALLTAGGGASVFYSDAVVARGGSIANYAEYSGDPPDWAVEALTETICRLPDIKHIIVGGAIANFTDVKATFNGIINGFRESKSKGYLENVQIWVRRGGPNENQGLAAMKKLQEEGFDIHVYDRSMPMTDIVDLALNS
3300025420_3	ACLb	Ga0208111_100001927	15-411	AKILEGPAMKLFNKWGIPVPNYVVIMDPNRLEQLGEANKWLRESKLVVKAHEAIGGRFKLGLVKLGLNLDEALKAAKEMIGREIGTSVVRQVIVAEMLDHDEEYYISIAGNRDGAEILLSNKGGVDIEEHWDTVKRLFIPLDETPSIEHITEVALEAGFIGEIAERVAKIISRLILCFDVEDAQSIEINPLVIRKSDMRFAALDAVMNVDWDARFRHADWDFKPVSEIGRPFTEAEQQIMDIDARIKGSVKLVEVPGGNIALLTAGGGASVFYSDAVVARGGSIANYAEYSGDPPDWAVEALTETICMLPDIKHIIVGGAIANFTDVKATFNGIINGFRESKSKGYLENVKIWVRRGGPNENQGLAAMKKLQEEGFDIHVYDRSMPMTDIVDLALNS
3300020697_3	ACLb	Ga0214230_100004185	1-438	MAQRAIREYDGKAIFSKHWEKYFSGFHYGFKSVLVTSGAELKAKAEEHGFEWLKQQPLVAKPDMLFGKRGKNDLVLFRTNKPGDVTLADAAAWIDAKMANTTTLLTGQHGQLTHFIVEPFTPHSQEQEYYISATTVGEDDVLYMSAEGGMEVEEGWDEKVNEVHIPINMSDADMQHAVKANIPSDITAANRESFASFAIQFFKFYRDQNFAYLEINPIVMLDNNEMAILDLVARLDDTAGFMMRDAWGDIEYPTAFGMEDQSPEEKAVAEADAKSGASLKLTILNPLGRIWTMVAGGGASVVYADTIADLSGNVSDLANYGEYSGGPTTGETKFYADTLFDLMTRHKDPKGLDKILIIGGAIANFTDVAKTFTGIIQSFEEYAEKLKAHNTRIYVRRGG…
3300022859_8	ACLb	Ga0222672_10012562	3-397	KILEGPAMKLFDKWGIPVPNYVVIMDPERLLQLGEANKWLRDSKLVVKAHEAIGGRFKLGLVKIGLNLEEAYEAAKEMIGRKIETAEIRQVIVAEMLEHDAEYYLSIAGNRDGAELLLSQKGGVDIEDNWDTVKRLQIPLDVTPSIEDLTETAKSAGFEGEVAERVAKIASRLILCFDNEDAQSIEINPLVIRKSDMRFAALDAVMNVDWDARFRHADWDFKPVSEIGRPFTEAEQQIMEIDARIKGSVKFVEVPGGEIALLTAGGGASVFYSDAVVARGGTIANYAEYSGDPSDWAVEALTETICQLPNIKHIIVGGAIANFTDVKATFGGIINGFRASKANGYLDGVKIWVRRGGPNENQGLAAIKKLADEGFDIHVYDRTMPMTDIVDLALK
3300022864_8	ACLb	Ga0222665_100043312	3-397	KILEGPAMKLFDKWGIPVPNYVVIMDPERLLQLGEANKWLRDSKLVVKAHEAIGGRFKLGLVKIGLNLEEAYEAAKEMIGRKIETAEIRQVIVAEMLEHDAEYYLSIAGNRDGAELLLSQKGGVDIEDNWDTVKRLQIPLDVTPSIEDLTETAKSAGFEGEVAERVAKIASRLILCFDNEDAQSIEINPLVIRKSDMRFAALDAVMNVDWDARFRHADWDFKPVSEIGRPFTEAEQQIMEIDARIKGSVKFVEVPGGEIALLTAGGGASVFYSDAVVARGGTIANYAEYSGDPSDWAVEALTETICQLPNIKHIIVGGAIANFTDVKATFGGIINGFRASKANGYLDGVKIWVRRGGPNENQGLAAIKKLADEGFDIHVYDRTMPMTDIVDLALK
3300000792_9	ACLb	BS_KBA_SWE02_21mDRAFT_100027654	3-396	KVLEGPGMGLLRKWGILTPNYVVVNSNEEFEELSKVNDWLQKSKLVVKAHEALGSRFKLGLVKVGLDLAASKAAVKEMLGKQVESVTIREVIVSEAIDHKEEYYASVKSTREGVDVMVTTYGGIEVEENWEKVKKLSVDIGESPSDAQLSSLAKDAGFSGDTATKMAEFLKKLYICFDNEDAQYVEINPVVQNSSGDLVALDAVTLLDGDAKFRHKDWTFPFAAEFGRAYTKNEEEVMAVDAKVKGSVKLIEIPGGNIAMLPAGGGASVYYSDAVVARGGKLANYAEYSGDPPDWAVEVLTEKVCSLPNIKHIIVGGAIANFTDVKKTFGGIINAFRKAKGEGKLNGVKIWVRRGGPNELQGLAAMRALEDEGFDIHVFDRTTPLTDIVDMAMA
3300026488_11	ACLb	Ga0256838_1000008132	1-432	MAQRAIREYDAKRILARNWKDYFGDEFEYDFKSVLITPETDLDKVPEEHPWVLETPLVAKPDMLFGKRGKLGLVLYKINKPGDVTWEDVKKWIKEKMGQEIEIKGVKGKLTHFIVEPFVPHEQDEEYYVAMSMGDEADKIYMSAFGGIDVEENWDKVVEVNIPPLATDEEAAKLIEENVPAEIKDKKTYAEFVKRLYKYFKDLHFSYLEINPIVIKGNKVYPLDMVARLDDTAQFVAGRKWGDITFPAGFGRELTPEEKYIKELDEKSGASLKLTILNPEGRVWLLIAGGGASVVYADTVADMGFVEELANYGEYSGNPSRTETREYVKTLFDLMTREKHKSGKPKILLIGGAIANFTDVAKTFDGIIDAMKEYADKLKEVGVKIYVRRGGPNYEVGLA…
3300000164_15	ACLb	SI39no09_200mDRAFT_10033341	6-305	GDDDVIYMSAEGGIAIEENWDAKVTEVAFPITATEEEIASAIRANVPADVADKDKKAFAEFCIGFFKAYRELNFAYLEINPFVMQGNKIELLDMVAKLDDTAGFMMVDQWGDVEYPTAFGMEAKSPEVEAIEEADAKTGASLKLTLLKPEARVWTMVAGGGASVVYADTIADMAGIEDLANYGEYSGGPTTGETKFYAETLLDLMTREPDAAGRGKVMIIGGAIANFTDVAKTFTGIIQAFEVYADKMKAVDLKIYVRRGGPNYEKGLKDIKEAADRLGLYIEVYGPETHVTDIVRMALE
3300020734_5	ACLb	Ga0214235_10000134	1-438	MAQRAIREYDGKAIFSKHWEKYFSGFHYGFKSVLVTSGAELKAKAEEHGFEWLKQQPLVAKPDMLFGKRGKNDLVLFRTNKPGDVTLADAAAWIDAKMANTTTLLTGQHGQLTHFIVEPFTPHSQEQEYYISATTVGEDDVLYMSAEGGMEVEEGWDEKVNEVHIPINMSDADMQHAVKANIPSDITAANRESFASFAIQFFKFYRDQNFAYLEINPIVMLDNNEMAILDLVARLDDTAGFMMRDAWGDIEYPTAFGMEDQSPEEKAVAEADAKSGASLKLTILNPLGRIWTMVAGGGASVVYADTIADLSGNVSDLANYGEYSGGPTTGETKFYADTLFDLMTRHKDPKGLDKILIIGGAIANFTDVAKTFTGIIQSFEEYAEKLKAHNTRIYVRRGG…
3300005512_25	ACLb	Ga0074648_100014917	3-398	KILEGSAMKFFNKWGIPVPNYVVVMDPNRLAQLGEANKWLRESKLVVKAHEAIGGRFKLGLVKIGLNLEEAVEAAREMIGKKVGTAEIRQVIVAEMLDHDAEYYISMAGNPDGAELLLSAKGGVDIEDNWDTVKRIPIGIDETPSIEELTKLAKSAGFDDNEIAERVAKIASRLILCYDNEDAQSIEINPLVIRKSDMRFAALDAVMNVDWDARFRHADWDFKPVSEIGRPFTEAEQQIMEIDSRIKGSVKFVEVPGGEVALLTAGGGASVFYADAVVARGGTIANYAEYSGAPPDWAVEALTETLCQLPNIKHIIVGGAIANFTDVKATFGGIINGLRQSKANGFLKGVKIWVRRGGPNETEGLAAISKLKDEGFDIHVYDRNMPMTDIVDLALK
3300022868_7	ACLb	Ga0222697_100023513	3-397	KILEGPAMKLFDKWGIPVPNYVVIMDPERLLQLGEANKWLRDSKLVVKAHEAIGGRFKLGLVKIGLNLEEAYEAAKEMIGRKIETAEIRQVIVAEMLEHDAEYYLSIAGNRDGAELLLSQKGGVDIEDNWDTVKRLQIPLDVTPSIEDLTETAKSAGFEGEVAERVAKIASRLILCFDNEDAQSIEINPLVIRKSDMRFAALDAVMNVDWDARFRHADWDFKPVSEIGRPFTEAEQQIMEIDARIKGSVKFVEVPGGEIALLTAGGGASVFYSDAVVARGGTIANYAEYSGDPSDWAVEALTETICQLPNIKHIIVGGAIANFTDVKATFGGIINGFRASKANGYLDGVKIWVRRGGPNENQGLAAIKKLADEGFDIHVYDRTMPMTDIVDLALK
3300027867_10	ACLb	Ga0209167_100085433	3-398	KVLEGPGMGLLSKWGMAVPHYVVITAAEQLDRLSQANPWLRDSKLVAKAHEAIGSRMKLGLVKVGLGLEGAKDAAQEILGRDIQGTRISQVIVSEMIDHEKEYYIAVKSVREGAELLMADIGGIEVEAHWDRVKRSPIELGNDPTLKEMEDLAREAGFKGPLAGQMAEFAIKLFQCYDQEDGSYLEINPLVVHKRTGALVALDAVTMVDADARFRHPDWNFTFASEFGRPYTNDERAMMEIDSRIKGSVKFIEIPGGDTALLPAGGGASVYYADAVVNLSGKIANYAEYSGDPPDWAVEALTEKVCRLPGIKRIIVGGAIANFTNVKKTFAGIINGFRKAKAEGRLDDVEIWVRRGGPFEKEGLAAMKALANEGFNIHVFDRYTPLTDIVDYALKG
3300021142_12	ACLb	Ga0214192_10008313	3-398	KILEGPAMKLFNKWGIPVPNYVVIMDPNRLEQLGEANKWLRESKLVVKAHEAIGGRFKLGLVKLGLNLDQALEAAKEMIGREIGTSVVRQVIVAEMLDHDEEYYVSIAGNRDGAELLLSHKGGVDIEENWDTVKRLFIPLDETPSIERITEAALEAGFVGEIAERVAKITSRLILCFDNEDAQSIEINPLVIRKSDMRFAALDAVMNVDWDARFRHADWDFKPVSEIGRPFTEAEQQIMDIDARIKGSVKLVEVPGGNIALLTAGGGASVFYSDAVVARGGSIANYAEYSGDPPDWAVEALTETICRLPNIKHIIVGGAIANFTDVKATFNGIINGFRESKSKGYLENVKIWVRRGGPNENQGLASMKKLQEEGFDIHVYDRSMPMTDIVDLALNS
3300023292_2	ACLb	Ga0222694_100008417	3-397	KILEGPAMKLFDKWGIPVPNYVVIMDPERLLQLGEANKWLRDSKLVVKAHEAIGGRFKLGLVKIGLNLEEAYEAAKEMIGRKIETAEIRQVIVAEMLEHDAEYYLSIAGNRDGAELLLSQKGGVDIEDNWDTVKRLQIPLDVTPSIEDLTETAKSAGFEGEVAERVAKIASRLILCFDNEDAQSIEINPLVIRKSDMRFAALDAVMNVDWDARFRHADWDFKPVSEIGRPFTEAEQQIMEIDARIKGSVKFVEVPGGEIALLTAGGGASVFYSDAVVARGGTIANYAEYSGDPSDWAVEALTETICQLPNIKHIIVGGAIANFTDVKATFGGIINGFRASKANGYLDGVKIWVRRGGPNENQGLAAIKKLADEGFDIHVYDRTMPMTDIVDLALK
3300017434_18	ACLb	Ga0185313_1000003112	3-398	KVLEGPGMGLMKKWGLLVPNYAVVMSVDELTRLGEANEWLKQSKLVVKAHEAMGSRFKLGLVKVNLDLAGAKAAAQAMLGQQVGSITVTQVIVSEMIPHKDEYYVAVKSTRDGAEVLMANCGGIEVESHWDRVKTLLVEIGATPSSQALEKLAGDAGFTGDRTKKMAAFAGKLFTCFDNEDAQYLEVNPVVARQSDGEWMALDAVTLLDGDAKFRHPDWNFPFAAEFGRAYTKHELDVMAVDGKIKGSVKFIEIPGGDVAMLPAGGGASVYYSDAVVARGGKLANYAEYSGDPPDWAVEALTDKVCSLPGIKHIIVGGAIANFTDVKKTFGGIIAGFRKAKEDGKLQGVTIWVRRGGPREKEGLEAMKALREEGFDIHVYDRHTPLTNIVDMALEH
3300027815_41	ACLb	Ga0209726_100176153	1-443	MAQKAIREFDAKSILAKHWDKYFPNFTYAYETVMVQNGTELSKAAKEKKWLKEKALVAKPDMLFGKRGKNGLVLFRDSKPGDVSLAKAASWIDEKSSSNQSVYFSFHGDTPSGDAKVDMLTHFIVEPFTPHSQEEEYYISATCVGDNDVLYMSAEGGMEVEENWDKVIEVSFPITATEEEIEDKIRKNIPKDVAKDDKEAFAEFAIGFFRAYRELNFAYLEINPFVLQGKKVELLDMVAKLDDTAGFMMKDEWGNVDFPTSFGMEEKSPEVLAIEDADSKSGASLKLTILKPEARVWTMVAGGGASVVYADTIADLAGIEDLANYGEYSGGPTTSETKFYAETILDLMTRGKDAKGRDKVLIIGGAIANFTDVAKTFTGIIQAFDNYADKMKEVGIKIY…
3300025522_6	ACLb	Ga0208371_10007933	1-443	MAQKAIREFDAKSILAKHWDKYFPNFTYAYETVMVQNGTELSKAAKEKKWLKEKALVAKPDMLFGKRGKNGLVLFRDSKPGDVSLAKAASWIDEKSSSNQSVYFSFHGDTPSGDAKVDMLTHFIVEPFTPHSQEEEYYISATCVGDNDVLYMSAEGGMEVEENWDKVIEVSFPITATEEEIEDKIRKNIPKDVAKDDKEAFAEFAIGFFRAYRELNFAYLEINPFVLQGKKVELLDMVAKLDDTAGFMMKDEWGNVDFPTSFGMEEKSPEVLAIEDADSKSGASLKLTILKPEARVWTMVAGGGASVVYADTIADLAGIEDLANYGEYSGGPTTSETKFYAETILDLMTRGKDVKGRDKVLIIGGAIANFTDVAKTFTGIIQAFDNYADKMKEVGIKIY…
3300022834_6	ACLb	Ga0222656_100023717	3-397	KILEGPAMKLFDKWGIPVPNYVVIMDPERLLQLGEANKWLRDSKLVVKAHEAIGGRFKLGLVKIGLNLEEAYEAAKEMIGRKIETAEIRQVIVAEMLEHDAEYYLSIAGNRDGAELLLSQKGGVDIEDNWDTVKRLQIPLDVTPSIEDLTETAKSAGFEGEVAERVAKIASRLILCFDNEDAQSIEINPLVIRKSDMRFAALDAVMNVDWDARFRHADWDFKPVSEIGRPFTEAEQQIMEIDARIKGSVKFVEVPGGEIALLTAGGGASVFYSDAVVARGGTIANYAEYSGDPSDWAVEALTETICQLPNIKHIIVGGAIANFTDVKATFGGIINGFRASKANGYLDGVKIWVRRGGPNENQGLAAIKKLADEGFDIHVYDRTMPMTDIVDLALK
3300000568_21	ACLb	Draft_1066842713	1-437	MAQRGICEYDGKAIFSKHWGKYFSGFHYGFRSVSVSSGDELRAKANDHGFEWLKQVPLVAKPDMLFGKRGKNNLVLYKTKKAGDVTLEDAAAWIDEKISYKTILLSGQKGTLNRFIVEPFTPHREDQEYYISATTVGEDDVLYLSAEGGMEVEEGWEKKVNEVIIPIMMDEANISHLIRANVPEGIPAENKERFITFAEQFYTFYRDMNFAYLEINPIVMIGNDMHILDLVARLDDTAGFMMKDAWCEAAFPTAFGMEDQSVEEKAIAEADAKSGASLKLTILNPMGRIWTMVAGGGASVVYADTIADLSGNVSDLANYGEYSGGPTTDETRFYAETVLDLMTRHKDPKGRDKILIIGGAIANFTDVAKTFTGIIQALEVYADKMKAIGTRIYVRRGGP…
3300020695_3	ACLb	Ga0214190_100001331	15-411	AKILEGPAMKLFNKWGIPVPNYVVIMDPNRLEQLGEANKWLRESKLVVKAHEAIGGRFKLGLVKLGLNLDEALKAAKEMIGREIGTSVVRQVIVAEMLDHDEEYYISIAGNRDGAEILLSNKGGVDIEEHWDTVKRLFIPLDETPSIEHITEVALEAGFIGEIAERVAKIISRLILCFDVEDAQSIEINPLVIRKSDMRFAALDAVMNVDWDARFRHADWDFKPVSEIGRPFTEAEQQIMDIDARIKGSVKLVEVPGGNIALLTAGGGASVFYSDAVVARGGSIANYAEYSGDPPDWAVEALTETICMLPDIKHIIVGGAIANFTDVKATFNGIINGFRESKSKGYLENVKIWVRRGGPNENQGLAAMKKLQEEGFDIHVYDRSMPMTDIVDLALNS
3300026484_12	ACLb	Ga0256837_10006561	1-432	MAQRAIREYDAKRILARNWKDYFGDEFEYDFKSVLITPETDLDKVPEEHPWVLETPLVAKPDMLFGKRGKLGLVLYKINKPGDVTWEDVKKWIKEKMGQEIEIKGVKGKLTHFIVEPFVPHEQDEEYYVAMSMGDEADKIYMSAFGGIDVEENWDKVVEVNIPPLATDEEAAKLIEENVPAEIKDKKTYAEFVKRLYKYFKDLHFSYLEINPIVIKGNKVYPLDMVARLDDTAQFVAGRKWGDITFPAGFGRELTPEEKYIKELDEKSGASLKLTILNPEGRVWLLIAGGGASVVYADTVADMGFVEELANYGEYSGNPSRTETREYVKTLFDLMTREKHKSGKPKILLIGGAIANFTDVAKTFDGIIDAMKEYADKLKEVGVKIYVRRGGPNYEVGLA…
3300027617_1	ACLb	Ga0210002_10000966	3-398	KVLEGPGMGLMKKWGIHVPNYVVVTSADELAKLGQANDWMKHSKLVVKAHEALGSRFKLGLVKVGLDVNAAIAATKEMIGRQVGSITVSQVIVSEMIPHKEEYYCAVKSTREGSEILVANCGGIEVESNWDRVKRLCLDVGQQPAPEALEKLAKDAGFSGPLLKKMADFAGKMFTCFDNEDAQYLEVNPVVIRESDGELVALDAVTLLDGDAKFRHPDWNFQFAAEFGRAYSKDEMEVMTVDSKIKGSVKFIEIPGGDTAMLPAGGGASVYYSDAVVARGGKLANYAEYSGDPPDWAVEVLTEKVCSLPGIRNIIVGGAIANFTDVKKTFGGIINGFRKAKADGKLKNVRIWVRRGGPREKEGLDAMRALKDEGFDINVFDRNTPLTDIVDKALHK
3300025395_5	ACLb	Ga0208109_1000020123	3-398	KILEGPAMKLFNKWGIPVPNYVVIMDPNRLEQLGEANKWLRESKLVVKAHEAIGGRFKLGLVKLGLNLEQALEAAKEMIGREIGTSVVRQVIVAEMLDHDEEYYVSMAGNRDGAELLLSNKGGVDIEENWDTVKRLFIPLDETPSIERITEAALEAGFVGEIAERVAKITSRLILCFDNEDAQSIEINPLVIRKSDMRFAALDAVMNVDWDARFRHADWDFKPVSEIGRPFTEAEQQIMDIDARIKGSVKLVEVPGGNIALLTAGGGASVFYSDAVVARGGSIANYAEYSGDPPDWAVEALTETICRLPDIKHIIVGGAIANFTDVKATFNGIINGFRESKSKGYLENVKIWVRRGGPNENQGLASMKKLQEEGFDIHVYDRSMPMTDIVDLALNS
3300005529_67	ACLb	Ga0070741_1000258235	3-398	KVLEGPGMGLMKKWGISVPNYVVVTSVDELAKLGQANDWLKKSKLVVKAHEALGSRFKLGLVKVGLDLHGAEAAAKEMLGRQVGNLTVSQVIVSEMIPHKDEYYAAVKSTREGADILVANCGGVEVESNWERVKRLSVEVGTTPPRDALDKLAKEAGFTGDLAKKVADFAGKLFACFDNEDAQYLEVNPVVVRESDGELVALDAVTLLDGDAKFRHPDWNFQFAAEFGRPYTKNELEVMAVDAKIKGSVKFIEIPGGDTAMLPAGGGASVYYSDAVVARGGKLANYAEYSGDPPDWAVEVLTEKVCSLPGIKNIIVGGAIANFTDVKKTFGGIIAGFRKAKAEGKLNGVKIWVRRGGPREKEGLDAMRALKDEGFDIHVFDRHTPLTDIVDMALQK
3300029233_1	ACLb	Ga0168116_100003319	3-398	KVLEGPGMGLMKKWGISVPNYVVVTSVDELTRLGQANEWLKKSKLVAKAHEALGSRFKLGLVKIDLDFKAAEAATKEMIGRQVGSITVTQVIVSEMIPHKEEYYCAVKSTREGSEILVANCGGIEVESNWERVKRLCLEIGQAPSPESLEKLSKEAGFGGPLTKKMAEFAGKMFACFDSEDAQYLEVNPVVLRAADEELVALDAVTLLDGDAKFRHPDWNFAFAAEFGRAYSKQELEVMAVDSKIKGSVKFIEIPGGDTAMLPAGGGASVYYSDAVVARGGKLANYAEYSGDPPDWAVEVLTEKVCSLPGIRNIIVGGAIANFTDVKKTFGGIINGFRKAKSEGKLKSVKIWVRRGGPREKEGLDAMRALKEEGFDINVFDRNTPLTDIVDKALQA
3300027717_4	ACLb	Ga0209998_100002226	3-398	KVLEGPGMGLMKKWGIHVPNYVVVTSADELAKLGQANDWMKHSKLVVKAHEALGSRFKLGLVKVGLDVNAAIAATKEMIGRKVGSITVSQVIVSEMIPHKEEYYCAVKSTREGSEILVANCGGIEVESNWDRVKRLCLDVGQQPAPEALEKLAKDAGFSGPLLKKMADFAGKMFTCFDNEDAQYLEVNPVVIRESDGELVALDAVTLLDGDAKFRHPDWNFQFAAEFGRAYSKDEMEVMTVDSKIKGSVKFIEIPGGDTAMLPAGGGASVYYSDAVVARGGKLANYAEYSGDPPDWAVEVLTEKVCSLPGIRNIIVGGAIANFTDVKKTFGGIINGFRKAKADGKLKNVRIWVRRGGPREKEGLDAMRALKDEGFDINVFDRNTPLTDIVDKALHK
3300027800_49	ACLb	Ga0209800_100049015	1-437	MAQRAIREYDGKAIFSKHWEKYFSGFHYGFKSVLVTNGDELRACAQKHGFEWLKQEALVAKPDMLFGKRGKNDLVLFKTNKPGDVTLEEAAKWIDEKISHETTLLSGQHGTLTHFIVEPFTPHSQDQEYYISATTVGEDDVLYLSAEGGMEVEEGWEEKVNEVTIPITMDDANIAHLIRANVPAGIPAENKERFITFAEQFYKFYRDLNFAYLEINPIVMIGNDMHILDLVARLDDTAGFMMGESWCGAEFPTAFGMEDQSPEEKAIAEADSKSGASLKLTILNPMGRIWTMVAGGGASVVYADTIADLSGNVADLANYGEYSGGPTTGETKFYADTVLDLMTRHKDPKGRDKILIIGGAIANFTDVAKTFTGIIQSFETYADRMKEHNTRIYVRRGGP…
3300021120_3	ACLb	Ga0214188_10001130	15-411	AKILEGPAMKLFNKWGIPVPNYVVIMDPNRLEQLGEANKWLRESKLVVKAHEAIGGRFKLGLVKLGLNLDEALKAAKEMIGREIGTSVVRQVIVAEMLDHDEEYYISIAGNRDGAEILLSNKGGVDIEEHWDTVKRLFIPLDETPSIEHITEVALEAGFIGEIAERVAKIISRLILCFDVEDAQSIEINPLVIRKSDMRFAALDAVMNVDWDARFRHADWDFKPVSEIGRPFTEAEQQIMDIDARIKGSVKLVEVPGGNIALLTAGGGASVFYSDAVVARGGSIANYAEYSGDPPDWAVEALTETICMLPDIKHIIVGGAIANFTDVKATFNGIINGFRESKSKGYLENVKIWVRRGGPNENQGLAAMKKLQEEGFDIHVYDRSMPMTDIVDLALNS
3300023256_3	ACLb	Ga0222703_100006119	3-397	KILEGPAMKLFDKWGIPVPNYVVIMDPERLLQLGEANKWLRDSKLVVKAHEAIGGRFKLGLVKIGLNLEEAYEAAKEMIGRKIETAEIRQVIVAEMLEHDAEYYLSIAGNRDGAELLLSQKGGVDIEDNWDTVKRLQIPLDVTPSIEDLTETAKSAGFEGEVAERVAKIASRLILCFDNEDAQSIEINPLVIRKSDMRFAALDAVMNVDWDARFRHADWDFKPVSEIGRPFTEAEQQIMEIDARIKGSVKFVEVPGGEIALLTAGGGASVFYSDAVVARGGTIANYAEYSGDPSDWAVEALTETICQLPNIKHIIVGGAIANFTDVKATFGGIINGFRASKANGYLDGVKIWVRRGGPNENQGLAAIKKLADEGFDIHVYDRTMPMTDIVDLALK
3300005512_36	ACLb	Ga0074648_100030750	3-397	KILEGPAMKLFNKWGIPVPNYVVIMDPERLLQLGEANKWLRDSKLVVKAHEAIGGRFKLGLVKIDLNLEEAYEAAKEMLGRQIGTAEIRQVIVAEMLEHDAEYYVSIAGNRDGAELLLSNKGGIDIEDNWDTVKRLQIPLDVTPTIEDLTKIASSAGFEGEVAERVAKIASRLILCFDNEDAQSIEINPLVIRNSDMRFAALDAVMNVDWDARFRHADWDFKPVSEIGRPFTEAEQQIMEIDARIKGSVKFVEVPGGEIALLTAGGGASVFYSDAVVARGGTIANYAEYSGDPSDWAVEALTETICQLPNIKHIIVGGAIANFTDVKATFGGIINGFRASKANGYLEGVKIWVRRGGPNENQGLAAIKKLADEGFDIHVYDRTMPMTDIVDLALK
3300000503_7	ACLb	M750CN_10017956	3-398	KILEGPAMKLFNKWGIPVPNYVVIMDPERLELLGEANKWLRESKLVVKAHEAIGGRFKLGLVKIGLNLEEAIEASKEMLGTKVGTAEIRQVIIAEMLEHDEEYYASIIGNKDGAELLISKHGGVDIEDNWDSVKRIQVPLDEAPTIEALTELAKGAGFEGEIAERVGKICSRLILCFDNEDAQSIEINPLVIRKSDMRFAALDAVMNIDYDARFRHADWDFKPVSEIGRPFTEAEQQIMEIDSRIKGSVKFVEVPGGEVALLTAGGGASVFYADAVVARGGTIANYAEYSGAPADWAVEALTETLCALPNIKHIIVGGAIANFTDVKTTFSGIINGFRESKDKGYLEGVKIWVRRGGPNEAQGLAAIKELQNEGFDIHVYDRTMPMTDIVDLAMKS
3300020691_2	ACLb	Ga0214240_10001729	15-411	AKILEGPAMKLFNKWGIPVPNYVVIMDPNRLEQLGEANKWLRESKLVVKAHEAIGGRFKLGLVKLGLNLDEALKAAKEMIGREIGTSVVRQVIVAEMLDHDEEYYISIAGNRDGAEILLSNKGGVDIEEHWDTVKRLFIPLDETPSIEHITEVALEAGFIGEIAERVAKIISRLILCFDVEDAQSIEINPLVIRKSDMRFAALDAVMNVDWDARFRHADWDFKPVSEIGRPFTEAEQQIMDIDARIKGSVKLVEVPGGNIALLTAGGGASVFYSDAVVARGGSIANYAEYSGDPPDWAVEALTETICMLPDIKHIIVGGAIANFTDVKATFNGIINGFRESKSKGYLENVKIWVRRGGPNENQGLAAMKKLQEEGFDIHVYDRSMPMTDIVDLALNS
3300025561_5	ACLb	Ga0210119_100012115	1-444	MAQKAIREYDAKSILAKHWDKYFPDFTYAYETVMVQNGSELAEAAKTNTWLNEKALVAKPDMLFGKRGKNGLVLFKDAKPGDVSLAKAISWIDEKSSSEQSVYFSFDGDTPTGEPSVDMLTHFVVEPFTPHSQEEEYYISATCVGDDDMLYMSAEGGMEVEEGWEEKVTEVAFKITDTEEEIAERIRANVPADVAEKDKAAFAEFAIGFFKAYRELNFAYLEINPFVMQGNKIELLDMVAKLDDTAGFMMVDQWGDVEYPTAFGMEEKSPEVLAVEEADAKTGASLKLTLLKPEARIWTMVAGGGASVVYADTIADLAGIEDLANYGEYSGGPTTGETKFYAETLFDLMTREKDAQGRDKILIIGGAIANFTDVAKTFTGIIQAFEEYADKLKEVGVKI…
3300025648_9	ACLb	Ga0208507_100004126	15-411	AKILEGPAMKLFNKWGIPVPNYVVIMDPNRLEQLGEANKWLRESKLVVKAHEAIGGRFKLGLVKLGLNLDEALKAAKEMIGREIGTSVVRQVIVAEMLDHDEEYYISIAGNRDGAEILLSNKGGVDIEEHWDTVKRLFIPLDETPSIEHITEVALEAGFIGEIAERVAKIISRLILCFDVEDAQSIEINPLVIRKSDMRFAALDAVMNVDWDARFRHADWDFKPVSEIGRPFTEAEQQIMDIDARIKGSVKLVEVPGGNIALLTAGGGASVFYSDAVVARGGSIANYAEYSGDPPDWAVEALTETICMLPDIKHIIVGGAIANFTDVKATFNGIINGFRESKSKGYLENVKIWVRRGGPNENQGLAAMKKLQEEGFDIHVYDRSMPMTDIVDLALNS
3300025420_4	ACLb	Ga0208111_100005110	3-398	KILEGPAMKLFNKWGIPVPNYVVIMDPNRLEQLGEANKWLRESKLVVKAHEAIGGRFKLGLVKLGLNLEQALEAAKEMIGREIGTSVVRQVIVAEMLDHDEEYYVSMAGNRDGAELLLSNKGGVDIEENWDTVKRLFIPLDETPSIERITEAALEAGFVGEIAERVAKITSRLILCFDNEDAQSIEINPLVIRKSDMRFAALDAVMNVDWDARFRHADWDFKPVSEIGRPFTEAEQQIMDIDARIKGSVKLVEVPGGNIALLTAGGGASVFYSDAVVARGGSIANYAEYSGDPPDWAVEALTETICRLPDIKHIIVGGAIANFTDVKATFNGIINGFRESKSKGYLENVKIWVRRGGPNENQGLASMKKLQEEGFDIHVYDRSMPMTDIVDLALNS
3300020688_2	ACLb	Ga0214239_10002031	15-411	AKILEGPAMKLFNKWGIPVPNYVVIMDPNRLEQLGEANKWLRESKLVVKAHEAIGGRFKLGLVKLGLNLDEALKAAKEMIGREIGTSVVRQVIVAEMLDHDEEYYISIAGNRDGAEILLSNKGGVDIEEHWDTVKRLFIPLDETPSIEHITEVALEAGFIGEIAERVAKIISRLILCFDVEDAQSIEINPLVIRKSDMRFAALDAVMNVDWDARFRHADWDFKPVSEIGRPFTEAEQQIMDIDARIKGSVKLVEVPGGNIALLTAGGGASVFYSDAVVARGGSIANYAEYSGDPPDWAVEALTETICMLPDIKHIIVGGAIANFTDVKATFNGIINGFRESKSKGYLENVKIWVRRGGPNENQGLAAMKKLQEEGFDIHVYDRSMPMTDIVDLALNS
3300023233_7	ACLb	Ga0222696_100022425	3-397	KILEGPAMKLFDKWGIPVPNYVVIMDPERLLQLGEANKWLRDSKLVVKAHEAIGGRFKLGLVKIGLNLEEAYEAAKEMIGRKIETAEIRQVIVAEMLEHDAEYYLSIAGNRDGAELLLSQKGGVDIEDNWDTVKRLQIPLDVTPSIEDLTETAKSAGFEGEVAERVAKIASRLILCFDNEDAQSIEINPLVIRKSDMRFAALDAVMNVDWDARFRHADWDFKPVSEIGRPFTEAEQQIMEIDARIKGSVKFVEVPGGEIALLTAGGGASVFYSDAVVARGGTIANYAEYSGDPSDWAVEALTETICQLPNIKHIIVGGAIANFTDVKATFGGIINGFRASKANGYLDGVKIWVRRGGPNENQGLAAIKKLADEGFDIHVYDRTMPMTDIVDLALK
3300027386_28	ACLb	Ga0209021_100073122	3-397	KVLEGPGMGLLRKWGLQTPNYAVVGSSEELEQLAQANDWLTKSSLVVKAHEALGSRFKLGLVKVGLDLKEAKAAAKEMLGRTVGTLTIREVIVSEAVDHSEEYYVAVKSTRDGADVMVANCGGVEVESNWDRVKRCPVVVGDTPTDKALEALAKEAGFTGDLVPQVADFARKLFLCFDNEDAQYLEINPVVRNAAGELVALDAVTLLDGDAKFRHPDWTFPFAAEFGRAYTTNEEEVMAVDSKVKGSVKLIEIPGGDTAMLPAGGGASVYYSDAVVARGGKLANYAEYSGDPPDWAVEVLTDKVCSLPGIKNIIVGGAIANFTDVKKTFGGIINAFRKAKTEGKLDGVRIWVRRGGPNEKQGLAAMTALKDEGFDIEVFDRRTPLTDIVDMALAK
3300023231_5	ACLb	Ga0222689_100018512	3-397	KILEGPAMKLFDKWGIPVPNYVVIMDPERLLQLGEANKWLRDSKLVVKAHEAIGGRFKLGLVKIGLNLEEAYEAAKEMIGRKIETAEIRQVIVAEMLEHDAEYYLSIAGNRDGAELLLSQKGGVDIEDNWDTVKRLQIPLDVTPSIEDLTETAKSAGFEGEVAERVAKIASRLILCFDNEDAQSIEINPLVIRKSDMRFAALDAVMNVDWDARFRHADWDFKPVSEIGRPFTEAEQQIMEIDARIKGSVKFVEVPGGEIALLTAGGGASVFYSDAVVARGGTIANYAEYSGDPSDWAVEALTETICQLPNIKHIIVGGAIANFTDVKATFGGIINGFRASKANGYLDGVKIWVRRGGPNENQGLAAIKKLADEGFDIHVYDRTMPMTDIVDLALK
3300000503_6	ACLb	M750CN_10004303	3-398	KILEGSAMKFFNKWGIPVPNYVVVMDPNRLAQLGEANKWLRESKLVVKAHEAIGGRFKLGLVKLGLNLEEAVEASREMIGRKIGTAEIRQVIVAEMLDHDEEYYVSIAGNPDGAELLLSSKGGVDIEDNWDTVQRIHIPIDETPSLEALTDLATKAGFGDQEIAERVAKIASRLILCYDNEDAQSIEINPLVIRKSDMRFAALDAVMNVDWDARFRHPDWDFKPVSEIGRPFTEAEQQIMDIDSRIKGSVKFVEVPGGEVALLTAGGGASVFYADAVVARGGSIANYAEYSGAPPDWAVEALTETLCQLPNIKHIIVGGAIANFTDVKATFGGIINGLRESKANGYLDGVKIWVRRGGPNESEGLAAISKLKDEGFDIHVYDRNIPMTDIVDMAMN
3300009156_33	ACLb	Ga0111538_10000052100	3-397	KVLEGPGMGLMKKWGIVVPNYVVVTSVDELNKLGEVNDWLKKAKLVVKAHEALGSRFKLGLVKVGLDLNGAIAAAKEMLGRQVGSITVTQVIVSEMIAHKEEYYVSVKSTREGADVLIANCGGIEVESNWDRVKNLPVEVGGKPTSDALEKLAKDAGFSGGLIKKIADFAGKMFACFDGEDAQYLEVNPVVARESDGELVALDAVTLLDADSKFRHPDWNFQFAAEFGRAYSKNEMEVMGVDSKIKGSVKFIEIPGGDTAMLPAGGGASVYYSDAVVARGGKLANYAEYSGDPPDWAVEVLTDKVCSLPGIKNVIVGGAIANFTDVKKTFGGIINGFRKAKSEGKLKGVKIWVRRGGPREKEGLDAMRALRDEGFDIHVFDRHTPLTDIVDKALQ
3300027852_46	ACLb	Ga0209345_1000032627	1-442	MAQKAIREYDGKALFSKQWENYFSGFHYGFKSVLVTSGAELLEISKQHGFEWLKQEPLVAKPDMLFGKRGKNDLVLFKTNKPGDVTVEEAAKWIDEKMAHSTTLLSGQHGTLTHFVVEPFTPHTQEQEYYISATTVGEDDVLYMSAEGGMEVEEGWDEKVNEVAISITMSDADMEHAVKANIPTDIPAKNREAFASFAIQFFKFYRDMNFAYLEINPIVMLENNNMAILDLVARLDDTAGFMMADTWGDIEYPTAFGMEDQSPEEKAIADADSKSGASLKLTVLNPMGRIWTMVAGGGASVVYADTIADFAEANGGSVKDLANYGEYSGGPTTGETKFYADTVIDLMTRHKDPKGRDKILIIGGAIANFTDVAKTFTGIIQSFEENAEKMKAHNTKVYV…
3300025586_24	ACLb	Ga0207996_100117117	3-397	KILEGPAMKLFDKWGIPVPNYVVIMDPERLLQLGEANKWLRDSKLVVKAHEAIGGRFKLGLVKIGLNLEEAYEAAKEMIGRKIETAEIRQVIVAEMLEHDAEYYLSIAGNRDGAELLLSQKGGVDIEDNWDTVKRLQIPLDVTPSIEDLTETAKSAGFEGEVAERVAKIASRLILCFDNEDAQSIEINPLVIRKSDMRFAALDAVMNVDWDARFRHADWDFKPVSEIGRPFTEAEQQIMEIDARIKGSVKFVEVPGGEIALLTAGGGASVFYSDAVVARGGTIANYAEYSGDPSDWAVEALTETICQLPNIKHIIVGGAIANFTDVKATFGGIINGFRASKANGYLDGVKIWVRRGGPNENQGLAAIKKLADEGFDIHVYDRTMPMTDIVDLALK
3300025395_2	ACLb	Ga0208109_100001175	15-411	AKILEGPAMKLFNKWGIPVPNYVVIMDPNRLEQLGEANKWLRESKLVVKAHEAIGGRFKLGLVKLGLNLDEALKAAKEMIGREIGTSVVRQVIVAEMLDHDEEYYISIAGNRDGAEILLSNKGGVDIEEHWDTVKRLFIPLDETPSIEHITEVALEAGFIGEIAERVAKIISRLILCFDVEDAQSIEINPLVIRKSDMRFAALDAVMNVDWDARFRHADWDFKPVSEIGRPFTEAEQQIMDIDARIKGSVKLVEVPGGNIALLTAGGGASVFYSDAVVARGGSIANYAEYSGDPPDWAVEALTETICMLPDIKHIIVGGAIANFTDVKATFNGIINGFRESKSKGYLENVKIWVRRGGPNENQGLAAMKKLQEEGFDIHVYDRSMPMTDIVDLALNS
3300022884_9	ACLb	Ga0222701_100019112	3-397	KILEGPAMKLFDKWGIPVPNYVVIMDPERLLQLGEANKWLRDSKLVVKAHEAIGGRFKLGLVKIGLNLEEAYEAAKEMIGRKIETAEIRQVIVAEMLEHDAEYYLSIAGNRDGAELLLSQKGGVDIEDNWDTVKRLQIPLDVTPSIEDLTETAKSAGFEGEVAERVAKIASRLILCFDNEDAQSIEINPLVIRKSDMRFAALDAVMNVDWDARFRHADWDFKPVSEIGRPFTEAEQQIMEIDARIKGSVKFVEVPGGEIALLTAGGGASVFYSDAVVARGGTIANYAEYSGDPSDWAVEALTETICQLPNIKHIIVGGAIANFTDVKATFGGIINGFRASKANGYLDGVKIWVRRGGPNENQGLAAIKKLADEGFDIHVYDRTMPMTDIVDLALK
3300027863_128	ACLb	Ga0207433_1000052882	1-436	MAQRAIREYDGKAIFSKQWEKYFSGFHYGFKSVLVTSGEELKNKANEHGFEWLKQEPLVAKPDMLFGKRGKNNLVLFKDQKPGDVGLEVAAKWIDEKCAHATTLLTGQHGVLTHFIVEPFTPHSQDQEYYISATTVGEDDVLYMSAEGGMEVEENWDKVIEVKVPITLGEAEIEHLIKANIPVAIPAENKARFTSFAIQFFKFYRDMNFAYLEINPIVMVGNDMHILDLVARLDDTAGYLMSDEWGDVEYPTAFGMEDLSPEEKAIAEADSKSGASLKLTILNPMGRIWTMVAGGGASVVYADTIADLSGNVADLANYGEYSGGPTTGETKFYAETVLDLMTRHADPKGRGKILIIGGAIANFTDVAKTFTGIIQAFENYADKMKAVGTKIYVRRGGPN…
3300022860_8	ACLb	Ga0222698_100015917	3-397	KILEGPAMKLFDKWGIPVPNYVVIMDPERLLQLGEANKWLRDSKLVVKAHEAIGGRFKLGLVKIGLNLEEAYEAAKEMIGRKIETAEIRQVIVAEMLEHDAEYYLSIAGNRDGAELLLSQKGGVDIEDNWDTVKRLQIPLDVTPSIEDLTETAKSAGFEGEVAERVAKIASRLILCFDNEDAQSIEINPLVIRKSDMRFAALDAVMNVDWDARFRHADWDFKPVSEIGRPFTEAEQQIMEIDARIKGSVKFVEVPGGEIALLTAGGGASVFYSDAVVARGGTIANYAEYSGDPSDWAVEALTETICQLPNIKHIIVGGAIANFTDVKATFGGIINGFRASKANGYLDGVKIWVRRGGPNENQGLAAIKKLADEGFDIHVYDRTMPMTDIVDLALK
3300028601_52	ACLb	Ga0265295_10027742	1-444	MAQKAIREYDAKSILAKHWDQYFPNFTYAYETVMVQNGSELKEAAKEKAWLNEKRLVAKPDMLFGKRGKNGLVLFRDQKPGDVTLEKAAAWIDEKAKEKQEVYFAFDGDTPVGAPSVDYLTHFVVEPFTPHEQAEEYYISATCVGDEDVLYMSAEGGMEVEEGWEEKVTEVSFKITESEEEIAEKIRANVPADVAENDKANFAEFAIGFFRAYRELNFAYLEINPFVMQGNKIELLDMVAKLDDTAGFMMAEAWGDVEYPTAFGMEEKSPEVLAIEEADAKTGASLKLTLLKPDARIWTMVAGGGASVVYADTIADLAGIDDLANYGEYSGGPTTGETKFYAETILDLMTRQKDPQGRDKILIIGGAIANFTDVAKTFTGIIQAFEAYADKMKEVGMKI…
3300020730_4	ACLb	Ga0214216_100002126	15-411	AKILEGPAMKLFNKWGIPVPNYVVIMDPNRLEQLGEANKWLRESKLVVKAHEAIGGRFKLGLVKLGLNLDEALKAAKEMIGREIGTSVVRQVIVAEMLDHDEEYYISIAGNRDGAEILLSNKGGVDIEEHWDTVKRLFIPLDETPSIEHITEVALEAGFIGEIAERVAKIISRLILCFDVEDAQSIEINPLVIRKSDMRFAALDAVMNVDWDARFRHADWDFKPVSEIGRPFTEAEQQIMDIDARIKGSVKLVEVPGGNIALLTAGGGASVFYSDAVVARGGSIANYAEYSGDPPDWAVEALTETICMLPDIKHIIVGGAIANFTDVKATFNGIINGFRESKSKGYLENVKIWVRRGGPNENQGLAAMKKLQEEGFDIHVYDRSMPMTDIVDLALNS
3300018080_43	ACLb	Ga0180433_1000371416	3-398	KILEGSAMKFFDKWGIPVPNYVVVMDPNRLAQLGEANKWLRESKLVVKAHEAIGGRYKLGLVKLGLNLEEAVEASREMLGKKIGTAEIRQVIVAEMLDHDAEYYLSMNGNKDGAELLVSKHGGVDIEDNWDTVKRIQVPLDEAPSIEELTALAESAGFEKEIAERVGKIASRLLLCFDNEDAQSIEINPLVIRKSDMRFAALDAVMNVDWDARFRHPDWDFKPVSEIGRPFTEAEQQIMELDARIKGSVKFVEVPGGEVALLTAGGGASVFYADAVVARGGSIANYAEYSGAPPDWAVEALTETLCKLPNIKHIIVGGAIANFTDVRATFGGIINGLRESKTNGYLKGVKIWVRRGGPNEAEGLAAISKLKDEGFDIHVYDRNMPMTDIVDLAMNS
3300020710_1	ACLb	Ga0214198_100001132	15-411	AKILEGPAMKLFNKWGIPVPNYVVIMDPNRLEQLGEANKWLRESKLVVKAHEAIGGRFKLGLVKLGLNLDEALKAAKEMIGREIGTSVVRQVIVAEMLDHDEEYYISIAGNRDGAEILLSNKGGVDIEEHWDTVKRLFIPLDETPSIEHITEVALEAGFIGEIAERVAKIISRLILCFDVEDAQSIEINPLVIRKSDMRFAALDAVMNVDWDARFRHADWDFKPVSEIGRPFTEAEQQIMDIDARIKGSVKLVEVPGGNIALLTAGGGASVFYSDAVVARGGSIANYAEYSGDPPDWAVEALTETICMLPDIKHIIVGGAIANFTDVKATFNGIINGFRESKSKGYLENVKIWVRRGGPNENQGLAAMKKLQEEGFDIHVYDRSMPMTDIVDLALNS
3300019487_23	ACLb	Ga0187893_1000075031	3-397	KVLEGPGMALLKKWGITVPNYVVVKSIDQFNQFVAAQKWLRESKLVVKAHEALGSRMKLGLVKVDLDLAGAQKAVQEMIGKKVSGGLTVSEVIVSEMVSHTREYYIAVKSVREGAEILLASVGGIEIESQWDKVKRLFVEAGESPTQQNLTQLTADAGFSKDLVPAVAEFAGRLYQCFDQEDAQYLEINPLTQSSHGEWVALDAVTLLDADARFRHPDWDFSFAAEFGRPYTEGERSVMEVDSRIKGSVKFIEIVGGDTALLPAGGGASVFYTDAVVALGGKPANYAEYSGDPPDWAVEILTEKVCSLPGIKRIIVGGAIANFTNVKKTFAGIIAGFRKAKAQGKLNEVAIWVRRGGPYEKEGLSAMAELSKEGFNIHVYDRNTPLTDIVDYAIK
3300022851_4	ACLb	Ga0222691_100017614	3-397	KILEGPAMKLFDKWGIPVPNYVVIMDPERLLQLGEANKWLRDSKLVVKAHEAIGGRFKLGLVKIGLNLEEAYEAAKEMIGRKIETAEIRQVIVAEMLEHDAEYYLSIAGNRDGAELLLSQKGGVDIEDNWDTVKRLQIPLDVTPSIEDLTETAKSAGFEGEVAERVAKIASRLILCFDNEDAQSIEINPLVIRKSDMRFAALDAVMNVDWDARFRHADWDFKPVSEIGRPFTEAEQQIMEIDARIKGSVKFVEVPGGEIALLTAGGGASVFYSDAVVARGGTIANYAEYSGDPSDWAVEALTETICQLPNIKHIIVGGAIANFTDVKATFGGIINGFRASKANGYLDGVKIWVRRGGPNENQGLAAIKKLADEGFDIHVYDRTMPMTDIVDLALK
3300019754_5	ACLb	Ga0193956_10000284	29-472	MAQKAIREYDAKSILAKHWDKYFPGFTYAYETVLVKNGPELREAAIDHPWLNNKTLVAKPDMLFGKRGKNDLVLFKNEKPGDVDLVTASQWISAKCSEKQSVYFSFDGDEPTGEPSVDMLTHFVVEPFTPHTQEEEYYISATCVGDDDVLYMSAEGGMEVEEGWDEKVTEVAFPITATEEEIAAKIKANVPADVADKDKEAFAEFAIGFFKAYRELNFAYLEINPFVMQGKKIELLDMVAKLDDTAGFMMVDEWGDVEYPTAFGMEEKSPEVLAIEDADAKTGASLKLTLLKPEARIWTMVAGGGASVVYADTIADLAGIEDLANYGEYSGGPTTGETKFYAETLLDLMTREKDPQGREKIMIIGGAIANFTDVAKTFTGIIQAFEEYAPRMREIGIKI…
3300021125_2	ACLb	Ga0214211_100001930	15-411	AKILEGPAMKLFNKWGIPVPNYVVIMDPNRLEQLGEANKWLRESKLVVKAHEAIGGRFKLGLVKLGLNLDEALKAAKEMIGREIGTSVVRQVIVAEMLDHDEEYYISIAGNRDGAEILLSNKGGVDIEEHWDTVKRLFIPLDETPSIEHITEVALEAGFIGEIAERVAKIISRLILCFDVEDAQSIEINPLVIRKSDMRFAALDAVMNVDWDARFRHADWDFKPVSEIGRPFTEAEQQIMDIDARIKGSVKLVEVPGGNIALLTAGGGASVFYSDAVVARGGSIANYAEYSGDPPDWAVEALTETICMLPDIKHIIVGGAIANFTDVKATFNGIINGFRESKSKGYLENVKIWVRRGGPNENQGLAAMKKLQEEGFDIHVYDRSMPMTDIVDLALNS
3300026510_14	ACLb	Ga0256840_10036323	1-445	MAQKAIREFDAKSILAKHWNKYFPDFTYAYETVLVQNGSELKEAAKTHKWLSEKPLVAKPDMLFGKRGKNDLVLFRDTKPGDVSLEKAASWIDAKSSSKQKVYFSFDGDTPTGEASVDMLTHFIVEPFTPHTQDEEYYISATCVGDDDVLYMSAEGGMEVEEGWDEKVTEVTFKITDTEEEIEAKIRANIPADVAQKDKEAFAKFAVGFFKAYRDLNFAYLEINPFVLQGNKVELLDMVAKLDDTAGFMMVDEWGDVEYPTAFGMESKSPEVEAIEAADAKTGASLKLTLLKPEARIWTMVAGGGASVVYADTIADFAGIEDLANYGEYSGGPTTGETKFYAETILDLMTREKDPQGRDKIMIIGGAIANFTDVAKTFTGIIQAFENYADKMKEVGVKI…
3300027796_43	ACLb	Ga0209373_10000237109	1-437	MAQRAIREYDGKAIFSKHWEKYFSGFHYGFKSVLVTNGDELRACAQKHGFEWLKQEALVAKPDMLFGKRGKNDLVLFKTNKPGDVTLEDAAKWIDEKISHETTLLSGQHGTLTHFIIEPFTPHSQDQEYYISATTVGEDDVLYLSAEGGMEVEEGWEEKVNEVTIPITMDDANIAHLIRANVPAGIPAENKERFITFAEQFYKFYRDLNFAYLEINPIVMIGNDMHILDLVARLDDTAGFMMGDAWCGAEFPTAFGMEDQSPEEKAIAEADSKSGASLKLTILNPMGRIWTMVAGGGASVVYADTIADLSGNVADLANYGEYSGGPTTGETKFYADTVLDLMTRHKDPKGRDKILIIGGAIANFTDVAKTFTGIIQSFETYADKMKAVGTRIYVRRGGP…
3300020221_43	ACLb	Ga0194127_100090337	3-398	KVLEGPGMGLMKKWGISVPNYVVVTSVEQFEELTKVNDWMKKSKLVAKAHEAMGSRFKLGLVKVGLDLAGAKAAVKEMLGRQVGSITVSQVIVSEMIPHKDEYYAAVKSTREGTDVLVANCGGIEVESNWDRVKRLPVEVGSTPSADALEKLAKDAGFTGPLAKKVADFAGKLFACFDNEDAQYLEVNPVVAREGDGELVALDAVTLLDADAKFRHPDWNFPFAAEFGRAYTKNELEVMGVDAKIKGSVKFIEIPGGDTAMLPAGGGASVYYSDAVVARGGKLANYAEYSGDPPDWAVEVLTDKVCSLPGIKNIIVGGAIANFTDVKKTFSGIIAGFRKAKAEGKLNGVKIWVRRGGPREKEGLDAMRALRDEGFDIHVFDRHTPLTDIVDKAVQK
3300020735_6	ACLb	Ga0214219_10000665	15-411	AKILEGPAMKLFNKWGIPVPNYVVIMDPNRLEQLGEANKWLRESKLVVKAHEAIGGRFKLGLVKLGLNLDEALKAAKEMIGREIGTSVVRQVIVAEMLDHDEEYYISIAGNRDGAEILLSNKGGVDIEEHWDTVKRLFIPLDETPSIEHITEVALEAGFIGEIAERVAKIISRLILCFDVEDAQSIEINPLVIRKSDMRFAALDAVMNVDWDARFRHADWDFKPVSEIGRPFTEAEQQIMDIDARIKGSVKLVEVPGGNIALLTAGGGASVFYSDAVVARGGSIANYAEYSGDPPDWAVEALTETICMLPDIKHIIVGGAIANFTDVKATFNGIINGFRESKSKGYLENVKIWVRRGGPNENQGLAAMKKLQEEGFDIHVYDRSMPMTDIVDLALNS
3300023257_7	ACLb	Ga0222658_100032513	3-397	KILEGPAMKLFDKWGIPVPNYVVIMDPERLLQLGEANKWLRDSKLVVKAHEAIGGRFKLGLVKIGLNLEEAYEAAKEMIGRKIETAEIRQVIVAEMLEHDAEYYLSIAGNRDGAELLLSQKGGVDIEDNWDTVKRLQIPLDVTPSIEDLTETAKSAGFEGEVAERVAKIASRLILCFDNEDAQSIEINPLVIRKSDMRFAALDAVMNVDWDARFRHADWDFKPVSEIGRPFTEAEQQIMEIDARIKGSVKFVEVPGGEIALLTAGGGASVFYSDAVVARGGTIANYAEYSGDPSDWAVEALTETICQLPNIKHIIVGGAIANFTDVKATFGGIINGFRASKANGYLDGVKIWVRRGGPNENQGLAAIKKLADEGFDIHVYDRTMPMTDIVDLALK
3300025433_15	ACLb	Ga0208900_100052717	3-397	KILEGPAMKLFDKWGIPVPNYVVIMDPERLLQLGEANKWLRDSKLVVKAHEAIGGRFKLGLVKIGLNLEEAYEAAKEMIGRKIETAEIRQVIVAEMLEHDAEYYLSIAGNRDGAELLLSQKGGVDIEDNWDTVKRLQIPLDVTPSIEDLTETAKSAGFEGEVAERVAKIASRLILCFDNEDAQSIEINPLVIRKSDMRFAALDAVMNVDWDARFRHADWDFKPVSEIGRPFTEAEQQIMEIDARIKGSVKFVEVPGGEIALLTAGGGASVFYSDAVVARGGTIANYAEYSGDPSDWAVEALTETICQLPNIKHIIVGGAIANFTDVKATFGGIINGFRASKANGYLDGVKIWVRRGGPNENQGLAAIKKLADEGFDIHVYDRTMPMTDIVDLALK
3300023301_8	ACLb	Ga0209414_1000002161	1-444	MAQKAIREYDAKSILAKHWDKYFPDFTYAYETVMVQNGSELTEAAKANAWLNEKALVAKPDMLFGKRGKNDLVLFRDAKPGDVSLAKAVSWIDEKSSTEQSVYFSFDGDTPTGEPSVDMLTHFIVEPFTPHSQEEEYYISATVVGDDDMLYMSAEGGMEVEESWEDKVTEVAFKITDTEEEIANRIRANVPADVADADKTAFAEFAIGFFKAYRELNFAYLEINPFVMQGKKIELLDMVAKLDDTAGFMMVDQWGDVAYPTAFGMESKSPEVEAIEEADAKTGASLKLTLLKPEARIWTMVAGGGASVVYADTIADFAGIDDLANYGEYSGGPTTGETKFYAETLLDLMTREKDAQGRDKILIIGGAIANFTDVAKTFTGIIQAFEEYADKMKEIGIKI…
3300014923_1	ACLb	Ga0169461_1004622	1-430	MAQRGIREYDGKRILAQNWDEYFDGAFQYDFKSVLITPDTDLDKVPEEHPWVKEMPLVAKPDMLFGKRGKLGLIFFKKEKPGDVTWEDVKEWIKQKMSEEIEINGVKGHLTHFLVEPFVPHKPEEEYYVAITTGEDEDIIYMSAFGGIEVEENWDKVVEVKIPVTASDEEIKKLIEENVPADIKDREKYADFVFRLYKLFRDLHFTYLEINPLVMVDSKIYPLDFVGRVDDTAQFVAGRKWGDLEFPAGFGRDLTPEEKYIKEMDEKSGASLKLTILNPEGRIWTLVAGGGASVVYADTVADLGYVKELANYGEYSGNPSRAETREYVKTVFDLMTRSKHPKGHKILIIGGAIANFTDVAKTFDGIIDAMKEYADKLREIGVRIYVRRGGPNYEVGLKR…
3300022854_6	ACLb	Ga0222636_100028413	3-397	KILEGPAMKLFDKWGIPVPNYVVIMDPERLLQLGEANKWLRDSKLVVKAHEAIGGRFKLGLVKIGLNLEEAYEAAKEMIGRKIETAEIRQVIVAEMLEHDAEYYLSIAGNRDGAELLLSQKGGVDIEDNWDTVKRLQIPLDVTPSIEDLTETAKSAGFEGEVAERVAKIASRLILCFDNEDAQSIEINPLVIRKSDMRFAALDAVMNVDWDARFRHADWDFKPVSEIGRPFTEAEQQIMEIDARIKGSVKFVEVPGGEIALLTAGGGASVFYSDAVVARGGTIANYAEYSGDPSDWAVEALTETICQLPNIKHIIVGGAIANFTDVKATFGGIINGFRASKANGYLDGVKIWVRRGGPNENQGLAAIKKLADEGFDIHVYDRTMPMTDIVDLALK
3300028417_17	ACLb	Ga0256834_100146919	1-438	MAQRAIREYDGKAIFSKHWEKYFSGFHYGFKSVLVTSGQELLDKAQEHGFEWLKQEALVAKPDMLFGKRGKNDLVLFKSSKPGDVTLEEAAAWIDAKMAVTTTLLTGQHGHLTHFIVEPFTPHSQEQEYYISATTVGEDDVLYMSAEGGMEVEEGWDEKVNEVTIPINMSDADMEHAVRAKVPSDISSSDKEAFTSFAIQFFRFYRDLNFAYLEINPIVMLENNNMAILDLVARLDDTAGFMMVDEWGEIEYPTAFGMEDQSPEEKAIAEADSKSGASLKLTILNPLGRIWTMVAGGGASVVYADTIADLTGDVSQLANYGEYSGGPTTGETKFYADTLIDLMTRTPDAEGRDKILIIGGAIANFTDVAKTFTGIIQSFEENIEKMREHNIQVYVRRGG…
3300028625_23	ACLb	Ga0302251_100042742	1-443	MAQKAIREYDAKTILAKHWDKYFPDFTYAYETVLVENGTGLKEEAKTKTWLASKALVAKPDMLFGKRGKNGLVLFRDAKPGDVTLEKAASWIDEKSKSKQNVYFSFHGDTPDGDPKTDFLTQFIVEPFTPHAQEEEYYISATCVGDDDVLYMSAEGGMEVEENWDKVTEVTFAITDTEEEIESKIRANIPKDVAAKDKEGFAKFAIGFFKAYRELNFAYLEINPFVMQGNKIELLDMVAKLDDTAGFMMIEQWGDVEYPTSFGMEEKSPEVLAIEEADSKSGASLKLTVLKPDARIWTMVAGGGASVVYADTIADLAGIEDLANYGEYSGGPTTGETQFYAETLLDLMTRSKDPKGRNKVLIIGGAIANFTDVAKTFTGIIAAFDRYADKMKDVGVKIY…
3300028622_16	ACLb	Ga0302253_100093910	1-419	MAQKGIREYEGKRILFDGLAKHIPSFKGRSAKLALVRPDTDPKRLVKDHPWLLKEKLVAKPDQLFGKRGKHGLLSLNKDWKDTWAWIAERMNKTVTVGKTTGELNTFLIEPFTPHHEDSEEFYVAIKAFRENDTIYLSNKGGIYVEENWEKVKETAVPILSSVDEVKLNMPDFGKRKSQVEEFVRALHKVYAEGNFTYLEINPFTFHGDEIVPLDLVARVDDTAAFECVKVWGDLEFPSSFGQKLTKEEQFIRSVDEKTGASLKLTMLNPDGRVWNMVAGGGASVIYADTVCDLGFSGELANYGEYSGDPSEEDTYQYARTVLDLMTRKKDPRGKVLIIGGGIANFTDVAKTFKGIIRALKEYQKKLIEGKVKIYVRRGGPNYKEGLANMRKLGDTLGV…
3300025622_29	ACLb	Ga0209264_100002333	1-444	MAQKAIREYDAKSILAKHWNKYFPDFTYSYETIMVQNGSELTEAAKTNPWLNEKTLVAKPDMLFGKRGMNDLVLFRDAKPGDVSLAKAASWIDEKSTGDQSVYFAFDGDKPTGEPSVDKLTNFIVEPFTPHTQEEEYYVSATCVGDDDVIYMSAEGGIAIEENWDAKVTEVAFPITATEEEIASAIRANVPADVADKDKKAFAEFCIGFFKAYRELNFAYLEINPFVMQGNKIELLDMVAKLDDTAGFMMVDQWGDVEYPTAFGMEAKSPEVEAIEEADAKTGASLKLTLLKPEARVWTMVAGGGASVVYADTIADMAGIEDLANYGEYSGGPTTGETKFYAETLLDLMTREPDAAGRGKVMIIGGAIANFTDVAKTFTGIIQAFEVYADKMKAVDLKI…
3300025669_14	ACLb	Ga0208904_100057614	3-397	KILEGPAMKLFDKWGIPVPNYVVIMDPERLLQLGEANKWLRDSKLVVKAHEAIGGRFKLGLVKIGLNLEEAYEAAKEMIGRKIETAEIRQVIVAEMLEHDAEYYLSIAGNRDGAELLLSQKGGVDIEDNWDTVKRLQIPLDVTPSIEDLTETAKSAGFEGEVAERVAKIASRLILCFDNEDAQSIEINPLVIRKSDMRFAALDAVMNVDWDARFRHADWDFKPVSEIGRPFTEAEQQIMEIDARIKGSVKFVEVPGGEIALLTAGGGASVFYSDAVVARGGTIANYAEYSGDPSDWAVEALTETICQLPNIKHIIVGGAIANFTDVKATFGGIINGFRASKANGYLDGVKIWVRRGGPNENQGLAAIKKLADEGFDIHVYDRTMPMTDIVDLALK
3300026382_7	ACLb	Ga0256836_10003071	1-432	MAQRAIREYDAKRILARNWKDYFGDEFEYDFKSVLITPETDLDKVPEEHPWVLETPLVAKPDMLFGKRGKLGLVLYKINKPGDVTWEDVKKWIKEKMGQEIEIKGVKGKLTHFIVEPFVPHEQDEEYYVAMSMGDEADKIYMSAFGGIDVEENWDKVVEVNIPPLATDEEAAKLIEENVPAEIKDKKTYAEFVKRLYKYFKDLHFSYLEINPIVIKGNKVYPLDMVARLDDTAQFVAGRKWGDITFPAGFGRELTPEEKYIKELDEKSGASLKLTILNPEGRVWLLIAGGGASVVYADTVADMGFVEELANYGEYSGNPSRTETREYVKTLFDLMTREKHKSGKPKILLIGGAIANFTDVAKTFDGIIDAMKEYADKLKEVGVKIYVRRGGPNYEVGLA…
3300023234_7	ACLb	Ga0222635_10023624	3-314	ETAEIRQVIVAEMLEHDAEYYLSIAGNRDGAELLLSQKGGVDIEDNWDTVKRLQIPLDVTPSIEDLTETAKSAGFEGEVAERVAKIASRLILCFDNEDAQSIEINPLVIRKSDMRFAALDAVMNVDWDARFRHADWDFKPVSEIGRPFTEAEQQIMEIDARIKGSVKFVEVPGGEIALLTAGGGASVFYSDAVVARGGTIANYAEYSGDPSDWAVEALTETICQLPNIKHIIVGGAIANFTDVKATFGGIINGFRASKANGYLDGVKIWVRRGGPNENQGLAAIKKLADEGFDIHVYDRTMPMTDIVDLALK
3300005470_4	ACLb	Ga0074646_10009056	1-444	MAQKAIREYDAKSILARHWDKYFPDFTYAYETVMVQNGSELTEAAKTKAWLNEKTLVAKPDMLFGKRGKNGLVLFKDAKPGDVSLAKAASWINEKSSSDQSVYFSFDGDTPTGEPSVDKLTHFVVEPFTPHEQAEEYYVSATVVGDNDVIYMSAEGGMEVEEGWDEKVTEVAFPITATEEEIAQKIRANVPADVADKDKAQFAEFCIGFFKAYRELNFAYLEINPFVMQGNKIELLDMVAKLDDTAGFMMVDEWGDVEYPTAFGMEAKSPEVEAIEEADAKTGASLKLTLLKPEARIWTMVAGGGASVVYADTIADMAGIDDLANYGEYSGGPTTGETKFYAETLLDLMTREPDPKGRGKVMIIGGAIANFTDVAKTFTGIIQAFEVYADKMKAVDLKI…
3300026512_13	ACLb	Ga0256842_10104592	1-434	MAQKAIREYDGKAIFAKHWNEYFDGFHYEFKSVLVTSADELREKAKEHGFEWLTQEPLVVKPDMLFGKRGKNGLVLFKVEKPGDVTLEDAAKWIEEKQSHEVTLLSGQKGRLTHFIVEPFTPHTQDQEYYISATVVDNDDVLYMSAEGGMEVEEGWEEKVNEVRIPINMSDNEMERAVHASVPEGIPDEAKLRFANFAIQFFKFYRDLNFAYLEINPIVMIGNNAHILDLVARLDDTAAFMMKDKWGDIEFPTPFGMEDMSPEEKAIAEADAKSGASLKLTILNPEGRIWTMVAGGGASVVYADTIADLAGVKDLANYGEYSGGPTESETQFYAETIFDLMTRYKDPRGKILIIGGAIANFTDVAKTFTGIIKALEKYADKLKEHNVKIFVRRGGPNYK…
3300000500_2	ACLb	M740_100047329	1-389	MKFFQKWGIPTPSYVVIMNPDRLKQLAEANKWMHESKLVVKAHEAIGGRFKLGLVKLGLNLEETNKAVREMIGKKIGTAEIKQVIIAEQLEHDEEYYISIHSNRYGSELLLSKYGGVDVEENWDKVQRLEIGIDETPSKEQLIDLAQRAGFEGEIADRMAKIASRVQLCFENEDAQSIEINPLVIRKSDMRFAALDAVMNVDWDARFRHADWDFKPVSEIGRPYTEAELQIMDIDSRIKGSVKFVEVPGGEVALLPAGGGASVFYSDAVVARGGTIANYAEYSGDPPDWAVEALTETICALPNIKHIIVGGAIANFTDVKATFTGIINGFRDSKEKGLLDGVKIWVRRGGPNELAGLEMMRKLQEEGFDIHVYDRSLPLTDIVDLAMGS
3300003123_2	ACLb	Ga0052188_10003216	1-444	MAQKAIREYDAKSILAKHWDKYFPNFTYAYETVLVQNGSELAEAAKENKWLNEKALVAKPDMLFGKRGKNDLVLFKDAKPGDVSLEKAISWIDEKSSTEQEVYFSFDGDTPTGEPSVDMLTHFIVEPFTPHTQEEEYYISATCVGDDDMLYMSAEGGMEVEEGWEEKVTEVAFKITDTEEEIAEKIRANVPADVAEKDKAAFAEFAIGFFKAYRELNFAYLEINPFVMQGNKIELLDMVAKLDDTAGFMMVDAWGDVEYPTAFGMEEKSPEVLAVEEADAKTGASLKLTLLKPEARIWTMVAGGGASVVYADTIADLAGIEDLANYGEYSGGPTTGETKFYAETLLDLMTREKDPQGRDKILIIGGAIANFTDVAKTFTGIIQAFEEYADKMKEVGVKI…
3300025566_4	ACLb	Ga0210140_10008632	1-444	MAQKAIREYDAKSILAKHWDKYFPDFTYAYETVMVQNGSELAEAAKTNTWLNEKALVAKPDMLFGKRGKNGLVLFKDAKPGDVSLAKAISWIDEKSSSEQSVYFSFDGDTPTGEPSVDMLTHFVVEPFTPHSQEEEYYISATCVGDDDMLYMSAEGGMEVEEGWEEKVTEVAFKITDTEEEIAERIRANVPADVAEKDKAAFAEFAIGFFKAYRELNFAYLEINPFVMQGNKIELLDMVAKLDDTAGFMMVDQWGDVEYPTAFGMEEKSPEVLAVEEADAKTGASLKLTLLKPEARIWTMVAGGGASVVYADTIADLAGIEDLANYGEYSGGPTTGETKFYAETLFDLMTREKDAQGRDKILIIGGAIANFTDVAKTFTGIIQAFEEYADKLKEVGVKI…
3300005544_15	ACLb	Ga0070686_1000000892	3-398	KVLEGPGMGLMKKWGITVPHYVVVTSVDELTRLGQANEWLKKSKLVVKAHEALGSRFKLGLVKVDLDLPAAEAATKEMIGRQVGSITVSQVIVSEMIPHKEEYYCAVKSTREGTDVLVANCGGIEVESNWDRVKRLALEVGQRPAAEAFEKLAKDAGFTGVLVKKMADFAGKMFACFDNEDAQYLEVNPVVLREQDSELIALDAVTLLDGDAKFRHPDWNFAFAAEFGRAYSRHEMEVMAVDSKIKGSVKFIEIPGGDTAMLPAGGGASVYYSDAVVARGGKLANYAEYSGDPPDWAVEVLTDKVCSLPGIKNIIVGGAIANFTDVKKTFGGIINGFRKAQSEGKLKGVKIWVRRGGPREKEGLDAMRALKNEGFDINVFDRNTPLTDIVDMALKK
3300000032_19	ACLb	Draft_000273184	9-257	ENKERFITFAEQFYTFYRDMNFAYLEINPIVMIGNDMHILDLVARLDDTAGFMMKDAWCEAAFPTAFGMEDQSVEEKAIAEADAKSGASLKLTILNPMGRIWTMVAGGGASVVYADTIADLSGNVSDLANYGEYSGGPTTDETRFYAETVLDLMTRHKDPKGRDKILIIGGAIANFTDVAKTFTGIIQALEVYADKMKAIGTRIYVRRGGPNYEKGLKEIKEAADRLGLYIEVYGPQTHITDIVRMALE
3300025390_2	ACLb	Ga0208743_100001225	15-411	AKILEGPAMKLFNKWGIPVPNYVVIMDPNRLEQLGEANKWLRESKLVVKAHEAIGGRFKLGLVKLGLNLDEALKAAKEMIGREIGTSVVRQVIVAEMLDHDEEYYISIAGNRDGAEILLSNKGGVDIEEHWDTVKRLFIPLDETPSIEHITEVALEAGFIGEIAERVAKIISRLILCFDVEDAQSIEINPLVIRKSDMRFAALDAVMNVDWDARFRHADWDFKPVSEIGRPFTEAEQQIMDIDARIKGSVKLVEVPGGNIALLTAGGGASVFYSDAVVARGGSIANYAEYSGDPPDWAVEALTETICMLPDIKHIIVGGAIANFTDVKATFNGIINGFRESKSKGYLENVKIWVRRGGPNENQGLAAMKKLQEEGFDIHVYDRSMPMTDIVDLALNS
3300027649_23	ACLb	Ga0208960_100000710	3-398	KVLEGPGMGLMKKWGITVPNYVVVTSVDELAKLGQANEWLKKSKLVVKAHEALGSRFKLGLVKVDLDFKGAESAAKEMLGRQVGSITVTQVIVSEMIPHTGEYYCAVKSTREGTDILVANCGGIEVESNWERVKRLALEIGQQPSADALEKVAKEAGFTGPLVKKMADFAGKMFICFDSEDAQYLEVNPVVLREQDGELIALDAVTLLDGDAKFRHPDWNFAFAAEFGRAYSKHEIEVMAVDSKIKGSVKFIEIPGGDTAMLPAGGGASVYYSDAVVARGGKLANYAEYSGDPPDWAVEVLTDKVCSLPGIKNIIVGGAIANFTDVKKTFGGIINGFRKAKSEGKLKGVKIWVRRGGPREKEGLDAMRALKDEGFDINVFDRNTPLTDIVDKALQN
3300024516_18	ACLb	Ga0209980_100081671	1-365	FDQLAQANDWLQKSKLVAKAHEALGSRFKLGLVKVGLDLPGTKAAVREMLGKQVESVTIREVIVSEAIDHTDEYYASAKSTREGVEVMVAKCGGIEVEANWDKVKRILVDIGEVPTDAALSGLVKDAGFSGDTAPKMAEFLKKLYTCFDNEDAQYLEINPVVSNAAGDLVALDAVTLLDGDAKFRHKDWTFPFAAEFGRAYTKNEEEVMAVDAKVKGSVKLIEIPGGNIAMLPAGGGASVYYSDAVVARGGKLANYAEYSGDPPDWAVEVLTEKVCSLPGITHIIVGGAIANFTDVLKTFGGIIKAFRKAKAEGKLDNVQIWVRRGGPNEKQGLAAMKALQEEGFNIQVFDRTLPLTDIVDMALS
3300025698_17	ACLb	Ga0208771_100037313	3-397	KILEGPAMKLFDKWGIPVPNYVVIMDPERLLQLGEANKWLRDSKLVVKAHEAIGGRFKLGLVKIGLNLEEAYEAAKEMIGRKIETAEIRQVIVAEMLEHDAEYYLSIAGNRDGAELLLSQKGGVDIEDNWDTVKRLQIPLDVTPSIEDLTETAKSAGFEGEVAERVAKIASRLILCFDNEDAQSIEINPLVIRKSDMRFAALDAVMNVDWDARFRHADWDFKPVSEIGRPFTEAEQQIMEIDARIKGSVKFVEVPGGEIALLTAGGGASVFYSDAVVARGGTIANYAEYSGDPSDWAVEALTETICQLPNIKHIIVGGAIANFTDVKATFGGIINGFRASKANGYLDGVKIWVRRGGPNENQGLAAIKKLADEGFDIHVYDRTMPMTDIVDLALK
3300029821_28	ACLb	Ga0246092_100083834	1-419	MAQRGIREYEGKKILFDGLARTIPSFKGKSEKLALVRPDTDPKKLVKDHPWLLKEKLVAKPDQLFGKRGKHGLLCLNKDFKATWAWIAERMNKTVTVGKTTGELNVFMIEPFTPHAEDSEECYVAIKATRKFDTIYLSNKGGIYVEENWEKVKETQVPVLSRIEDIKLNMPEFGKRKAQIEEFVRALYKVYAEGHFTYLEINPFTFHGDEIVPLDLVARVDDTAAFECTKVWGDLQFPSSFGQKHTKEEEFIRKIDEGTGASLKLTMLNPDGRVWNMVAGGGASVIYADTVCDLGFSKDLANYGEYSGDPSAEDTYQYARTILDLMTRKRDPRGKVLIIGGGIANFTDVAKTFKGIIKALTEYKQKLVDGKVKIYVRRGGPNYKEGLANMRKLGETLGV…
3300017991_63	ACLb	Ga0180434_100585342	3-398	KILEGSAMKFFDKWGIPVPNYVVVMDPNRLAQLGEANKWLRESKLVVKAHEAIGGRYKLGLVKLGLNLEEAVEASREMLGKKIGTAEIRQVIVAEMLDHDAEYYLSMNGNKDGAELLVSKHGGVDIEDNWDTVKRIQVPLDEAPSIEELTALAESAGFEKEIAERVGKIASRLLLCFDNEDAQSIEINPLVIRKSDMRFAALDAVMNVDWDARFRHPDWDFKPVSEIGRPFTEAEQQIMELDARIKGSVKFVEVPGGEVALLTAGGGASVFYADAVVARGGSIANYAEYSGAPPDWAVEALTETLCKLPNIKHIIVGGAIANFTDVRATFGGIINGLRESKTNGYLKGVKIWVRRGGPNEAEGLAAISKLKDEGFDIHVYDRNMPMTDIVDLAMNS
3300022890_5	ACLb	Ga0222667_100027414	3-397	KILEGPAMKLFDKWGIPVPNYVVIMDPERLLQLGEANKWLRDSKLVVKAHEAIGGRFKLGLVKIGLNLEEAYEAAKEMIGRKIETAEIRQVIVAEMLEHDAEYYLSIAGNRDGAELLLSQKGGVDIEDNWDTVKRLQIPLDVTPSIEDLTETAKSAGFEGEVAERVAKIASRLILCFDNEDAQSIEINPLVIRKSDMRFAALDAVMNVDWDARFRHADWDFKPVSEIGRPFTEAEQQIMEIDARIKGSVKFVEVPGGEIALLTAGGGASVFYSDAVVARGGTIANYAEYSGDPSDWAVEALTETICQLPNIKHIIVGGAIANFTDVKATFGGIINGFRASKANGYLDGVKIWVRRGGPNENQGLAAIKKLADEGFDIHVYDRTMPMTDIVDLALK
3300020717_6	ACLb	Ga0214248_100003030	15-411	AKILEGPAMKLFNKWGIPVPNYVVIMDPNRLEQLGEANKWLRESKLVVKAHEAIGGRFKLGLVKLGLNLDEALKAAKEMIGREIGTSVVRQVIVAEMLDHDEEYYISIAGNRDGAEILLSNKGGVDIEEHWDTVKRLFIPLDETPSIEHITEVALEAGFIGEIAERVAKIISRLILCFDVEDAQSIEINPLVIRKSDMRFAALDAVMNVDWDARFRHADWDFKPVSEIGRPFTEAEQQIMDIDARIKGSVKLVEVPGGNIALLTAGGGASVFYSDAVVARGGSIANYAEYSGDPPDWAVEALTETICMLPDIKHIIVGGAIANFTDVKATFNGIINGFRESKSKGYLENVKIWVRRGGPNENQGLAAMKKLQEEGFDIHVYDRSMPMTDIVDLALNS
3300021123_2	ACLb	Ga0214212_100001831	15-411	AKILEGPAMKLFNKWGIPVPNYVVIMDPNRLEQLGEANKWLRESKLVVKAHEAIGGRFKLGLVKLGLNLDEALKAAKEMIGREIGTSVVRQVIVAEMLDHDEEYYISIAGNRDGAEILLSNKGGVDIEEHWDTVKRLFIPLDETPSIEHITEVALEAGFIGEIAERVAKIISRLILCFDVEDAQSIEINPLVIRKSDMRFAALDAVMNVDWDARFRHADWDFKPVSEIGRPFTEAEQQIMDIDARIKGSVKLVEVPGGNIALLTAGGGASVFYSDAVVARGGSIANYAEYSGDPPDWAVEALTETICMLPDIKHIIVGGAIANFTDVKATFNGIINGFRESKSKGYLENVKIWVRRGGPNENQGLAAMKKLQEEGFDIHVYDRSMPMTDIVDLALNS
3300025644_34	ACLb	Ga0209042_10002137	1-444	MAQKAIREYDAKSILAKHWNKYFPDFTYSYETIMVQNGSELTEAAKTNPWLNEKTLVAKPDMLFGKRGMNDLVLFRDAKPGDVSLAKAASWIDEKSTGDQSVYFAFDGDKPTGEPSVDKLTNFIVEPFTPHTQEEEYYVSATCVGDDDVIYMSAEGGIAIEENWDAKVTEVAFPITATEEEIASAIRANVPADVADKDKKAFAEFCIGFFKAYRELNFAYLEINPFVMQGNKIELLDMVAKLDDTAGFMMVDQWGDVEYPTAFGMEAKSPEVEAIEEADAKTGASLKLTLLKPEARVWTMVAGGGASVVYADTIADMAGIEDLANYGEYSGGPTTGETKFYAETLLDLMTREPDAAGRGKVMIIGGAIANFTDVAKTFTGIIQAFEVYADKMKAVDLKI…
3300027773_22	ACLb	Ga0209810_100193817	3-397	KVLEGPGMGLLSKWGMTVPHYVVITAADQLDRLAQANPWLRESKLVVKAHEAIGSRMKLGLVKVGLDLNAAQKAAAEMLGKDLNGMTISQVIISEMIQHKEEFYLAVKSVREGAELLLASVGGIEVEANWDKVKRIAVPLGTDPTRDQLMNLAKEAGFKGDLAGKVAEFALKLYQCYDQEDGTYIEINPLVTRESDGELVALDAVTMVDADARFRHPDWNFTFASEFGRPYTNDERAIMEIDSRIKGSVKFIEIPGGDTALLPAGGGASVYYADAVLALGGKIANYAEYSGDPPDWAVEALTEKVCSLKGIKRIIVGGAIANFTNVKKTFAGIINGFRKAKAEGKLEGVEIWVRRGGPFEKEGLAAMKALEAEGFNIHVYDRYTPLTDIIDYAIK
3300001419_19	ACLb	JGI11705J14877_100007834	3-397	KILEGPAMKLFNKWGIPVPNYVVIMDPERLLQLGEANKWLRDSKLVVKAHEAIGGRFKLGLVKIDLNLEEAYEAAKEMLGRQIGTAEIRQVIVAEMLEHDAEYYVSIAGNRDGAELLLSNKGGIDIEDNWDTVKRLQIPLDVTPTIEDLTKIASSAGFEGEVAERVAKIASRLILCFDNEDAQSIEINPLVIRNSDMRFAALDAVMNVDWDARFRHADWDFKPVSEIGRPFTEAEQQIMEIDARIKGSVKFVEVPGGEIALLTAGGGASVFYSDAVVARGGTIANYAEYSGDPSDWAVEALTETICQLPNIKHIIVGGAIANFTDVKATFGGIINGFRASKANGYLEGVKIWVRRGGPNENQGLAAIKKLADEGFDIHVYDRTMPMTDIVDLALK
3300027796_44	ACLb	Ga0209373_100000023	1-435	MAQRAIREYDGKELFAKVWNNYFDGFKYGFESVLVTSGDELRAKAKEAGYEWLNNKALVAKPDMLFGKRGKNNLVLFRNQKPGDVSLEKAASWIDEKTRENTTLLTGQHGTLTHFIVEPFTPHTQEEEYYISATTVSEDDVLYMSAEGGMEVEEGWDEKVIEVAVPITMSDADMEAKIRANIPADIQDKEKFGKFAVAFFKFYRDMNFAYLEINPIVMQGDTCELLDLVARLDDTAGFLMRETWGDIEYPTAFGMEDQSPEEKAIAEADAKSGASLKLTILNPKGRIWTMVAGGGASVVYADTIADLSGNVEDLANYGEYSGGPTTGETEFYASTVLDLMTREKDAQGRDKILIIGGAIANFTDVAKTFTGIIQAFDKYADKMKSVGARIYVRRGGPNY…
3300020715_5	ACLb	Ga0214254_100002031	15-411	AKILEGPAMKLFNKWGIPVPNYVVIMDPNRLEQLGEANKWLRESKLVVKAHEAIGGRFKLGLVKLGLNLDEALKAAKEMIGREIGTSVVRQVIVAEMLDHDEEYYISIAGNRDGAEILLSNKGGVDIEEHWDTVKRLFIPLDETPSIEHITEVALEAGFIGEIAERVAKIISRLILCFDVEDAQSIEINPLVIRKSDMRFAALDAVMNVDWDARFRHADWDFKPVSEIGRPFTEAEQQIMDIDARIKGSVKLVEVPGGNIALLTAGGGASVFYSDAVVARGGSIANYAEYSGDPPDWAVEALTETICMLPDIKHIIVGGAIANFTDVKATFNGIINGFRESKSKGYLENVKIWVRRGGPNENQGLAAMKKLQEEGFDIHVYDRSMPMTDIVDLALNS
3300027907_30	ACLb	Ga0207428_100072186	3-398	KVLEGPGMGLMKKWGIHVPNYVVVTSADELAKLGQANDWMKHSKLVVKAHEALGSRFKLGLVKVGLDVNAAIAATKEMIGRQVGSITVSQVIVSEMIPHKEEYYCAVKSTREGSEILVANCGGIEVESNWDRVKRLCLDVGQQPAPEALEKLAKDAGFSGPLLKKMADFAGKMFTCFDNEDAQYLEVNPVVIRESDGELVALDAVTLLDGDAKFRHPDWNFQFAAEFGRAYSKDEMEVMTVDSKIKGSVKFIEIPGGDTAMLPAGGGASVYYSDAVVARGGKLANYAEYSGDPPDWAVEVLTEKVCSLPGIRNIIVGGAIANFTDVKKTFGGIINGFRKAKADGKLKNVRIWVRRGGPREKEGLDAMRALKDEGFDINVFDRNTPLTDIVDKALHK
3300027627_8	ACLb	Ga0208942_100001598	3-398	KVLEGPGMGLMKKWGITVPNYVVVTSVDELAKLGQANEWLKKSKLVVKAHEALGSRFKLGLVKVDLDFKGAESAAKEMLGRQVGSITVTQVIVSEMIPHTGEYYCAVKSTREGTDILVANCGGIEVESNWERVKRLALEIGQQPSADALEKVAKEAGFTGPLVKKMADFAGKMFICFDSEDAQYLEVNPVVLREQDGELIALDAVTLLDGDAKFRHPDWNFAFAAEFGRAYSKHEIEVMAVDSKIKGSVKFIEIPGGDTAMLPAGGGASVYYSDAVVARGGKLANYAEYSGDPPDWAVEVLTDKVCSLPGIKNIIVGGAIANFTDVKKTFGGIINGFRKAKSEGKLKGVKIWVRRGGPREKEGLDAMRALKDEGFDINVFDRNTPLTDIVDKALQN
3300020733_4	ACLb	Ga0214172_100018121	15-411	AKILEGPAMKLFNKWGIPVPNYVVIMDPNRLEQLGEANKWLRESKLVVKAHEAIGGRFKLGLVKLGLNLDEALKAAKEMIGREIGTSVVRQVIVAEMLDHDEEYYISIAGNRDGAEILLSNKGGVDIEEHWDTVKRLFIPLDETPSIEHITEVALEAGFIGEIAERVAKIISRLILCFDVEDAQSIEINPLVIRKSDMRFAALDAVMNVDWDARFRHADWDFKPVSEIGRPFTEAEQQIMDIDARIKGSVKLVEVPGGNIALLTAGGGASVFYSDAVVARGGSIANYAEYSGDPPDWAVEALTETICMLPDIKHIIVGGAIANFTDVKATFNGIINGFRESKSKGYLENVKIWVRRGGPNENQGLAAMKKLQEEGFDIHVYDRSMPMTDIVDLALNS
3300000234_38	ACLb	TB_GS09_5DRAFT_100065454	1-435	MAQRAIREYDGKALFAKVWGKYFDGFRYGFESILVTSGDELRNKAKEAGYEWLNNKALVAKPDMLFGKRGKNNLVLFKDQKPGDVSLEKAASWIDEKTKENTTLLTGQHGVLTHFIVEPFTPHTQEEEYYISATTVGEDDVLYMSAEGGMEVEEGWDEKVIEVAVPITMSDADMEAKVRANIPADIQDKEKFGKFAVAFFKFYRDMNFAYLEINPIVMQGDTCELLDLVARLDDTAGFLMRDTWGDIEYPTAFGMEDQSPEEKAIAEADAKSGASLKLTILNPKGRIWTMVAGGGASVVYADTIADLSGNVEDLANYGEYSGGPTTGETEFYASTVLDLMTREKDAQGRDKILIIGGAIANFTDVAKTFTGIIQAFDKYADKMKAVGVRIYVRRGGPNY…
3300020690_2	ACLb	Ga0214223_100003315	15-411	AKILEGPAMKLFNKWGIPVPNYVVIMDPNRLEQLGEANKWLRESKLVVKAHEAIGGRFKLGLVKLGLNLDEALKAAKEMIGREIGTSVVRQVIVAEMLDHDEEYYISIAGNRDGAEILLSNKGGVDIEEHWDTVKRLFIPLDETPSIEHITEVALEAGFIGEIAERVAKIISRLILCFDVEDAQSIEINPLVIRKSDMRFAALDAVMNVDWDARFRHADWDFKPVSEIGRPFTEAEQQIMDIDARIKGSVKLVEVPGGNIALLTAGGGASVFYSDAVVARGGSIANYAEYSGDPPDWAVEALTETICMLPDIKHIIVGGAIANFTDVKATFNGIINGFRESKSKGYLENVKIWVRRGGPNENQGLAAMKKLQEEGFDIHVYDRSMPMTDIVDLALNS
3300017485_6	ACLb	Ga0185316_10003104	3-395	KILEGPGMGLLAKWGMDVPHFVVITEADQIDRLAAVNPWLQQSKLVVKAHEAIGSRMKLGLVKVGLHLDAAKKEAKKMLGIHPSGIPISQVIVSEMIPHEEEFYLAIQSTREGANILLDSKGGIEIESHWAQVKRLSVPIGSDPTRIQLTQLATEAGFGKRADKMADFALKLFQCYDQEDGTYMEINPLVQRGSDGPLVALDAVVMVDGDARFRHPDWNFTYASEFGRPYTDDERAIMEIDSRVKGSVKFIQLQGGDTALLPAGGGASVYYADAVLAKGGKIANYAEYSGDPPDWAVEALTEKICGLKGIQRIIVGGAIANFTNVEKTFAGIIAGFRKAKTEGKLDGVEIWVRRGGPYEKEGLAAMKGLEKEGFNIHVYDRYTPLTHIVDFAI
3300020713_1	ACLb	Ga0214222_100004727	15-411	AKILEGPAMKLFNKWGIPVPNYVVIMDPNRLEQLGEANKWLRESKLVVKAHEAIGGRFKLGLVKLGLNLDEALKAAKEMIGREIGTSVVRQVIVAEMLDHDEEYYISIAGNRDGAEILLSNKGGVDIEEHWDTVKRLFIPLDETPSIEHITEVALEAGFIGEIAERVAKIISRLILCFDVEDAQSIEINPLVIRKSDMRFAALDAVMNVDWDARFRHADWDFKPVSEIGRPFTEAEQQIMDIDARIKGSVKLVEVPGGNIALLTAGGGASVFYSDAVVARGGSIANYAEYSGDPPDWAVEALTETICMLPDIKHIIVGGAIANFTDVKATFNGIINGFRESKSKGYLENVKIWVRRGGPNENQGLAAMKKLQEEGFDIHVYDRSMPMTDIVDLALNS
3300023244_8	ACLb	Ga0222627_100029912	3-397	KILEGPAMKLFDKWGIPVPNYVVIMDPERLLQLGEANKWLRDSKLVVKAHEAIGGRFKLGLVKIGLNLEEAYEAAKEMIGRKIETAEIRQVIVAEMLEHDAEYYLSIAGNRDGAELLLSQKGGVDIEDNWDTVKRLQIPLDVTPSIEDLTETAKSAGFEGEVAERVAKIASRLILCFDNEDAQSIEINPLVIRKSDMRFAALDAVMNVDWDARFRHADWDFKPVSEIGRPFTEAEQQIMEIDARIKGSVKFVEVPGGEIALLTAGGGASVFYSDAVVARGGTIANYAEYSGDPSDWAVEALTETICQLPNIKHIIVGGAIANFTDVKATFGGIINGFRASKANGYLDGVKIWVRRGGPNENQGLAAIKKLADEGFDIHVYDRTMPMTDIVDLALK
3300013137_63	ACLb	Ga0172375_1000482610	3-398	KILEGPAMKLFNKWGIPVPNYVVIMDPDRLAQLGEANKWLRESKLVVKAHEAIGGRFKLGLVKIGLNLEEAIAASREMIGAKIGTAEVRQVIVAEMLEHDAEFYVSIIGNKDGAELLISKHGGVDIEDNWNSVRRIQIPLDENPSIERLTELAVDAGFEGEIAERVGKICSRLVLCFDNEDAQSIEINPLVIRKNDMRFAALDAVMNIDYDARFRHADWDFKPVSEIGRPFTEAEQQIMDIDSRIKGSVKFVEVPGGEIALLTAGGGASVFYADAVVARGGTIANYAEYSGDPADWAVEALTETICRLPNIRHIIVGGAIANFTDVKATFSGIINGFRESKSKGYLEGVKIWVRRGGPNEAQGLAAIRLLQEEGFDIHVYDRSMPMTDIVDLAMKS
3300025390_4	ACLb	Ga0208743_100003711	3-398	KILEGPAMKLFNKWGIPVPNYVVIMDPNRLEQLGEANKWLRESKLVVKAHEAIGGRFKLGLVKLGLNLEQALEAAKEMIGREIGTSVVRQVIVAEMLDHDEEYYVSMAGNRDGAELLLSNKGGVDIEENWDTVKRLFIPLDETPSIERITEAALEAGFVGEIAERVAKITSRLILCFDNEDAQSIEINPLVIRKSDMRFAALDAVMNVDWDARFRHADWDFKPVSEIGRPFTEAEQQIMDIDARIKGSVKLVEVPGGNIALLTAGGGASVFYSDAVVARGGSIANYAEYSGDPPDWAVEALTETICRLPDIKHIIVGGAIANFTDVKATFNGIINGFRESKSKGYLENVKIWVRRGGPNENQGLASMKKLQEEGFDIHVYDRSMPMTDIVDLALNS
3300000228_25	ACLb	TB_PC08_66DRAFT_100058924	1-443	MAQKAIREYDAKSILAKHWDKYFPSFTYAYETVMVQNGTELQEAAKSNTWLNEKTLVAKPDMLFGKRGKNGLVLFRDAKPGDVSLAKATSWIDEKSSEKQSVYFSFDGDTPTGEPSVDMLTHFIVEPFTPHAQEEEYYISATVVGDDDVLYMSAEGGMEVEENWDKVIEVKFSITDTEDAIEAKIRANIPNDVAQKDKEAFAEFAIGFFRAYRELNFAYLEINPFVMQGNKIELLDMVAKLDDTAGFLMVNEWGDVEYPTAFGMEAKSPEVEAIEAADAKTGASLKLTLLKPEARIWTMVAGGGASVVYADTIADFAGIDDLANYGEYSGGPTTGETKFYAETILDLMTREKDAKGRDKILIIGGAIANFTDVAKTFTGIIQAFEGYADKMKEVGIKIF…
3300020171_15	ACLb	Ga0180732_1000015146	1-435	MAQKAIREADGKRMMARLLKEYSGGKFSVEDKYITVGPDTDMAKLPNQYKWLTKEKLVVKPDQLIKRRGKNNLILVGANFEQAKKWIKEKSKGPITIYGKFDAKGKPTDKGTFGQLTHFIIEPMVPHKDSDECYVAIMSTISGDTILFYHQGGVNVGDIDAKASRLEIPVGTFPSVAEIEKKLMGKVPADRKKRVAGFVEALFKFYADLNFAYLEINPIVVTKDSVMPLDLAAKLDSTADFESGRKWGPIEFPSPFGRNPSKEEAYIEDLDSKTGSSLKLTVLNPEGRVWTMVAGGGASVIFADTITDLGFMSEMANYGEYSGDPNEEFTYKYAKTILDLMTRKKNPKGKFLLIGGGIANFTDVAKTFKGIIRALEEYQKKLVENKIKIYVRRGGPNFQ…
3300024048_8	ACLb	Ga0222666_100037314	3-397	KILEGPAMKLFDKWGIPVPNYVVIMDPERLLQLGEANKWLRDSKLVVKAHEAIGGRFKLGLVKIGLNLEEAYEAAKEMIGRKIETAEIRQVIVAEMLEHDAEYYLSIAGNRDGAELLLSQKGGVDIEDNWDTVKRLQIPLDVTPSIEDLTETAKSAGFEGEVAERVAKIASRLILCFDNEDAQSIEINPLVIRKSDMRFAALDAVMNVDWDARFRHADWDFKPVSEIGRPFTEAEQQIMEIDARIKGSVKFVEVPGGEIALLTAGGGASVFYSDAVVARGGTIANYAEYSGDPSDWAVEALTETICQLPNIKHIIVGGAIANFTDVKATFGGIINGFRASKANGYLDGVKIWVRRGGPNENQGLAAIKKLADEGFDIHVYDRTMPMTDIVDLALK
3300028602_45	ACLb	Ga0265294_100139383	1-444	MAQKAIREYDAKSILAKHWDQYFPNFTYAYETVMVQNGSELKEAAKEKAWLNEKRLVAKPDMLFGKRGKNGLVLFRDQKPGDVTLEKAAAWIDEKAKEKQEVYFAFDGDTPVGAPSVDYLTHFVVEPFTPHEQAEEYYISATCVGDEDVLYMSAEGGMEVEEGWEEKVTEVSFKITESEEEIAEKIRANVPADVAENDKANFAEFAIGFFRAYRELNFAYLEINPFVMQGNKIELLDMVAKLDDTAGFMMAEAWGDVEYPTAFGMEEKSPEVLAIEEADAKTGASLKLTLLKPDARIWTMVAGGGASVVYADTIADLAGIDDLANYGEYSGGPTTGETKFYAETILDLMTRQKDPQGRDKILIIGGAIANFTDVAKTFTGIIQAFEAYADKMKEVGMKI…
3300027543_1	ACLb	Ga0209999_100001921	3-398	KVLEGPGMGLMKKWGIHVPNHVVVTSADELAKLGQANDWMKHSKLVVKAHEALGSRFKLGLVKVGLDVNAAIAATKEMIGRQVGSITVSQVIVSEMIPHKEEYYCAVKSTREGSEILVANCGGIEVESNWDRVKRLCLDVGQQPAPEALEKLAKDAGFSGPLLKKMADFAGKMFTCFDNEDAQYLEVNPVVIRESDGELVALDAVTLLDGDAKFRHPDWNFQFAAEFGRAYSKDEMEVMTVDSKIKGSVKFIEIPGGDTAMLPAGGGASVYYSDAVVARGGKLANYAEYSGDPPDWAVEVLTEKVCSLPGIRNIIVGGAIANFTDVKKTFGGIINGFRKAKADGKLKNVRIWVRRGGPREKEGLDAMRALKDEGFDINVFDRNTPLTDIVDKALHK
3300023227_6	ACLb	Ga0222690_100014017	3-397	KILEGPAMKLFDKWGIPVPNYVVIMDPERLLQLGEANKWLRDSKLVVKAHEAIGGRFKLGLVKIGLNLEEAYEAAKEMIGRKIETAEIRQVIVAEMLEHDAEYYLSIAGNRDGAELLLSQKGGVDIEDNWDTVKRLQIPLDVTPSIEDLTETAKSAGFEGEVAERVAKIASRLILCFDNEDAQSIEINPLVIRKSDMRFAALDAVMNVDWDARFRHADWDFKPVSEIGRPFTEAEQQIMEIDARIKGSVKFVEVPGGEIALLTAGGGASVFYSDAVVARGGTIANYAEYSGDPSDWAVEALTETICQLPNIKHIIVGGAIANFTDVKATFGGIINGFRASKANGYLDGVKIWVRRGGPNENQGLAAIKKLADEGFDIHVYDRTMPMTDIVDLALK
3300000470_5	ACLb	M590M1_100021953	3-398	KILEGTAMKFFQKWGIPTPSYVVIMNPDRLKQLAEANKWMHESKLVVKAHEAIGGRFKLGLVKLGLNLEETNKAVREMIGKKIGTAEIKQVIIAEQLEHDEEYYISIHSNRYGSELLLSKYGGVDVEENWDKVQRLEIGIDETPSKEQLIDLAQRAGFEGEIADRMAKIASRVQLCFENEDAQSIEINPLVIRKSDMRFAALDAVMNVDWDARFRHADWDFKPVSEIGRPYTEAELQIMDIDSRIKGSVKFVEVPGGEVALLPAGGGASVFYSDAVVARGGTIANYAEYSGDPPDWAVEALTETICALPNIKHIIVGGAIANFTDVKATFTGIINGFRDSKEKGLLDGVKIWVRRGGPNELAGLEMMRKLQEEGFDIHVYDRSLPLTDIVDLAMGS
3300027719_34	ACLb	Ga0209467_1000010488	1-437	MAQRAIREYDGKAIFSKHWEKYFSGFHYGFKSVLVTNGDELRACAQKHGFEWLKQEALVAKPDMLFGKRGKNDLVLFKTNKPGDVTLEDAAKWIDEKISHETTLLSGQHGTLTHFIIEPFTPHSQDQEYYISATTVGEDDVLYLSAEGGMEVEEGWEEKVNEVTIPITMDDANIAHLIRANVPAGIPAENKERFITFAEQFYKFYRDLNFAYLEINPIVMIGNDMHILDLVARLDDTAGFMMGDAWCGAEFPTAFGMEDQSPEEKAIAEADSKSGASLKLTILNPMGRIWTMVAGGGASVVYADTIADLSGNVADLANYGEYSGGPTTGETKFYADTVLDLMTRHKDPKGRDKILIIGGAIANFTDVAKTFTGIIQSFETYADKMKAVGTRIYVRRGGP…
3300023262_7	ACLb	Ga0222639_100032617	3-397	KILEGPAMKLFDKWGIPVPNYVVIMDPERLLQLGEANKWLRDSKLVVKAHEAIGGRFKLGLVKIGLNLEEAYEAAKEMIGRKIETAEIRQVIVAEMLEHDAEYYLSIAGNRDGAELLLSQKGGVDIEDNWDTVKRLQIPLDVTPSIEDLTETAKSAGFEGEVAERVAKIASRLILCFDNEDAQSIEINPLVIRKSDMRFAALDAVMNVDWDARFRHADWDFKPVSEIGRPFTEAEQQIMEIDARIKGSVKFVEVPGGEIALLTAGGGASVFYSDAVVARGGTIANYAEYSGDPSDWAVEALTETICQLPNIKHIIVGGAIANFTDVKATFGGIINGFRASKANGYLDGVKIWVRRGGPNENQGLAAIKKLADEGFDIHVYDRTMPMTDIVDLALK
3300017470_20	ACLb	Ga0185344_100021540	3-399	KILEGSAMKFFNKWGIPVPNYVVVMDPNRLAQLGEANKWLRESKLVVKAHEAIGGRFKLGLVKLGLNLEEAVEAAREMIGCKVGTAEIRQVIVAEMLDHDEEYYISMAGNPEGAELLLSAKGGVDIEDNWDTVRRISIGIDESPSIEDLTKLAIEAGFPEGEIAERVAKIASRLVLCFDNEDAQSIEINPLVIRKSDMRFAALDAVMNVDWDARFRHADWDFKPVSEIGRPFTEAEQQIMEIDSRIKGSVKFVEVPGGEVALLTAGGGASVFYADAVVARGGTIANYAEYSGAPPDWAVEALTETLCQLSNIKHIIVGGAIANFTDVKATFGGIINGLRESKANGFLKGVKIWVRRGGPNETEGLAAISKLKDEGFDIHVYDRNMPMTDIVDLAMNS
3300022826_4	ACLb	Ga0222693_10014417	3-397	KILEGPAMKLFDKWGIPVPNYVVIMDPERLLQLGEANKWLRDSKLVVKAHEAIGGRFKLGLVKIGLNLEEAYEAAKEMIGRKIETAEIRQVIVAEMLEHDAEYYLSIAGNRDGAELLLSQKGGVDIEDNWDTVKRLQIPLDVTPSIEDLTETAKSAGFEGEVAERVAKIASRLILCFDNEDAQSIEINPLVIRKSDMRFAALDAVMNVDWDARFRHADWDFKPVSEIGRPFTEAEQQIMEIDARIKGSVKFVEVPGGEIALLTAGGGASVFYSDAVVARGGTIANYAEYSGDPSDWAVEALTETICQLPNIKHIIVGGAIANFTDVKATFGGIINGFRASKANGYLDGVKIWVRRGGPNENQGLAAIKKLADEGFDIHVYDRTMPMTDIVDLALK
3300027800_36	ACLb	Ga0209800_1000024896	3-398	KILEGPAMKLFNKWGIPVPNYVVIMDPNRLEQLGEANKWLRESKLVVKAHEAVGGRFKLGLVKLGLNLREAVEAAREMIGREIGTAAVRQVIVAEMLEHDEEYYVCINGNRDGAEVLLSNRGGVDIEENWDTVRRLFIPIDENPSIERLTEFACEAGFSGEIAERVGKIVSRLVLCFDNEDAQSIEINPLVIRKSDMRFAALDAVMNVDYDARFRHADWDFKPVSEIGRPFTDAELQIMEIDARIKGSVKFVEVPGGEVALLTAGGGASVFYSDAVVARGGTIANYAEYSGDPSDWAVEALTETVCALPNIRHIIVGGAIANFTDVKATFNGIINGFRESKSKGYLENVKIWVRRGGPNENQGLAAIRKLQDEGFDIHVYDRSMPMTDIVDLALNS
3300020687_3	ACLb	Ga0214231_10001529	15-411	AKILEGPAMKLFNKWGIPVPNYVVIMDPNRLEQLGEANKWLRESKLVVKAHEAIGGRFKLGLVKLGLNLDEALKAAKEMIGREIGTSVVRQVIVAEMLDHDEEYYISIAGNRDGAEILLSNKGGVDIEEHWDTVKRLFIPLDETPSIEHITEVALEAGFIGEIAERVAKIISRLILCFDVEDAQSIEINPLVIRKSDMRFAALDAVMNVDWDARFRHADWDFKPVSEIGRPFTEAEQQIMDIDARIKGSVKLVEVPGGNIALLTAGGGASVFYSDAVVARGGSIANYAEYSGDPPDWAVEALTETICMLPDIKHIIVGGAIANFTDVKATFNGIINGFRESKSKGYLENVKIWVRRGGPNENQGLAAMKKLQEEGFDIHVYDRSMPMTDIVDLALNS
3300023253_8	ACLb	Ga0222695_100036717	3-397	KILEGPAMKLFDKWGIPVPNYVVIMDPERLLQLGEANKWLRDSKLVVKAHEAIGGRFKLGLVKIGLNLEEAYEAAKEMIGRKIETAEIRQVIVAEMLEHDAEYYLSIAGNRDGAELLLSQKGGVDIEDNWDTVKRLQIPLDVTPSIEDLTETAKSAGFEGEVAERVAKIASRLILCFDNEDAQSIEINPLVIRKSDMRFAALDAVMNVDWDARFRHADWDFKPVSEIGRPFTEAEQQIMEIDARIKGSVKFVEVPGGEIALLTAGGGASVFYSDAVVARGGTIANYAEYSGDPSDWAVEALTETICQLPNIKHIIVGGAIANFTDVKATFGGIINGFRASKANGYLDGVKIWVRRGGPNENQGLAAIKKLADEGFDIHVYDRTMPMTDIVDLALK
3300027395_1	ACLb	Ga0209996_10001741	3-398	KVLEGPGMGLMKKWGIHVPNYVVVTSADELAKLGQANDWMKHSKLVVKAHEALGSRFKLGLVKVGLDVNAAIAATKEMIGRQVGSITVSQVIVSEMIPHKEEYYCAVKSTREGSEILVANCGGIEVESNWDRVKRLCLDVGQQPAPEALEKLAKDAGFSGPLLKKMADFAGKMFTCFDNEDAQYLEVNPVVIRESDGELVALDAVTLLDGDAKFRHPDWNFQFAAEFGRAYSKDEMEVMTVDSKIKGSVKFIEIPGGDTAMLPAGGGASVYYSDAVVARGGKLANYAEYSGDPPDWAVEVLTEKVCSLPGIRNIIVGGAIANFTDVKKTFGGIINGFRKAKADGKLKNVRIWVRRGGPREKEGLDAMRALKDEGFDINVFDRNTPLTDIVDKALHK
3300020685_1	ACLb	Ga0214256_10001131	15-411	AKILEGPAMKLFNKWGIPVPNYVVIMDPNRLEQLGEANKWLRESKLVVKAHEAIGGRFKLGLVKLGLNLDEALKAAKEMIGREIGTSVVRQVIVAEMLDHDEEYYISIAGNRDGAEILLSNKGGVDIEEHWDTVKRLFIPLDETPSIEHITEVALEAGFIGEIAERVAKIISRLILCFDVEDAQSIEINPLVIRKSDMRFAALDAVMNVDWDARFRHADWDFKPVSEIGRPFTEAEQQIMDIDARIKGSVKLVEVPGGNIALLTAGGGASVFYSDAVVARGGSIANYAEYSGDPPDWAVEALTETICMLPDIKHIIVGGAIANFTDVKATFNGIINGFRESKSKGYLENVKIWVRRGGPNENQGLAAMKKLQEEGFDIHVYDRSMPMTDIVDLALNS
3300021130_4	ACLb	Ga0214180_100001331	15-411	AKILEGPAMKLFNKWGIPVPNYVVIMDPNRLEQLGEANKWLRESKLVVKAHEAIGGRFKLGLVKLGLNLDEALKAAKEMIGREIGTSVVRQVIVAEMLDHDEEYYISIAGNRDGAEILLSNKGGVDIEEHWDTVKRLFIPLDETPSIEHITEVALEAGFIGEIAERVAKIISRLILCFDVEDAQSIEINPLVIRKSDMRFAALDAVMNVDWDARFRHADWDFKPVSEIGRPFTEAEQQIMDIDARIKGSVKLVEVPGGNIALLTAGGGASVFYSDAVVARGGSIANYAEYSGDPPDWAVEALTETICMLPDIKHIIVGGAIANFTDVKATFNGIINGFRESKSKGYLENVKIWVRRGGPNENQGLAAMKKLQEEGFDIHVYDRSMPMTDIVDLALNS
3300001419_14	ACLb	JGI11705J14877_1000246910	3-398	KILEGSAMKFFNKWGIPVPNYVVVMDPNRLAQLGEANKWLRESKLVVKAHEAIGGRFKLGLVKIGLNLEEAVEAAREMIGKKVGTAEIRQVIVAEMLDHDAEYYISMAGNPDGAELLLSAKGGVDIEDNWDTVKRIPIGIDETPSIEELTKLAKSAGFDDNEIAERVAKIASRLILCYDNEDAQSIEINPLVIRKSDMRFAALDAVMNVDWDARFRHADWDFKPVSEIGRPFTEAEQQIMEIDSRIKGSVKFVEVPGGEVALLTAGGGASVFYADAVVARGGTIANYAEYSGAPPDWAVEALTETLCQLPNIKHIIVGGAIANFTDVKATFGGIINGLRQSKANGFLKGVKIWVRRGGPNETEGLAAISKLKDEGFDIHVYDRNMPMTDIVDLALK
3300023061_2	ACLb	Ga0222700_100005213	3-397	KILEGPAMKLFDKWGIPVPNYVVIMDPERLLQLGEANKWLRDSKLVVKAHEAIGGRFKLGLVKIGLNLEEAYEAAKEMIGRKIETAEIRQVIVAEMLEHDAEYYLSIAGNRDGAELLLSQKGGVDIEDNWDTVKRLQIPLDVTPSIEDLTETAKSAGFEGEVAERVAKIASRLILCFDNEDAQSIEINPLVIRKSDMRFAALDAVMNVDWDARFRHADWDFKPVSEIGRPFTEAEQQIMEIDARIKGSVKFVEVPGGEIALLTAGGGASVFYSDAVVARGGTIANYAEYSGDPSDWAVEALTETICQLPNIKHIIVGGAIANFTDVKATFGGIINGFRASKANGYLDGVKIWVRRGGPNENQGLAAIKKLADEGFDIHVYDRTMPMTDIVDLALK
3300028534_14	ACLb	Ga0256843_10078643	1-434	MAQKAIREYDGKALFAKHWHEYFDGFKYDFKSVLVTSGDELREKAKLPEYAWLNEEPLVAKPDMLFGKRGKNGLVLFKVEKPGDVKLEDAAKWIEEKQSHEVTLLSGQKGMLTHFIVEPFTPHTQDQEYYISATVVDNDDVLYMSAEGGMEVEEGWEEKVNEVRIPINMSDEEMEKAVRANVPEGIPDEAKGRFAAFAIQFFKFYRDLNFAYLEINPIVMIENNAHILDLVARLDDTAGFMMREKWGDIEFPTAFGMEDQSPEEKAIAEADAKSGASLKLTILNPEGRIWTMVAGGGASVVYADTIADLAGVKDLANYGEYSGGPTTGETQFYAETIFDLMTRYKDPRGKILIIGGAIANFTDVAKTFTGIINALEKWADKLKEHNTKIYVRRGGPNYE…
3300022887_7	ACLb	Ga0222642_10017412	3-397	KILEGPAMKLFDKWGIPVPNYVVIMDPERLLQLGEANKWLRDSKLVVKAHEAIGGRFKLGLVKIGLNLEEAYEAAKEMIGRKIETAEIRQVIVAEMLEHDAEYYLSIAGNRDGAELLLSQKGGVDIEDNWDTVKRLQIPLDVTPSIEDLTETAKSAGFEGEVAERVAKIASRLILCFDNEDAQSIEINPLVIRKSDMRFAALDAVMNVDWDARFRHADWDFKPVSEIGRPFTEAEQQIMEIDARIKGSVKFVEVPGGEIALLTAGGGASVFYSDAVVARGGTIANYAEYSGDPSDWAVEALTETICQLPNIKHIIVGGAIANFTDVKATFGGIINGFRASKANGYLDGVKIWVRRGGPNENQGLAAIKKLADEGFDIHVYDRTMPMTDIVDLALK
3300027719_37	ACLb	Ga0209467_1000130158	1-437	MAQRAIREYDGKAIFSKHWEKYFSGFHYGFKSVLVTNGDELRACAQKHGFEWLKQEALVAKPDMLFGKRGKNDLVLFKTNKPGDVTLEEAAKWIDEKISHETTLLSGQHGTLTHFIVEPFTPHSQDQEYYISATTVGEDDVLYLSAEGGMEVEEGWEEKVNEVTIPITMDDANIAHLIRANVPAGIPAENKERFITFAEQFYKFYRDLNFAYLEINPIVMIGNDMHILDLVARLDDTAGFMMGESWCGAEFPTAFGMEDQSPEEKAIAEADSKSGASLKLTILNPMGRIWTMVAGGGASVVYADTIADLSGNVADLANYGEYSGGPTTGETKFYADTVLDLMTRHKDPKGRDKILIIGGAIANFTDVAKTFTGIIQSFETYADRMKEHNTRIYVRRGGP…
3300020722_2	ACLb	Ga0214245_100001631	15-411	AKILEGPAMKLFNKWGIPVPNYVVIMDPNRLEQLGEANKWLRESKLVVKAHEAIGGRFKLGLVKLGLNLDEALKAAKEMIGREIGTSVVRQVIVAEMLDHDEEYYISIAGNRDGAEILLSNKGGVDIEEHWDTVKRLFIPLDETPSIEHITEVALEAGFIGEIAERVAKIISRLILCFDVEDAQSIEINPLVIRKSDMRFAALDAVMNVDWDARFRHADWDFKPVSEIGRPFTEAEQQIMDIDARIKGSVKLVEVPGGNIALLTAGGGASVFYSDAVVARGGSIANYAEYSGDPPDWAVEALTETICMLPDIKHIIVGGAIANFTDVKATFNGIINGFRESKSKGYLENVKIWVRRGGPNENQGLAAMKKLQEEGFDIHVYDRSMPMTDIVDLALNS
3300000236_8	ACLb	TB_FS08_3DRAFT_10029824	3-398	KILEGPAMKLFNKWGIPVPNYVVIMDPNRLEQLGEANKWLRESKLVVKAHEAIGGRFKLGLVKLGLNLEEAVAASREMIGREIGTAVIRQVIVAEMLEHDEEYYLCINGNRDGAEVLLSNRGGVDIEENWDTVRRLFIPIDENPSVERLTEFAGEAGFTGEIAERVGKIVSRLVLCFDNEDAQSIEINPLVIRKSDMRFAALDAVMNVDYDARFRHADWDFKPVSEIGRPFTEAELQIMEIDARIKGSVKFVEVPGGEIALLTAGGGASVFYSDAVVARGGTIANYAEYSGDPSDWAVEALTETVCALPNIKHIIVGGAIANFTDVKATFNGIINGFRESKSKGYLENVKIWVRRGGPNENQGLAAIRKLQDEGFDIHVYDRSMPMTDIVDLALNS
3300003700_1	ACLb	Ga0052835_1002921	1-445	MAQKAIREFDAKTILAKHWDKYFSDFTYSYETILVQSGSELKAKASEFNWLQDRALVVKPDMLFGKRGKNGLVLFKDKEPGDVTLDKAASWIEKKRGSKQKVYFNFDGDTPTGKPKEDMLTHFIVEPFTPHEQTEEYYICATVVGDEDVLYMSAEGGMEVEEGWDEKVTKVTFAINESEDEIAQKIQANIPADVKLEDKENFAKFAIGFFKAYRELHFAYLEINPFVMQGTKIELLDMVAKLDDTAGFLMADEWGDVEYPTAFGMEEKSPEVKAIEEADAKSGASLKLTILNPDARIWTMVAGGGASVVYADTIADLSGDVTQLANYGEYSGGPTTAETKFYADTLLDLMTRKKDPQGRDKILIIGGAIANFTDVAKTFTGIIQSFEEYAEKMKEVGVK…
3300027424_1	ACLb	Ga0209984_10001077	3-398	KVLEGPGMGLMKKWGIHVPNYVVVTSADELAKLGQANDWMKHSKLVVKAHEALGSRFKLGLVKVGLDVNAAIAATKEMIGRQVGSITVSQVIVSEMIPHKEEYYCAVKSTREGSEILVANCGGIEVESNWERVKRLCLDVGQQPAPEALEKLAKDAGFSGPLLKKMADFAGKMFTCFDNEDAQYLEVNPVVIRESDGELVALDAVTLLDGDAKFRHPDWNFQFAAEFGRAYSKDEMEVMTVDSKIKGSVKFIEIPGGDTAMLPAGGGASVYYSDAVVARGGKLANYAEYSGDPPDWAVEVLTEKVCSLPGIRNIIVGGAIANFTDVKKTFGGIINGFRKAKADGKLKNVRIWVRRGGPREKEGLDAMRALKDEGFDINVFDRNTPLTDIVDKALHK
3300000228_27	ACLb	TB_PC08_66DRAFT_100023573	1-444	MAQKAIREYDAKSILAKHWDKYFPRFTYAYETVLVKNGLELREVAIDHLWLSTKTLVAKPDMLFGKRGKNGLVLFKDKAPGDVTLVKAANWIDSKTKEKQEVYFSFEGDTPSGNPSVDYLTHFIVEPFAPHDQAEEYYISATCVGDEDVLYMSAEGGMEVEEGWDEKVVEVAFPITATEAEIEEKIKANIPVDVAQKDKTAFAQFAIGFFKAYRELNFAYLEINPFVMQGRKIELLDMVAKLDDTAGFMMVEEWGSIEYPTAFGMEEKSPEVLAIEDADAKTGASLKLTLLKPDARIWTMVAGGGASVVYADTIADLAGIEDLANYGEYSGGPTTGETKFYAETILDLMTRKKDLEGRDKILIIGGAIANFTDVAATFTGIILAFEEYADKMKEIGMKI…
3300028417_25	ACLb	Ga0256834_10057264	1-434	MAQKAIREYDGKALFAKHWHEYFDGFKYDFKSVLVTSGDELREKAKLPEYAWLNEEPLVAKPDMLFGKRGKNGLVLFKVEKPGDVKLEDAAKWIEEKQSHEVTLLSGQKGMLTHFIVEPFTPHTQDQEYYISATVVDNDDVLYMSAEGGMEVEEGWEEKVNEVRIPINMSDEEMEKAVRANVPEGIPDEAKGRFAAFAIQFFKFYRDLNFAYLEINPIVMIENNAHILDLVARLDDTAGFMMREKWGDIEFPTAFGMEDQSPEEKAIAEADAKSGASLKLTILNPEGRIWTMVAGGGASVVYADTIADLAGVKDLANYGEYSGGPTTGETQFYAETIFDLMTRYKDPRGKILIIGGAIANFTDVAKTFTGIINALEKWADKLKEHNTKIYVRRGGPNYE…
3300023299_6	ACLb	Ga0222702_100008013	3-397	KILEGPAMKLFDKWGIPVPNYVVIMDPERLLQLGEANKWLRDSKLVVKAHEAIGGRFKLGLVKIGLNLEEAYEAAKEMIGRKIETAEIRQVIVAEMLEHDAEYYLSIAGNRDGAELLLSQKGGVDIEDNWDTVKRLQIPLDVTPSIEDLTETAKSAGFEGEVAERVAKIASRLILCFDNEDAQSIEINPLVIRKSDMRFAALDAVMNVDWDARFRHADWDFKPVSEIGRPFTEAEQQIMEIDARIKGSVKFVEVPGGEIALLTAGGGASVFYSDAVVARGGTIANYAEYSGDPSDWAVEALTETICQLPNIKHIIVGGAIANFTDVKATFGGIINGFRASKANGYLDGVKIWVRRGGPNENQGLAAIKKLADEGFDIHVYDRTMPMTDIVDLALK
3300025648_15	ACLb	Ga0208507_100010711	3-398	KILEGPAMKLFNKWGIPVPNYVVIMDPNRLEQLGEANKWLRESKLVVKAHEAIGGRFKLGLVKLGLNLEQALEAAKEMIGREIGTSVVRQVIVAEMLDHDEEYYVSMAGNRDGAELLLSNKGGVDIEENWDTVKRLFIPLDETPSIERITEAALEAGFVGEIAERVAKITSRLILCFDNEDAQSIEINPLVIRKSDMRFAALDAVMNVDWDARFRHADWDFKPVSEIGRPFTEAEQQIMDIDARIKGSVKLVEVPGGNIALLTAGGGASVFYSDAVVARGGSIANYAEYSGDPPDWAVEALTETICRLPDIKHIIVGGAIANFTDVKATFNGIINGFRESKSKGYLENVKIWVRRGGPNENQGLASMKKLQEEGFDIHVYDRSMPMTDIVDLALNS
3300027950_3	ACLb	Ga0209885_10002842	3-398	KVLEGPGMGLMKKWGISVPNYVVVSSAEQFDQLAQANDWIQKGKLVAKAHEALGSRFKLGLVKVGLDLAGAKAAVREMLGRQVGSITVSQVIVSEMVPHKNEYYAAVKSTREGADVLVANCGGIEVESNWDRVKRLSLEVGTTPSPDALEKLAKEAGFSGTLAKQVADFAEKLFACFEGEDAQYLEVNPVVAREGDGGLVALDAVTLLDADAKFRHPDWNFQYAAEFGRAYTQHELDVMAVDSKIKGSVKFIEIPGGDTAMLPAGGGASVYYSDAVVARGGKLANYAEYSGDPADWAVEVLTDKVCSLPGIKNIIVGGAIANFTDVKKTFGGIIAGFRKAKAEGKLNSVKIWVRRGGPREKEGLDAMRALREEGFDIHVYDRHTPLTDIVDMALQK
3300021116_2	ACLb	Ga0214243_10002223	15-411	AKILEGPAMKLFNKWGIPVPNYVVIMDPNRLEQLGEANKWLRESKLVVKAHEAIGGRFKLGLVKLGLNLDEALKAAKEMIGREIGTSVVRQVIVAEMLDHDEEYYISIAGNRDGAEILLSNKGGVDIEEHWDTVKRLFIPLDETPSIEHITEVALEAGFIGEIAERVAKIISRLILCFDVEDAQSIEINPLVIRKSDMRFAALDAVMNVDWDARFRHADWDFKPVSEIGRPFTEAEQQIMDIDARIKGSVKLVEVPGGNIALLTAGGGASVFYSDAVVARGGSIANYAEYSGDPPDWAVEALTETICMLPDIKHIIVGGAIANFTDVKATFNGIINGFRESKSKGYLENVKIWVRRGGPNENQGLAAMKKLQEEGFDIHVYDRSMPMTDIVDLALNS
3300020683_2	ACLb	Ga0214234_10004314	15-411	AKILEGPAMKLFNKWGIPVPNYVVIMDPNRLEQLGEANKWLRESKLVVKAHEAIGGRFKLGLVKLGLNLDEALKAAKEMIGREIGTSVVRQVIVAEMLDHDEEYYISIAGNRDGAEILLSNKGGVDIEEHWDTVKRLFIPLDETPSIEHITEVALEAGFIGEIAERVAKIISRLILCFDVEDAQSIEINPLVIRKSDMRFAALDAVMNVDWDARFRHADWDFKPVSEIGRPFTEAEQQIMDIDARIKGSVKLVEVPGGNIALLTAGGGASVFYSDAVVARGGSIANYAEYSGDPPDWAVEALTETICMLPDIKHIIVGGAIANFTDVKATFNGIINGFRESKSKGYLENVKIWVRRGGPNENQGLAAMKKLQEEGFDIHVYDRSMPMTDIVDLALNS
3300027592_52	ACLb	Ga0209270_10005163	1-437	MAQRAIREYDGKAIFSKHWEKYFSGFHYGFKSVMVTSGDELRAKAQEHGFEWLKQEPLVAKPDMLFGKRGKNNLVLFKTAKPGDVTLDDAAKWIDEKMSHDVTLLSGQHGRLTHFIVEPFTPHTQEQEYYISATTVGEDDVLYMSAEGGMEVEENWDKVVEVKIPITMCDADMEHAVRANIPSDIPANNKEAFASFAIQFFKFYRDLNFAYLEINPIVMLANNEMAILDLVARLDDTAGFMMGDAWCDAEYPTAFGMEDQSPEEKAIAEADSKSGASLKLTVLNPMGRIWTMVAGGGASVVYADTIADLSGNVADLANYGEYSGGPTTGETKFYADTVLDLMTRHKDPKGRDKILIIGGAIANFTDVAKTFTGIIQSFETYADRMKEHNTRIYVRRGGP…
3300025410_2	ACLb	Ga0208875_100004827	15-411	AKILEGPAMKLFNKWGIPVPNYVVIMDPNRLEQLGEANKWLRESKLVVKAHEAIGGRFKLGLVKLGLNLDEALKAAKEMIGREIGTSVVRQVIVAEMLDHDEEYYISIAGNRDGAEILLSNKGGVDIEEHWDTVKRLFIPLDETPSIEHITEVALEAGFIGEIAERVAKIISRLILCFDVEDAQSIEINPLVIRKSDMRFAALDAVMNVDWDARFRHADWDFKPVSEIGRPFTEAEQQIMDIDARIKGSVKLVEVPGGNIALLTAGGGASVFYSDAVVARGGSIANYAEYSGDPPDWAVEALTETICMLPDIKHIIVGGAIANFTDVKATFNGIINGFRESKSKGYLENVKIWVRRGGPNENQGLAAMKKLQEEGFDIHVYDRSMPMTDIVDLALNS
3300013833_6	ACLb	Ga0119880_10012118	3-398	KVLEGPGMGLMKKWGIHVPNYVVVTSADELTKLGQANDWMKASKLVAKAHEALGSRFKLGLVKVGLDLQAAIAATKEMIGRQVGSITVSQVIVSEMVPHKEEYYCAVKSTREGSEILVANCGGIEVESNWERVKRLCLDVGQQPTPEGLEKLAKEAGFTGALAKKMAEFAGKMFTCFDSEDAQYLEVNPVVTRESDGELVALDAVTLLDGDAKFRHPDWNFAFAAEFGRAYSKDEVEVMAVDSKIKGSVKFIEIPGGDTAMLPAGGGASVYYSDAVVARGGKLANYAEYSGDPPDWAVEVLTEKVCSLPGIKNIIVGGAIANFTDVKKTFGGIINGFRKAKTDGKLKGVKIWVRRGGPREKEGLDAMRTLKEEGFDIHVFDRNTPLTDIVDKALQT
3300005470_8	ACLb	Ga0074646_10009543	3-397	KILEGPAMKLFNKWGIPVPNYVVIMDPERLLQLGEANKWLRDSKLVVKAHEAIGGRFKLGLVKIDLNLEEAYEAAKEMLGRQIGTAEIRQVIVAEMLEHDAEYYVSIAGNRDGAELLLSNKGGIDIEDNWDTVKRLQIPLDVTPTIEDLTKIASSAGFEGEVAERVAKIASRLILCFDNEDAQSIEINPLVIRNSDMRFAALDAVMNVDWDARFRHADWDFKPVSEIGRPFTEAEQQIMEIDARIKGSVKFVEVPGGEIALLTAGGGASVFYSDAVVARGGTIANYAEYSGDPSDWAVEALTETICQLPNIKHIIVGGAIANFTDVKATFGGIINGFRASKANGYLEGVKIWVRRGGPNENQGLAAIKKLADEGFDIHVYDRTMPMTDIVDLALK
3300020423_38	ACLb	Ga0211525_1000018838	3-399	KVLEGHGMRILQKWNIAVPRNIVVTSVQDLDRSVSENPWLKNTQLVAKAHEALGSRFKLGLVRVKLNFTQTRSAVKSMIGHQIGGLTVREVIVSEMIPHSQEYYVAIQATRKGADILLATCGGIDVEENWNRVKSLSVEVGDTPSRTSLQTLARKTGFPGNLTGKIADFAGKLFAAYDKEDAQYLEVNPLVQRSFDGTLVALDVVTLLDADAKYRHPDWTFPFAAEFGRAYTNSEKELMEIDAKVKGSIKFIEIPGGDTAMLPAGGGASVYYCDAVVARGGKLANYTEYSGDPPDWAVEALTEKVCDLPGIKRVIVGGAIANFTDVKKTFGGIIAGFRKAKAKGKMGKVHIWVRRGGPREKEGLAAMRELAKEGFKINVFDRTTPLTDIVDLSLGKE
3300027332_2	ACLb	Ga0209861_10008722	3-398	KVLEGPGMGLMKKWGISVPNYVVVSSAEQFDQLAQANDWIQKGKLVAKAHEALGSRFKLGLVKVGLDLAGAKAAVREMLGRQVGSITVSQVIVSEMVPHKNEYYAAVKSTREGADVLVANCGGIEVESNWDRVKRLSLEVGTTPSPDALEKLAKEAGFSGTLAKQVADFAEKLFACFEGEDAQYLEVNPVVAREGDGGLVALDAVTLLDADAKFRHPDWNFQYAAEFGRAYTQHELDVMAVDSKIKGSVKFIEIPGGDTAMLPAGGGASVYYSDAVVARGGKLANYAEYSGDPADWAVEVLTDKVCSLPGIKNIIVGGAIANFTDVKKTFGGIIAGFRKAKAEGKLNSVKIWVRRGGPREKEGLDAMRALREEGFDIHVYDRHTPLTDIVDMALQK
3300028417_18	ACLb	Ga0256834_10121901	1-286	EENWDKVVEVKIPINANDEEIEKIIKENIPADIPADKKEVYADFAVNFYKFFRDLNFAYLEINPVVIVGDNVYLLDLVARLDDTAGFLMKDIWGDIEFPTAFGMEEKTPEEEAIAEADAKSGASLKLTVLNPKGRIWTLVAGGGASVVYADTIADLAGGVEDLANYGEYSGGPTTDETRFYTETVLDLMTRDKDAKGRDKILIIGGAIANFTDVAKTFTGIIQAFEKYADKMKDVGVRIYVRRGGPNYEKGLKDIEEAANRLGLPIKVHGPETHITDIVRMALEDD
3300028398_28	ACLb	Ga0256833_10036073	1-445	MAQKAIREFDAKSILAKHWNKYFPDFTYAYETVLVQNGSELKEAAKTHKWLSEKPLVAKPDMLFGKRGKNDLVLFRDTKPGDVSLEKAASWIDAKSSSKQKVYFSFDGDTPTGEASVDMLTHFIVEPFTPHTQDEEYYISATCVGDDDVLYMSAEGGMEVEEGWDEKVTEVTFKITDTEEEIEAKIRANIPADVAQKDKEAFAKFAVGFFKAYRDLNFAYLEINPFVLQGNKVELLDMVAKLDDTAGFMMVDEWGDVEYPTAFGMESKSPEVEAIEAADAKTGASLKLTLLKPEARIWTMVAGGGASVVYADTIADFAGIEDLANYGEYSGGPTTGETKFYAETILDLMTREKDPQGRDKIMIIGGAIANFTDVAKTFTGIIQAFENYADKMKEVGVKI…
3300027949_1	ACLb	Ga0209860_10001058	3-398	KVLEGPGMGLMKKWGISVPNYVVVSSAEQFDQLAQANDWIQKGKLVAKAHEALGSRFKLGLVKVGLDLAGAKAAVREMLGRQVGSITVSQVIVSEMVPHKNEYYAAVKSTREGADVLVANCGGIEVESNWDRVKRLSLEVGTTPSPDALEKLAKEAGFSGTLAKQVADFAEKLFACFEGEDAQYLEVNPVVAREGDGGLVALDAVTLLDADAKFRHPDWNFQYAAEFGRAYTQHELDVMAVDSKIKGSVKFIEIPGGDTAMLPAGGGASVYYSDAVVARGGKLANYAEYSGDPADWAVEVLTDKVCSLPGIKNIIVGGAIANFTDVKKTFGGIIAGFRKAKAEGKLNSVKIWVRRGGPREKEGLDAMRALREEGFDIHVYDRHTPLTDIVDMALQK
3300001683_37	ACLb	GBIDBA_1000022155	3-397	KVLEGPGMGLLSKWGMAVPHYVVITEAEQLERLAQANPWLRESKLVTKAHEAIGSRMKLGLVKVGIDLDGAEKAASEMLGKEISGITISQVIISEMIDHNEEFYLAVQSTRDGAEILLASMGGIEVESNWEKVKKTSIPLGTDPTKDQLVTLAKEAGFEGGLEQNVAEFAIKLFQCYDQEDGTYLEINPLVRRDGDGELMALDAVTMVDADARFRHPDWNFSFASEFGRPYSDAEKAILEIDTRIKGSVKFIEIPGGDTALLPAGGGASVYYSDAVLAMGGTLANYAEYSGDPPDWAVEALTEKVCSLKGIKRIIVGGAIANFTNVKKTFGGIINGFRKAKSEGKMDGVQIWVRRGGPFEKEGLASMKALEKEGFDIHVYDRYTPLTDIVDYATK
3300020698_2	ACLb	Ga0214241_100002331	15-411	AKILEGPAMKLFNKWGIPVPNYVVIMDPNRLEQLGEANKWLRESKLVVKAHEAIGGRFKLGLVKLGLNLDEALKAAKEMIGREIGTSVVRQVIVAEMLDHDEEYYISIAGNRDGAEILLSNKGGVDIEEHWDTVKRLFIPLDETPSIEHITEVALEAGFIGEIAERVAKIISRLILCFDVEDAQSIEINPLVIRKSDMRFAALDAVMNVDWDARFRHADWDFKPVSEIGRPFTEAEQQIMDIDARIKGSVKLVEVPGGNIALLTAGGGASVFYSDAVVARGGSIANYAEYSGDPPDWAVEALTETICMLPDIKHIIVGGAIANFTDVKATFNGIINGFRESKSKGYLENVKIWVRRGGPNENQGLAAMKKLQEEGFDIHVYDRSMPMTDIVDLALNS
3300027719_30	ACLb	Ga0209467_10035205	1-437	MAQRAIREYDGKAIFSKHWEKYFSGFHYGFKSVLVTNGDELRACAQKHGFEWLKQEALVAKPDMLFGKRGKNDLVLFRTNKPGDVTLEEAAKWIDEKISHETTLLSGQHGTLTHFIVEPFTPHSQDQEYYISATTVGEDDVLYLSAEGGMEVEEGWEEKVNEVTIPITMDDANIAHLIRANVPAGIPAENKERFIAFAEQFYKFYRDQNFAYLEINPIVMIGNDMHILDLVARLDDTAGFMMGDAWCGAEFPTAFGMEDQSPEEKAIAEADSKSGASLKLTILNPMGRIWTMVAGGGASVVYADTIADLSGNVADLANYGEYSGGPTTGETKFYADTVLDLMTRHKDPKGRDKILIIGGAIANFTDVAKTFTGIIQSFETYADKMKAVGTRIYVRRGGP…
3300019760_7	ACLb	Ga0193953_10000484	29-472	MAQKAIREYDAKSILAKHWDKYFPGFTYAYETVLVKNGPELREAAIDHPWLNNKTLVAKPDMLFGKRGKNDLVLFKNEKPGDVDLVTASQWISAKCSEKQSVYFSFDGDEPTGEPSVDMLTHFVVEPFTPHTQEEEYYISATCVGDDDVLYMSAEGGMEVEEGWDEKVTEVAFPITATEEEIAAKIKANVPADVADKDKEAFAEFAIGFFKAYRELNFAYLEINPFVMQGKKIELLDMVAKLDDTAGFMMVDEWGDVEYPTAFGMEEKSPEVLAIEDADAKTGASLKLTLLKPEARIWTMVAGGGASVVYADTIADLAGIEDLANYGEYSGGPTTGETKFYAETLLDLMTREKDPQGREKIMIIGGAIANFTDVAKTFTGIIQAFEEYAPRMREIGIKI…
3300021114_2	ACLb	Ga0214209_10002831	15-411	AKILEGPAMKLFNKWGIPVPNYVVIMDPNRLEQLGEANKWLRESKLVVKAHEAIGGRFKLGLVKLGLNLDEALKAAKEMIGREIGTSVVRQVIVAEMLDHDEEYYISIAGNRDGAEILLSNKGGVDIEEHWDTVKRLFIPLDETPSIEHITEVALEAGFIGEIAERVAKIISRLILCFDVEDAQSIEINPLVIRKSDMRFAALDAVMNVDWDARFRHADWDFKPVSEIGRPFTEAEQQIMDIDARIKGSVKLVEVPGGNIALLTAGGGASVFYSDAVVARGGSIANYAEYSGDPPDWAVEALTETICMLPDIKHIIVGGAIANFTDVKATFNGIINGFRESKSKGYLENVKIWVRRGGPNENQGLAAMKKLQEEGFDIHVYDRSMPMTDIVDLALNS
3300027373_23	ACLb	Ga0209016_10004203	1-443	MAQKAIREFDAKSILAKHWDRYFPNFTYAYETVMVQNGTELNKVAKEKKWLTEKALVAKPDMLFGKRGKNGLVLFRDSKPGDVSLAKASSWIDEKSSQKQSVYFSFDGDTPSGEAKVDMLTYFIVEPFTPHTQEEEYYISATCVGDDDVLYMSAEGGMEVEENWDKVIEVKFPITATEDEIAQKIRANIPKDVAAKDKDAFAEFAIGFFKAYRELNFAYLEINPFVLQGSKVELLDMVAKLDDTAGFMMREQWGDVEYPTSFGMEEKSPEVLAIEDADSKSGASLKLTILKPEARVWTMVAGGGASVVYADTIADLAGIEDLANYGEYSGGPTTSETKFYAETILDLMTRSKDAKDRDKVLIIGGAIANFTDVAKTFTGIIQAFDNYADKMKEVGIKIY…
3300023435_5	ACLb	Ga0222637_100056913	3-397	KILEGPAMKLFDKWGIPVPNYVVIMDPERLLQLGEANKWLRDSKLVVKAHEAIGGRFKLGLVKIGLNLEEAYEAAKEMIGRKIETAEIRQVIVAEMLEHDAEYYLSIAGNRDGAELLLSQKGGVDIEDNWDTVKRLQIPLDVTPSIEDLTETAKSAGFEGEVAERVAKIASRLILCFDNEDAQSIEINPLVIRKSDMRFAALDAVMNVDWDARFRHADWDFKPVSEIGRPFTEAEQQIMEIDARIKGSVKFVEVPGGEIALLTAGGGASVFYSDAVVARGGTIANYAEYSGDPSDWAVEALTETICQLPNIKHIIVGGAIANFTDVKATFGGIINGFRASKANGYLDGVKIWVRRGGPNENQGLAAIKKLADEGFDIHVYDRTMPMTDIVDLALK
3300020720_6	ACLb	Ga0214252_100003030	15-411	AKILEGPAMKLFNKWGIPVPNYVVIMDPNRLEQLGEANKWLRESKLVVKAHEAIGGRFKLGLVKLGLNLDEALKAAKEMIGREIGTSVVRQVIVAEMLDHDEEYYISIAGNRDGAEILLSNKGGVDIEEHWDTVKRLFIPLDETPSIEHITEVALEAGFIGEIAERVAKIISRLILCFDVEDAQSIEINPLVIRKSDMRFAALDAVMNVDWDARFRHADWDFKPVSEIGRPFTEAEQQIMDIDARIKGSVKLVEVPGGNIALLTAGGGASVFYSDAVVARGGSIANYAEYSGDPPDWAVEALTETICMLPDIKHIIVGGAIANFTDVKATFNGIINGFRESKSKGYLENVKIWVRRGGPNENQGLAAMKKLQEEGFDIHVYDRSMPMTDIVDLALNS
3300028298_15	ACLb	Ga0268280_10028782	3-398	KILEGPAMKLFNKWGIPVPNYVVIMDPNRLAQLGEANKWLRESKLVVKAHEAVGGRFKLGLVKLGLNLDGALEAAKEMIGRQIGTSVIQQIIVAEMLDHDEEYYISIAGTRDGAELLLSTKGGVDIEENWDTVKRLFIPLDETPGIDRITEHALEAGFIGEIAERVAKIASRLILCFDNEDAQSIEINPLVIRKSDMRFAALDAVMNVDWDARFRHADWDFKPVSEIGRPFTEAEQQIMDIDARIKGSVKLVEVPGGDIALLTAGGGASVFYSDAVVARGGSIANYAEYSGDPPDWAVEALTETICRLPKIRHIIVGGAIANFTDVKATFNGIINGFRESKSKGYLENVKIWVRRGGPNENQGLAAMKKLQEEGFDIHVYDRSMPMTDIVDLALNS
3300020333_14	ACLb	Ga0211661_100004924	3-398	KVLEGPGMYLFNKWGIYTPRHVVVSTTDQIESLVQSNQWMRECKMVVKAHEAIGSRFKLGLVKIDLDINQAIETVEGFLGREIDGVVISQVIIAEMMPHQEEYYLAVTSTRDGAEILMAKFGGIDVEANWDKVSKTFVRIGDKPNDEQLVKCSEEAGFEDKLIEKMRKFSHRLFECYSNEDGLYMEINPLIVNPQDGKLCALDAVVLLDGDARFRHSDWNFSFAPEFGRSYTQAEEQIMEIDSRVKGSVKLIEIPGGKVAMLPAGGGASVFYSDAVIAMGSTIANYAEYSGDPPEWAVEALTDKVCSLPGIEHIIVGGAIANFTDVKATFTGIISGFRRAKEEGKLDKVKIWVRRGGPNEAAGLESMRMLVDEGFDIHVYDRYTPLTDIVKYALKG
3300027917_99	ACLb	Ga0209536_10000125316	1-424	MAQKPIREYDAKNMLATNWQDFIGDTFVNPGRLAQVGPETDLNDLPNHVDWLNTEKLVVKPDMIMGKRGKHGLILLDGSWDEAKKWLEEKRGSDATIGEVTGELTHFLIEPFVKADREFYVAMSSKRGGDEILFSTEGGVDIEDKMKEGKVTEILVPILETIDDVDIEGQLPADLADLKPRMAAFIKGLFKYYQEVGYAFLEINPFVVQGDNLIPLDLKCRIDDTAAFEASKYWGDVGFPAPFGRKLSGEEEYIKMLDSKSGASLKLTILNPKGKVWTLVAGGGASVIYTDTIADLGYAGELANYGEYSGNPSTDETYEYAKTIIDMMTREKNPDGSPKFLIIGGGIANFTDVDKTFTGINKAMVDYKDKLLETPVWIYVRRGGPNYQTGLKNIKMTGE…
3300025777_1	ACLb	Ga0208110_10004202	15-411	AKILEGPAMKLFNKWGIPVPNYVVIMDPNRLEQLGEANKWLRESKLVVKAHEAIGGRFKLGLVKLGLNLDEALKAAKEMIGREIGTSVVRQVIVAEMLDHDEEYYISIAGNRDGAEILLSNKGGVDIEEHWDTVKRLFIPLDETPSIEHITEVALEAGFIGEIAERVAKIISRLILCFDVEDAQSIEINPLVIRKSDMRFAALDAVMNVDWDARFRHADWDFKPVSEIGRPFTEAEQQIMDIDARIKGSVKLVEVPGGNIALLTAGGGASVFYSDAVVARGGSIANYAEYSGDPPDWAVEALTETICMLPDIKHIIVGGAIANFTDVKATFNGIINGFRESKSKGYLENVKIWVRRGGPNENQGLAAMKKLQEEGFDIHVYDRSMPMTDIVDLALNS
3300025569_3	ACLb	Ga0210073_10005353	1-432	LAQRAIREYEGKRVFHTDWSRHFGQFRYTFQAASVASGEELISLAADGDHDWLRQGPLVVKPDMVFGKRGLNGLVLYKVNAPGDVTLDDAVRWIDEKRARTTTLLSGQSGVLSRFIVEPFVAHDSAAEYYIAAVMGDAADILSMSARGGVNIEDNWDSVSQLEIPPFARDDELTAMIAAAVPGGIPDRDRFVLFAADFYRFFRDRHFAYLEINPFCFEGDRVHLLDLVAKVDDTAGFLMDKHWGPLYFPTPFGMKAPGPEEKQIKAMDEKSGVSLKLTILNPQGRVWTLVAGGGASVVYADTITDLIGADELANYGEYSGNPTTHETRVYAETLLDLMTREPDPQGREKLLIIGGAIANFTDVAKTFTGIIQAFRKYHEKMQATGVRIYVRRGGPNYEV…
3300000162_1	ACLb	TB03JUN2009H_00000831	15-411	AKILEGPAMKLFNKWGIPVPNYVVIMDPNRLEQLGEANKWLRESKLVVKAHEAIGGRFKLGLVKLGLNLDEALKAAKEMIGREIGTSVVRQVIVAEMLDHDEEYYISIAGNRDGAEILLSNKGGVDIEEHWDTVKRLFIPLDETPSIEHITEVALEAGFIGEIAERVAKIISRLILCFDVEDAQSIEINPLVIRKSDMRFAALDAVMNVDWDARFRHADWDFKPVSEIGRPFTEAEQQIMDIDARIKGSVKLVEVPGGNIALLTAGGGASVFYSDAVVARGGSIANYAEYSGDPPDWAVEALTETICMLPDIKHIIVGGAIANFTDVKATFNGIINGFRESKSKGYLENVKIWVRRGGPNENQGLAAMKKLQEEGFDIHVYDRSMPMTDIVDLALNS
3300020707_2	ACLb	Ga0214238_100001631	15-411	AKILEGPAMKLFNKWGIPVPNYVVIMDPNRLEQLGEANKWLRESKLVVKAHEAIGGRFKLGLVKLGLNLDEALKAAKEMIGREIGTSVVRQVIVAEMLDHDEEYYISIAGNRDGAEILLSNKGGVDIEEHWDTVKRLFIPLDETPSIEHITEVALEAGFIGEIAERVAKIISRLILCFDVEDAQSIEINPLVIRKSDMRFAALDAVMNVDWDARFRHADWDFKPVSEIGRPFTEAEQQIMDIDARIKGSVKLVEVPGGNIALLTAGGGASVFYSDAVVARGGSIANYAEYSGDPPDWAVEALTETICMLPDIKHIIVGGAIANFTDVKATFNGIINGFRESKSKGYLENVKIWVRRGGPNENQGLAAMKKLQEEGFDIHVYDRSMPMTDIVDLALNS
3300025788_3	ACLb	Ga0208873_100002425	15-411	AKILEGPAMKLFNKWGIPVPNYVVIMDPNRLEQLGEANKWLRESKLVVKAHEAIGGRFKLGLVKLGLNLDEALKAAKEMIGREIGTSVVRQVIVAEMLDHDEEYYISIAGNRDGAEILLSNKGGVDIEEHWDTVKRLFIPLDETPSIEHITEVALEAGFIGEIAERVAKIISRLILCFDVEDAQSIEINPLVIRKSDMRFAALDAVMNVDWDARFRHADWDFKPVSEIGRPFTEAEQQIMDIDARIKGSVKLVEVPGGNIALLTAGGGASVFYSDAVVARGGSIANYAEYSGDPPDWAVEALTETICMLPDIKHIIVGGAIANFTDVKATFNGIINGFRESKSKGYLENVKIWVRRGGPNENQGLAAMKKLQEEGFDIHVYDRSMPMTDIVDLALNS
3300017532_66	ACLb	Ga0185302_100194345	1-438	MAQRAIREYDGKAIFSKHWEKYFSGFHYGFKSVLVTSGAELKAKAEEHGFEWLKQQPLVAKPDMLFGKRGKNDLVLFRTNKPGDVTLADAAAWIDAKMANTTTLLTGQHGQLTHFIVEPFTPHSQEQEYYISATTVGEDDVLYMSAEGGMEVEEGWDEKVNEVHIPINMSDADMQHAVKANIPSDIPAANRESFASFAIQFFKFYRDQNFAYLEINPIVMLDNNEMAILDLVARLDDTAGFMMRDAWGDIEYPTAFGMEDQSPEEKAVAEADAKSGASLKLTILNPLGRIWTMVAGGGASVVYADTIADLSGNVSDLANYGEYSGGPTTGETKFYADTLFDLMTRHKDPKGLDKILIIGGAIANFTDVAKTFTGIIQSFEEYAEKLKAHNTRIYVRRGG…
3300022846_6	ACLb	Ga0222699_100020417	3-397	KILEGPAMKLFDKWGIPVPNYVVIMDPERLLQLGEANKWLRDSKLVVKAHEAIGGRFKLGLVKIGLNLEEAYEAAKEMIGRKIETAEIRQVIVAEMLEHDAEYYLSIAGNRDGAELLLSQKGGVDIEDNWDTVKRLQIPLDVTPSIEDLTETAKSAGFEGEVAERVAKIASRLILCFDNEDAQSIEINPLVIRKSDMRFAALDAVMNVDWDARFRHADWDFKPVSEIGRPFTEAEQQIMEIDARIKGSVKFVEVPGGEIALLTAGGGASVFYSDAVVARGGTIANYAEYSGDPSDWAVEALTETICQLPNIKHIIVGGAIANFTDVKATFGGIINGFRASKANGYLDGVKIWVRRGGPNENQGLAAIKKLADEGFDIHVYDRTMPMTDIVDLALK
3300025936_15	ACLb	Ga0207670_10000032120	3-398	KVLEGPGMGLMKKWGITVPHYVVVTSVDELTRLGQANEWLKKSKLVVKAHEALGSRFKLGLVKVDLDLPAAEAATKEMIGRQVGSITVSQVIVSEMIPHKEEYYCAVKSTREGTDVLVANCGGIEVESNWDRVKRLALEVGQRPAAEAFEKLAKDAGFTGVLVKKMADFAGKMFACFDNEDAQYLEVNPVVLREQDSELIALDAVTLLDGDAKFRHPDWNFAFAAEFGRAYSRHEMEVMAVDSKIKGSVKFIEIPGGDTAMLPAGGGASVYYSDAVVARGGKLANYAEYSGDPPDWAVEVLTDKVCSLPGIKNIIVGGAIANFTDVKKTFGGIINGFRKAQSEGKLKGVKIWVRRGGPREKEGLDAMRALKNEGFDINVFDRNTPLTDIVDMALKK
3300027800_41	ACLb	Ga0209800_100000143	1-437	MAQRAIREYDGKAIFSKHWEKYFSGFHYGFKSVLVTNGDELRACAQKHGFEWLKQEALVAKPDMLFGKRGKNDLVLFKTNKPGDVTLEDAAKWIDEKISHETTLLSGQHGTLTHFIIEPFTPHSQDQEYYISATTVGEDDVLYLSAEGGMEVEEGWEEKVNEVTIPITMDDANIAHLIRANVPAGIPAENKERFITFAEQFYKFYRDLNFAYLEINPIVMIGNDMHILDLVARLDDTAGFMMGDAWCGAEFPTAFGMEDQSPEEKAIAEADSKSGASLKLTILNPMGRIWTMVAGGGASVVYADTIADLSGNVADLANYGEYSGGPTTGETKFYADTVLDLMTRHKDPKGRDKILIIGGAIANFTDVAKTFTGIIQSFETYADKMKAVGTRIYVRRGGP…
3300005365_16	ACLb	Ga0070688_1000000176	3-398	KVLEGPGMGLMKKWGITVPHYVVVTSVDELTRLGQANEWLKKSKLVVKAHEALGSRFKLGLVKVDLDLPAAEAATKEMIGRQVGSITVSQVIVSEMIPHKEEYYCAVKSTREGTDVLVANCGGIEVESNWDRVKRLALEVGQRPAAEAFEKLAKDAGFTGVLVKKMADFAGKMFACFDNEDAQYLEVNPVVLREQDSELIALDAVTLLDGDAKFRHPDWNFAFAAEFGRAYSRHEMEVMAVDSKIKGSVKFIEIPGGDTAMLPAGGGASVYYSDAVVARGGKLANYAEYSGDPPDWAVEVLTDKVCSLPGIKNIIVGGAIANFTDVKKTFGGIINGFRKAQSEGKLKGVKIWVRRGGPREKEGLDAMRALKNEGFDINVFDRNTPLTDIVDMALKK
3300023249_8	ACLb	Ga0222678_10004634	3-397	KILEGPAMKLFDKWGIPVPNYVVIMDPERLLQLGEANKWLRDSKLVVKAHEAIGGRFKLGLVKIGLNLEEAYEAAKEMIGRKIETAEIRQVIVAEMLEHDAEYYLSIAGNRDGAELLLSQKGGVDIEDNWDTVKRLQIPLDVTPSIEDLTETAKSAGFEGEVAERVAKIASRLILCFDNEDAQSIEINPLVIRKSDMRFAALDAVMNVDWDARFRHADWDFKPVSEIGRPFTEAEQQIMEIDARIKGSVKFVEVPGGEIALLTAGGGASVFYSDAVVARGGTIANYAEYSGDPSDWAVEALTETICQLPNIKHIIVGGAIANFTDVKATFGGIINGFRASKANGYLDGVKIWVRRGGPNENQGLAAIKKLADEGFDIHVYDRTMPMTDIVDLALK
3300025933_27	ACLb	Ga0207706_100021766	3-398	KVLEGPGMGLMKKWGIHVPNYVVVTSADELAKLGQANDWMKHSKLVVKAHEALGSRFKLGLVKVGLDVNAAIAATKEMIGRQVGSITVSQVIVSEMIPHKEEYYCAVKSTREGSEILVANCGGIEVESNWDRVKRLCLDVGQQPAPEALEKLAKDAGFSGPLLKKMADFAGKMFTCFDNEDAQYLEVNPVVIRESDGELVALDAVTLLDGDAKFRHPDWNFQFAAEFGRAYSKDEMEVMTVDSKIKGSVKFIEIPGGDTAMLPAGGGASVYYSDAVVARGGKLANYAEYSGDPPDWAVEVLTEKVCSLPGIRNIIVGGAIANFTDVKKTFGGIINGFRKAKADGKLKNVRIWVRRGGPREKEGLDAMRALKDEGFDINVFDRNTPLTDIVDKALHK
3300027462_1	ACLb	Ga0210000_10001146	3-398	KVLEGPGMGLMKKWGIHVPNYVVVTSADELAKLGQANDWMKHSKLVVKAHEALGSRFKLGLVKVGLDVNAAIAATKEMIGRQVGSITVSQVIVSEMIPHKEEYYCAVKSTREGSEILVANCGGIEVESNWDRVKRLCLDVGQQPAPEALEKLAKDAGFSGPLLKKMADFAGKMFTCFDNEDAQYLEVNPVVIRESDGELVALDAVTLLDGDAKFRHPDWNFQFAAEFGRAYSKDEMEVMTVDSKIKGSVKFIEIPGGDTAMLPAGGGASVYYSDAVVARGGKLANYAEYSGDPPDWAVEVLTEKVCSLPGIRNIIVGGAIANFTDVKKTFGGIINGFRKAKADGKLKNVRIWVRRGGPREKEGLDAMRALKDEGFDINVFDRNTPLTDIVDKALHK
3300020679_2	ACLb	Ga0214232_10001131	15-411	AKILEGPAMKLFNKWGIPVPNYVVIMDPNRLEQLGEANKWLRESKLVVKAHEAIGGRFKLGLVKLGLNLDEALKAAKEMIGREIGTSVVRQVIVAEMLDHDEEYYISIAGNRDGAEILLSNKGGVDIEEHWDTVKRLFIPLDETPSIEHITEVALEAGFIGEIAERVAKIISRLILCFDVEDAQSIEINPLVIRKSDMRFAALDAVMNVDWDARFRHADWDFKPVSEIGRPFTEAEQQIMDIDARIKGSVKLVEVPGGNIALLTAGGGASVFYSDAVVARGGSIANYAEYSGDPPDWAVEALTETICMLPDIKHIIVGGAIANFTDVKATFNGIINGFRESKSKGYLENVKIWVRRGGPNENQGLAAMKKLQEEGFDIHVYDRSMPMTDIVDLALNS
3300020721_3	ACLb	Ga0214236_100002331	15-411	AKILEGPAMKLFNKWGIPVPNYVVIMDPNRLEQLGEANKWLRESKLVVKAHEAIGGRFKLGLVKLGLNLDEALKAAKEMIGREIGTSVVRQVIVAEMLDHDEEYYISIAGNRDGAEILLSNKGGVDIEEHWDTVKRLFIPLDETPSIEHITEVALEAGFIGEIAERVAKIISRLILCFDVEDAQSIEINPLVIRKSDMRFAALDAVMNVDWDARFRHADWDFKPVSEIGRPFTEAEQQIMDIDARIKGSVKLVEVPGGNIALLTAGGGASVFYSDAVVARGGSIANYAEYSGDPPDWAVEALTETICMLPDIKHIIVGGAIANFTDVKATFNGIINGFRESKSKGYLENVKIWVRRGGPNENQGLAAMKKLQEEGFDIHVYDRSMPMTDIVDLALNS
3300020686_1	ACLb	Ga0214194_10001729	15-411	AKILEGPAMKLFNKWGIPVPNYVVIMDPNRLEQLGEANKWLRESKLVVKAHEAIGGRFKLGLVKLGLNLDEALKAAKEMIGREIGTSVVRQVIVAEMLDHDEEYYISIAGNRDGAEILLSNKGGVDIEEHWDTVKRLFIPLDETPSIEHITEVALEAGFIGEIAERVAKIISRLILCFDVEDAQSIEINPLVIRKSDMRFAALDAVMNVDWDARFRHADWDFKPVSEIGRPFTEAEQQIMDIDARIKGSVKLVEVPGGNIALLTAGGGASVFYSDAVVARGGSIANYAEYSGDPPDWAVEALTETICMLPDIKHIIVGGAIANFTDVKATFNGIINGFRESKSKGYLENVKIWVRRGGPNENQGLAAMKKLQEEGFDIHVYDRSMPMTDIVDLALNS
3300000230_31	ACLb	TB_GS10_10DRAFT_100003596	1-443	MAQKAIREYDAKSILAKHWDKYFPNFTYAYETIMVQNGSELQEVAQEKAWLKEKTLVAKPDMLFGKRGKNGLVLFKDAKPGDVTLAKAASWIDEKSKEKQSVYFAFDGETPSGEAKTDYLTHFIVEPFTPHTQEQEYYISATCVGDDDMLYMSAEGGMEVEENWDKVIEVAFSITESEEEIAQKIRANIPADVAQKDKENFAEFAIGFFKAYRELNFAYLEINPFVMQENKIELLDMVAKLDDTAGFMMSEAWGDVEYPTSFGMEEKSPEVKAIEEADSKSGASLKLTILKPEARIWTMVAGGGASVVYADTIADLAGINDLANYGEYSGGPTTDETQFYAETILDLMTRHKDPDGRVKVLIIGGAIANFTDVAATFTGIIKAFNAYADKMKEIGIKIY…
3300000162_3	ACLb	TB03JUN2009H_0000914	1-438	MAQRAIREYDGKAIFSKHWEKYFSGFHYGFKSVLVTSGAELKAKAEEHGFEWLKQQPLVAKPDMLFGKRGKNDLVLFRTNKPGDVTLADAAAWIDAKMANTTTLLTGQHGQLTHFIVEPFTPHSQEQEYYISATTVGEDDVLYMSAEGGMEVEEGWDEKVNEVHIPINMSDADMQHAVKANIPSDITAANRESFASFAIQFFKFYRDQNFAYLEINPIVMLDNNEMAILDLVARLDDTAGFMMRDAWGDIEYPTAFGMEDQSPEEKAVAEADAKSGASLKLTILNPLGRIWTMVAGGGASVVYADTIADLSGNVSDLANYGEYSGGPTTGETKFYADTLFDLMTRHKDPKGLDKILIIGGAIANFTDVAKTFTGIIQSFEEYAEKLKAHNTRIYVRRGG…
3300026280_26	ACLb	Ga0209017_100109501	1-418	MAQRGIREYDGKRILFKELSKYYKYYEERANKLVLVTPEKDYDEILKNNEWLKKEKLVVKPDQLFGKRGKHGLILLNATFDDAKKWIKDRMNKTVTVGKTTGELTHFLIEPFTPHNEDDEFYIAIKSFREYDTIYISNKGGIYVEENWQYVKETNVPILSNIEEVNLNLPDFKDKTELIKEFVKKLYEVYVKGNFTYLEINPFTIVNNQIIPLDLVAKVDDTASFECSKIWGDLEFPISFGQKFTKEEEFIRSLDERTGASLKLTILNPDGRVWTMVAGGGASVIYADTVSDLGYSKELANYGEYSGDPSMEDTYQYAKTILDLMTRKKDPRGKVLIIGGGIANFTDVAKTFKGIIKAITEYKDKIIENKIKIFVRRGGPNYKEGLENMRKLGETLGIQ…
3300014208_35	ACLb	Ga0172379_1000118542	1-419	MAQRGIREYDGKRMLFTALSESFPSFAERSRRLALVAPDTKESELLKEHPWLKTGKLVVKPDQLFGKRGKHGLVFLNAGWKAAWAWIQERMNKSAKVGKTEGTLTHFLIEPFTPHKEDEEFYVAFKAEKDQDTVYFSPKGGIYVEENWDKVIETHVPILCEAGEFEPKLPALAGGRKEAVKLLVRGLHKLFREGHFTYLEINPFTFEGDAPVPLDLVAKVDDTAAFECRKLWNGLEFPPSFGSHSTPEEAFIKSLDEKSGSSLKLTVLNPDGRVWLMVAGGGASVIYTDTVCDLGASKELANYGEYSGNPTTDETYHYSRTILDLMTRKKDPRGKVLLIGGGIANFTDVAKTFTGIVKALEEYRDKLVAHKVRIYVRRGGPNYKEGLDRMRKLSATLGV…
3300006083_6	ACLb	Ga0081762_10019052	1-434	MAQRAIREYDGKALFSKHWNEYFDGFNYPFKSVLVTSGDELREKAKEEAYSWLNEEPLVAKPDMLFGKRGKNDLVLFRVEKPGDVTLEDAAKWIDEKQSGEVELLSGQKGELTHFIVEPFTPHEQEQEYYIAATTVGEDDVLYMSAEGGMEVEEGWDEKVNEVKIPITMSDEDIEKAIRENIPADIPEESKETFADFAVRFFRFFRDMHFAYLEINPIVLVGHDAHILDLVARLDDTAGFMMREKWGDIEFPTAFGMEEQSPEEKAIAEADSKSGASLKLTILNPKGRIWTMVAGGGASVVYADTIADLAGVEDLANYGEYSGGPTTGETEFYAETIFDLMTRYPDERGKILIIGGAIANFTDVAKTFTGIINALQKWADKLKEHNTKIYVRRGGPNYE…
3300026546_14	ACLb	Ga0256913_100005826	1-445	MAQKAIREYDAKSILARHWDKYFPDFTYAYETVLVQNGTELTKAAEDNSWLKEKMLVAKPDMLFGKRGKNGLVLFKDQKPGDVTLAKATSWIDEKSSSKQEVFFSFDGDTPTGEPSVDMLTHFLVEPFMPHEQSEEYYISATCVGDNDMLYMSAEGGMEVEEGWDEKVTEVAFAITDTEDEIADKIRANVPADVADKDKENFAKFAIGFFRAYRELNFAYLEINPFVMQGNTIELLDMVAKLDDTAGFMMVEEWGDIEYPTSFGMEEKSPEVLAVEEADAKTGASLKLTLLKPEARIWTMVAGGGASVVYADTIADMAGIDDLANYGEYSGGPTTGETKFYAETLFDLMTREPDAQGRGKVLIIGGAIANFTDVAKTFTGIIQAFEEYQDKLKAVDTKI…
3300025838_17	ACLb	Ga0208872_100014511	3-398	KILEGPAMKLFNKWGIPVPNYVVIMDPNRLEQLGEANKWLRESKLVVKAHEAIGGRFKLGLVKLGLNLEQALEAAKEMIGREIGTSVVRQVIVAEMLDHDEEYYVSMAGNRDGAELLLSNKGGVDIEENWDTVKRLFIPLDETPSIERITEAALEAGFVGEIAERVAKITSRLILCFDNEDAQSIEINPLVIRKSDMRFAALDAVMNVDWDARFRHADWDFKPVSEIGRPFTEAEQQIMDIDARIKGSVKLVEVPGGNIALLTAGGGASVFYSDAVVARGGSIANYAEYSGDPPDWAVEALTETICRLPDIKHIIVGGAIANFTDVKATFNGIINGFRESKSKGYLENVKIWVRRGGPNENQGLASMKKLQEEGFDIHVYDRSMPMTDIVDLALNS
3300025788_5	ACLb	Ga0208873_100005210	3-398	KILEGPAMKLFNKWGIPVPNYVVIMDPNRLEQLGEANKWLRESKLVVKAHEAIGGRFKLGLVKLGLNLEQALEAAKEMIGREIGTSVVRQVIVAEMLDHDEEYYVSMAGNRDGAELLLSNKGGVDIEENWDTVKRLFIPLDETPSIERITEAALEAGFVGEIAERVAKITSRLILCFDNEDAQSIEINPLVIRKSDMRFAALDAVMNVDWDARFRHADWDFKPVSEIGRPFTEAEQQIMDIDARIKGSVKLVEVPGGNIALLTAGGGASVFYSDAVVARGGSIANYAEYSGDPPDWAVEALTETICRLPDIKHIIVGGAIANFTDVKATFNGIINGFRESKSKGYLENVKIWVRRGGPNENQGLASMKKLQEEGFDIHVYDRSMPMTDIVDLALNS
3300017532_49	ACLb	Ga0185302_1000009669	3-398	KILEGPAMKLFNKWGIPVPNYVVIMDPNRLEQLGEANKWLRESKLVVKAHEAIGGRFKLGLVKLGLNLDQALEAAKEMIGREIGTSVVRQVIVAEMLDHDEEYYISIAGNRDGAELLLSNKGGVDIEDNWDSVKRLFIPLDETPSIERITEAAIEAGFMGEIAERVAKITSRLILCFDNEDAQSIEINPLVIRKSDMRFAALDAVMNVDWDARFRHADWDFKPVSEIGRPFTEAEQQIMDIDARIKGSVKLVEVPGGNIALLTAGGGASVFYSDAVVARGGSIANYAEYSGDPPDWAVEALTETICRLPDIKHIIVGGAIANFTDVKATFNGIINGFRESKSKGYLENVKIWVRRGGPNENQGLASMKKLQEEGFDIHVYDRSMPMTDIVDLALNS
3300006612_3	ACLb	Ga0101558_10218139	1-434	MAQRAIREYDGKALFSKHWNEYFDGFNYPFKSVLVTSGDELREKAKEEAYSWLNEEPLVAKPDMLFGKRGKNDLVLFRVEKPGDVTLEDAAKWIDEKQSGEVELLSGQKGELTHFIVEPFTPHEQEQEYYIAATTVGEDDVLYMSAEGGMEVEEGWDEKVNEVKIPITMSDEDIEKAIRENIPADIPEESKETFADFAVRFFRFFRDMHFAYLEINPIVLVGHDAHILDLVARLDDTAGFMMREKWGDIEFPTAFGMEEQSPEEKAIAEADSKSGASLKLTILNPKGRIWTMVAGGGASVVYADTIADLAGVEDLANYGEYSGGPTTGETEFYAETIFDLMTRYPDERGKILIIGGAIANFTDVAKTFTGIINALQKWADKLKEHNTKIYVRRGGPNYE…
3300021135_7	ACLb	Ga0214247_100006331	15-411	AKILEGPAMKLFNKWGIPVPNYVVIMDPNRLEQLGEANKWLRESKLVVKAHEAIGGRFKLGLVKLGLNLDEALKAAKEMIGREIGTSVVRQVIVAEMLDHDEEYYISIAGNRDGAEILLSNKGGVDIEEHWDTVKRLFIPLDETPSIEHITEVALEAGFIGEIAERVAKIISRLILCFDVEDAQSIEINPLVIRKSDMRFAALDAVMNVDWDARFRHADWDFKPVSEIGRPFTEAEQQIMDIDARIKGSVKLVEVPGGNIALLTAGGGASVFYSDAVVARGGSIANYAEYSGDPPDWAVEALTETICMLPDIKHIIVGGAIANFTDVKATFNGIINGFRESKSKGYLENVKIWVRRGGPNENQGLAAMKKLQEEGFDIHVYDRSMPMTDIVDLALNS
3300007771_12	ACLb	Ga0105700_10059592	1-434	MAQRAIREYDGKALFSKHWNEYFDGFNYPFKSVLVTSGDELREKAKEEAYSWLNEEPLVAKPDMLFGKRGKNDLVLFRVEKPGDVTLEDAAKWIDEKQSGEVELLSGQKGELTHFIVEPFTPHEQEQEYYIAATTVGEDDVLYMSAEGGMEVEEGWDEKVNEVKIPITMSDEDIEKAIRENIPADIPEESKETFADFAVRFFRFFRDMHFAYLEINPIVLVGHDAHILDLVARLDDTAGFMMREKWGDIEFPTAFGMEEQSPEEKAIAEADSKSGASLKLTILNPKGRIWTMVAGGGASVVYADTIADLAGVEDLANYGEYSGGPTTGETEFYAETIFDLMTRHPDERGKILIIGGAIANFTDVAKTFTGIINALQKWADKLKEHNTKIYVRRGGPNYE…
3300028399_21	ACLb	Ga0256830_10001789	3-397	KVLEGPGMRLLSKWGMAVPNYVVITDAAQLDELAQANPWLRECKLVVKAHEALGGRMKLGLVKVGLDLAGARDAAEEMIGKAVAEVTISQVIISEMVEHEEEYYVAVTSTRDGAEILLASMGGIEVEANWEKVKKLAVPLDAEPDMRDLTDLAKEAGFNEALVPRVASFANKLYKCYDQEDGNYLEINPLVRRTSNGELTALDAVTMVDGDARFRHPDWNFNFASEFGRPYSDNEKAILEIDSRVKGSVKFIEIPGGDTALLPAGGGASVYYSDAVLAMGGTLANYAEYSGDPPDWAVEALTEKVCSLKGIKRIIVGGAIANFTNVKKTFSGIINGFRKAKADGKLEGVSIWVRRGGPFEKEGLAAMKVLENEGFDIHVYDRYTPLTDIVDYAIK
3300013133_52	ACLb	Ga0172362_100452212	1-389	MKLFNKWGIPVPNYVVIMDPNRLEQLGEANKWLRESKLVVKAHEAIGGRFKLGLVKLGLNLEEAVAASREMIGREIGTAVIRQVIVAEMLDHDEEYYVCINGNRDGAEVLLSNKGGIDIEDNWDSVRRLFIPIDENPSIERLTEFANEAGFSGEIAERVGKIVSRLVLCFDNEDAQSIEINPLVIRKSDMRFAALDAVMNLDYDARFRHADWDFKPVSEIGRPFTEAEQQIMEIDGRIKGSVKFVEVPGGEIALLTAGGGASVFYSDAVVARGGTIANYAEYSGDPPDWAVEALTETICSLPNIKHIIVGGAIANFTDVKATFSGIINGLRESKSKGLLENVKIWVRRGGPNENQGLAAIRKLYDEGFDIHVYDRSMPMTDIVDLALNS
3300022181_60	ACLb	Ga0228535_1000015670	1-437	MAQRAIREYDGKAIFSKHWEKYFSGFHYGFKSVMVTSGDELRAKAQEHGFEWLKQEPLVAKPDMLFGKRGKNNLVLFKTAKPGDVTLDDAAKWIDEKMSHDVTLLSGQHGRLTHFIVEPFTPHTQEQEYYISATTVGEDDVLYMSAEGGMEVEENWDKVVEVKIPITMCDADMEHAVRANIPSDIPANNKEAFASFAIQFFKFYRDLNFAYLEINPIVMLANNEMAILDLVARLDDTAGFMMGDAWCDAEYPTAFGMEDQSPEEKAIAEADSKSGASLKLTVLNPMGRIWTMVAGGGASVVYADTIADLSGNVADLANYGEYSGGPTTGETKFYADTVLDLMTRHKDPKGRDKILIIGGAIANFTDVAKTFTGIIQSFETYADRMKEHNTRIYVRRGGP…
3300025940_26	ACLb	Ga0207691_100001824	3-398	KVLEGPGMGLMKKWGIHVPNYVVVTSADELAKLGQANDWMKHSKLVVKAHEALGSRFKLGLVKVGLDVNAAIAATKEMIGRKVGSITVSQVIVSEMIPHKEEYYCAVKSTREGSEILVANCGGIEVESNWDRVKRLCLDVGQQPAPEALEKLAKDAGFSGPLLKKMADFAGKMFTCFDNEDAQYLEVNPVVIRESDGELVALDAVTLLDGDAKFRHPDWNFQFAAEFGRAYSKDEMEVMTVDSKIKGSVKFIEIPGGDTAMLPAGGGASVYYSDAVVARGGKLANYAEYSGDPPDWAVEVLTEKVCSLPGIRNIIVGGAIANFTDVKKTFGGIINGFRKAKADGKLKNVRIWVRRGGPREKEGLDAMRALKDEGFDINVFDRNTPLTDIVDKALHK
3300026484_6	ACLb	Ga0256837_100030011	1-446	MAQKAIREYDAKSILARHWDAYFPNFNYPYQTILVQTGDELREAAKTTHPWLAEKPLVAKPDMLFGKRGKNDLVLFKVNKPGDVTLEDAAKWIDEKRAEKQKVYFSFDGDTPTGEPSEDYLTHFIVEPFTPHTQDEEYYISATVVGDEDVLYMSAEGGMEVEEGWDEKVTEVAFPITATEEEIEKKIRENIPADVKDEDKEAFAEFAIGFFKAYRELNFAYLEINPFVLQGNNVELLDMVAKLDDTAGFMMVDHWGDIEYPTAFGMEAKSPEVEAIEEADAKTGASLKLTLLKPEARIWTMVAGGGASVVYADTIADFAGIDDLANYGEYSGGPTTGETKFYAETILDLMTREKDPKGRDKILIIGGAIANFTDVAKTFTGIIQAFEEYAEKMKEVGVR…
3300028398_49	ACLb	Ga0256833_10002513	1-433	MAQRGIREYDGKRILAQHWKEYFAPEFEYDFKSVLVTPETDLDSLPEKYPWLKELPLVAKPDMLFGKRGKLGLILFKKEKPCDVDYETAKKWIREKMEEEVEIKGKKGKLTHFLIEPCVPHAPEDEYYVAMTLGYDGDHIYMSAFGGIDVEENWDKVKEVVIPPLATEEEIDRLIEENVPQEIKDKEKYADFVKRLYRFFRDMHFAYLEINPLVMVENKVYPLDFVGRVDDTAQFLVGRKWGELEFPAGFGGELSPEEKYIKEMDEKSGASLKLTILNPEGRIWTLVAGGGASVVYADTVADLGYVKELANYGEYSGNPSRAETREYVKTVLDLMTRHKDPQGRPKILIIGGAIANFTDVAKTFDGIIDALKEYADKLKEVGVKIYVRRGGPNYEVGLA…
3300027800_45	ACLb	Ga0209800_100000053	1-435	MAQRAIREYDGKELFAKVWNNYFDGFKYGFESVLVTSGDELRAKAKEAGYEWLNNKALVAKPDMLFGKRGKNNLVLFRNQKPGDVSLEKAASWIDEKTRENTTLLTGQHGTLTHFIVEPFTPHTQEEEYYISATTVSEDDVLYMSAEGGMEVEEGWDEKVIEVAVPITMSDADMEAKIRANIPADIQDKEKFGKFAVAFFKFYRDMNFAYLEINPIVMQGDTCELLDLVARLDDTAGFLMRETWGDIEYPTAFGMEDQSPEEKAIAEADAKSGASLKLTILNPKGRIWTMVAGGGASVVYADTIADLSGNVEDLANYGEYSGGPTTGETEFYASTVLDLMTREKDAQGRDKILIIGGAIANFTDVAKTFTGIIQAFDKYADKMKSVGARIYVRRGGPNY…
3300028581_33	ACLb	Ga0247840_1000013088	3-398	KILEGPAMKLFNKWGIPVPNYVVIMDPDRLAQLGEANKWLRESKLVVKAHEAIGGRFKLGLVKLGLNLDEAYAAAKEMIGRQIGTSVVRQVIIAEMLDHDEEYYLSIAGNRDGSELLLSNKGGVDIEDNWDTVKRLAISLDETPTIEHITEAALEAGFTGEVAERVAKIASRLILCFDNEDAQSIEINPLVIRKSDMRFAALDAVMNVDWDARFRHADWDFKPVSEIGRSYTEAEQQIMDIDARIKGSVKLVEVPGGNIALLTAGGGASVFYSDAVVARGGSIANYAEYSGDPPDWAVEALTETICRLPDIKHIIVGGAIANFTDVKATFNGIINGFRESKSKGYLENVQIWVRRGGPNENQGLAAMKKLQEEGFDIHVYDRSMPMTDIVDLALNS
3300012916_3	ACLb	Ga0157310_100011726	3-398	KVLEGPGMGLMKKWGIHVPNYVVVTSADELAKLGQANDWMKHSKLVVKAHEALGSRFKLGLVKVGLDVNAAIAATKEMIGRKVGSITVSQVIVSEMIPHKEEYYCAVKSTREGSEILVANCGGIEVESNWDRVKRLCLDVGQQPAPEALEKLAKDAGFSGPLLKKTADFAGKMFTCFDNEDAQYLEVNPVVIRESDGELVALDAVTLLDGDAKFRHPDWNFQFAAEFGRAYSKDEMEVMTVDSKIKGSVKFIEIPGGDTAMLPAGGGASVYYSDAVVARGGKLANYAEYSGDPPDWAVEVLTEKVCSLPGIRNIIVGGAIANFTDVKKTFGGIINGFRKAKADGKLKNVRIWVRRGGPREKEGLDAMRALKDEGFDINVFDRNTPLTDIVDKALHK
3300013123_41	ACLb	Ga0172368_100080466	3-398	KILEGPAMKLFNKWGIPVPNYVVIMDPDRLAQLGEANKWLRESKLVVKAHEAIGGRFKLGLVKIGLNLEEAIAASREMIGAKIGTAEVRQVIVAEMLEHDAEFYVSIIGNKDGAELLISKHGGVDIEDNWNSVRRIQIPLDENPSIERLTELAVDAGFEGEIAERVGKICSRLVLCFDNEDAQSIEINPLVIRKNDMRFAALDAVMNIDYDARFRHADWDFKPVSEIGRPFTEAEQQIMDIDSRIKGSVKFVEVPGGEIALLTAGGGASVFYADAVVARGGTIANYAEYSGDPADWAVEALTETICRLPNIRHIIVGGAIANFTDVKATFSGIINGFRESKSKGYLEGVKIWVRRGGPNEAQGLAAIRLLQEEGFDIHVYDRSMPMTDIVDLAMKS
3300021128_1	ACLb	Ga0214176_100002027	15-411	AKILEGPAMKLFNKWGIPVPNYVVIMDPNRLEQLGEANKWLRESKLVVKAHEAIGGRFKLGLVKLGLNLDEALKAAKEMIGREIGTSVVRQVIVAEMLDHDEEYYISIAGNRDGAEILLSNKGGVDIEEHWDTVKRLFIPLDETPSIEHITEVALEAGFIGEIAERVAKIISRLILCFDVEDAQSIEINPLVIRKSDMRFAALDAVMNVDWDARFRHADWDFKPVSEIGRPFTEAEQQIMDIDARIKGSVKLVEVPGGNIALLTAGGGASVFYSDAVVARGGSIANYAEYSGDPPDWAVEALTETICMLPDIKHIIVGGAIANFTDVKATFNGIINGFRESKSKGYLENVKIWVRRGGPNENQGLAAMKKLQEEGFDIHVYDRSMPMTDIVDLALNS
3300025649_20	ACLb	Ga0208279_100077617	3-397	KILEGPAMKLFDKWGIPVPNYVVIMDPERLLQLGEANKWLRDSKLVVKAHEAIGGRFKLGLVKIGLNLEEAYEAAKEMIGRKIETAEIRQVIVAEMLEHDAEYYLSIAGNRDGAELLLSQKGGVDIEDNWDTVKRLQIPLDVTPSIEDLTETAKSAGFEGEVAERVAKIASRLILCFDNEDAQSIEINPLVIRKSDMRFAALDAVMNVDWDARFRHADWDFKPVSEIGRPFTEAEQQIMEIDARIKGSVKFVEVPGGEIALLTAGGGASVFYSDAVVARGGTIANYAEYSGDPSDWAVEALTETICQLPNIKHIIVGGAIANFTDVKATFGGIINGFRASKANGYLDGVKIWVRRGGPNENQGLAAIKKLADEGFDIHVYDRTMPMTDIVDLALK
3300022882_7	ACLb	Ga0222626_100039717	3-397	KILEGPAMKLFDKWGIPVPNYVVIMDPERLLQLGEANKWLRDSKLVVKAHEAIGGRFKLGLVKIGLNLEEAYEAAKEMIGRKIETAEIRQVIVAEMLEHDAEYYLSIAGNRDGAELLLSQKGGVDIEDNWDTVKRLQIPLDVTPSIEDLTETAKSAGFEGEVAERVAKIASRLILCFDNEDAQSIEINPLVIRKSDMRFAALDAVMNVDWDARFRHADWDFKPVSEIGRPFTEAEQQIMEIDARIKGSVKFVEVPGGEIALLTAGGGASVFYSDAVVARGGTIANYAEYSGDPSDWAVEALTETICQLPNIKHIIVGGAIANFTDVKATFGGIINGFRASKANGYLDGVKIWVRRGGPNENQGLAAIKKLADEGFDIHVYDRTMPMTDIVDLALK
3300023241_6	ACLb	Ga0222657_100031813	3-397	KILEGPAMKLFDKWGIPVPNYVVIMDPERLLQLGEANKWLRDSKLVVKAHEAIGGRFKLGLVKIGLNLEEAYEAAKEMIGRKIETAEIRQVIVAEMLEHDAEYYLSIAGNRDGAELLLSQKGGVDIEDNWDTVKRLQIPLDVTPSIEDLTETAKSAGFEGEVAERVAKIASRLILCFDNEDAQSIEINPLVIRKSDMRFAALDAVMNVDWDARFRHADWDFKPVSEIGRPFTEAEQQIMEIDARIKGSVKFVEVPGGEIALLTAGGGASVFYSDAVVARGGTIANYAEYSGDPSDWAVEALTETICQLPNIKHIIVGGAIANFTDVKATFGGIINGFRASKANGYLDGVKIWVRRGGPNENQGLAAIKKLADEGFDIHVYDRTMPMTDIVDLALK
3300001580_57	ACLb	Draft_100300453	1-443	MAQKAIREYDAKSILAKHWNEYFPNFTYTYETVLVQNGSELKEIAKEKTWVKEKALVAKPDMLFGKRGKNGLVLFRDQKPGDVSLDKAASWIDEKSSAKQSVYFSFDGDTPKGEPKVDMLTHFIVEPFTPHAQEEEYYISATCVGDNDVLYMSAEGGMEVEENWDKVIEVSFPITATEDEIAAKIRANIPKDVAAKDKDAFAEFAIGFFRAYRELNFAYLEINPFVMQGSKIELLDMVAKLDDTAGFMMREQWGDVEYPTSFGMEEKSPEVLAIEDADSKSGASLKLTILKPEARIWTMVAGGGASVVYADTIADLAGIEDLANYGEYSGGPTTSETKFYAETILDLMTRQKDANGRDKVLIIGGAIANFTDVAKTFTGIIQAFENYADKMKEIGIKIY…
3300021133_2	ACLb	Ga0214175_100007731	15-411	AKILEGPAMKLFNKWGIPVPNYVVIMDPNRLEQLGEANKWLRESKLVVKAHEAIGGRFKLGLVKLGLNLDEALKAAKEMIGREIGTSVVRQVIVAEMLDHDEEYYISIAGNRDGAEILLSNKGGVDIEEHWDTVKRLFIPLDETPSIEHITEVALEAGFIGEIAERVAKIISRLILCFDVEDAQSIEINPLVIRKSDMRFAALDAVMNVDWDARFRHADWDFKPVSEIGRPFTEAEQQIMDIDARIKGSVKLVEVPGGNIALLTAGGGASVFYSDAVVARGGSIANYAEYSGDPPDWAVEALTETICMLPDIKHIIVGGAIANFTDVKATFNGIINGFRESKSKGYLENVKIWVRRGGPNENQGLAAMKKLQEEGFDIHVYDRSMPMTDIVDLALNS

## Sheet: CCSs_CCSL__CCL
Protein sequences of CCSs, CCSL and CCL identified by HMM. MAG and contig columns refer to the information gven by Nayfach et al. 2020.
MAG	Enzyme	Protein ID	HMM alignment region	Sequence
3300026488_11	CCL	Ga0256838_100033327	3-257	SKKWRTAISFHKGHEAYVRGYKLEDLIGNLTFTEAIYLVLKGELPNEKETKMLDAIFTSIVEHSIAPPSVIAARAVASGGNPMNVAVGAGVLAFGEAHGGALEGAMKFLQDNVDRDPEEVVKEYLENKKRIPGYGHRYYKEYDPRTRKLMELAKEIGFYGKYCRFAEEVEKAIEKLKGKKLVLNIDGAIAAITSEMGFDWRLGKGFFIIGRIPGLVAHVYEELTMEKPFSKRLDEDKEVEYLGPQPRELPPKYQR
3300026484_12	CCL	Ga0256837_10012575	9-263	SKKWRTAISFHKGHEAYVRGYKLEDLIGNLTFTEAIYLVLKGELPNEKETKMLDAIFTSIVEHSIAPPSVIAARAVASGGNPMNVAVGAGVLAFGEAHGGALEGAMKFLQDNVDRDPEEVVKEYLENKKRIPGYGHRYYKEYDPRTRKLMELAKEIGFYGKYCRFAEEVEKAIEKLKGKKLVLNIDGAIAAITSEMGFDWRLGKGFFIIGRIPGLVAHVYEELTMEKPFSKRLDEDKEVEYLGPQPRELPPKYQR
3300006054_1	CCL	Ga0097684_1000003134	1-259	MEKKWRTAITQHVGHETYIRGYRLLDMVGNLSFAQAIYLILKGELPNDKESKMMEAMLVSVIDHGTAPPSAIAARAVASGGNSLNVGVAAGVLAFGSAHGGALEDAMKFIQEGVKSGKAVEEIVREYLESKKPIPGYGHRYYKEFDPRTKRLMDIAKDLGFYGPHCKFAEEVADEIERQKGKRLVLNVDGAIAAIASEMGFDWRLGKGFFIIGRVPGLVAHVYEELTMEKPFSKRLDEEKEVEYIGVPPRELPPEFKKV
3300014923_1	CCL	Ga0169461_10006517	1-256	MEKKWRTAISWHFDHEAYVRGYKLADLIGTLSFTEAIFLVLKGELPSEREKRVLDSIFVSLVEHSIAPPSVIAARAVASGGNSLHVGVGAGILAFGEAHGGALEGAMRFLQENAEKDPETVVNEFFKEGKRIPGYGHRYYKKYDPRSLKIMEIAEREGFYGKYCEFAGKVEKIIEKIKGKKLVLNVDGAIAAVVSEMGFDWRLGKGFFIIGRTAGLVAHVYEELTMEKPFSKRLDEEKEVEYLGLSPRELPERFRK
3300026382_7	CCL	Ga0256836_10003695	3-257	SKKWRTAISFHKGHEAYVRGYKLEDLIGNLTFTEAIYLVLKGELPNEKETKMLDAIFTSIVEHSIAPPSVIAARAVASGGNPMNVAVGAGVLAFGEAHGGALEGAMKFLQDNVDRDPEEVVKEYLENKKRIPGYGHRYYKEYDPRTRKLMELAKEIGFYGKYCRFAEEVEKAIEKLKGKKLVLNIDGAIAAITSEMGFDWRLGKGFFIIGRIPGLVAHVYEELTMEKPFSKRLDEDKEVEYLGPQPRELPPKYQR
3300005958_5	CCL	Ga0081473_13732488	2-258	GMWRTAITQHLGHETYIRGYRLLDLVGNLSFAQAVYLILKGELPTERESRMMEAMLVSVIDHGIAPPSAIAARAVASGGNSLNVGVAAGILAFGSAHGGALEDAMKFMQEGVASGKGVEDIVKEYFSVKKPIPGYGHRYYKDFDPRTKRLMDIAKALEFYGKHCEFAQAVEEEIAKQKGKRLVLNVDGAIAAVASEMGFDWRLGKGFFIIGRVPGLVAHVYEELTTEKPFSKRLDEEKDVEYTGLPPRDLPPEIKKI
3300020145_10	CCL	Ga0197144_100010154	1-259	MEKKWRTAITQHVGHETYIRGYRLLDMVGNLSFAQAIYLILKGELPNDKESKMMEAMLVSVIDHGTAPPSAIAARAVASGGNSLNVGVAAGVLAFGSAHGGALEDAMKFIQEGVKSGKAVEEIVREYLESKKPIPGYGHRYYKEFDPRTKRLMDIAKDLGFYGPHCKFAEEVADEIERQKGKRLVLNVDGAIAAIASEMGFDWRLGKGFFIIGRVPGLVAHVYEELTMEKPFSKRLDEEKEVEYIGVPPRELPPEFKKV
3300017386_2	CCL	Ga0185306_10000770	1-259	MEKKWRTGITQHVGHETYIRGYRLLDIVGNLSFAQAIYLILKGELPNEKESKMMEAMLVSVIDHGIAPPSAIAARAVASGGNSLNVGVAAGVLAFGSAHGGALEDAMKFIQEGVKGNKTVEEIVKEYLESKKPIPGYGHRYYKEFDPRTKRLMDIAKDLGFYGPHCKFAEEVADEIERQKGKRLVLNVDGAIAAIASEMGFDWRLGKGFFIIGRVPGLVAHVYEELTTEKPFSKRLDEEKEVEYTGLPPRELPTEFKKV
3300000342_7	CCL	OneHSP_7476CDRAFT_100051912	1-256	MEKKWRTGITLHKGEDTYIRGYKLLDLVGNLSFSQAIYLILKGELPSEKEAKMMDAIFVSVIDHGIAPPSVIAARAVASGGNTLNVGVAAGVATFGSAHGGALEDAMKFMQDNINKNIEELVKEYLENKKPIPGFGHKYYKEFDPRTKRLMDIAKSLGFYDKYCAFAEKVEEEIFKQKGKKLVLNVDGAIAAVTSEMGFDWRLGKGFFIIGRVPGLVAHVYEELTKEKPFSKRLNEEEETEYTGIEPRELPQEFKK
3300029221_20	CCL	Ga0168075_10023017	1-256	MEKKWRTGITLHKGEDTYIRGYKLLDLVGNLSFSQAIYLILKGELPSEKEAKMMDAIFVSVIDHGIAPPSVIAARAVASGGNTLNVGVAAGVATFGSAHGGALEDAMKFMQDNIDKNIEKLVKEYLENKKPIPGFGHKYYKEFDPRTKRLMDIAKSLGFYDRYCAFAEKVEEEIFKQKGKKLVLNVDGAIAAVTSEMGFDWRLGKGFFIIGRVPGLVAHVYEELTKEKPFSKRLNEEEETEYTGIEPRELPQEFKK
3300014779_5	CCL	Ga0169465_100005917	1-256	MEKKWRTGITLHKGEDTYIRGYKLLDLVGNLSFSQAIYLILKGELPSEKEAKMMDAIFVSVIDHGIAPPSVIAARAVASGGNTLNVGVAAGVATFGSAHGGALEDAMKFMQDNIDKNIEKLVKEYLENKKPIPGFGHKYYKEFDPRTKRLMDIAKSLGFYDRYCAFAEKVEEEIFKQKGKKLVLNVDGAIAAVTSEMGFDWRLGKGFFIIGRVPGLVAHVYEELTKEKPFSKRLNEEEETEYTGIEPRELPQEFKK
3300005977_10	CCL	Ga0081474_12559011	1-256	MEKKWRTGITLHKGEDTYIRGYKLLDLVGNLSFSQAIYLILKGELPSEKEAKMMDAIFVSVIDHGIAPPSVIAARAVASGGNTLNVGVAAGVATFGSAHGGALEDAMKFMQDNINKNIEELVKEYLENKKPIPGFGHKYYKEFDPRTKRLMDIAKSLGFYDKYCAFAEKVEEEIFKQKGKKLVLNVDGAIAAVTSEMGFDWRLGKGFFIIGRVPGLVAHVYEELTKEKPFSKRLNEEEETEYTGIEPRELPQEFKK
3300017391_20	CCL	Ga0185304_10021793	1-259	MEKKWRTAITQHVGHETYIRGYRLLDMVGNLSFAQAIYLILKGELPNDKESKMMEAMLVSVIDHGTAPPSAIAARAVASGGNSLNVGVAAGVLAFGSAHGGALEDAMKFIQEGVKSGKAVEEIVREYLESKKPIPGYGHRYYKEFDPRTKRLMDIAKDLGFYGPHCKFAEEVADEIERQKGKRLVLNVDGAIAAIASEMGFDWRLGKGFFIIGRVPGLVAHVYEELTMEKPFSKRLDEEKEVEYIGVPPRELPPEFKKV
3300006054_1	CCSL	Ga0097684_1000001444	1-429	MNLYEYEAYEKIFKKYGIPTPRYVFTDHINDQVVEFINQLGECVVKSQVLVGKRGKAGAVKLCKTPQDGIETVEALLKYPVYGEMPVGVIVAEKANILKELYASITYSTEVRAPVLTLSLEGGMDIEEVPQEKVKSWVIDPIKGLYPHMVRNYLLELGFPQEFMGVLRELSEVITNMWRAFWEVEARLLEINPLAICDVGGKQKVLALDAVVIIDDDASVPPAKIYGLRTALKRPPTEREIEASLIDRDDHRGKAGSYVEMDGDIAMMTFGGGGSTVTIETTYAVGLRPANFTDIGGNPPAEKMYKITRIILSKPGIRGVLVCGGTANNTRIDVTLGEGVANAIRDLYKEGKLNPDWIWVVRRNGPEAEKGLRMLYEAFKECGVKGEIYDSTLPLTEAP…
3300005958_5	CCSL	Ga0081473_13941652	1-429	MNLYEYEAYDKIFKKYGIPTPKYMFADHINDELVQFVNDLGECVVKSQVLVGKRGKAGAVKVCHDPQTAVETAQTLLRYPVYGEMPVGILISQKANILKELYASITYSTEVRSPVITLSLEGGMDIEEVPPEKVKTWVINPLKGLYPHMVRNYLLELGFPQEYMGVIRELSEVIANMYRAFWETEARLLEINPLAICDVDGKQKIYALDAVVTIDDDASVPPSKIYSARTALKRPPTEREIQASLIDRDDHRGKAGSYVEMDGDIAMMTFGGGGSTVTIETTYAVGLKPANFTDIGGNPPAEKMYKITRIILSKPGIRGVLVCGGTANNTRIDVTLGEGVANAIRDLYKEGKLNPDWVWVVRRNGPEAEKGLRMLFEAFKECKVKGEIYDSSLPLTEAP…
3300020145_10	CCSL	Ga0197144_1000185	1-429	MNLYEYEAYEKIFKKYGIPTPRYVFTDHINDQVVEFINQLGECVVKSQVLVGKRGKAGAVKLCKTPQDGIETVEALLKYPVYGEMPVGVIVAEKANILKELYASITYSTEVRAPVLTLSLEGGMDIEEVPQEKVKSWVIDPIKGLYPHMVRNYLLELGFPQEFMGVLRELSEVITNMWRAFWEVEARLLEINPLAICDVGGKQKVLALDAVVIIDDDASVPPAKIYGLRTALKRPPTEREIEASLIDRDDHRGKAGSYVEMDGDIAMMTFGGGGSTVTIETTYAVGLRPANFTDIGGNPPAEKMYKITRIILSKPGIRGVLVCGGTANNTRIDVTLGEGVANAIRDLYKEGKLNPDWIWVVRRNGPEAEKGLRMLYEAFKECGVKGEIYDSTLPLTEAP…
3300017386_2	CCSL	Ga0185306_100002114	1-429	MNLYEYEAYEKIFKKYGIPTPRYIFTDHLNDQVVEFINQLGECVVKSQVLVGKRGKAGAVKLCKIPQDGIETVEALLKYPVYGEMPVGVIVSEKANILKELYASITYSTEVRAPVLTLSLEGGMDIEEVPQEKVKSWIIDPIKGLYPHMVRNYLLELGFPEEFMGVLRELSEVIANMWKAFWEVEARLLEINPLAICDVGGKQKVLALDAVVIIDDDASVPPAKIYGLRTALKRPPTQREIEASLIDRDDHRGKAGSYVEMDGDIAMMTFGGGGSTVTIETTYAVGLRPANFTDIGGNPPAEKMYKITKIILSKPGIRGVLVCGGTANNTRIDVTLGEGVANAIRDLYKEGKLNPNWIWVVRRNGPEAEKGLRMLYEAFKECGVKGEIYDSTLPLTEAP…
3300000342_7	CCSL	OneHSP_7476CDRAFT_10022751	1-412	MNLYEFEAYDKIFKKYGVPVLNYMYADHINDDLKDFANKLGESVVKSQVLVGKRGKAGAVKLCKTPEEAIETAEALLQYPVYGEMPVGIIIAEKAKILKELYASITYSTETRTPVLVLSLEGGMDIEEVPPEKVKTFKIDPLIGLYPYMVREYLMDMGFPKEYIGVLRELSEVIANLYKAFWETEAKLIEINPLAICDVNGKQKIYALDAVVTIDDDASVPPSKIYGVRSAMKRPPTQREIEASLIDRDDHRGKAGSYVEMDGDIALMTFGGGGSTVTIETCYNIGLKPANFTDIGGNPPAEKMYKITRIILSKPGIRGVLVCGGTANNTRIDVTLGEGVANAIRDLKKEGKLDPNWVWVVRRNGPEAEKGLRMLYEAFKECGVKGEIYDSSLPLTEAP…
3300029221_20	CCSL	Ga0168075_10105013	1-412	MNLYEFEAYDKIFKKYGVPVLNYMYADHINDDLKDFANKLGESVVKSQVLVGKRGKAGAVKLCKTPEEAIETAKALLQYPVYGEMPVGIIIAEKAKILKELYASITYSTETRTPVLVLSLEGGMDIEEVPPEKVRTFKIDPLVGLYPYMVREYLMDMGFPKEYIGVLRELSEVIANLYKAFWETEAKLIEINPLAICDVNGKQKVYALDAVVTIDDDASIPPTKIYGVRSAMKRPPTQREIEASLIDRDDHRGKAGSYVEMDGDIALMTFGGGGSTVTIETCYNIGLKPANFTDIGGNPPAEKMYKITHIILSKPGIKGVLVCGGTSNNTRIDVTLGEGVANAIRDLKKEGKLDPNWVWVVRRNGPEAEKGLRMLYEAFKECGVKGEIYNSSLPLTEAP…
3300014779_5	CCSL	Ga0169465_100002112	1-412	MNLYEFEAYDKIFKKYGVPVLNYMYADHINDDLKDFANKLGESVVKSQVLVGKRGKAGAVKLCKTPEEAIETAKALLQYPVYGEMPVGIIIAEKAKILKELYASITYSTETRTPVLVLSLEGGMDIEEVPPEKVRTFKIDPLVGLYPYMVREYLMDMGFPKEYIGVLRELSEVIANLYKAFWETEAKLIEINPLAICDVNGKQKVYALDAVVTIDDDASIPPTKIYGVRSAMKRPPTQREIEASLIDRDDHRGKAGSYVEMDGDIALMTFGGGGSTVTIETCYNIGLKPANFTDIGGNPPAEKMYKITHIILSKPGIKGVLVCGGTSNNTRIDVTLGEGVANAIRDLKKEGKLDPNWVWVVRRNGPEAEKGLRMLYEAFKECGVKGEIYNSSLPLTEAP…
3300005977_10	CCSL	Ga0081474_1131752	1-412	MNLYEFEAYDKIFKKYGVPVLNYMYADHINDDLKDFANKLGESVVKSQVLVGKRGKAGAVKLCKTPEEAIETAEALLQYPVYGEMPVGIIIAEKAKILKELYVSITYSTETRTPVLVLSLEGGMDIEEVPPEKVKTCKIDPLIGLYPYMVREYLMDMGFPKEYIGVLRELSEVIANLYKAFWETEAKLIEINPLAICDVNGKQKIYALDAVVTIDDDASVPPSKIYGVRSAMKRPPTQREIEASLIDRDDHRGKAGSYVEMDGDIALMTFGGGGSTVTIETCYNIGLRPANFTDIGGNPPAEKMYKITRIILSKPGIRGVLVCGGTANNTRIDVTLGEGVANAIRDLKKEGKLDPNWVWVVRRNGPEAEKGLRMLYEAFKECGVKGEIYDSSLPLTEAP…
3300017391_20	CCSL	Ga0185304_10051344	1-403	DHINDQVVEFINQLGECVVKSQVLVGKRGKAGAVKLCKTPQDGIETVEALLKYPVYGEMPVGVIVAEKANILKELYASITYSTEVRAPVLTLSLEGGMDIEEVPQEKVKSWVIDPIKGLYPHMVRNYLLELGFPQEFMGVLRELSEVITNMWRAFWEVEARLLEINPLAICDVGGKQKVLALDAVVIIDDDASVPPAKIYGLRTALKRPPTEREIEASLIDRDDHRGKAGSYVEMDGDIAMMTFGGGGSTVTIETTYAVGLRPANFTDIGGNPPAEKMYKITRIILSKPGIRGVLVCGGTANNTRIDVTLGEGVANAIRDLYKEGKLNPDWIWVVRRNGPEAEKGLRMLYEAFKECGVKGEIYDSTLPLTEAPIRLKELLEKCQASSKEERALTEEQAS…
3300006054_1	CCSs	Ga0097684_1000001443	2-341	SWTKGTVYLNDKSRILVMGITGREASQVVTESEALYPGFVVAGVTPGKGGSQVAGKPVYNTVKEALENHPEINTGLVYVPPTSVKDAVIELVDAGIKLIYIVTEHVPIRDTVYFYHYAKERGVIIVGPTSLGCIVPSIPARIGAIGGKNPSIAYAPGGLVILSKSGGLTTTTAEMFKRRGWGVYMALALGGDVISCTTFADVLERIADDQNVKGVIIQGEVGGSYEEKAAETILRLYKEGRWNKPVAAFVAGRFQENLEGVSFGHAGAIVERGKGKATDKIRMFNEVGKETGLVKVAEFYHDLVHCIEELGVPRDFEDTTPGGKVKPLYTTIDEETCKFI
3300005958_5	CCSs	Ga0081473_12525697	1-344	MERTWNTGTVYLNDQTRIIVMGITGREASQVVSESEALYPGFILAGVTPGKGGSQVAGVPVYNTVKEALSKHPSINTGIVYVPPASVKDAVIELVDAGIKVIFIITEHVPIRDTVYFYHYAKERGVIIVGPTSLGCIVPRIPARIGAIGGKDPSIAYADGGLVILSKSGGLTTTTAEMFKRRGWGVYMALALGGDVISCTTFADAIENMADDPNVKAVIIQGEVGGSYEEVAAQTILRLWEKGRWNKPVAAFVAGRFQEGLEGVSFGHAGAIVERGKGKATDKIRAFNEVGKITGLVKVAEFYHDLVHCIEELGVPRDFADTTPEGKVRPLYSTIDEENCQFKA
3300020145_10	CCSs	Ga0197144_1000184	2-341	SWTKGTVYLNDKSRILVMGITGREASQVVTESEALYPGFVVAGVTPGKGGSQVAGKPVYNTVKEALENHPEINTGLVYVPPTSVKDAVIELVDAGIKLIYIVTEHVPIRDTVYFYHYAKERGVIIVGPTSLGCIVPSIPARIGAIGGKNPSIAYAPGGLVILSKSGGLTTTTAEMFKRRGWGVYMALALGGDVISCTTFADVLERIADDQNVKGVIIQGEVGGSYEEKAAETILRLYKEGRWNKPVAAFVAGRFQENLEGVSFGHAGAIVERGKGKATDKIRMFNEVGKETGLVKVAEFYHDLVHCIEELGVPRDFEDTTPGGKVKPLYTTIDEETCKFI
3300017386_2	CCSs	Ga0185306_100002115	2-341	SWTKGTVYLNDKSRILVMGITGREASQVVSESEALYPGFVVAGVTPGKGGSQVAGKPVYNTVSEALKTHPEINTGLVYVPPTSVKDAVIELVDAGIKVIYIVTEHVPIRDTVYFYHYSKERGVIIVGPTSLGCIVPSIPARIGAIGGKNPSIAYAPGGLVILSKSGGLTTTTAEMFKRRGWGVYMALALGGDVISCTTFADVLEKIADDPNVKGVIIQGEVGGSYEEKAAETILRLYKEGKWNKPVAAFVAGRFQEGLEGVSFGHAGAIVERGKGKATDKIRMFNEVGKETGLVKVAEFYHDLVHCIEELGVPRDFEDTTPGGRVKPLYTTINEENCKFI
3300000342_7	CCSs	OneHSP_7476CDRAFT_10022752	1-329	MKGTVYLNDSHRFVVIGITGREASQVVTETESLYPGFIKAGVTPGKGGTSVANVPVYNTLKEALSHHPEINAGLIYVPPVSVKDAVIELVNNGIKLIYIITEHVPIRDTTYFYNYAKERGVIIVGPTSLGAIVPSVPMRVGAIGGKDPSIAYKPGGLVILSKSGGLTTTTAEMMMRRGWGVYTAIALGGDVISCTTFEDVIRNIYDDPNVKAVIIQGEVGGTYEENAAMAILELYKQGKWKIPVAAFVAGRFQENLEGVSFGHAGAIVERGKGKASTKIKLFNEVGKETGLVKVAEFYHDLPTCLEELGVPRDFEDTTGASVKPLYSTI
3300029221_20	CCSs	Ga0168075_10105014	1-329	MKGTVYLNENTRFVVIGITGREASQVVTETEALYPGFIKAGVTPGKGGASVANVPVYNTVKEAKTHHPEINAGLIYVPPVSVKDAVIELVNNGIKLIYIITEHVPIRDTAYFYNYAKERGVIIVGPTSLGAIVPSVPMRVGAIGGKDPSIAYKPGGLVILSKSGGLTTTTAEMMMRRGWGVYTAIALGGDVISCTTFEDVIRNIHNDPNVKAIVIQGEVGGTYEENAAMAILELYKQGKWKKPVAAFVAGRFQENLEGVSFGHAGAIVERGKGKASTKIKLFNEVGKETGLVKVAEFYHDLPTCLEELGVPRDFEDTTGASVKPLYSTI
3300014779_5	CCSs	Ga0169465_100002111	1-329	MKGTVYLNENTRFVVIGITGREASQVVTETEALYPGFIKAGVTPGKGGASVANVPVYNTVKEAKTHHPEINAGLIYVPPVSVKDAVIELVNNGIKLIYIITEHVPIRDTAYFYNYAKERGVIIVGPTSLGAIVPSVPMRVGAIGGKDPSIAYKPGGLVILSKSGGLTTTTAEMMMRRGWGVYTAIALGGDVISCTTFEDVIRNIHNDPNVKAIVIQGEVGGTYEENAAMAILELYKQGKWKKPVAAFVAGRFQENLEGVSFGHAGAIVERGKGKASTKIKLFNEVGKETGLVKVAEFYHDLPTCLEELGVPRDFEDTTGASVKPLYSTI
3300005977_10	CCSs	Ga0081474_1131753	1-329	MKGTVYLNDSHRFVVIGITGREASQVVTETESLYPGFIKAGVTPGKGGTSVANVPVYNTLKEALSHHPEINAGLIYVPPVSVKDAVIELVNNGIKLIYIITEHVPIRDTTYFYNYAKERGVIIVGPTSLGAIVPSVPMRVGAIGGKDPSIAYKPGGLVILSKSGGLTTTTAEMMMRRGWGVYTAIALGGDVISCTTFEDVIRNIYDDPNVKAVIIQGEVGGTYEENAAMAILELYKQGKWKIPVAAFVAGRFQENLEGVSFGHAGAIVERGKGKASTKIKLFNEVGKETGLVKVAEFYHDLPTCLEELGVPRDFEDTTGASVKPLYSTI
3300017391_20	CCSs	Ga0185304_10051343	2-341	SWTKGTVYLNDKSRILVMGITGREASQVVTESEALYPGFVVAGVTPGKGGSQVAGKPVYNTVKEALENHPEINTGLVYVPPTSVKDAVIELVDAGIKLIYIVTEHVPIRDTVYFYHYAKERGVIIVGPTSLGCIVPSIPARIGAIGGKNPSIAYAPGGLVILSKSGGLTTTTAEMFKRRGWGVYMALALGGDVISCTTFADVLERIADDQNVKGVIIQGEVGGSYEEKAAETILRLYKEGRWNKPVAAFVAGRFQENLEGVSFGHAGAIVERGKGKATDKIRMFNEVGKETGLVKVAEFYHDLVHCIEELGVPRDFEDTTPGGKVKPLYTTIDEETCKFI

## Sheet: TIGR04253
Protein sequences of TIGR04253 identified by HMM. MAG and contig columns refer to the information gven by Nayfach et al. 2020.
MAG	Enzyme	Protein ID	HMM alignment region	Sequence
3300001594_13	TIGR04253	Draft_10000093139	3-403	GVLSGLRVVEVSAFIAAPLGGVTLAQMGADIIQISDVRGRIDYHRWPLADSGTSLYWTSLNKAKRSVRLDLSRPEGQELAQRLVVGSGGAQDGILLSNLPARGWMSYDALTAQRPDLIMLTLTGNPDGSTAVDYTVNCSGGFPMITGRGGEPVNHALPAWDVAAGLYLSVGLLGAERHRRLTGQGQQVSLSLADVMLSTVANLGYVAEAQVKDSSRPPLGNDVYGAFGRDFPTADGRRVMVVAISDRQWRALCEATGLGQQLAMAGPMMGVDLGDETGRYLARDAIAAVLAPWFAARGLDQVRAAFDGSGVLWGVFQDFKQLVSEDPRCSADNPMFQRIHQPGVGDILVSHTPLGFSEVPRSQIKPAPVLGEHTDLVLSEVLGMPDQEIGRLHDRGIIA…
3300027793_10	TIGR04253	Ga0209972_1000078216	5-408	ILSGLRVVEGAAFVASPSCGMTLSQLGADVIRFDPLEGGLDARRWPVTREGRSLFWAGLNKGKRSIAVNLRSPEGQELLTGLIAAPGEGGGIFSTNLPATGWMSYDKLRARRADLVMVNVLGNADGTSAVDYTVNCATGFPFATGPAHGEVAVNPVNHVLPAWDLLTGMAAALAIVAAERHRRLTGAGQLVRVPLADIAFATVANLGWLAKAQVNQEDHFAVGNYLYGAYGSEFRLRDGRYCYVVGLTRRMWDELCKATGTTERMSSLGQAFGADLSREGERYRVRHAITALLAPWFETRTLAEVESAFAGTGVCWGPYRSFRQLLDEDPRVSEANPLFATLDQPGIGPSLVAGSPLQFSATSAEAPRGAPRLGEHTDEVLATLLGLSDGQIGALRDRG…
3300023174_46	TIGR04253	Ga0214921_10000001580	4-402	LLSGLHVVEAAAFVAGPTGGLYLAQMGAEVIRIDQIGGGPDYKRWPLTEAGDSLYWEGLNKAKRSIQIDLSRAEGRELAVALATAPGDEAGLFLTNFPVDGFLSHAALAARRPDIITARIMGWADGKPALDYTVNAAVGVPAMTGPVGDTRPVNAVLPAWDLLGGTWAAFAMVSALHRRRQTGEGAEIRVPLSDLAATSMSHLGFAAEALLQGDRGRLGNDLFGAFGRDFATADGQRIYLVAITPKQWRGLVAALGLGDAVASVEAATGADFTADEGARFTHRGLLFPLFEAAMAAQKLAELGPRLDAAGVTWGPYQTLAEAVHGDARLFTANPIFQTITHKSGLSYPAAGPAATLAGEPRGPVRPAPQLGADTDHVLGEVLGLSSSAIGALHDKGLVA
3300027816_9	TIGR04253	Ga0209990_1000030232	5-408	ILSGLRVVEGAAFVASPSCGMTLSQLGADVIRFDPLEGGLDAHRWPVTREGRSLFWAGLNKGKRSIAVNLRSPEGQELLTGLIAAPGEGGGIFSTNLPATGWMSYDKLRARRADLVMVNVLGNADGTSAVDYTVNCATGFPFATGPAHGEVAVNPVNHVLPAWDLLTGMAAALAIVAAERHRRLTGAGQLVRVPLADIAFATVANLGWLAKAQVNQEDHFAVGNYLYGAYGSEFRLRDGRYCYVVGLTRRMWDELCKATGTTERMSSLGQAFGADLSREGERYRVRHAITALLAPWFETRTLAEVESAFAGTGVCWGPYRSFRQLLDEDPRVSEANPLFATLDQPGIGPSLVAGSPLQFSATSAEAPRGAPRLGEHTDEVLATLLGLSDGQIGALRDRG…
3300025377_1	TIGR04253	Ga0208075_10003388	2-403	GILNGLRVVEGSAFVAVPLAGMTLAQMGADVIRFDRLQGGLDAHRWPVTSEGKSLFWAGLNKGKRSIAVDMSRPEGQEIVTALITAPGPDSGCFLTNLRIRGWMDYPALSARRPDLIMVALAGTRQHGPAVDYTVNPAVGFPHATGPAGSEEPIAHVLPAWDCISGQMVAMGLLAAERHRLKTGEGQLVEIALKDVAAAMLGNLGIIGEVAVNGFDRPKYGNSLYGAYGQDFVCADGRRVMVIGLTDRQWRGLVKITETGEAMAALGERLGLDLRREGDRFRARDEITAILAPWFAARRVADFADAFEAAGLTWSEFRSFAEAVRLDPDLSPENPLFSNLEQPGIGTFPVPGSPFDFSALEREAPRPAPILGEHTEPILADILGLGQRQIGELYDAKVV…
3300027806_15	TIGR04253	Ga0209985_1000072112	5-408	ILSGLRVVEGAAFVASPSCGMTLSQLGADVIRFDPLEGGLDAHRWPVTREGRSLFWAGLNKGKRSIAVNLRSPEGQELLTGLIAAPGEGGGIFSTNLPATGWMSYDKLRARRADLVMVNVLGNADGTSAVDYTVNCATGFPFATGPAHGEVAVNPVNHVLPAWDLLTGMAAALAIVAAERHRRLTGAGQLVRVPLADIAFATVANLGWLAKAQVNQEDHFAVGNYLYGAYGSEFRLRDGRYCYVVGLTRRMWDELCKATGTTERMSSLGQAFGADLSREGERYRVRHAITALLAPWFETRTLAEVESAFAGTGVCWGPYRSFRQLLDEDPRVSEANPLFATLDQPGIGPSLVAGSPLQFSATSAEAPRGAPRLGEHTDEVLATLLGLSDGQIGALRDRG…
3300013014_26	TIGR04253	Ga0164295_1000115510	5-402	LPNLRVIEAAAFVAGPTGGLYLAQMGATVIRIDQIGGGPDFKRWPLSAAGDSLYWEGLNKGKQSIQIDLARAEGRELAVALATAPGDDAGLFLTNFPVEGFLSHANLAARRPDIITARIMGWADGKPALDYTVNAAVGVPDMTGPVDGTRPVNAVLPAWDLLGGAWAAFAMVSALHRRKATGEGAEIRVPLSDLAATSLSHLGFAAEALLHGDRGRLGNDLFGAFGRDFVTACGARLYLVAITPKQWRGLVAALGLGEAVAGLATGTGADFTADEGARFTHRALLFPLFEAAMAARTLAELGPALDAAGVTWGPYQTLGQAVREDARLFTHNPQFQTIAHPSGLTYPAAGPAASLAGEARGAVRAAPDLGADTDAVLADVLGLDSGAIGRLHDAGLVA
3300022829_2	TIGR04253	Ga0222706_100000928	5-404	GILQGLRVVEGSAFIATPLGGMTLAQLGADVIRFDPIGGGLDHGRWPLTAQGDSLFWAGMNKGKRSIAVDLRSPRGQELLTALIAAPGADAGLFSTNFPARGWLAYEQLAKHRADLIMINLIGRRDGGSEVDYTVNPQIGFPALTGPADGPGPSNHVMPAWDAITGNLIATAMLAALRHRDRHSEGQLVTLALKDVGLAMLGHMGMLAEVQVNGMDRPRYGNDLYGAFGRDFGTADGRRVMVVGLTDLQWRCLVKATGITETVAALAQQSQRDLNDEGQRFEAREAIAALLSPWFAARTLDQVREAFETHRVTWGPYRTVREALAEDADLSPANPMFNEIDQPGIGRLLAPATPLDFSRVPRLPAMPAPRLGQHTDEILLGVLGLSSAEVGALHDAGVVA
3300026278_7	TIGR04253	Ga0209018_10041204	4-405	GLLSGLRVVEGSAFVAAPLSGMTLAQLGADVIRFDPIGGGLDYKRWPVTRDGQHSLFWAGLNKGKRSIAVDIRHPRGQELLTRLICAPGDGAGMFITNFPARGWLSYEALRAHRADLIMVNFLGRRDGGSEVDYTVNPQLGLPFMTGPEGSAEPVNHVFPAWDFVAGHLIVVGLLAAERHRRLTGEGQLVHLSLKDVGLAMLGHFGMLAEVMINNEDRPRQGNYLYGAFGRDFVTLDGKRVMVVGLTDLQWRCLCNATGLAGAFAELGARLGLDLSQEGDRFRARRAIAQILESWFHARTFDEVRRSFEEHRVTWGPYQTVRELIASDADCSTANPMFSMLEQPGIGAYLAPATPLAFSQVERLPARPAPRLGEHTDEILSELGLSDGEIARLHDEGVV…
3300017453_8	TIGR04253	Ga0185359_10001106	4-405	GILRGLRVVEGSAFVAAPLGGMTLAQLGADVIRFDPIGGGLDHARWPVTEDGVSLFWAGLNKGKRSIAVDIRQERGQELLTALITAPGKDAGLFSTNFPARGWLAYDRLAAKRADVIMINLTGRRDGGSEVDYTVNPQIGFPVLTGPDNCDEPTNHVFPAWDAIAGHQIVIALLAALRHRDRCGEGQLVHLALKDVGLAMLGHLGMIAEAQVNGFERPRCGNHLYGAFGCDFETKDGRRAMVVGLTDMQWSTLVKATGSAEAVAAIAARTGLDFAQEGHRFFARDALAEAFAPWFAERTLAEVRAALDAHRVTWGPYRSVVQALAEDADLSTDNPLFTALDQPGVGAHLAPTVPIGFGRGGRLPAQRAPRLGEHTDEILLELLRLPSHEVGALHDAGVV…
3300002922_3	TIGR04253	BIH7_134619045	3-349	NSIYWADLNKGKQSIAVDLRNPAGQELLTELITAPGPDSGLFLTNFPARGWLAYEKLRDRRDDLIQISIQGDRHGGTALDYTVNAKVAFPFLTGESPDIPVNHVLPAWDLLCGQQAAVGLLAAERYRSRCGKGQEIKLSLADVAYATVANLGYVGEKLINGEARENHGNRLYGAFGRDFQSNDGVRFMLVAITGRQWSAVLKATDSHATMQALAEQRGLNFADEADRFRAHDAISQILESWFTQKPFSAIEASLNAEQACWGCYQTIDELVMNDPECSIENPLFNEITQPDIGTYPAPGYPLDFSALERLDAQPAPKLGQHTDEILGRILGMSDSQIGHLHDTSVIA
3300009703_25	TIGR04253	Ga0114933_1000013122	5-398	LDGLSVIEGSAFVAAPSGGMTLAQLGADVIRFDQIGGGLDYHRWPLAESGDSIYWAGLNKGKRSLAVDLRSPEARELLTSLIVESGTFLTNFPARGWLSYDTLAASRPDLVMLAITGNRDGSTALDYTVNCAVGYPLATGPVDTAHPVNSVLPAWDLVCGQTAALGILAADRQRLRHGIGASMTLALSDVALAAVSALGHVGEAQINGTERARYGNELYGAYGTIFGCADGVQIYAVAISPKQWDSLLTATNSHGAVAAVATDAGLDFADEGDRFAARDKITAVISPWIAERSIDQVASRFDELGVCWGRYQTFLELVANDPRCSTQSELFREVEQPGIGTYLAPGSPLAFDGLLAVEPLPAPRLGQHTEQILAEGLGLSTAEIAQLVDRGVVA
3300004087_5	TIGR04253	Ga0066190_100001815	4-408	ILEGLRVVESSAFVACPLGGMTLAQLGADVIRFDPIRGGIDARRWPITKDGKSLYWVGLNKGKRSLAIDASKLEAQELLGKLIAAPGPGKGIFSTNLRADKGWMSYGEIKKRREDLIMVNLLGSSDGTSSVDYTVNCATGFPFVTGNHHAEGPPKPVNHVLPAWDALAGLNLALAILAAERHRRLTGEGQLVKLALSDIAFAMTGHLGFIQEAQINQEDRKGYGNYLYGAYGSEFETSDGRWLYIVVVTGYMWKELLKVTGLGDAIAAIEARLGLDFRKEGDRFLASEEISVPIRAWCAQRALAEIEATFQGTGVCWGPYRTFRQMLAEDLRVSTANPMFSALKQPGIGSYLVPGSPIDFGAFTREPPRRAPLLGEHTDEILSQDLGLSDTEIGRLRDA…
3300027515_2	TIGR04253	Ga0209162_10002196	4-405	GLLSGLRVVEGSAFVAAPLSGMTLAQLGADVIRFDPIGGGLDYKRWPVTRDGQHSLFWAGLNKGKRSIAVDIRHPRGQELLTRLICAPGDGAGMFITNFPARGWLSYEALRAHRADLIMVNFLGRRDGGSEVDYTVNPQLGLPFMTGPEGSAEPVNHVFPAWDFVAGHLIVVGLLAAERHRRLTGEGQLVHLSLKDVGLAMLGNFGMLAEVMINNEDRPRQGNYLYGAFGRDFVTLDGKRVMVVGLTDLQWRCLCNATGLAGAFAELGARLGLDLSQEGDRFRARRAIAQLLEPWFHARTFDEVRRSFEEHRVTWGPYQTVRELIAADADCSTANPMFSMLEQPGIGAYLAPATPLAFSQVERLPARPAPRLGEHTDEILSELGLSDGEIARLHDEGVV…
3300027823_20	TIGR04253	Ga0209490_1000007850	7-408	GILQGLRVVEGSAFVAAPLGGMTLAQLGADVIRFDPIGGGLDHRRWPVTAQGQSLFWAGLNKGKRSIAVDIRQPRGQELLTQIICAPGADAGLFSTNFPARGWLAYETLSAQRADLIMINLMGRRDGGSEVDYTVNPQLGFPSLTGPADSTAPANHVFPAWDAIAGQMICTALLAALRHRDRHAVGQLVTLALKDVGLAMLGNLGMLAEVQVGDVDRPRYGNHLYGAFGRDFVTRDGERAMVVGLTDMQWGCLLKATDLAGAVSALGARLDVNLTDEGHRFEARDALAALFAPWFAARTLAEVAAAFETHRVTWGPYRTVRQAIERDPDLSTAHPMFSLLEQPGIGTYLAPASPLDFSAVPRLPAAPAPRLGEHTDEILLGVLGLSSSQVGALHDARIV…
3300017470_9	TIGR04253	Ga0185344_100093627	2-402	GVLKGMRVVEGSAFVAIPLAGMTLAQMGADVIRVDRLEGGLDHHRWPVTQDGKSLFWAGLNKGKRSIAIDMRHPRGREIITEIICAPGPDAGLFLTNLRVRGWMDHETLSIRRPDLVMVTLLGDRHGHPAVDYTVNPAVGFPDATGPEGSADPVAHVLPAWDCIAGNMAVTGLLAAERHRLRTGQGQSVEITLKDVAAAMLGNLGIIGEVAVNGVDRPKNGNALYGAYGQDFVCADGERVMVIGLTDRQWRGLVEVTGSGAAIAALEAELGTSLADEGARWLHRARITAILAPWFAANRVAEFGAAFDKAGVTWSLFRSFARALAEDPDFSLQNPIFAEIDQPGIGRYPVPGSPFAFSAAGREPPAPAPLLGQHTEEILADVAGLPGGEIARLFDEGIV…
3300015204_6	TIGR04253	Ga0167626_10044772	5-407	GMLHGLRVIEGCAFVAAPLGGMTLAQLGADVIRFDPIGGGLDYHRWPLTRDGVHSLFWDGLNKGKRSIAVDIRSPRGQELLTALICAPGADAGIFSTNFPARGWLGYEQLRQQRDDLIMVNLLGRRDGGSEVDDTVNPQVGFPTITGATPSSSPVNHVFPAWDAIAGNMLAVAILAAERHRSRTQHGQLVTLALKDVALAMLGHLGMIGEVSVADSDRARYGNYLYGAFGRDFETHDGARVMVVGLTDMQWKTLVAATDLEREFAALGATLSLDLSLEGNRFLARESIAALFEPWFRARDLTAVRTQLDAHRVTWAPYRSVRDALAYDTDLSAANPIFAPVSHPDTGTYLTPGSPLHFSASDRVPPRPAPRLAAHTDEVLLDILGLSTAQVGALHDDGI…
3300012839_5	TIGR04253	Ga0160472_1012896	4-403	ILNDLTVVEGASFIAGPSCALHLHHFGARVIRFDMIGGGPDYGRWPISQSGKSYYWESLNQGKLSVAIDLSSDEGRELAVEIVTMPGKGRGLFVTNYPRNGFLAHEALAARRVDLITLRVMGWPDGRNAVDYTVNAAVGLPYLSGDPQANGARPVNSVLPAWDLITGAYGAFALLAAERRRNATGEGGEVSLALSDIAAGMLGNLGQIAEVLADGDRPRIGNDLFGAFGRDFRTADGQDIMIVAITSRQWSGLVRALGIGDEIAALEAAVHVNFTRDEGSRFQFRDKVFPIVSAAVRQHALAELAPRLDAAAVCWEPYRGLRDAVQNDARLIEENDIFSRLEQPSGVTYPVAGALARVNGMHRSAPVPASRLGAATEEVLMGDLGLSQAQIGELLKKRVI
3300017467_2	TIGR04253	Ga0185333_10005137	4-404	GLLSGLRVVEGSAFVAAPLSGMTLAQLGADVIRFDPIGGGLDYKRWPVTRDGQSLFWAGLNKGKRSIAVDIRHPLGQEVLTRLICAPGDGAGLFITNFPARGWLSYEALRAHRADLIMINFLGRRDGGSEVDYTVNPQLGLPFMTGPEGIADPVNHVFPAWDFVSGHLIVVGLLAAERHRRLTGEGQLVQLSLKDVGLAMLGNFGMLAEVMINNEDRPRQGNYLYGAFGRDFMTLDGRRVMVVGLTDLQWRCLCNATGMAGAFGELGTRLGLDLTQEGDRFRARHAIAQLLEPWFRARTFDEVRRSFEEHRVTWGPYQSVRELIASDPDCSTANPLFSMLEQPGIGTYLAPATPLDFSQVERLPARPAPRLGEHTDEILSELGLSDGEIARLHDEGVVA…
3300017419_5	TIGR04253	Ga0185332_10000834	3-405	GILSGMRVVEGSAFVAAPLGGMTLAQLGADVIRFDPIGGGLDYKRWPVTLDGKHSLFWAGLNKGKRSIAVDIRHPRGQELLTQLICAPGDNAGLFITNFPARGWLSYDALKRHRADLIMVNLLGRRDGGSEVDYTVNPQLGLPFMTGPFNSSEVVNHVLPAWDIVTGQMIAVGLLAAERHRRLTGEGQLVKLALKDVGLAMIGHLGMIAEVMVNNTDRPRQGNYLYGAFGRDFETLDGKRVMVVGLTDLQWKALGKATGLTDAFNALGQRLGLNMDEEGDRFRARREIAALLEPWFHARTFAEVQRIFEQHRVTWGPYRTVREAIAQDPDCSTDNPMFELVEQPGIGSYLMAGSPLDFSQTPRLPARPAPRLGEHTDEILLEVLGLSEGEVGRLHDEGI…
3300006912_6	TIGR04253	Ga0056114_1000006131	4-408	ILESLRVVESSAFVACPLGGMTLAQLGADVIRFDPIRGGIDARRWPITKAGKSLYWVGLNKGKRSLAIDTSNPEGQELLGELIAAPGAGNGIFSTNLRADKGWMSYGELRQRREDLIMVNLLGSSDGTSAVDYTVNCAAGFPFVTGNHHAAGPPRPVNHVLPAWDALAGVSLALAILAAERHRRLTGEGQLVKLALSDITFAMTGHLGFIQEAQINQEDRKGYGNYLYGTYGSEFETSDRRWLYIVVVTSYMWKELLKVTGLGDVIDAIEAKLGLDFRKEGDRFLASEEISVPIRAWCAQRTLGEIEATFKGTGVCWGPYRTFRQMLAEDPRVSIANPMFSEIKQPGIGSYLVPGSPIDFGAFTREPPRRAPLLGEHTDEILSQDLGLSNTEIGRLRDA…
3300020153_8	TIGR04253	Ga0197142_100050318	3-405	GILSGMRVVEGSAFVAAPLGGMTLAQLGADVIRFDPIGGGLDYKRWPVTLDGRHSLFWAGLNKGKRSIAVDIRHPRGQEILTHLICAPGDNAGLFITNFPARGWLSYDALKAHRADLIMVNLLGRRDGGSEVDYTVNPQLGLPFMTGPFSSPEVVNHVLPAWDIVTGQMIAVGLLAAERHRRLTGEGQLVKLALKDVGLAMIGNLGMIAEVMINDTDRPKQGNYLYGAFGRDFETLDGKRVMVVGLTDLQWSALGKATGLTDAFKALGERLGLNMDDEGDRFRARREIAALLEPWFHARTFAEVQRIFEQHRVTWGPYRTVREAIAQDSDCSTNNPMFALVDQPGIGTYLMPGSPLDFSNVPRLPPQPAPRLGEHTDEILLEVIGLSEGEVGKLHDEGI…
3300026280_7	TIGR04253	Ga0209017_100033914	4-405	GLLSGLRVVEGSAFVAAPLSGMTLAQLGADVIRFDPIGGGLDYKRWPVTRDGQHSLFWAGLNKGKRSIAVDIRHPRGQELLTRLICAPGDGAGMFITNFPARGWLSYEALRAHRADLIMVNFLGRRDGGSEVDYTVNPQLGLPFMTGPEGIAEPVNHVFPAWDFISGHLIVVGLLAAERHRRLTGEGQLVHLSLKDVGLAMLGHFGMLAEVMINNEDRPRQGNYLYGAFGRDFVTLDGKRVMVVGLTDLQWRCLCNATGLAGAFAELGARLGLDLSQEGDRFRARRAIAQLLEPWFHARTFDEVRRSFEEHRVTWGPYQTVRELIAADADCSTANPMFSVLEQPGIGAYLAPATPLAFSQVERLPARPAPRLGEHTDEILSELGLSDGEIARLHDEGVV…
3300026303_5	TIGR04253	Ga0209793_1000038230	3-405	GILKGLRVVEGSAFVAAPLGGMTLAQLGADVIRFDPIGGGLDYRRWPLTLDGRHSLFWAGLNKGKRSIAVDLRLPRGQELLTQLICAPGDHAGLFSTNFPAKGWLAYEALQAHRQDLIMVNLTGRRDGGSEVDYTLNPQLGLPLMTGPTSSPEVVNHVFPAWDFISGQMIALGLLAAERHRRLTGEGQLVRLALKDVALAMLGNFGMLAEAMVNGADRPRQGNYLYGAFGRDFGTLDGRRLMVVGLTGMQWRRLVKATGLREPISELAARLGLDFDDEGNRYRARQEIARLFEPWFHARTLAEAALTLDAHGVTWGPYRSVREEVAADPDCSTDNPMFTLTEQPGIGRYLMPSTPLDFAGVPRLPAMPAPRLGEHTDQILLDILGLSEAEVGRLHDARV…
3300017452_5	TIGR04253	Ga0185341_10066444	4-405	GLLSGLRVVEGSAFVAAPLSGMTLAQLGADVIRFDPIGGGLDYKRWPVTRDGQHSLFWAGLNKGKRSIAVDIRHPRGQELLTRLICAPGDGAGMFITNFPARGWLSYEALRAHRADLIMVNFLGRRDGGSEVDYTVNPQLGLPFMTGPEGIAEPVNHVFPAWDFVAGHLIVVGLLAAERHRRLTGEGQLVHLSLKDVGLAMLGNFGMLAEVMINNEDRPRQGNYLYGAFGRDFVTLDGKRVMVVGLTDLQWRCLCNATGLAGAFAELGARLGLDLSQEGDRFRARRAIAQLLEPWFHARTFDEVRRSFEEHRVTWGPYQTVRELIAADADCSTANPMFSMLEQPGIGAYLAPATPLAFSQVERLPARPAPRLGEHTDEILSELGLSDGEIARLHDEGVV…
3300024907_1	TIGR04253	Ga0207974_10001530	5-405	ILAGMRVVEAAAFVAAPLGGMTLAQMGADVIRIDTLGGGLDYRRWPVTADNTSLFWCGLNKSKRSVTLDLGKPEGREIAMALITASGEDAGILLTNFPPRGWLDHDKLKEKREDLIQLTVQGDRHGGSAVDYTINSRVGIPYITGDEHGAVTNEAVNHVLPAWDLVTGQMAAVGLLAAERHRLKTGQGQHVKLALEDVALAVVSHLGLIAEAQLGHQRERHGNELFGAFGRDFKTADGERVIIVGLTLKQWQAICEAMGLNEAVKVLSERLNLNLDLEGNRFKSRKELGAMVEGWMARHTYAQAAAALTEQGACWGRYQTLTQLVTQDPACSPANPMFRTVDQPGVGKYLAAGLPLNFSGMARIPAGVAPTLGQHTGEVLSELLGVTQAQYGDLCDRGL…
3300026293_3	TIGR04253	Ga0209227_10043614	4-405	GLLSGLRVVEGSAFVAAPLSGMTLAQLGADVIRFDPIGGGLDYKRWPVTRDGQHSLFWAGLNKGKRSIAVDIRHPRGQELLTRLICAPGDGAGMFITNFPARGWLSYEALRAHRADLIMVNFLGRRDGGSEVDYTVNPQLGLPFMTGPEGSAEPVNHVFPAWDFVAGHLIVVGLLAAERHRRLTGEGQLVHLSLKDVGLAMLGNFGMLAEVMINNEDRPRQGNYLYGAFGRDFVTLDGKRVMVVGLTDLQWRCLCNATGLAGAFAELGARLGLDLSQEGDRFRARRAIAQILESWFHARTFDEVRRSFEEHRVTWGPYQTVRELIASDADCSTANPMFSMLEQPGIGAYLAPATPLAFSQVERLPARPAPRLGEHTDEILSELGLSDGEIARLHDEGVV…
3300025717_5	TIGR04253	Ga0207419_100012344	3-405	GILHGLRVIEGTAFVAAPLGGMTLAQLGADVIRFDLIGGGLDYGRWPVTEEHGQSLCWAGLNKGKRSIAVDFRKPQGQELLTRLICAPGENNGIFSTNFPMRGWLHYETLRAHRDDLIMVNLTGRRDGGSEVDYTVNPQLGIPFMTGPTSSPDPVNHVLPAWDLITGQMVALGILAAERHRRRTGEGQLLKIALKDVGLAMIGNFGMIGEVMINDTDRPKQGNYLYGAFGRDFETLDGKRVMVVGLTDLQWKSLNKATGLTEEFNALGARLGLDMKDEGNRFRMRREIARILEPWFYARTLAEVQRVFEEQRVTWGPYRTVREAIETDPDCSTDNPMFSMVEQPGIGSYLMPATPMDFSRVARLPASPAPQLGEHTDEILLDVLGLSSHEVGQLHDEGI…
3300026288_7	TIGR04253	Ga0209572_100021766	3-405	GILKGLRVIEGSAFVAAPLGGMTLAQLGADVIRFDPIGGGLDYGRWPLSRDGQQSLFWAGMNKGKRSIAVNLRNPRGQALLTQLICAPGDNAGLFSTNFPAEGWLSYAALKAHRQDLIMVNLTGRRDGSSEVDYTVNPQVGLPFMTGPTNSPEVVNHVFPAWDFISGQMIAIGMLAAERHRRLTGEGQLVRLALKDVALAMVGNIGMIAEVMVNDTDRPKQGNYLYGAFGRDFETLDGKRLMIVGLTGRQWRCLVKATGLKEPLDALGIRLGLDLADEGNRFRARQQIAALIEAWCQARTLAETAAILDAHRVTWGPYRSVREALANDPDCSIDNPMFTMTEQPGVGTYLMPTTPLDFTASPRLPAAPAPVLGQHTDQILLEVLGMSEAEVGRLHDAGV…
3300026293_4	TIGR04253	Ga0209227_100151412	3-405	GILSGMRVVEGSAFVAAPLGGMTLAQLGADVIRFDPIGGGLDYKRWPVTLDGRHSLFWAGLNKGKRSIAVDIRHPRGQEILTHLICAPGDNAGLFITNFPARGWLSYDTLKAHRADLIMVNLLGRRDGGSEVDYTVNPQLGLPFMTGPFSSPEVVNHVLPAWDIVTGQMIALGLLAAERHRRLTGEGQLVKLALKDVGLAMIGNLGMIAEVMINDTDRPKQGNYLYGAFGRDFETLDGKRVMVVGLTDLQWKALGKATGLTDAFNALGERLGLNMDDEGDRFRARREIAALLEPWFHARTFADVQRIFEQHRVTWGPYRTVREAIAHDPDCSTDNPMFALVDQPGIGAYLMPGSPLDFSTVPRLPPQPAPRLGEHTDEILLEVLGLSEGEVGKLHDEGI…
3300013005_33	TIGR04253	Ga0164292_100206184	4-402	LLSGLRVVEAAAFVAGPTGGLYLAQMGAEVIRIDQIGGGPDYKRWPLTEAGDSLYWEGLNKAKRSIQIDLSCAEGRELAVALATAPGDEAGLFLTNFPVDGFLSHANLAARRPDIVTARIMGWADGKPALDYTVNAAVGVPAMTGPVDDTRPVNAVLPAWDLLGGTWAAFAMVSALHRRRQTGEGAEIRVPLSDLAATSLSHLGFAAEALLQGDRGRLGNDLFGAFGRDFATADGLRIYLVAITPKQWRGLVAALGLGEAVAAVEAATGVDFTADEGARFTHRGLLFPLFEAAMAAQKLVELGPRLDAAGVTWGPYQTLAEAVHGDARLFTANPIFQTITHKSGLTYPAAGPAATLAGEPRGPVRPAPQLGADTDHVLGEVLGLSSSAIGALHDKGLVA
3300011013_14	TIGR04253	Ga0114934_100046728	5-398	LDGLSVIEGSAFVAAPSGGMTLAQLGADVIRFDQIGGGLDYHRWPLAESGDSIYWAGLNKGKRSLAVDLRSPEARELLTSLIVESGTFLTNFPARGWLSYDTLAASRPDLVMLAITGNRDGSTALDYTVNCAVGYPLATGPVDTAHPVNSVLPAWDLVCGQTAALGILAADRQRLRHGIGASMTLALSDVALAAVSALGHVGEAQINGTERARYGNELYGAYGTIFGCADGVQIYAVAISPKQWDSLLTATNSHGAVAAVATDAGLDFADEGDRFAARDKITAVISPWIAERSIDQVASRFDELGVCWGRYQTFLELVANDPRCSTQSELFREVEQPGIGTYLAPGSPLAFDGLLAVEPLPAPRLGQHTEQILAEGLGLSTAEIAQLVDRGVVA
3300004626_3	TIGR04253	Ga0066188_100000351	4-408	ILESLRVVESSAFVACPLGGMTLAQLGADVIRFDPIRGGIDARRWPITKAGKSLYWVGLNKGKRSLAIDTSNPEGQELLGELIAAPGAGNGIFSTNLRADKGWMSYGELRQRREDLIMVNLLGSSDGTSAVDYTVNCAAGFPFVTGNHHAAGPPRPVNHVLPAWDALAGVSLALAILAAERHRRLTGEGQLVKLALSDITFAMTGHLGFIQEAQINQEDRKGYGNYLYGTYGSEFETSDRRWLYIVVVTSYMWKELLKVTGLGDVIDAIEAKLGLDFRKEGDRFLASEEISVPIRAWCAQRTLGEIEATFKGTGVCWGPYRTFRQMLAEDPRVSIANPMFSEIKQPGIGSYLVPGSPIDFGAFTREPPRRAPLLGEHTDEILSQDLGLSNTEIGRLRDA…
3300025587_8	TIGR04253	Ga0208938_100021142	3-405	GILKGLRIVEGSAFVAAPLGGMTLAQLGAEVIRFDPIGGGLDHARWPLSRDGRHSLFWAGLNKGKLSIAVDFRQPRGQELLTQLICAPGENAGLFSTNFPAKGWLSHEALQAHRPDLIMVNLTGRRDGGSEVDYTVNPQIGLPAMTGPTDTPNMVNHVFPAWDFISGQMIAVGLLAAERHRRLTGEGQLVRLALKDVALAMIGNFGMIAEVMINDADRPRQGNYLYGAFGRDFETLDGKRLMVVGLTDMQWRCLLKATGLQTEISALAARLGLDLDDEGNRFRARQQIAAVLEPWFHARTLAEAAGILNAHRVTWGPYRSVREALACDPDCSADNPMFRLTEQAGVGSYLMPATPLDFSRVPRLPAMPAPTLGEHTDRILLDILGLSEAEVGRLHDDRI…
3300002504_2	TIGR04253	JGI24705J35276_1223864519	4-396	LLSGLSVIEASSFVASPSAGLYCAQFGAEVIRVDQIGGGPDFRRWPVTRNNDSLYWENLNRAKKSLALDLGRPEGREMLQALIRATGQVITNFPAKGFMAHDVLSDGRADLITIRVMGWADGSPALDYTVNNAVGYPMVTGAGPEPVNHVLPAWDLVSGGYAAFALLAALRRRSETGTGCEVRIPLSDVAIGTVANLGGIAEVLYEGKNRPRLGNAVYGLFGRDFMTTDGVRTMIVVVTHRQWANLLAALNLQQAVAAIEAQRNVSFAKDDGARFMHRDALFPLFEQAIGARTHADLAKALDAGGVVHSEYRTMLDAAKDPELVANNPIFGAVENPSGFAYPAAGAFATVPQLERHAPRPAPRNGQHSEEILAKHLSLPASEISRLIDAGIVG
3300014149_4	TIGR04253	Ga0181613_10032453	3-405	GILSGMRVVEGSAFVAAPLGGMTLAQLGADVIRFDPIGGGLDYKRWPMTLDGRHSLFWAGLNKGKRSIAVDIRHPRGQEILTQLICAPGDNAGLFITNFPARGWLSYDTLKAHRADLIMVNLLGRRDGGSEVDYTVNPQLGLPFMTGPFSSPEVVNHVLPAWDIVTGQMIALGLLAAERHRRLTGEGQLVKLALKDVGLAMIGNLGMIAEVMINDTDRPKQGNYLYGAFGRDFETLDGKRVMVVGLTDLQWKALGKATGLTDAFNALGERLGLNMDDEGDRFRARREIAALLEPWFHARTFADVQRIFEQHRVTWGPYRTVREAIAHDPDCSTDNPMFALVDQPGIGAYLMPGSPLDFSTVPRLPPQPAPRLGEHTDEILLEVLGLSEGEVGKLHDEGI…
3300015196_3	TIGR04253	Ga0167627_100000281	5-407	GMLHGLRVIEGCAFVAAPLGGMTLAQLGADVIRFDPIGGGLDYHRWPLTRDGVHSLFWDGLNKGKRSIAVDIRSPRGQELLTALICAPGADAGIFSTNFPARGWLGYEQLRQQRDDLIMVNLLGRRDGGSEVDDTVNPQVGFPTITGATPSSSPVNHVFPAWDAIAGNMLAVAILAAERHRSRTQHGQLVTLALKDVALAMLGHLGMIGEVSVADSDRARYGNYLYGAFGRDFETHDGARVMVVGLTDMQWKTLVAATDLEREFAALGATLSLDLSLEGNRFLARESIAALFEPWFRARDLTAVRTQLDAHRVTWAPYRSVRDALAYDTDLSAANPIFAPVSHPDTGTYLTPGSPLHFSASDRVPPRPAPRLAAHTDEVLLDILGLSTAQVGALHDDGI…
3300024344_22	TIGR04253	Ga0209992_1000000391	5-398	LDGLSVIEGSAFVAAPSGGMTLAQLGADVIRFDQIGGGLDYHRWPLAESGDSIYWAGLNKGKRSLAVDLRSPEARELLTSLIVESGTFLTNFPARGWLSYDTLAASRPDLVMLAITGNRDGSTALDYTVNCAVGYPLATGPVDTAHPVNSVLPAWDLVCGQTAALGILAADRQRLRHGIGASMTLALSDVALAAVSALGHVGEAQINGTERARYGNELYGAYGTIFGCADGVQIYAVAISPKQWDSLLTATNSHGAVAAVATDAGLDFADEGDRFAARDKITAVISPWIAERSIDQVASRFDELGVCWGRYQTFLELVANDPRCSTQSELFREVEQPGIGTYLAPGSPLAFDGLLAVEPLPAPRLGQHTEQILAEGLGLSTAEIAQLVDRGVVA
3300013004_38	TIGR04253	Ga0164293_100201114	4-402	LLSGLRVVEAAAFVAGPTGGLYLAQMGAEVIRIDQIGGGPDYKRWPLTEAGDSLYWEGLNKAKRSIQIDLSCAEGRELAVALATAPGDEAGLFLTNFPVDGFLSHANLAARRPDIVTARIMGWADGKPALDYTVNAAVGVPAMTGPVDDTRPVNAVLPAWDLLGGTWAAFAMVSALHRRRQTGEGAEIRVPLSDLAATSLSHLGFAAEALLQGDRGRLGNDLFGAFGRDFATADGLRIYLVAITPKQWRGLVAALGLGEAVAAVEAATGVDFTADEGARFTHRGLLFPLFEAAMAAQKLVELGPRLDAAGVTWGPYQTLAEAVHGDARLFTANPIFQTITHKSGLTYPAAGPAATLAGEPRGPVRPAPQLGADTDHVLGEVLGLSSSAIGALHDKGLVA
3300020153_12	TIGR04253	Ga0197142_10063034	3-405	GILHGLRVVEGSAFVAAPLGGMTLAQLGADVIRFDPIGGGLDYKRWPVTLDGKHSLFWAGLNKGKRSIAIDIRHPRGQELLTQLICAPGENAGLFITNFPARGWLSYDHLKQHRADLIMVNLVGRRDGGSEVDYTVNPQLGLPFMTGPVTSPDVVNHVLPAWDIVTGQMIALGLLAAERHRRLTGEGQLVKIALKDVGLAMIGHLGMIAEVMINDTDRPKQGNYLYGAFGRDFETLDGKRVMVVGLTSSQWKALGKATGLTAAFQALGERLGLNMDEEGDRFRARHEIAALLEPWFHARTLAEVRRIFEQHQVTWAPYRTVREAIAQDPDCSTDNPMFAMVEQPGIGSYLMPASPLDFSQVPRLPAQPAPRLGEHTDEILLEVLGLSEGEVGRLHDEGI…
3300017480_14	TIGR04253	Ga0185336_100037827	11-412	GILQGLRIVEGSAFVAAPLGGMSLAQLGADVIRFDPINGGLDHARWPVTADGRSLFWAGMNKGKRSIAVDFRQPRGQELLTALITAPGAEAGLFCTNFPARGWLAYDKLAAQRADLIMVNLLGRHDGGSEVDYTVNPQLGFPALTGPASPREPVNHVFPAWDAIAGNMIATALLAALRHRDRTSEGQLVTLALKDVGLAMLGHLGMIAEAQVNGVDRPRYGNNLYGAFGRDFVTRDGQRAMVVGLTDMQWGCLLKATGLAEDVARLGESLCVDMNEEGQRFHARDALAALFEPWFAERTLAEVRALFDTHRVTWGPYRTVTQALTQDPDLSTAHPMFSLLDQPGIGSYLAPASPLDFSKVPRLPAAPAPLLGQHTDEVLLDVLGLSAATVGALHDAGIV…

## Sheet: PRK_PRK2
Protein sequences of PRK and PRK2 identified by HMM. MAG and contig columns refer to the information gven by Nayfach et al. 2020.
MAG	Enzyme	Protein ID	HMM alignment region	Sequence
3300027239_1	PRK	Ga0208807_10000563	1-290	MSKKHPIISVTGSSGAGTTTVKTTFDQIFRREGFKSVSIEGDAFHRFDRAAMKDELTKRKAAGDQTFSHFSYEANELGKLEEVFRTYAETGCGETRHYVHDDAEAAKYGSAPGTFTDWAPFAEGSDVLFYEGLHGAVKNSEVNLSALADLKIGVVPVINLEWIQKIHRDKAQRGYSTEAVTDVILRRMHAYVHCITPQFTETDINFQRVPVVDTSNPFIARWIPTADESLVVIRFKNPRGIDFPYLTQMIQGSWMSRANSIVIPGGKMDLAMQLIFTPMIHRLVHESRRA
3300025216_4	PRK	Ga0207883_10000507	1-288	MSISHPIIAVTGSSGAGTSTVKHAFEDIFRRANIKPVVIEGDSFHKYTREEMRAEVINAEADGRSLTHFGPEANCLGRLEKLFQTYSETGRGEKRHYIHDQCEATRYNQPPGTFTRWQEIDNDSDLLFYEGLHGGVVTDEVNIAQYADLLIGVVPVINIEWIQKIKRDCANRGYSQDAVVDVILKRMPDYIHHITPQFSRTHINFQRVPLIDTSNPFVMREIPTADESLCVIRFKNPEVADFPYYLSMLKDSFMSRPNNIVVPGVKMGLAMEIILTPFVDRIMEKRKR
3300025481_14	PRK	Ga0208079_100027918	1-296	MSRKHPVIAVTGSSGAGTTTVKRAFENIFRRQKITSAVIEGDSLHSLDRMAFRAAAAEAAKAGNNSFSHFGPEANHFDKIEETFKTYGKTGMCKRRYYVHSDAEADQHNKHFKLKDLKPGVFTPWEDIEKDSDLLFYEGLHGLATDNGKVDVAKYVDLGIGVVPVVNLEWIQKIHRDGAERGYSAEATVDTIMRRMPDYIKYITPQFSRTDINFQRVATVDTSNPFIARDIPTPDESFVVIRFREPRGVDFPYMLGMIPNSFMSRANTIVAPGGKMSHAMEIILAPIMHDMIENKK
3300001594_13	PRK	Draft_10000077135	1-293	MSRKHPIIAVTGSSGAGTSTVKEAFEHMFRREGIKPAIIEGDSFHRFNRVDMKKTMAEAEKTGNRTFSHFGAEANLFGELEELFQRYGESGRGRRRFYVHNDEEAQRFAQHNVKSGEFTPWEDMADNTDLLFYEGLHGCVVNKEHNVAQHADLKIGVVPVINLEWIQKIHRDTHTRGYSEEAVMDTILRRMHDYVHFIVPQFKLTDINFQRVPIVDTSDPIIARDIPSADESLVVIRFRKPDRFRVDFPFLLQMIKDSWMSRRNTIVVPGGKMGLAMELILTPILRRIMEDRK
3300025663_15	PRK	Ga0209775_100006322	1-294	MSKQHPVIAITGSSGAGTTTVKRACEHIFMREQLNALIVEGDSYHRFDRADMKARVEEEEVKGNKTFSHFGPEANHFELLADNFASYGKSGECDRRYYLHSDEEAAEHNARLNTDLTPGQFTPWEKVGAGTDLLFYEGLHGLVNTDEAKVSQQVDLGIGVVPIVNLEWIQKIHRDSSERGYSAEVIVDTILRRMPDYINYITPQFSETDINFQRISTVDTSNPFIARDIPTPDESFIVIRFKDPKKHNIDFSHLLDMLEGSFMSRRNTIVTPGGKMGLAMEIILAPIIHNMMQK
3300012818_5	PRK	Ga0160432_1007909	1-291	MSERHPIISITGSSGAGTTSVTRTFENIFRREGVTAASIEGDSFHRYDRAQMKERQAAAEKDGNANFSHFGPGTNLFAELETLFRTYSESGSGKRRKYLHDAREAAPYKQEPGTFTAWEDIPPDTDLLFYEGLHGAVVHNKINIAQYPDLLVGVVPVINLEWIQKLWRDKSTRGYSAEAVTDTILRRMPDYVNHICPQFSLTHVNFQRVPCVDTSNPFIARDIPAPDESFVVIRFANPKGIDFQYLLNMVHDSFMSRANTIVVPGGKMELAMQLIFTPFIWRMMERKKRAA
3300025458_2	PRK	Ga0209559_10073362	1-294	MSKKHPVVVVTGSSGAGTSTVKKAFEHIFDRENIKPVVVEGDSFHRYDRAAMKIKMDEASKAGRDYSHFGADANEFDTLANLFKSYSETGTGKKRYYLHSEPEAEEHNARLGVDKKPGEFTPWEDIPAGSDLMFYEGLHGCVKNDEVDMTSNVDLKVGVVPIVNLEWIQKIHRDSAERGYSADVIVDTILRRMPDYIKYITPQFSETDINFQRVSTVDTSNPFIARDIPTPDESFVVIRFKDPKKFGTDFPFLLNMIHDSFMSRRNTIVVPGGKMGLAMEVILTPIIHKMLEER
3300018412_3	PRK	Ga0194136_100002618	1-289	MSRRHPIISITGSSGAGTTSVKKTFENIFRRENVVAAYIEGDAFHRYDRVEMRSMMVEKAERGNKHFSHFSPDTNLFEELERLFRDYAETGTGTTRHYVHDEEESRLYGAKPGTFTAWDALPENSDLLFYEGLHGAVVTDKVNVAQHADLKIGVVPVINLEWIQKLHRDRSHRGYSTEAVTDTILRRMPDYVNYICPQFTETDINFQRVPTVDTSNPFIARWIPTPDESMVVIRLKNPRGIDFPYLLSMIPGSFMSRANSIVVHGAKLDLAMQLILTPLILQLIERKRR
3300028177_12	PRK	Ga0257122_10008679	1-294	MSAKHPVVAITGSSGAGTTTVKRAFEHIFTREKLSALVVEGDSYHRYDRAAMKEKVAAEETAGNSSFSHFGPGANHFDLLERNFKEYSETGQCDRRYYLHSDEEAAEHNERLDSELTPGQFTPWEKVGEGTDLLFYEGLHGLVKTEDDNVADQVDLGVGVVPIVNLEWIQKIHRDNAERGYSEEVIVDTILRRMPDYINYITPQFSQTDINFQRVSTVDTSNPFIARDIPLPDESFIVIRFKDPAKYNINFQYLLGMLDGSFMSRRNTIVVPGGKMGFAMEIILAPIIHDMMHK
3300027733_7	PRK	Ga0209297_10011999	1-296	MSKLHPIVAVTGSSGAGTSTVKRAFEHIFQREGIVPAVVEGDSYHRFERGPMKEAMAKAQAAGENFSHFGPEANLFDKLEELFRNYGGNGGGEKRYYLHSTEEAADHNGRLGTQLNPGQFTPWEAIPTGTDLLFYEGLHGGVEGDGYDVASLADLLVGVVPITNLEWIQKIHRDNAERGYSAEAIVDTILRRMPDYINHICPQFSRTDINFQRVPTVDTSNPFICRNIPTPDESFVIIHFRKGARDKWDVDFPYLLKMIDDSFMSSPTSLVVNGGKMGFAMELILTPIIHRMIKDK
3300020810_16	PRK	Ga0181598_100223110	1-289	MSQKHPIISITGSSGAGTSTVRDTFAQIFFREKVSAAFIEGDAFHRFDRAEMKKRMAEAQGNPANHFSHFGAEANEFELLEEVFKTYGETGNGRTRTYVHDDEEAEQWGYPPGTFTDWRSFDDDTDLLFYEGLHGAVTTDKVDIAQYADLKVGVVPVINLEWIQKLHRDKAKRGYSTEAVTDTILRRMHDYAHYICPQFAITDINFQRVPIVDTSNPFIARWIPTADESMVVIRFANPRGIDFPYLLSMIHDSFMSRPNSIVIPGGKMALALQLILTPMIWKLASESRR
3300013131_65	PRK	Ga0172373_10000013135	1-290	MSERHPIIAITGSSGAGTSTVTRTFSNIFRREGVKAAVIEGDSFHRYDRKEMKARGAEAESSGNKHFSHFSAENNLFGEIENLFKTYGETGRGQSRKYLHNAEEAAPYQQEPGTFTPWEDLPHDTDMLFYEGLHGAVVTDEHNIAQYPDLRVGVVPVINLEWIQKLWRDKHQRGYSTEAVTDTILRRMPDYVNYIVPQFAHTHVNFQRVPMVDTSNPFIARDIPTADESVVVIRFANPKGIDFQYLLNMIHDSWMSRANTIVVPGGKMELAMQLIFTPYVWRMMERRRRA
3300027816_13	PRK	Ga0209990_100013082	2-298	SKKHPVISVTGSSGAGTSTVKRAFEHIFLMENIKAAIVEGDSYHKYNRLEMREMMKKASAEGRNMSHFGLDANVLDKLEALFKEYGETGNGQRRYYLHSTEEAEHHNGRLGTDAKPGEFTPWESIESDTDMLFYEGLHGGIVAKDIDVAQHVDLLVGVVPIVNLEWIQKIHRDNAERGYSAEAIVDTILRRMPDYVNYIAPQFSKTHINFQRVATVDTSNPFICRDIPTLDESLVVIHTNRCFREKFNIDFPYLLDMIHDSFMSRHTTLVVPGGKMGFAMELILQPLIDSMLIESKK
3300027592_17	PRK	Ga0209270_10038767	1-296	MSEKHPIIAITGSSGAGTSTVKTAFEHMFFRANLKSAVVEGDSYHRFNRAEMKAAVAKAEAEGGSLSHFGPEANVFDKLEELFQTYGETGTGQRRYYLHNEDEADQHNARLGTSCKSGEFTPWEDIEPDTDLLFYEGLHGLVKDGDVDVSRHVDLGVGVVPIVNLEWIQKIHRDAKERGYSAEAIVDTILRRMPDYVNYITPQFSRTHVNFQRVPTVDTSNPFIARDIPTPDESFVIIRFRDPKGVDFPYFLSMVHDSFMSRRNTLVVPGGKMGFAMEVILEPMVHDLVEKSQKAR
3300022855_5	PRK	Ga0222677_100005755	1-297	MSKRHPIVAVTGSSGAGTSTVKRAFEHIFDREGIVPAVVEGDSYHRFERAPMKAEMAKAQEAGVNFSHFGPEANVFDKLEELFRTYGKTGNGEKRYYLHSPEEAAEHNGRLGTSLDPGQFTPWEPISPDTDVLFYEGLHGGVVGEGYDVAALVDLLIGVVPIANLEWIQKISRDNAERGYSAEAIVDTILRRMPDYINHICPQFSRTDINFQRVPTVDTSNPFICRNIPSPDESFVIIHFRKGAREKWGIDFSYLLRMIHDSFMSSPTSIVVNGGKMGFAMEIILTPIIGRMIKDKS
3300017434_8	PRK	Ga0185313_1000086317	1-297	MSSKHPVIAVTGSSGAGTTTVKRAFENIFRREKITAAVIEGDSLHSLDRMAFRVAAAEAAKAGNNTFSHFGPEANHFDKIEEMFKAYGETGMCKRRYYVHSEPEAVEHNKHFGLTDLTPGVFTPWEDIEENSDLLFYEGLHGLAKDDAQRIDAGRYVDLGIGVVPVVNLEWIQKIHRDKAERGYSAEATVDTIMRRMPDYIKYITPQFTNTHINFQRIATVDTSNPFIARDIPTPDESFVVVRFREPKGVDFQYMLAMIPGSFMSRANTLVVPGGKMSHAMEVILAPVMHDMIQNKK
3300020709_5	PRK	Ga0214233_10007614	1-289	MSRKHPIIAVTGSSGAGTTTVMNSFKHIFRREAINAQVIEGDSFHRYDRMAMRAEMKAQEDKGNMNFSHFGPGANLLEELEGLFKSYGATGTGKVRRYLHDAGEAAPYKQEPGTFIPWEEIPKDTDLMFYEGLHGGYADDKVDVSAQVDLLVGVVPIINLEWVQKLHRDQKLRGYSQEAVTDTILRRMPDYVGHICPQFSRTHVNFQRVPTVDTSNPFVAKDIPSPDESMVVIRFSNPKGIDFQYLLGMLHDSWMTRPNTLVIPGGKMGLAMQLIFTPMILKLMDIKRK
3300022834_4	PRK	Ga0222656_100002130	1-297	MSKRHPIVAVTGSSGAGTSTVKRAFEHIFDREGIVPAVVEGDSYHRFERAPMKAEMAKAQEAGVNFSHFGPEANVFDKLEELFRTYGKTGNGEKRYYLHSPEEAAEHNGRLGTSLDPGQFTPWEPISPDTDVLFYEGLHGGVVGEGYDVAALVDLLIGVVPIANLEWIQKISRDNAERGYSAEAIVDTILRRMPDYINHICPQFSRTDINFQRVPTVDTSNPFICRNIPSPDESFVIIHFRKGAREKWGIDFSYLLRMIHDSFMSSPTSIVVNGGKMGFAMEIILTPIIGRMIKDKS
3300012825_4	PRK	Ga0160441_100008122	1-291	MSERHPIISITGSSGAGTTSVTRTFENIFRREGVTAASIEGDSFHRYDRAQMKERQAAAEKDGNANFSHFGPGTNLFAELETLFRTYSESGSGKRRKYLHDAREAAPYKQEPGTFTAWEDIPPDTDLLFYEGLHGAVVHNKINIAQYPDLLVGVVPVINLEWIQKLWRDKSTRGYSAEAVTDTILRRMPDYVNHICPQFSLTHVNFQRVPCVDTSNPFIARDIPAPDESFVVIRFANPKGIDFQYLLNMVHDSFMSRANTIVVPGGKMELAMQLIFTPFIWRMMERKKRAA
3300023231_3	PRK	Ga0222689_100004527	1-297	MSKRHPIVAVTGSSGAGTSTVKRAFEHIFDREGIVPAVVEGDSYHRFERAPMKAEMAKAQEAGVNFSHFGPEANVFDKLEELFRTYGKTGNGEKRYYLHSPEEAAEHNGRLGTSLDPGQFTPWEPISPDTDVLFYEGLHGGVVGEGYDVAALVDLLIGVVPIANLEWIQKISRDNAERGYSAEAIVDTILRRMPDYINHICPQFSRTDINFQRVPTVDTSNPFICRNIPSPDESFVIIHFRKGAREKWGIDFSYLLRMIHDSFMSSPTSIVVNGGKMGFAMEIILTPIIGRMIKDKS
3300011190_5	PRK	Ga0126327_1000023810	1-290	MSRKHPILSITGSSGAGTSTVKQTFEQIFFRENISACFIEGDAFHRFNRWDMKAAMAEAEAAGNKHFSHFGPEANLLSELEDVFRQYSETGTGRTRHYVHDEAESKRFEVAPGEFTEWESFAEGTDLLFYEGLHGAVKTVQADVAQFADLKVGVVPVTNLEWIQKIHRDKAARGYSAEAITDTILRRMPDYIDYICPQFTNTDINFQRVPIVDTSNPFIARWIPTADESMVVIRFANPRGIDFPYLLTMIDDSFMSRPNVIVIPGGKIDLAMQLIFTPLVLQMVERKRRA
3300005286_33	PRK	Ga0065721_10003621107	1-289	MSARHPIISITGSSGAGTTSVKNIFEQIFRREKIEAAFIEGDAFHRYDRQAMKEKVTEEERNGNPNFTHFHVDANELEILESVFEEYGRQGTGRTRSYIHDEREAAVHKMSPGSFTEWRDFAPSDLLFYEGLHGCVVTDKIDLARYCDLKIGVVPVINLEWIQKIHRDRETRGYSTEAVMDVILRRMPDYVRYITPQFTQTDINFQRVPIVDTSNPFIARWIPTPDESMLVIRFARPRGIDFPYLLSMIHDSFMSRANSIVVPGNKLDLAMQLILTPLIMQLIERKNRA
3300024243_18	PRK	Ga0233436_100019523	1-294	MSKQHPVIAITGSSGAGTTTVKRACEHIFMREQLNALIVEGDSYHRFDRADMKARVEEEEVKGNKTFSHFGPEANHFELLADNFASYGKSGECDRRYYLHSDEEAAEHNARLNTDLTPGQFTPWEKVGAGTDLLFYEGLHGLVNTDEAKVSQQVDLGIGVVPIVNLEWIQKIHRDSSERGYSAEVIVDTILRRMPDYINYITPQFSETDINFQRISTVDTSNPFIARDIPTPDESFIVIRFKDPKKHNIDFSHLLDMLEGSFMSRRNTIVTPGGKMGLAMEIILAPIIHNMMQK
3300024344_11	PRK	Ga0209992_1000068530	1-292	MSKAHPIIAVTGSSGAGTTTVKHAFEHIFTKLDIHAGMLEGDSFHRFERMEMRRRIIEHDKLGKPFSHFSAETNLLEKLEALFRQYGENGTGKRRFYVHDETEASLHKIPAGTFTEWEDLPPDTDLMFYEGLHGAAKTKTIDISKYADLIVGVVPVINLEWIQKINRDIEERGYKRDAVTETILRRMHDYVYMIAPQFSRTDINFQRVPTVDTSNPFISRYVPTLDESFVVIRVNNPKKFDIDFPYLLAMIQNSFMSRRNNIVIPGGKMGLAMEIIFMPIVEQIMLAKKQAS
3300002544_11	PRK	JGI25319J35699_10012874	1-288	MSDTHPVVAITGSSGAGTTTVTDTFAQIFARESITSAIVHGDSFHRYDRDEMKRVYEEAGENAPSHFGPEANLFGELEDLFAEYGRSGTGKVRQYVHDDEEAQLYGRPPGTFTPWLDLPAGTDLLYYEGLHGAVRTDAVDVARHVDLRIGVVPIINLEWIQKLHRDRSTRGYSTEAVTDTILRRMPDYVHYICPQFSNTHINFQRVPVVDTSNPFIAGWIPTLDESMVVIRFADPRGIDFPYLLSMIDGSFMSRANSIVVPGGKMHLAMQLIFTPLIWRLVESSRKAR
3300023091_7	PRK	Ga0224559_100017417	1-296	MSRKHPVVAVTGSSGAGTTTAKKAFEVIFRREQIKAAVIEGDSLHSLDRMAFRAAAAEAAKAGHNTFSHFGPEANHFDKIEETFKLYGETGKCKRRYYVHSDAEAAEHNKHFGLTDLKAGLFTPWEDIEENSDILFYEGLHGMIKTDKVDASQYVDLKIGVVPIVNLEWIQKIHRDKAERGYSAEATVDTILRRMPDYINYITPQFTWTDINFQRVATVDTSNPFIARDIPTADESFVVIRFRNPKGVDFPYLLDMINGSFMSRPNTIVVSGGKMSFAMEVILAPIMHDLIENKRS
3300014149_18	PRK	Ga0181613_100241411	1-297	MSAKHPVIAVTGSSGAGTTTVKRAFENIFRREKISAAVIEGDSLHSLDRMAFRAAAAEAAKNGNNSFSHFGPEANHFDKIEAMFKEYGDTGMCKRRYYVHSEEEAELHNKHFNLTDLKPGMFTPWEDIEANTDLLFYEGLHGLVRHEEKGVDASRYVDLGIGVVPVVNLEWIQKIHRDKVERGYSAEATVDTILRRMPDYIKYITPQFSRTHINFQRVATVDTSNPFIARDIPTPDESFVVIRFRDPKGVDFPYYLQMIPNSFMSRANTMVVPGGKMSYAMEIILSPIMHDMIEKKS
3300025709_24	PRK	Ga0209044_100011322	1-294	MSKQHPVIAITGSSGAGTTTVKRACEHIFMREQLNALIVEGDSYHRFDRADMKARVEEEEVKGNKTFSHFGPEANHFELLADNFASYGKSGECDRRYYLHSDEEAAEHNARLNTDLTPGQFTPWEKVGAGTDLLFYEGLHGLVNTDEAKVSQQVDLGIGVVPIVNLEWIQKIHRDSSERGYSAEVIVDTILRRMPDYINYITPQFSETDINFQRISTVDTSNPFIARDIPTPDESFIVIRFKDPKKHNIDFSHLLDMLEGSFMSRRNTIVTPGGKMGLAMEIILAPIIHNMMQK
3300025642_19	PRK	Ga0208648_100010727	1-297	MSKRHPIVAVTGSSGAGTSTVKRAFEHIFDREGIVPAVVEGDSYHRFERAPMKAEMAKAQEAGVNFSHFGPEANVFDKLEELFRTYGKTGNGEKRYYLHSPEEAAEHNGRLGTSLDPGQFTPWEPISPDTDVLFYEGLHGGVVGEGYDVAALVDLLIGVVPIANLEWIQKISRDNAERGYSAEAIVDTILRRMPDYINHICPQFSRTDINFQRVPTVDTSNPFICRNIPSPDESFVIIHFRKGAREKWGIDFSYLLRMIHDSFMSSPTSIVVNGGKMGFAMEIILTPIIGRMIKDKS
3300025377_1	PRK	Ga0208075_100002665	1-290	MSTQHPIISVTGSSGAGTTSVKKTFEQIFRREAINAAYIEGDAFHRFDRAAMKQAMADAAVAGNLNFSHFGPEANLFEKLEATFAAYGKSGGGETRHYIHDEAEAVRYGSPPGTFTDWRSLEEGTDLLFYEGLHGAVVSDTVDVAQHADLKIGVVPVLNLEWIQKLHRDRDTRGYTTEAVTETILRRMPDYVHYICPQFTETDINFQRIPTVDTSNPFVARWIPTADESMVVIRFKNPRGIDFSYLVTMIPGSFMSRANSIVIPGGKLDLAMQLILTPMILQLVERARRS
3300010033_3	PRK	Ga0126339_100018033	18-308	MSQKYPIISVVGSSGAGTSTVKHTFEQIFRREGVNAAMIEGDAFHRYNRAEMKAEVERRNEAGDHTFSHFSLDANLLSELEASFKAFSETGRGRTRNYVHDAGEAETYGVPPGHFTDWRDIGEDCDLLFYEGLHGTVATDTVNVAQYADMKIGVVPVINLEWIQKIHRDRATRGYSTEAVQDVILRRMYSYAHEITPQFTQTDINFQRVPVVDTSNPFVARWIPTADESLVVIRFRNPRGIDFAYLTSMIRDSWMSRANSIVIPGNKLDLAMQLILTPMIERLVDRARRAR
3300017505_2	PRK	Ga0185315_100002722	5-300	PDRVVLIGVAGDSGCGKSTFLRRITDIFGEDFVTVICLDDYHSLDRKQRKETGITALDPRANNFDLMYEQVKAIKSGQSIMKPIYNHETGEIDPPEQVNPNHIVVIEGLHPLYDERVRELIDFSVYLDISQEVKIAWKIQRDMAERGHRYEDVLASINARKPDFEAYIDPQKQYADVVIQILPTQLIPDDKEHKILRIRLVQREGIEGFESAYLFDEGSTINWTPCGRKLTCSYPGLKMFYGPDAYYGHEVSVLEIDGQFENIDEIIYVEGHMSNISTKYYGELTHLLREHQEYPG
3300025719_23	PRK	Ga0209252_100008025	1-294	MSKQHPVIAITGSSGAGTTTVKRACEHIFMREQLNALIVEGDSYHRFDRADMKARVEEEEVKGNKTFSHFGPEANHFELLADNFASYGKSGECDRRYYLHSDEEAAEHNARLNTDLTPGQFTPWEKVGAGTDLLFYEGLHGLVNTDEAKVSQQVDLGIGVVPIVNLEWIQKIHRDSSERGYSAEVIVDTILRRMPDYINYITPQFSETDINFQRISTVDTSNPFIARDIPTPDESFIVIRFKDPKKHNIDFSHLLDMLEGSFMSRRNTIVTPGGKMGLAMEIILAPIIHNMMQK
3300027841_14	PRK	Ga0209262_10000027148	1-297	MSRKHPVIAVTGSSGAGTTTVKRAFENIFRREKISAAVVEGDSLHSLDRMAFRAAAAEAAKAGNHSFSHFGPEANHFEKIEEMFKTYGDTGMCKRRYYVHSDSEAAEHNKHFNLTDLKPGVFTPWEDIETNTDLLFYEGLHGLATNEAKGVDAGKYVDLGIGVVPVVNLEWIQKIHRDKAERGYSAEATVDTILRRMPDYIKYITPQFSRTHINFQRVATVDTSNPFIARDIPTPDESFVVIRFRDPKGVDFPYYLQMIPNSFMSRANTLVVPGGKMSHAMEIILSPIMHDMIQNKK
3300024937_4	PRK	Ga0208511_100006186	2-290	SERHPIIAITGSSGAGTSTVTRTFANIFRREGVTAAIVEGDSFHRYNRQDMKRKAAEAEQAGNKHFSHFGADNNLFGELENLFRTYAQSGQGRARKYLHNDEEAAPYQQAPGTFTDWEDLAADTDMLFYEGLHGALVTPEHNIAQHPDLLVGVVPVINLEWIQKLWRDQHQRGYSTEAVTDTILRRMPDYVNYIVPQFAHTHVNFQRVPMVDTSNPFIARDIPSADESMVVIRFASPKGIDFQYLLNMIHDSFMSRANTIVVPGGKMELAMQLIFTPFVWRMMERRKRA
3300025456_15	PRK	Ga0209776_100010122	1-294	MSKQHPVIAITGSSGAGTTTVKRACEHIFMREQLNALIVEGDSYHRFDRADMKARVEEEEVKGNKTFSHFGPEANHFELLADNFASYGKSGECDRRYYLHSDEEAAEHNARLNTDLTPGQFTPWEKVGAGTDLLFYEGLHGLVNTDEAKVSQQVDLGIGVVPIVNLEWIQKIHRDSSERGYSAEVIVDTILRRMPDYINYITPQFSETDINFQRISTVDTSNPFIARDIPTPDESFIVIRFKDPKKHNIDFSHLLDMLEGSFMSRRNTIVTPGGKMGLAMEIILAPIIHNMMQK
3300000233_7	PRK	TB_FS06_10DRAFT_100002936	1-290	MSKKFPIISVTGSSGAGTSTVKHTFDQIFRREGIKAVSIEGDAFHKYNRADMKEQLSQRYAAGDFGFSHFSYEANELTELERVFREYGETGKGRTRTYVHDEGEAAKTGVAPGNFTAWAPFEDGSDLLFYEGLHGAVVNDEVNLSKLADLKIGVVPVINLEWIQKIHRDRAQRGYTTEAVTDVILRRMHAYVHCIVPQFTETDINFQRVPVVDTSNPFISRSIPTPDESLVVIRFKNPRGIDFPYLTSMIYGSWMSRANSIVIPGNKMDLAMQLILTPLIERLVREAKRA
3300009556_6	PRK	Ga0127641_10003319	1-290	MSHAHPVVAITGSSGAGTSTVTDTFQQIFARENVSAAIVHGDSFHRYDREGMNKAYEEAAAAGRTEFSHFGPDANLFDELESLFRNYGECGSGRVRNYVHDAEEAAEFDHQPGTFTDWEDLESGTDLLYYEGLHGAVQTETVNVAKYVDLRIGVVPTINLEWIQKLHRDRAKRGYSTEAVTDTILRRMPDYVHYICPQFANTHINFQRVPVVDTSNPFIAQWIPTADESMVVIRFADPRGIDFPYLLAMIDGAFMSRANSIVVPGGKMELAMQLVFTPLIWRMVETGRKS
3300027851_39	PRK	Ga0209066_100062073	1-290	MSVKHPIIAITGSSGAGTSTVMQSFQHIFRREKLNAQIVEGDSFHRYDRLSMRAEMKAQEEQGNLNFSHFGPEANLLEELQDLFVSYGRNGSGKVRKYLHDAGEAEPWGQAPGTFTPWQEITGDTDLMFYEGLHGAWAGDGIDISAQVDLCVGVVPIINLEWIQKLHRDQKMRGYSQEAVTDTILRRMPDYVSHLCPQFSRTHVNFQRVPIVDTSNPFIARDIPSADESMVVIRFANPKGIDFQYLLNILHGSMLTRPNTLVVPGGKMGLAMQMIFTPMVLRLMDQKRRA
3300025513_11	PRK	Ga0208413_100006929	1-297	MSKRHPIVAVTGSSGAGTSTVKRAFEHIFDREGIVPAVVEGDSYHRFERAPMKAEMAKAQEAGVNFSHFGPEANVFDKLEELFRTYGKTGNGEKRYYLHSPEEAAEHNGRLGTSLDPGQFTPWEPISPDTDVLFYEGLHGGVVGEGYDVAALVDLLIGVVPIANLEWIQKISRDNAERGYSAEAIVDTILRRMPDYINHICPQFSRTDINFQRVPTVDTSNPFICRNIPSPDESFVIIHFRKGAREKWGIDFSYLLRMIHDSFMSSPTSIVVNGGKMGFAMEIILTPIIGRMIKDKS
3300027283_34	PRK	Ga0209643_1000031267	1-293	MSKKHPVIAVTGSSGAGTTTVKRAFEHIFFREKINAAVIEGDSFHSLSRVDFKAAVKKAEAEGNMSFSHFGPQSNDFGKLAELFETYGKTGGGKKRFYIHSDEEAAEHNKRLNTSLNPGEFTPWEDVPGGSDVLFYEGLHGLVKTDKADIAKHVDLGIGVVPIVNLEWIQKIHRDSAERGYSADVIVDTILRRMPDYVNYITPQFSRTDINFQRVSTVDTSNPFISRDIPTPDESFIVIRFREPKGVDFPYLLNMIPNSFMSRRNTIVVPGAKMGFAMELILAPIIQDMIANK
3300023239_8	PRK	Ga0222660_100003163	1-297	MSKRHPIVAVTGSSGAGTSTVKRAFEHIFDREGIVPAVVEGDSYHRFERAPMKAEMAKAQEAGVNFSHFGPEANVFDKLEELFRTYGKTGNGEKRYYLHSPEEAAEHNGRLGTSLDPGQFTPWEPISPDTDVLFYEGLHGGVVGEGYDVAALVDLLIGVVPIANLEWIQKISRDNAERGYSAEAIVDTILRRMPDYINHICPQFSRTDINFQRVPTVDTSNPFICRNIPSPDESFVIIHFRKGAREKWGIDFSYLLRMIHDSFMSSPTSIVVNGGKMGFAMEIILTPIIGRMIKDKS
3300022842_9	PRK	Ga0222632_100007527	1-297	MSKRHPIVAVTGSSGAGTSTVKRAFEHIFDREGIVPAVVEGDSYHRFERAPMKAEMAKAQEAGVNFSHFGPEANVFDKLEELFRTYGKTGNGEKRYYLHSPEEAAEHNGRLGTSLDPGQFTPWEPISPDTDVLFYEGLHGGVVGEGYDVAALVDLLIGVVPIANLEWIQKISRDNAERGYSAEAIVDTILRRMPDYINHICPQFSRTDINFQRVPTVDTSNPFICRNIPSPDESFVIIHFRKGAREKWGIDFSYLLRMIHDSFMSSPTSIVVNGGKMGFAMEIILTPIIGRMIKDKS
3300017473_8	PRK	Ga0185331_100010133	1-296	MSKKHPVVVVTGSSGAGTTTVKRAFEHIFTREKLSAAVVEGDSMHSLGRVEFKEAMKKAEAAGNHHFSHFGPEANDFAGLANIFKTYGETGTGKKRYYIHSDEEAAALNARLGTNLKPGEFTPWEDMPAKTDILFYEGLHGLVVTDQVDMAKYVDLAVGVVPVVNLEWIQKIHRDAAERGYSAEAIVDTILRRMPDYVNYVTPQFSRTDINFQRVPLVDTSNPFIARDIPTPDESLVVVRFRNPKGVDFPYFLSMIPGSFMSRPNNLVVPGGKMGFAMEVILGPIIERMVEASRKA
3300023174_50	PRK	Ga0214921_100453303	1-298	MSKLHPIVAVTGSSGAGTSTVKRAFEHIFAREGITPAVVEGDSYHRFERAPMKEAMAKALAAGENFSHFGPEANLFEKLEELFRNYGQSGGGEKRYYLHSPEEAAEHNARLGTSLDPGQFTPWEPIPGSTDLLFYEGLHGGVVGDGYDVAALADLLVGVVPITNLEWIQKIHRDNAERGYSAEAIVDTILRRMPDYINHICPQFSLTDINFQRVPTVDTSNPFICRNIPTPDESFVIIHFRKGARDKWDVDFTYLLDMIHDSFMSSPTSIVVNGGKMGFAMELILTPIIHRMIEEKRQ
3300014204_15	PRK	Ga0172381_1000004880	21-305	MSKKHPVIAVTGSSGAGTTTVKHAFHDIFRRLKIDPVVIEGDSFHRYNRNEMRDAIAKAAADGKTISHFGPEGNDFEALERLFREYGESGHGQMRYYVHDEPEAELRGSAPGTFTPWQDIPLGTDLLFYEGLHGGVKTGAVDVTNYVDLLVGVVPVVNLEWIQKIHRDNAQRGYSAEAIVDTILRRMPDYIHYITPQFSRAHINFQRVPLVDTSNPFIARDIPTPDESMVVIRFRDPKEENFPTLLQMLPGSFMSRSNTLVIPGTKMGYAMELILGPRIERMLED
3300025530_25	PRK	Ga0207866_100237210	1-289	MSIRHPIISVTGSSGAGTTSVKRIFEQIFRRENITAAFIEGDAFHRYNREEMKKKVAEEAARGNPNFTHFNVEANELELLESVFEEYGRQGTGRTRTYVHDEEEARIHGVPPGHFTPWREFEESDLLFYEGLHGCVVTDKINLARHCDLKIGVVPVINLEWIQKIHRDRETRGYSTEAVMDMILRRMPDYVRYITPQFTETDINFQRVPVVDTSNPFIARWIPTPDESMLVIRFRNPRGIDFPYLLAMIKDSFMSRANSIVVPGNKLDLAMQLILTPLILQLIERKRRA
3300028175_14	PRK	Ga0257117_100014722	1-294	MSKQHPVIAITGSSGAGTTTVKRACEHIFMREQLNALIVEGDSYHRFDRADMKARVEEEEVKGNKTFSHFGPEANHFELLADNFASYGKSGECDRRYYLHSDEEAAEHNARLNTDLTPGQFTPWEKVGAGTDLLFYEGLHGLVNTDEAKVSQQVDLGIGVVPIVNLEWIQKIHRDSSERGYSAEVIVDTILRRMPDYINYITPQFSETDINFQRISTVDTSNPFIARDIPTPDESFIVIRFKDPKKHNIDFSHLLDMLEGSFMSRRNTIVTPGGKMGLAMEIILAPIIHNMMQK
3300012005_15	PRK	Ga0120161_10011534	1-298	MSSKHPVIAVTGSSGAGTTTVKRAFENIFRREKITAAVIEGDSLHSLDRMAFRAAASDAAKAGNNTFSHFGPEANHFDKIEAMFKAYGKTGMCKRRYYVHSEAEALEHNKHFGLTNLTPGVFTPWEDIESHSDLLFYEGLHGLAKDEAHGIDAGKYVDLAIGVVPVVNLEWIQKIHRDKAERGYSAEATVDTIMRRMPDYIKFITPQFTKTDINFQRVATVDTSNPFIARDIPTPDESFVVVRFREPRGVDFPYMLAMIPGSFMSRANTLVVPGGKMSHAMEVILAPVMHDMIENKKK
3300020051_19	PRK	Ga0181555_10042919	1-289	MSQKHPIISITGSSGAGTSTVRDTFAQIFFREKVSAAFIEGDAFHRFDRAEMKKRMAEAQGNPANHFSHFGAEANEFELLEEVFKTYGETGNGRTRTYVHDDEEAEQWGYPPGTFTDWRSFDDDTDLLFYEGLHGAVTTDKVDIAQYADLKVGVVPVINLEWIQKLHRDKAKRGYSTEAVTDTILRRMHDYAHYICPQFAITDINFQRVPIVDTSNPFIARWIPTADESMVVIRFANPRGIDFPYLLSMIHDSFMSRPNSIVIPGGKMALALQLILTPMIWKLASESRR
3300017473_19	PRK	Ga0185331_10004607	1-291	MSKKHPVVVVTGSSGAGTTTVKRAFEHIFRRESLNAAVIEGDSMHSLGRAEFKAASATNKGLSHFGPDANDFAGLANIFKTYGETGAGQRRYYIHSDEEAAQLNARLGTNLKPGEFTPWEDLPAKTDLLFYEGLHGMVVTDKVDMAKYVDLAIGVVPVVNLEWIQKIHRDGAERGYAADVIVDTILRRMPDYVNYVTPQFSRTHINFQRVPTVDTSNPFIARDIPTPDESFVIVRFADPKGVDFPYLLNMISGSFMSRPNNLVVPGGKMGFTMEVILEPVIDRLVSESRKA
3300000216_15	PRK	SI53jan11_150mDRAFT_10013316	16-309	MSKQHPVIAITGSSGAGTTTVKRACEHIFMREQLNALIVEGDSYHRFDRADMKARVEEEEVKGNKTFSHFGPEANHFELLADNFASYGKSGECDRRYYLHSDEEAAEHNARLNTDLTPGQFTPWEKVGAGTDLLFYEGLHGLVNTDEAKVSQQVDLGIGVVPIVNLEWIQKIHRDSSERGYSAEVIVDTILRRMPDYINYITPQFSETDINFQRISTVDTSNPFIARDIPTPDESFIVIRFKDPKKHNIDFSHLLDMLEGSFMSRRNTIVTPGGKMGLAMEIILAPIIHNMMQK
3300026518_11	PRK	Ga0256829_1000013105	1-288	MSEQHPIIAVTGSSGAGTSTVKRAFEHIFRRMGINPVIVEGDSFHRYDRQEMKKAIAEAHAEHRNVSHFGPEGNLFDRLEALFREYGETGGGQRRFYLHSEEEAAPYNQEPGTFTPWEPIPPDTDLLFYEGLHGGIVTDKVNAARYVDTLVGVAPIVNLEWIQKIHRDCKERGYSAEAVTDTILRRMYDYVHYITPQFSRTHINFQRVPTVDTSNPFIAREIPTPDESFVVIRFRDPKSADFPYLLRMLHDSFMSRPNTIVAPAGKMGFAMEIILTPIIERLMENRRK
3300020301_7	PRK	Ga0211650_10008078	1-298	MSKRHPVVAVTGSSGAGTSTVKRAFEHIFAREGITPAVVEGDSYHRYERMPMKQAMADAMAKGENFSHFGPEANLFDKLDELFRTYGETGAGQKRYYLHSPEEAAEHNARLGVNLEPGQFTPWEDIPSGTDVLFYEGLHGGVKGVGYDVADLADLLVGVVPIVNLEWIQKIHRDNAERGYSAEAIVDTILRRMPDYINHICPQFSNTDINFQRVPTVDTSNPFICRNIPTPDESFVIIHFRKGAREKWGIDFNYLLNMIHDSFMSSPTSIVVNGGKMGFAMELILTPIIHRMIEEKKK
3300025676_22	PRK	Ga0209657_100006225	1-294	MSKQHPVIAITGSSGAGTTTVKRACEHIFMREQLNALIVEGDSYHRFDRADMKARVEEEEVKGNKTFSHFGPEANHFELLADNFASYGKSGECDRRYYLHSDEEAAEHNARLNTDLTPGQFTPWEKVGAGTDLLFYEGLHGLVNTDEAKVSQQVDLGIGVVPIVNLEWIQKIHRDSSERGYSAEVIVDTILRRMPDYINYITPQFSETDINFQRISTVDTSNPFIARDIPTPDESFIVIRFKDPKKHNIDFSHLLDMLEGSFMSRRNTIVTPGGKMGLAMEIILAPIIHNMMQK
3300025976_1	PRK	Ga0210093_10001556	1-288	MSRQHPVVAVTGSSGAGTTTVKTAFEHIFRRLNAKPAIVEGDSFHRYSRAAMRAAISDAASHGKNISHFGPEANLLCELAALFKEFGDTGRGKRRFYVHNEEEALLHGVPSGTFTQWQDLPEDADLLLYEGLHGAMVTDECDVSAYADLLIGVVPIVNLEWIQKIHRDTRDRGYVEKDVTTTILRRMEDYVTYITPQFSRTDINFQRVPTVDTSNPFIARDIPTADESFVVIRFRDPAKFDVDFPYLLAMLKNSFISRRNTIVVPGGKMLLAMELILMPILKSMLAES
3300002242_16	PRK	KVWGV2_102224293	1-290	MSAKHPIISVTGSSGAGTSTVKHTFDQIFRREGIKSVSIEGDAFHRFNRAEMKAELESRLTAGDHSFSHFSFEANELKELENVFRIYGETGKGHTRTYVHDEEEAEKYGTPPGQFTDWRAFDDDSDVLFYEGLHGAVKTDDIDIAKYADLKIGVVPVINLEWIQKIHRDKAQRGYSTEAVTDVILRRMDAYVHCITPQFARTDINFQRVPVVDTSNPFVARWIPTPDESLVVIRFANPRGIDFPYLTAMIDGSWMSRANSIVIPGNKLDLAMQLILTPLIFRLTDNARRA
3300022829_2	PRK	Ga0222706_100001377	1-290	MSERHPIVAITGSSGAGTSTVTSTFQAIFRREGVTAAVVEGDSYHRYDREAMLLQSQREEAAGNKHFSHFGADANLFGEIENLFKVYADTGTGRCRHYLHNEIEAAPHNQAPGTFTPWMPLQEDTDLLFYEGLHGAVVTPEHNMAQYPDLLIGVVPVINLEWIQKLYRDKHMRGYSAEAVTDTILRRMPDYVNHITPQFQYTHVNFQRVPIVDTSNPFVARDVPTADESMVVIRFAQPTGIDFPYLLSMISGSLMSRANTIVVPGGKMELAMQLIFTPFIWRLVERKRNA
3300025702_12	PRK	Ga0209203_100000568	1-292	MSKKHPIIAVTGSSGAGTTTVKSAFEHIFHRQNINPVVVEGDSFHRYDRVTMKKKVQQAQKEKRNFSHFGFEANILKDLENMFKTYGENGVCKRRFYLHSEQEAAPYGQNPGEFTPWEDAGEGSDLMLYEGLHGAVVNEKHGINIAKYADLKIGVVPIVNLEWIQKIHRDTAQRGYKPEEVTDTILRRMRDYVNVITPQFSQTDINFQRIPLVDTSNPFISRDIPTSDESKVVVRFKDPVALKIDFHYLQSMLKDSYMSRRNTIVVPGGKMQLAMEVILHSIIERMLQKSKK
3300025039_9	PRK	Ga0207878_100010178	1-288	MSISHPIIAVTGSSGAGTSTVKHAFEDIFRRANIKPVVIEGDSFHRYTREEMRAEVINAEAEGRSLTHFGPEANCLDKLEKLFQTYSETGRGEKRHYIHDQCEATRYNQPPGTFTKWKEIDNDSDLLFYEGLHGGVVTDEVNIAQYADLLIGVVPVINIEWIQKIKRDCANRGYSQDAVVDVILKRMPDYIHHITPQFSRTHINFQRVPLIDTSNPFVMREIPTADESLCVIRFKNPQVADFPYYLSMLKDSFMSRPNNIVVPGVKMGLAMEIILTPFVERIMEKRKR
3300021122_5	PRK	Ga0214195_10001054	1-289	MSRKHPIIAVTGSSGAGTTTVMNSFKHIFRREAINAQVIEGDSFHRYDRMAMRAEMKAQEDKGNMNFSHFGPGANLLEELEGLFKSYGATGTGKVRRYLHDAGEAAPYKQEPGTFIPWEEIPKDTDLMFYEGLHGGYADDKVDVSAQVDLLVGVVPIINLEWVQKLHRDQKLRGYSQEAVTDTILRRMPDYVGHICPQFSRTHVNFQRVPTVDTSNPFVAKDIPSPDESMVVIRFSNPKGIDFQYLLGMLHDSWMTRPNTLVIPGGKMGLAMQLIFTPMILKLMDIKRK
3300028274_12	PRK	Ga0257119_100017322	1-294	MSKQHPVIAITGSSGAGTTTVKRACEHIFMREQLNALIVEGDSYHRFDRADMKARVEEEEVKGNKTFSHFGPEANHFELLADNFASYGKSGECDRRYYLHSDEEAAEHNARLNTDLTPGQFTPWEKVGAGTDLLFYEGLHGLVNTDEAKVSQQVDLGIGVVPIVNLEWIQKIHRDSSERGYSAEVIVDTILRRMPDYINYITPQFSETDINFQRISTVDTSNPFIARDIPTPDESFIVIRFKDPKKHNIDFSHLLDMLEGSFMSRRNTIVTPGGKMGLAMEIILAPIIHNMMQK
3300022866_9	PRK	Ga0222651_100003652	1-297	MSKRHPIVAVTGSSGAGTSTVKRAFEHIFDREGIVPAVVEGDSYHRFERAPMKAEMAKAQEAGVNFSHFGPEANVFDKLEELFRTYGKTGNGEKRYYLHSPEEAAEHNGRLGTSLDPGQFTPWEPISPDTDVLFYEGLHGGVVGEGYDVAALVDLLIGVVPIANLEWIQKISRDNAERGYSAEAIVDTILRRMPDYINHICPQFSRTDINFQRVPTVDTSNPFICRNIPSPDESFVIIHFRKGAREKWGIDFSYLLRMIHDSFMSSPTSIVVNGGKMGFAMEIILTPIIGRMIKDKS
3300009095_80	PRK	Ga0079224_10000003910	1-290	MSALHPIIAVTGSSGAGTTSVMRTFEQIFRRESINAAFVEGDSFHRYDRVTMKQKMDEALARGDVHFSHFGPEANLFDELENLFRTYAETGTGRRRWYVHDEEEAQRRGQAPGTFTEWEPLPENTDLLFYEGLHGAVVCDGIDVARHVDLLIGVVPVINLEWIQKLHRDRATRGYSAEAIKDTILRRMHDYVHYICPQFSRTHINFQRVPVVDTSNPFIARFIPTPDESFLVIRFARPQGIDFPYLLSMLHGSFMSRANTIVCPGGKMDLAMQLIFTPMILRLIERRKEA
3300011563_1	PRK	Ga0120844_104599	1-290	MSKKHPIISVTGSSGAGTTTIKNTFDQIFRREGITSVAIEGDAFHRFDRAGMKAEVARRIAAGDHTFSHFSLDANELKRLEEVFRSYGATGTGKKRHYVHDEKEGELWGAAPGTFTDWSDLAPGSDLLFYEGLHGAVKTDDIDIAGQADLKIGVVPVINLEWTQKIHRDRTSRGYSTEAVTDTILRRMHDYVHVICPQFTETDINFQRVPVVDTSNPFIARWIPTPDESLVVIRFKSPRGIDFPYLTQMIEGSWMSRANSIVIPGPKMDLAMQLILTPLVARMVSESKRA
3300027814_10	PRK	Ga0209742_100008176	1-296	MSSKHPVIAITGSSGAGTTTVKRAFEHIFRREEITPAVIEGDSYHRFNRVEMREAMKKAEAAGNRHFSHFGPEANLFDEIEKCFKTYGETGGGKKRYYLHSDEEAAEHNKRLGTSLKAGEFTPWEEVPTGTDLMFYEGLHGGIVDAKTGVDAAKWVDLLVGVVPDVNLEWIQKIHRDTKERGYSTEAVVDTILRRMPDYVHYITPQFSRSHINFQRVPIVDTSNPFIARDIPTPDESFVVIRFRNPHGVDFPYYLRMINDSFMSRPNNIVVPGGKMGFAMEIILTPVIDQMLAGKK
3300017687_1	PRK	Ga0180016_10000895	1-287	MSAKYPIISITGSSGAGTTTVEQTFKKIFAREGVSASFIEGDAFHRFDRQTMKQKIAEEKALGRDFTHFNSEANELKILESVFEEYGRRGKGRTRHYIHDADEAACYGAEPGTFTEWEEFGGTDVLFYEGLHGCVVTDEVNLAKHCDLKIGVVPVINLEWIQKIHRDKAARGYSTEAVTDTILRRMPDYVHYICPQFSLTDINFQRVPIVDTSNPFVARWIPTPAESILVIRFANPRGIDFPYLLSMMHNSYMSRANSIVVPGDKLDIAMQLIFTPLINKLVERKRR
3300011828_1	PRK	Ga0121049_10006512	1-290	MSLRHPIISVTGSSGAGTTTVKHTFDQIFRREGIMAVSIEGDAFHRYDRAEMKSELARRTAEGDYTFSHFSYEANELVELERVFREYGETGKGRTRHYVHDEKEAERYQAPLGTFTDWSPFEDGSDLLFYEGLHGAVSNNEVNIARFSDLKVGVVPVINLEWIQKIHRDRAHRGYSTEAVTDVILRRMHAYVHCICPQFTETDINFQRVPVVDTSNPFVARWIPTVDESLVVIRFKDPHGIDFPYLISMINGSWMSRANSIVVPGPKLDLAMQLILTPLIERLVSNAKRH
3300027247_1	PRK	Ga0208679_10000833	1-290	MSKKHPIISVTGSSGAGTTTVKTTFDQIFRREGFKSVSIEGDAFHRFDRAAMKDELTKRKAAGDQTFSHFSYEANELGKLEEVFRTYAETGCGETRHYVHDDAEAAKYGSAPGTFTDWAPFAEGSDVLFYEGLHGAVKNSEVNLSALADLKIGVVPVINLEWIQKIHRDKAQRGYSTEAVTDVILRRMHAYVHCITPQFTETDINFQRVPVVDTSNPFIARWIPTADESLVVIRFKNPRGIDFPYLTQMIQGSWMSRANSIVIPGGKMDLAMQLIFTPMIHRLVHESRRA
3300027851_28	PRK	Ga0209066_1000044444	1-293	MSRKHPIIAVTGSSGAGTSTVKEAFEHMFRREGIKPAIVEGDSFHRYNRVDMKKTMAEAEKAGNRTFSHFGPTANLFGELEELFQRYGDTGRGRRRFYVHNDEEATRFAQHNVKSGEFTPWEDVPENTDLLFYEGLHGCIVTKENNVAQHADLKIGVVPVLNLEWIQKIHRDTHMRGYSEEAVMETILRRMHDYVHFIVPQFKLTDINFQRVPIVDTSDPIIARDIPSADESLVVIRFRKPDRFRVDFPFLLQMIKDSWMSRRNTIVVPGGKMGLAMELILTPILRRIMEDRK
3300015214_62	PRK	Ga0172382_1000214920	1-298	MSEKHPVVAVTGSSGAGTTTVKNAFEHIFTRAEITPLVVEGDSFHRYNRAEMKKQLDEFAKKGKNLSHFGPEANHFDLIAETFATYGRTGKCKRRYYIHSDAEAVEHNKRLSASYKAGEFTPWEAITDKTDLLFYEGLHGGVTDGKIDVSAHTDLLIGVVPIVNLEWIQKIFRDNAQRGYSAEATVDTILRRMPDYVNYITPQFSRTDINFQRVPTVDTSNPFITRDIPTPDESMVVIRFRDPAALHVDFPYLLSMLDSSFMSRRNTIVVPGGKMGFAMELILAPIIHEMIDKSRKAK
3300017453_8	PRK	Ga0185359_100000777	1-290	MSERHPIIAITGSSGAGTSTVTATFSNIFRREGVKAGIVEGDSFHRYGRLEMKKRQAEAERDGNKHFSHFGPDNNLFGELETLFRTYSERGQGRMRKYLHNPEEAAPYLQAPGTFTAWEDLPPDTDMLFYEGLHGAVRTPEHDVARYPDLLIGVVPVINLEWIQKLWRDKYLRGYTQEAVTDTILRRMPDYVHYICPQFEHTHVNFQRVPVVDTSNPFISRDIPSADESMVVIRFAKPKGIDFQYLLSMIHDSWMSRANTIVVPGGKMELAMQLIFTPFIWRMMERRKRA
3300003894_18	PRK	Ga0063241_1000010142	46-333	SKKHPIIAVTGSSGAGTSTVKDAFEHVFYREGINPAVIEGDSFHRYNRAEMKEAMAKAASEGNDNFSHFGSDANLFHEIEKLFKTYGETGSGKRRLYLHNEEEAVPYEGLGAGEFTPWEDIPNGTDLMFYEGLHGCVVTEDVNMAQYVDLKIGVVPVINLEWIQKIHRDTSQRGYSEEAVMDTILRRMHDYVHYIIPQFKSTDINFQRVPVVDTSDPIIARDIPTPDESLVVIRFRRPEDFNVDFPYLLQMIHDSWMSRRNSIVVPGGKMGLAMELILAPILRDMLAN
3300027977_38	PRK	Ga0247834_100006842	1-290	MSIKFPIVAVTGSSGAGTTTVMKSFQHIFRRDGIKAQVLEGDSMHRYDRLAMREHMKKELASGNQHFSHFGPEANLLSELEGIFKEFGETGQGKYRKYIHDAAEGAEFKQEPGTFTPWKDMEPGSDLLFYEGLHGAYVGDSVNVAKHVDLLVGVVPIINLEWIQKLHRDQNMRGYSQDAVVDTILRRMPDYMKHICPQFSKTHVNFQRVPTVDTSNPFIAKDIPSADESMVVIRFANPKGIDFPYLISMLGGSMMTRPNTLVIPGGKMGLAMQLIFTPMMLRLIDTKRRA
3300000227_30	PRK	TB_AS07_7DRAFT_100040376	1-289	MSKKYPVIAVTGSSGAGTTTVKHAFHDIFRRLKVNPVIIEGDSFHRYNRVEMREAIAKAAAEGKTISHFGPEGNDFEALERLFRTYGETGHGQMRYYVHDDVEAELRGSAPGTFTPWQDMPTGTDLLFYEGLHGGVKTEDVNVANYVDLLVGVVPVVNLEWIQKIHRDNAQRGYSAEAIVDTILRRMPDYIHHITPQFSRAHINFQRVPLVDTSNPFIARDIPTPDESMVVIRFRDHKVEHFPTLLQMIPGSFMSRSNTLVVPGTKMGFAMEVILGPRIEQMLDEKKEA
3300027317_8	PRK	Ga0207875_1019602	1-290	MSAKHPIIAITGSSGAGTSTVMRTFVNIFRREGVKAALVEGDSFHAYDRAAMRQKMAEEEAKGNHHFSHFGPEANLFGELENLFKTYSETGRGRIRHYVHNEEEAKQYGVAPGCFTDWEEIPEDTDLLFYEGLHGAVVTPEHNIAQYPDLLIGVVPVINLEWIQKLWRDRKERGYSTEAVTDTILRRMPDYVHYIVPQFGRTHVNFQRVPVVDTSNPFIARDIPTADESLVIIRFANPKGIDFPYLLNMINGSFMSRANTIVVPGGKMELAMQLIFTPFVWRFMERRKRA
3300021126_5	PRK	Ga0214187_10004306	1-289	MSRKHPIIAVTGSSGAGTTTVMNSFKHIFRREAINAQVIEGDSFHRYDRMAMRAEMKAQEDKGNMNFSHFGPGANLLEELEGLFKSYGATGTGKVRRYLHDAGEAAPYKQEPGTFIPWEEIPKDTDLMFYEGLHGGYADDKVDVSAQVDLLVGVVPIINLEWVQKLHRDQKLRGYSQEAVTDTILRRMPDYVGHICPQFSRTHVNFQRVPTVDTSNPFVAKDIPSPDESMVVIRFSNPKGIDFQYLLGMLHDSWMTRPNTLVIPGGKMGLAMQLIFTPMILKLMDIKRK
3300000365_29	PRK	SL_9KL_010_SEDDRAFT_1000218013	1-295	MSQKHPVIAVTGSSGAGTSTVKRSFDYIFQREKIKPVVIEGDSFHRYDRKAMRTAMQAAEAEGDKSFSHFGPEANLFDRIEELFQTYGETGQGQKRYYLHSEEEAEFHNQRLGTSLGPGEFTPWEDIEPDTDLMFYEGLHGLAAHGDIDISRHVDLGIGVVPIVNLEWIQKIFRDNEERGYSAEAIVDTILRRMPDYVNYITPQFSRTHINFQRVPTVDTSNPFIARDIPTADESLVVIRFSDPKRFGVDFPYLLNMLHDSYMSRPNTLVVPGGKMVLAMEIILAPIIHEMLARR
3300024256_17	PRK	Ga0233446_100020923	1-294	MSKQHPVIAITGSSGAGTTTVKRACEHIFMREQLNALIVEGDSYHRFDRADMKARVEEEEVKGNKTFSHFGPEANHFELLADNFASYGKSGECDRRYYLHSDEEAAEHNARLNTDLTPGQFTPWEKVGAGTDLLFYEGLHGLVNTDEAKVSQQVDLGIGVVPIVNLEWIQKIHRDSSERGYSAEVIVDTILRRMPDYINYITPQFSETDINFQRISTVDTSNPFIARDIPTPDESFIVIRFKDPKKHNIDFSHLLDMLEGSFMSRRNTIVTPGGKMGLAMEIILAPIIHNMMQK
3300025896_4	PRK	Ga0208916_100027803	1-290	MSERHPIIAITGSSGAGTSTVTRTFSNIFRREGVHAAIIEGDSFHRFDRKEMKVRQAQAEKEGNKNFSHFGSDNNLFGDIESLFRSYGETGQGQSRKYLHNAEEAAPYKQEPGTFTPWEALPADTDMLFYEGLHGAVVTPEHNIAQYPDLRVGVVPVINLEWIQKLWRDKHQRGYSTEAVTDTILRRMPDYVNYIVPQFAHTHVNFQRVPMVDTSNPFISRDIPSADESMVVIRFANPKGIDFPYLLNMINDSWMSRANTIVVPGGKMEIAMQLIFTPFVWRMMERRKRA
3300006056_65	PRK	Ga0075163_1000076826	1-290	MSVKHPIIAITGSSGAGTSTVMQSFQHIFRREKLNAQIVEGDSFHRYDRLSMRAEMKAQEALCNLNFSHFGPEANLLEELEALFVSYGQSGSGQVRKYLHDAAEAEPWGQEPGTFTPWQDIPGDTDLMFYEGLHGAWASDKIDIAKQVDLCVGVVPTINLEWIQKLHRDQKMRGYSQEAVTDTILRRMPDYVSHLCPQFSRTHVNFQRVPIVDTSNPFIARDIPTADESMVVIRFANPKGIDFEYLLTILHGSMLTRPNTLVVPGGKMGLAMQMIFTPMVLRLMDHKRRA
3300025649_16	PRK	Ga0208279_100008363	1-297	MSKRHPIVAVTGSSGAGTSTVKRAFEHIFDREGIVPAVVEGDSYHRFERAPMKAEMAKAQEAGVNFSHFGPEANVFDKLEELFRTYGKTGNGEKRYYLHSPEEAAEHNGRLGTSLDPGQFTPWEPISPDTDVLFYEGLHGGVVGEGYDVAALVDLLIGVVPIANLEWIQKISRDNAERGYSAEAIVDTILRRMPDYINHICPQFSRTDINFQRVPTVDTSNPFICRNIPSPDESFVIIHFRKGAREKWGIDFSYLLRMIHDSFMSSPTSIVVNGGKMGFAMEIILTPIIGRMIKDKS
3300020338_6	PRK	Ga0211571_100023726	1-289	MSTRHPVIAVTGSSGAGTSSVKVAFEHIFRREQVQPCIIEGDSFHKYDRYQMREEVTKAQAAGKYLSHFGPDGNHFDKLEELFRSYGESGMGKRRYYLHNEEEAAPYKQKPGTFTPWENTPEGADLLFYEGLHGGVVNGKINVPQHVNLLVGVVPIVNLEWIQKIHRDTASRGYEPEAVTETILRRMYDYVHYIAPQFSRTDINFQRVPTVDTSNPFVARDIPTPDESFVVIRFRDPTKFNVDFPYLLAMLHDSFISRRNTIVVPGGKMGLAMEIILAPIVDNLIDRKR
3300013138_52	PRK	Ga0172371_100118074	1-290	MSKKHPIISVTGSSGAGTSTVKNTFEQIFRREGVKSVSIEGDAFHRYNRAEMRAELIRRTDAGDATFSHFSYEANELAELERVFREFGETGKGRTRHYVHDEGEAAKYGVPPGEFTQWAAFEDGADVLFYEGLHGAVKNDSVDLVKLADLKIGVVPVINLEWIQKIHRDREQRGYSTEAVTDVILRRMHAYVHCICPQFVETDINFQRVPVVDTSDPFVARWIPTPDESLVVIRFRSPRGIDFPYLVSMINGSWMSRANSIVIPGNKLDLAMQLILTPLIQRLVREEKTA
3300012921_40	PRK	Ga0164290_1000040295	1-297	MSKRHPVVAVTGSSGAGTSTVKRAFEHIFQREGIQPVVVEGDSFHRFERGPMKEEMAKAQASGLNFSHFGPEANLFDQLEDLFRAYGETGSGKKRYYLHSVEEAAEHNARLGTQLDPGQFTPWEEIPTGTDLLFYEGLHGGVEGDGYDVASLVDLLIGVVPIANLEWIQKISRDNAERGYSAETIVDTILRRMPDYINHICPQFSRTDINFQRVPTVDTSNPFICRNIPTPDESFVIIHFRKGAREKWGIDFSYLLRMINGSFMSSPTSIVVNGGKMGFAMELILTPIIHRLIEDKK
3300022888_21	PRK	Ga0233428_100030950	1-294	MSKQHPVIAITGSSGAGTTTVKRACEHIFMREQLNALIVEGDSYHRFDRADMKARVEEEEVKGNKTFSHFGPEANHFELLADNFASYGKSGECDRRYYLHSDEEAAEHNARLNTDLTPGQFTPWEKVGAGTDLLFYEGLHGLVNTDEAKVSQQVDLGIGVVPIVNLEWIQKIHRDSSERGYSAEVIVDTILRRMPDYINYITPQFSETDINFQRISTVDTSNPFIARDIPTPDESFIVIRFKDPKKHNIDFSHLLDMLEGSFMSRRNTIVTPGGKMGLAMEIILAPIIHNMMQK
3300020147_5	PRK	Ga0196976_1000006195	1-292	MSKKHPVIAVTGSSGAGTTTVKQAFEHLFFRLNIEPAVVEGDSFHRYDRAEMRSHIANAQAEGRHFSHFAVEANLLEDLESLFRQYSETGTGKRRYYIHNEEEGQRLGGYKPGTFTPWGDIPGGTDLLFYEGLHGAVKNEVVNIPQYADLLVGVVPIVNLEWIQKIHRDTAERGYKPEDVTDTILRRMYDYVKVITPQFSQTDINFQRVPLVDTSNPFIARDIPSPDESLVIIRFKNPRKFNVDFQNLLSMIKDSFMSRYNSIVVPGGKMGLAMEIIFRPILERMMEEKKNA
3300003364_3	PRK	JGI25320J50211_100001745	1-301	MSIRHPIIAVTGSSGAGTSTVKEAFSHMFRREGLNPAIIEGDSFHRYDRAEMKKKVAEAEKENCREFSHFGPQANLFPALENLFKTYGETGRGQRRLYLHNEAEAQPYAALGLQPGQFTPWEDMPQATDLLFYEGLHGCVVSEPEQEEQYNVAQHVDLRIGVVPVINLEWIQKIHRDTSQRGYSEKAVMDTIMRRMHDYVHHILPQFKLTDINFQRVPVVDTSDPIIARDIPSPDESLVVIRFRKPDRFGVDYPYLLQMIPGSFMSRRNTIVVPGGKMGFAMELILTPILRRIMDQKAKAA
3300027283_24	PRK	Ga0209643_10002358	1-290	MSKKHPIISVTGSSGAGTTTVKNTFDQIFRREGISAVSIEGDAFHRFNRAEMKAELDRRSADGQPSFSHFSYEANELEELERVFREYGATGTGRTRHYVHDDREAALYGVPPGHFTDWAPFEDGSDLLFYEGLHGCVVNDTVNLPRHADLKIGVVPVINLEWTQKIHRDRASRGYTTEAVTDTILRRMHAYVHCICPQFTETDINFQRVPVVDTSNPFIARWIPTADESLVVIRFKSPRGIDFPYLTSMIHGSWMSRANSIVIPGNKLDLAMQLILTPLIERLVADAKRA
3300024344_17	PRK	Ga0209992_100053617	1-288	MSIKHPIVAVTGSSGSGTTTVKQALEHIYSYLNVVPTFVEGDSFHRYDRDQMQEQLEKTKFTGENLSHFGPEGNLFEKQEALFKEYGETGSGLRRYYIHDAEEAISRNQKNGTFTPWEPIPQDSDLLFYEGLHGAVITDEVNIAQYVDLLIGVAPTVNLEWIQKIHRDTRERGYEQDVVIDNILRRMYDYMHYVVPQFSRTHINFQRIPLVDTSNPFSVRSVPTLDQSLVLIHFLNPPATVEFKLELKELIEGASITGFNTLVVPGGKMMFAFELILTKRIQEILDQR
3300020691_3	PRK	Ga0214240_10008222	1-289	MSRKHPIIAVTGSSGAGTTTVMNSFKHIFRREAINAQVIEGDSFHRYDRMAMRAEMKAQEDKGNMNFSHFGPGANLLEELEGLFKSYGATGTGKVRRYLHDAGEAAPYKQEPGTFIPWEEIPKDTDLMFYEGLHGGYADDKVDVSAQVDLLVGVVPIINLEWVQKLHRDQKLRGYSQEAVTDTILRRMPDYVGHICPQFSRTHVNFQRVPTVDTSNPFVAKDIPSPDESMVVIRFSNPKGIDFQYLLGMLHDSWMTRPNTLVIPGGKMGLAMQLIFTPMILKLMDIKRK
3300010295_7	PRK	Ga0126334_1000028510	1-290	MSRKHPILSITGSSGAGTSTVKQTFEQIFFRENISACFIEGDAFHRFNRWDMKAAMAEAEAAGNKHFSHFGPEANLLSELEDVFRQYSETGTGRTRHYVHDEAESKRFEVAPGEFTEWESFAEGTDLLFYEGLHGAVKTVQADVAQFADLKVGVVPVTNLEWIQKIHRDKAARGYSAEAITDTILRRMPDYIDYICPQFTNTDINFQRVPIVDTSNPFIARWIPTADESMVVIRFANPRGIDFPYLLTMIDDSFMSRPNVIVIPGGKIDLAMQLIFTPLVLQMVERKRRA
3300014913_9	PRK	Ga0164310_1000011011	1-289	MSVKHSVIAITGSSGAGTTTVKKAFEDIFRRGRYKAAVVEGDSFHRYDRQEMKNAVLEADAEGRNLSHFSAEANRFDKLEELFHQYSETGLGQIRKYLHNENEAAPYNQSSGTFTPWEEIPSDTDLLFYEGLHGGVITPEYNIAQWVDLLIGVVPSVNLEWIQKISRDVGERGYSAEAVTHTILRRMPDYVQYITPQFTNSHINFQRVPLVDTSNPFIARDIPSPDESLVVIRFNKYRDQDYTYLLSMIHDSFMSRPNTLVVPGGKMGFAMQIIFRPIVSEMMEKRRKA
3300028198_13	PRK	Ga0257121_100009050	1-294	MSKQHPVIAITGSSGAGTTTVKRACEHIFMREQLNALIVEGDSYHRFDRADMKARVEEEEVKGNKTFSHFGPEANHFELLADNFASYGKSGECDRRYYLHSDEEAAEHNARLNTDLTPGQFTPWEKVGAGTDLLFYEGLHGLVNTDEAKVSQQVDLGIGVVPIVNLEWIQKIHRDSSERGYSAEVIVDTILRRMPDYINYITPQFSETDINFQRISTVDTSNPFIARDIPTPDESFIVIRFKDPKKHNIDFSHLLDMLEGSFMSRRNTIVTPGGKMGLAMEIILAPIIHNMMQK
3300027841_10	PRK	Ga0209262_1000002810	1-289	MSVKHPVIAITGSSGAGTSSVTKSFNHVFRREKLSAAIIEGDSFHRYDRKSMKEAAAEQAKKGNNNFSHFGPEANELGELENLFKTYGETGTGKRRYYLHNADEAAPYKQDPGTFTPWQDLPPSDLLFYEGLHGGVVTDTVNVAQHADLLVGVVPIINLEWIQKLIRDKGARGYSTEAVVDTILRRMPDYVNYITPQFSRTHVNFQRVPTVDTSNPFIAQDIPTADESFVVIRFANPKGIDFPYLLSMIHDSFMSRPNIIVVPGGKMELAMQMIFTPMILRLMENKKRA
3300017505_14	PRK	Ga0185315_100019740	2-291	SIKHPIIAITGSSGAGTTSVKRTFEQIFRRENVNAVYIEGDSFHRYNRAEMRERMAQAAREGNNHYSHFGEDANLLDELEGVFREYGAQGRGKFRHYIHDAQEAETYNTPPGHFTEWEPFPAGSDLLFYEGLHGAVVTKTVNLAQHVDLKIGVVPVINLEWIQKLHRDRSARGYSTEAVTDTILRRMPDYIEMICPQFGETDINFQRVPTVDTSNPFIARWIPTPDESIVVIRFKNPRGIDFPYLLSMIAGSFMSRANSICIPGGRMDLAMQLILTPMILQLVERGRRAK
3300017444_60	PRK	Ga0185300_10000113123	1-289	MSVKHPIIAITGSSGAGTSTVTKSFQHVFRREKITAAIIEGDSFHKYDRKQMKEVAAEQAKKGNNHFSHFGADANELELLEALFKQYGETGTGKRRYYLHNHEEAAPWGQEPGTFTPWQDLPPSDLLFYEGLHGAVVTDKVNVAQHADLLVGVVPIINLEWIQKLIRDKGARGYSTEAVVDTILRRMPDYVNYITPQFSRTHVNFQRVPTVDTSNPFIAQDIPTPDESFVVIRFANPKGIDFPYLLSMIHDSFMSRPNVIVVPGGKMELAMQLIFTPMILRLMENKRRA
3300017480_22	PRK	Ga0185336_100120410	1-290	MSERHPIIAITGSSGAGTTSVTRTFEQIFRREGVKAAIIEGDSFHRYDRNEMKVRQAEAERNGDQHFSHFGPENNLFAELETLFRDYGTSGRGKTRKYLHDPGEAAPYHQPPGTFTAWEDVPEDTDLLFYEGLHGAVVTPDVDIAKHPDLLIGVVPVVNLEWIQKLWRDKSKRGYSTEAVTDTILRRMPDYVNFICPQFAYTHVNFQRVPCVDTSNPFIARDIPSPDESFVVIRFAKPKGIDFQYLLSMIHDSFMSRANTIVVPGGKMELAMQLIFTPFIWRMAERRERA
3300025628_11	PRK	Ga0208902_100004429	1-297	MSKRHPIVAVTGSSGAGTSTVKRAFEHIFDREGIVPAVVEGDSYHRFERAPMKAEMAKAQEAGVNFSHFGPEANVFDKLEELFRTYGKTGNGEKRYYLHSPEEAAEHNGRLGTSLDPGQFTPWEPISPDTDVLFYEGLHGGVVGEGYDVAALVDLLIGVVPIANLEWIQKISRDNAERGYSAEAIVDTILRRMPDYINHICPQFSRTDINFQRVPTVDTSNPFICRNIPSPDESFVIIHFRKGAREKWGIDFSYLLRMIHDSFMSSPTSIVVNGGKMGFAMEIILTPIIGRMIKDKS
3300023249_7	PRK	Ga0222678_100003555	1-297	MSKRHPIVAVTGSSGAGTSTVKRAFEHIFDREGIVPAVVEGDSYHRFERAPMKAEMAKAQEAGVNFSHFGPEANVFDKLEELFRTYGKTGNGEKRYYLHSPEEAAEHNGRLGTSLDPGQFTPWEPISPDTDVLFYEGLHGGVVGEGYDVAALVDLLIGVVPIANLEWIQKISRDNAERGYSAEAIVDTILRRMPDYINHICPQFSRTDINFQRVPTVDTSNPFICRNIPSPDESFVIIHFRKGAREKWGIDFSYLLRMIHDSFMSSPTSIVVNGGKMGFAMEIILTPIIGRMIKDKS
3300020275_8	PRK	Ga0211562_100005440	1-289	MSTRHPVIAVTGSSGAGTSSVKVAFEHIFRREQVQPCIIEGDSFHKYDRYQMREEVTKAQAAGKYLSHFGPDGNHFDKLEELFRSYGESGMGKRRYYLHNEEEAAPYKQKPGTFTPWENTPEGADLLFYEGLHGGVVNGKINVPQHVNLLVGVVPIVNLEWIQKIHRDTASRGYEPEAVTETILRRMYDYVHYIAPQFSRTDINFQRVPTVDTSNPFVARDIPTPDESFVVIRFRDPTKFNVDFPYLLAMLHDSFISRRNTIVVPGGKMGLAMEIILAPIVDNLIDRKR
3300026282_11	PRK	Ga0209053_1000021137	1-290	MSKKYPIISVTGSSGAGTSTVKHTFDQIFRREGITAVSIEGDAFHRFNRADMKDELARRQAAGDMTFSHFSYEANELEELQRVFREYGETGKGRTRTYVHDAGEAAKTGVAPGNFTAWAPFADDSDLLFYEGLHGAVVNDTVNLAALADLKIGVVPVINLEWIQKIHRDRAHRGYSTEAVTDTILRRMHAYVHCITPQFTETDINFQRVPVVDTSNPFIARWIPTPDESLVVIRFKSPRGIDFPYLTAMIAGSWMSRANSIVIPGNKLDLAMQLILTPLIERLIRDAKRA
3300000188_3	PRK	SI60aug11_150mDRAFT_10011392	16-309	MSKQHPVIAITGSSGAGTTTVKRACEHIFMREQLNALIVEGDSYHRFDRADMKARVEEEEVKGNKTFSHFGPEANHFELLADNFASYGKSGECDRRYYLHSDEEAAEHNARLNTDLTPGQFTPWEKVGAGTDLLFYEGLHGLVNTDEAKVSQQVDLGIGVVPIVNLEWIQKIHRDSSERGYSAEVIVDTILRRMPDYINYITPQFSETDINFQRISTVDTSNPFIARDIPTPDESFIVIRFKDPKKHNIDFSHLLDMLEGSFMSRRNTIVTPGGKMGLAMEIILAPIIHNMMQK
3300003364_1	PRK	JGI25320J50211_100002757	1-287	MSAKFPIISITGSSGAGTTTVEQTFKKIFAREKVSASFIEGDAFHRFDRQTMKDKIAEEKAKGRDFTHFNAEANELKILESVFEDYGRRGKGRTRHYIHDEEEGERYGVAPGKFTDWEEFGDSDVLFYEGLHGCVVTDDINLAQHCDLKIGVVPVINLEWIQKIHRDKAARGYSTEAVTDTILRRMPDYVHYICPQFSLTDINFQRVPIVDTSNPFIARWIPTPAESILVIRFANPRGIDFPYLLSMIQNSYMSRANSIVAPGDKLDIAMQLIFTPLIHKLVERKRR
3300000211_6	PRK	SI53jan11_135mDRAFT_100016521	16-309	MSKQHPVIAITGSSGAGTTTVKRACEHIFMREQLNALIVEGDSYHRFDRADMKARVEEEEVKGNKTFSHFGPEANHFELLADNFASYGKSGECDRRYYLHSDEEAAEHNARLNTDLTPGQFTPWEKVGAGTDLLFYEGLHGLVNTDEAKVSQQVDLGIGVVPIVNLEWIQKIHRDSSERGYSAEVIVDTILRRMPDYINYITPQFSETDINFQRISTVDTSNPFIARDIPTPDESFIVIRFKDPKKHNIDFSHLLDMLEGSFMSRRNTIVTPGGKMGLAMEIILAPIIHNMMQK
3300028571_40	PRK	Ga0247844_100082814	1-290	MSIKFPIVAVTGSSGAGTTTVMKSFQHIFRRDGIKAQVLEGDSMHRYDRLAMREHMKKELASGNQHFSHFGPEANLLSELEGIFKEFGETGQGKYRKYIHDAAEGAEFKQEPGTFTPWKDMEPGSDLLFYEGLHGAYVGDSVNVAKHVDLLVGVVPIINLEWIQKLHRDQNMRGYSQDAVVDTILRRMPDYMKHICPQFSKTHVNFQRVPTVDTSNPFIAKDIPSADESMVVIRFANPKGIDFPYLISMLGGSMMTRPNTLVIPGGKMGLAMQLIFTPMMLRLIDTKRRA
3300023233_5	PRK	Ga0222696_100006129	1-297	MSKRHPIVAVTGSSGAGTSTVKRAFEHIFDREGIVPAVVEGDSYHRFERAPMKAEMAKAQEAGVNFSHFGPEANVFDKLEELFRTYGKTGNGEKRYYLHSPEEAAEHNGRLGTSLDPGQFTPWEPISPDTDVLFYEGLHGGVVGEGYDVAALVDLLIGVVPIANLEWIQKISRDNAERGYSAEAIVDTILRRMPDYINHICPQFSRTDINFQRVPTVDTSNPFICRNIPSPDESFVIIHFRKGAREKWGIDFSYLLRMIHDSFMSSPTSIVVNGGKMGFAMEIILTPIIGRMIKDKS
3300010312_2	PRK	Ga0102883_100021417	1-290	MSKKHPIISVTGSSGAGTTTVKTTFDQIFRREGFKSVSIEGDAFHRFDRAAMKDELTKRKAAGDQTFSHFSYEANELGKLEEVFRTYAETGCGETRHYVHDDAEAAKYGSAPGTFTDWAPFAEGSDVLFYEGLHGAVKNSEVNLSALADLKIGVVPVINLEWIQKIHRDKAQRGYSTEAVTDVILRRMHAYVHCITPQFTETDINFQRVPVVDTSNPFIARWIPTADESLVVIRFKNPRGIDFPYLTQMIQGSWMSRANSIVIPGGKMDLAMQLIFTPMIHRLVHESRRA
3300026267_7	PRK	Ga0208278_100005715	1-289	MSTRHPVIAVTGSSGAGTSSVKVAFEHIFRREQVQPCIIEGDSFHKYDRYQMREEVTKAQAAGKYLSHFGPDGNHFDKLEELFRSYGESGMGKRRYYLHNEEEAAPYKQKPGTFTPWENTPEGADLLFYEGLHGGVVNGKINVPQHVNLLVGVVPIVNLEWIQKIHRDTASRGYEPEAVTETILRRMYDYVHYIAPQFSRTDINFQRVPTVDTSNPFVARDIPTPDESFVVIRFRDPTKFNVDFPYLLAMLHDSFISRRNTIVVPGGKMGLAMEIILAPIVDNLIDRKR
3300027625_13	PRK	Ga0208044_10002621	1-290	MSARHPVVAITGSSGAGTTTVTTTFQQIFRREGVKAAIVDGDAFHRYDRNDMRAKMAEAQSKGQMQFSHFGPEANLFEELEALFRVYGESGTGKVRKYLHDEEEAAPYKQEPGTFTPWGDMPPDTDMLFYEGLHGAIVTETVNVAQHGDLLIGVVPVINLEWIQKLHRDKMARGYTQEAIVDTILRRMPDYVNFICPQFSQTHVNFQRVPTVDTSNPFIARDVPSPDESMLIIRFKNPRGIDFQYLLSMLPDSFMSRPNTIVCPGSKMPLAMQLIFTPMIWQLMDRKNRA
3300026863_10	PRK	Ga0209902_1013171	1-290	MSVKHPIISVTGSSGAGTTSVRRTFEQIFRRENVEAAYIEGDAFHRFDRLEMKREMAEEQAKGNRHYSHFGPEANLFRELEQLFAEYGTSGTGTFRHYIHDAVEADLYGGNPGTFTEWERLTGPTDLLFYEGLHGAVVTPEVDVARHADLKIGVVPVINLEWIQKIHRDRSTRGYSTEAVTDTILRRMPDYINYICPQFTETDINFQRVPTVDTSNPFIARWIPTPDESLVVIRFKSPRGIDFPYLVSMIHDSFMSRANSIVIPGNKMDLAMQLILTPLILQLVERRRRA
3300022848_5	PRK	Ga0222674_100003463	1-297	MSKRHPIVAVTGSSGAGTSTVKRAFEHIFDREGIVPAVVEGDSYHRFERAPMKAEMAKAQEAGVNFSHFGPEANVFDKLEELFRTYGKTGNGEKRYYLHSPEEAAEHNGRLGTSLDPGQFTPWEPISPDTDVLFYEGLHGGVVGEGYDVAALVDLLIGVVPIANLEWIQKISRDNAERGYSAEAIVDTILRRMPDYINHICPQFSRTDINFQRVPTVDTSNPFICRNIPSPDESFVIIHFRKGAREKWGIDFSYLLRMIHDSFMSSPTSIVVNGGKMGFAMEIILTPIIGRMIKDKS
3300022739_2	PRK	Ga0228711_1000005205	1-287	MSAKYPIISITGSSGAGTTTVKDTFEKIFKRENISASFIEGDAFHRYDRETMRSKIAEEKARGVDFTHFSAEANELEILESVFAEYGRRGVGRTRHYVHDDAEAVKFGSDPGTFTDWEEFRDSDLLFYEGLHGCAVTDTINLAQHCDLKIGVVPVINLEWIQKIHRDKATRGYSTEAVTDTILRRMPDYVHYICPQFSLTDINFQRVPIVDTSNPFIARWIPTPAESILVIRFAKPQSIDFPYLLSMLHNSYMSRANSIVVPGDKLDLAMQLIFTPLIHKLLERKHR
3300025623_19	PRK	Ga0209041_100009822	1-294	MSKQHPVIAITGSSGAGTTTVKRACEHIFMREQLNALIVEGDSYHRFDRADMKARVEEEEVKGNKTFSHFGPEANHFELLADNFASYGKSGECDRRYYLHSDEEAAEHNARLNTDLTPGQFTPWEKVGAGTDLLFYEGLHGLVNTDEAKVSQQVDLGIGVVPIVNLEWIQKIHRDSSERGYSAEVIVDTILRRMPDYINYITPQFSETDINFQRISTVDTSNPFIARDIPTPDESFIVIRFKDPKKHNIDFSHLLDMLEGSFMSRRNTIVTPGGKMGLAMEIILAPIIHNMMQK
3300024950_4	PRK	Ga0208636_10003350	2-290	SERHPIIAITGSSGAGTSTVTRTFANIFRREGVKAAIVEGDSFHRYNRQEMKRKAAEAEQAGNKHFSHFGADNNLFGELETLFRSYAQAGQGRARKYLHNDEEAAPYQQAPGTFTAWEDLPLDTDMLFYEGLHGALVTPEYNIAQHPDLLVGVVPVINLEWIQKLWRDQNQRGYSTEAVTDTILRRMPDYVNYIVPQFAHTHVNFQRVPMVDTSNPFIARDIPSADESMVVIRFASPKGIDFQYLLNMIHDSFMSRANTIVVPGGKMELAMQLIFTPFVWRMMERRKRA
3300023501_3	PRK	Ga0222686_100002163	1-297	MSKRHPIVAVTGSSGAGTSTVKRAFEHIFDREGIVPAVVEGDSYHRFERAPMKAEMAKAQEAGVNFSHFGPEANVFDKLEELFRTYGKTGNGEKRYYLHSPEEAAEHNGRLGTSLDPGQFTPWEPISPDTDVLFYEGLHGGVVGEGYDVAALVDLLIGVVPIANLEWIQKISRDNAERGYSAEAIVDTILRRMPDYINHICPQFSRTDINFQRVPTVDTSNPFICRNIPSPDESFVIIHFRKGAREKWGIDFSYLLRMIHDSFMSSPTSIVVNGGKMGFAMEIILTPIIGRMIKDKS
3300025522_1	PRK	Ga0208371_100004042	1-295	MSHKHPVIAVTGSSGAGTTTVKNAFTHIFRRESLTPTVVEGDSFHRYNRQEMKAAIAAAEKDGRHAPSHFGAEANLFDKIETLFRDYGKTGSGKKRYYLHNDSEAGEHNQRLGTKLGSGEFTPWEDIPDGSDLLFYEGLHGAAVDGEIDVAKYADLLIGVVPIVNLEWIQKIHRDSAERGYSEAAIVDTILRRMNDYVHYITPQFSRTHINFQRVPTVDTSNPFIARDIPTADESFVVIRFRDPHGVDFPYYLQMIHDSFMSRPNTIVVPGGKMGFAMEVILTPIIHDMIAKKKK
3300027863_115	PRK	Ga0207433_1000427612	1-294	MSKRHPVIAVTGSSGAGTTTVKRAFENVFRREHINAAVIEGDSLHSMDRKAFRAAVANAEKNGTQAPSHFGPEANHFDKIAETFETYGKKGTCKRRYYIHSDEEARDHNARLGTSLNPGEFTPWEDIPEGSDLLFYEGLHGLVKTDSVDAAQHVDLGVGVVPIVNLEWIQKIHRDAAERGYSAEATVDTILRRMPDYINHITPQFSQTHINFQRVPTVDTSNPFIARDIPTLDESFVVVRFRDPHGVDFPYLLNMIHDSFMSRPNTLVVPGGKMSFALEVILAPIMHDMIQNKK
3300027283_27	PRK	Ga0209643_1000039202	1-291	MSKKHPVIAVTGSSGAGTTTVKRAFEHIFFREKINAAVIEGDSFHSLSRVEFKEAVKKAEAEGNVSFSHFGPQSNRFDKLAELFETYGKTGSGKKRYYIHSDEEAAEHNKRLSTSLNPGEFTPWEDVPAGSDVLFYEGLHGLVKTDDIDVSKHVDLGIGVVPIVNLEWIQKIHRDGAERGYSADVIVDTILRRMPDYVNYITPQFSRTDINFQRVSTVDTSNPFISRDIPTPDESFIVIRFREPKGVDFPYLLNMIPNSFMSRRNTIVVPGAKMGFAMELILAPIIQDMIA
3300024956_2	PRK	Ga0207975_10006676	1-290	MSERHPIIAITGSSGAGTTSVTRTFENIFRRENVRSVIIEGDSFHRYDRQEMKLKLAAADERGDNNFSHFGPDTNLFAELEALFATYARTGAGKRRKYLHDHEEAAPYKQDPGTFTPWEDVDGENDLLFYEGLHGGVVTDHVNIAQHPDLLIGVVPVINLEWIQKLWRDKSKRGYSTEAVTDTILRRMPDYVNYICPQFSHTHVNFQRVPCVDTSNPFIAREIPAPDESMVVIRFANPRGIDFPYLLNMVPGSFMSRANTIVVPGGKMELSMQLIFTPFILRMMERKKRA
3300028188_15	PRK	Ga0257124_100021850	1-294	MSKQHPVIAITGSSGAGTTTVKRACEHIFMREQLNALIVEGDSYHRFDRADMKARVEEEEVKGNKTFSHFGPEANHFELLADNFASYGKSGECDRRYYLHSDEEAAEHNARLNTDLTPGQFTPWEKVGAGTDLLFYEGLHGLVNTDEAKVSQQVDLGIGVVPIVNLEWIQKIHRDSSERGYSAEVIVDTILRRMPDYINYITPQFSETDINFQRISTVDTSNPFIARDIPTPDESFIVIRFKDPKKHNIDFSHLLDMLEGSFMSRRNTIVTPGGKMGLAMEIILAPIIHNMMQK
3300027283_7	PRK	Ga0209643_1000038232	1-287	MSAKFPIISITGSSGAGTTTVEQTFKKIFAREKVSASFIEGDAFHRFDRQTMKDKIAEEKAKGRDFTHFNAEANELKILESVFEDYGRRGKGRTRHYIHDEEEGERYGVAPGKFTDWEEFGDSDVLFYEGLHGCVVTDDINLAQHCDLKIGVVPVINLEWIQKIHRDKAARGYSTEAVTDTILRRMPDYVHYICPQFSLTDINFQRVPIVDTSNPFIARWIPTPAESILVIRFANPRGIDFPYLLSMIQNSYMSRANSIVAPGDKLDIAMQLIFTPLIHKLVERKRR
3300028534_9	PRK	Ga0256843_10037755	1-288	MSKKHPIVAVTGSSGAGTTTVKRAFEHIFFRDGITPAVIEGDSFHRYDRAQMREKIAEGMSHFGPEANRFDKIEELFKTYGETGLGQKRYYLHSAEEAAEHNARLGIDKKPGEFTPWESVPEGTDLLFYEGLHGLAVDGDDDVAQHVDLGVGVVPIVNLEWIQKIFRDNAERGYSEEAIVDTILRRMPDYINHITPQFSRTDINFQRVPTVDTSNPFIARDIPTPDESFVVIRFKDPKKFDTDFRYLLSMIDGSFMSRRNSIVVPGGKMGFAMEIILQPIIEQMMDSR
3300027863_98	PRK	Ga0207433_1000076340	1-285	MSKKHPVIAVTGSSGAGTTTVKHAFHDIFHRLDVNPVVIEGDSFHRYNRVEMREAIAKAAAEGKTISHFGPEGNDFGSLEALFRQYGETGTGKMRYYVHDDAEAELRGSAPGTFTPWQDIPSGTDLLFYEGLHGGVKTEEHDVANYVDLLVGVVPVVNLEWIQKIHRDNAQRGYSAEAIVDTILRRMPDYIHHITPQFSRTHINFQRVPLVDTSNPFIARDIPTPDESMVVIRFSDHKEENFPYLLQMIPGSFMSRKNTIVVPGVKMGYAMELILGPRIERMLSE
3300028177_16	PRK	Ga0257122_100015850	1-294	MSKQHPVIAITGSSGAGTTTVKRACEHIFMREQLNALIVEGDSYHRFDRADMKARVEEEEVKGNKTFSHFGPEANHFELLADNFASYGKSGECDRRYYLHSDEEAAEHNARLNTDLTPGQFTPWEKVGAGTDLLFYEGLHGLVNTDEAKVSQQVDLGIGVVPIVNLEWIQKIHRDSSERGYSAEVIVDTILRRMPDYINYITPQFSETDINFQRISTVDTSNPFIARDIPTPDESFIVIRFKDPKKHNIDFSHLLDMLEGSFMSRRNTIVTPGGKMGLAMEIILAPIIHNMMQK
3300024327_14	PRK	Ga0233434_10007377	1-294	MSAKHPVVAITGSSGAGTTTVKRAFEHIFTREKLSALVVEGDSYHRYDRAAMKEKVAAEETAGNSSFSHFGPGANHFDLLERNFKEYSETGQCDRRYYLHSDEEAAEHNERLDSELTPGQFTPWEKVGEGTDLLFYEGLHGLVKTEDDNVADQVDLGVGVVPIVNLEWIQKIHRDNAERGYSEEVIVDTILRRMPDYINYITPQFSQTDINFQRVSTVDTSNPFIARDIPLPDESFIVIRFKDPAKYNINFQYLLGMLDGSFMSRRNTIVVPGGKMGFAMEIILAPIIHDMMHK
3300025619_18	PRK	Ga0207926_100018327	1-296	MSRKHPVIAVTGSSGAGTTTVKRAFENIFRRQKITSAVIEGDSLHSLDRMAFRAAAAEAAKAGNNSFSHFGPEANHFDKIEETFKTYGKTGMCKRRYYVHSDAEAEQHNKHFKLKDLKPGVFTPWEDIEKDSDLLFYEGLHGLATDNGKVDVAKYVDLGIGVVPVVNLEWIQKIHRDGAERGYSAEATVDTIMRRMPDYIKYITPQFSRTDINFQRVATVDTSNPFIARDIPTPDESFVVIRFREPRGVDFPYMLGMIPNSFMSRANTIVAPGGKMSHAMEIILAPIMHDMIENKK
3300027852_20	PRK	Ga0209345_1000025754	1-298	MSQKHPVVAVTGSSGAGTSTVKKAFEHIFHRENITPVVVEGDSFHAFDRAAMKVEMAKHEEAGNRFFSHFGENANEFGKLAELFESYSKNGTGKKRYYLHSEPEAVEHNARLGIDKAPGEFTPWEDIESDSDLMFYEGLHGLVKTETTDIAQHVDLGIGVVPIVNLEWIQKIHRDNAERGYSADVIVDTIQRRMPDYVNYITPQFSNTDINFQRVSTVDTSNPFIARDIPTPDESFIVIRFKDPAKFGTDFPYLLNMISDSFMSRRNTIVVPGGKMGLAMEIILTPIIHDMIEKSKKA
3300009703_19	PRK	Ga0114933_1000063430	1-292	MSKAHPIIAVTGSSGAGTTTVKHAFEHIFTKLDIHAGMLEGDSFHRFERMEMRRRIIEHDKLGKPFSHFSAETNLLEKLEALFRQYGENGTGKRRFYVHDETEASLHKIPAGTFTEWEDLPPDTDLMFYEGLHGAAKTKTIDISKYADLIVGVVPVINLEWIQKINRDIEERGYKRDAVTETILRRMHDYVYMIAPQFSRTDINFQRVPTVDTSNPFISRYVPTLDESFVVIRVNNPKKFDIDFPYLLAMIQNSFMSRRNNIVIPGGKMGLAMEIIFMPIVEQIMLAKKQAS
3300023295_4	PRK	Ga0222684_10000205	1-297	MSKRHPIVAVTGSSGAGTSTVKRAFEHIFDREGIVPAVVEGDSYHRFERAPMKAEMAKAQEAGVNFSHFGPEANVFDKLEELFRTYGKTGNGEKRYYLHSPEEAAEHNGRLGTSLDPGQFTPWEPISPDTDVLFYEGLHGGVVGEGYDVAALVDLLIGVVPIANLEWIQKISRDNAERGYSAEAIVDTILRRMPDYINHICPQFSRTDINFQRVPTVDTSNPFICRNIPSPDESFVIIHFRKGAREKWGIDFSYLLRMIHDSFMSSPTSIVVNGGKMGFAMEIILTPIIGRMIKDKS
3300014208_49	PRK	Ga0172379_10000173133	1-286	MSKKHPVVAVTGSSGAGTTTVKHAFHDIFRRLKIDPVVIEGDSFHRYNRTEMREAIAKAAAEGKTISHFGPEGNDFEALERLFREYGESGHGQMRYYVHDEPEAELRGSAPGTFTPWQDIPSGTDLLFYEGLHGGVKTDDVDVTNYVDLLVGVVPVVNLEWIQKIHRDNAQRGYSAEAIVDTILRRMPDYIHHITPQFSRAHINFQRVPLVDTSNPFIARDIPTPDESMVVIRFRDHKEENFPALLQMLPGSFMSRSNTLVIPGTKMGFAMEIILGPRIERMLEDM
3300009703_25	PRK	Ga0114933_1000002052	1-285	MSKKHPIVAVTGSSGAGTTTVKVAIDHIFNREHIDAVFVEGDSFHRYDRAAMKEAVAEADASGQTLSHFGPDGNVLDKLEELFIEYGESGTGQTRHYVHNETEAEQYRSPPGTFTEWEGAERGTDLLFYEGLHGGAVVNGIDIASHVDLLIGVVPIVNLEWIQKIHRDSSMRGYDSKDVTHTILRRMSDYVHYITPQFSQSDINFQRVPTVDTSNPFIARDVPTLDESFIVIRFQDPAKFNVDFPYLLAMLHDSFMSRRNTIVVPGGKWGVAMELILTPIIKDLI
3300029821_12	PRK	Ga0246092_100006714	1-289	MSERHPIIAITGSSGAGTSTVTRTFQNIFRRENVTAGIIEGDSFHRYDRKEMKVKAAEAEKAGNNNFSHFGAEANLFGEIENLFRTYSETGQGKCRKYLHNAEEAAPYKQDPGTFTAWEDLPQGTDMLFYEGLHGAVVTPEHNVAQYPDLLVGVVPVINLEWIQKLYRDKNMRGYSADAVTDTILRRMPDYVNYITPQFQHTHVNFQRVPIVDTSNPFVARDVPTADESMVVIRFAQPKGIDFQYLLNMINGSMMSRANTIVVPGGKMELAMQLIFTPFIWRMVERKKR
3300028283_14	PRK	Ga0268283_10028032	1-291	MSIQHPIIAVTGSSGAGTTTVKRAFEHIFQRMSLSPLIIEGDSFHRYDRAEMKKMTTTAEREGKTFSHFGPEANLFGELERQFQEYAETGSCVRRYYLHNAEEAAPWGKKPGEFTEWKHMPPGTDLLFYEGLHGAVVADGVDVARHVDLKVGVVPIVNLEWIQKIHRDTAERGYSTEAVTHTILRRMHDYVHYIAPQFSRTDLNFQRVPLVDTSNPFITRDIPTPDESMVIIRFHRQNLRAQNFPYLLSMIHGSFMSRPNNLVIPGGKMGMAMEIILTPLIEQMVEKRNKP
3300025643_13	PRK	Ga0209151_10031738	1-294	MSAKHPVVAITGSSGAGTTTVKRAFEHIFTREKLSALVVEGDSYHRYDRAAMKEKVAAEETAGNSSFSHFGPGANHFDLLERNFKEYSETGQCDRRYYLHSDEEAAEHNERLDSELTPGQFTPWEKVGEGTDLLFYEGLHGLVKTEDDNVADQVDLGVGVVPIVNLEWIQKIHRDNAERGYSEEVIVDTILRRMPDYINYITPQFSQTDINFQRVSTVDTSNPFIARDIPLPDESFIVIRFKDPAKYNINFQYLLGMLDGSFMSRRNTIVVPGGKMGFAMEIILAPIIHDMMHK
3300027834_38	PRK	Ga0209344_100053893	2-290	SKKHPIIAVTGSSGAGTSTVKDAFEHMFRREGLTPAVIEGDSFHRYDRAAMKAKVAETEAAGDMNFSHFGPEANEFGKLAELFKTYGETGGGKRRLYLHSDEEAAAYDGLTPGQFTPWQDIPQGTDLMFYEGLHGSVKNDEVDMPSHVDLKIGVVPVINLEWIQKIHRDTSQRGYSSAAVMDTIMRRMHDYVHYIVPQFQYSDINFQRVPVVDTSDPIIARDIPTPDESVVVIRFRKPENIPSGVDFPYLLQMIPHSFMSRRNTIVVPGGKMGFAMELILTPILREMMV
3300000216_6	PRK	SI53jan11_150mDRAFT_100020211	1-294	MSAKHPVVAITGSSGAGTTTVKRAFEHIFTREKLSALVVEGDSYHRYDRAAMKEKVAAEETAGNSSFSHFGPGANHFDLLERNFKEYSETGQCDRRYYLHSDEEAAEHNERLDSELTPGQFTPWEKVGEGTDLLFYEGLHGLVKTEDDNVADQVDLGVGVVPIVNLEWIQKIHRDNAERGYSEEVIVDTILRRMPDYINYITPQFSQTDINFQRVSTVDTSNPFIARDIPLPDESFIVIRFKDPAKYNINFQYLLGMLDGSFMSRRNTIVVPGGKMGFAMEIILAPIIHDMMHK
3300004087_5	PRK	Ga0066190_1000018512	1-294	MSKKHPIVAVTGSSGAGTTTVKRAFEHIFFRDGFNAAIIEGDSFHRYDRAEMKAEMAKAAGAHRDLSHFGSDANRFDLLEELFKSYGETGSGKKRYYIHSDEEAADLNARLGTDLAPGQFTPWEDIPQGTDLLFYEGLHGLVVTEENNVAQHVDLGVGVVPIVNLEWIQKIHRDNLERGYSAEAIVDTIMRRMPDYITTIVPQFTLTDINFQRVPTVDTSNPFIARDIPIPDESFVIIRFQDPKKFDIDFPYLLSMIHDSFMTRRNNMVVPGGKMGFAMEIILQPIIEQLMDTR
3300001970_7	PRK	GOS2248_1004087218	1-298	MSKRHPVVAVTGSSGAGTSTVKRAFEHIFARENITPAVVEGDSYHRFERTAMKEAMAEAMAKGENFSHFGPEANLFDKLEELFRVYGESGGGQKRYYLHSPEEAAEHNARLGTDLAPGQFTPWENIPAGTDLLFYEGLHGGVQGDGYDVAALADLLVGVVPITNLEWIQKIHRDNAERGYSAEAIVDTILRRMPDYINHICPQFSRTDINFQRVPTVDTSNPFICRNIPTPDESFVIIHFRKGAREKWGIDFPYLLSMIHDSFMSSPTSIVVNGGKMGFAMELILTPIIHRMIEEKQK
3300027823_20	PRK	Ga0209490_1000001752	1-289	MSARHPIIAITGSSGAGTTSVTRTFENIFRREQVTAAVIEGDSFHRHDRHEMKLRLAEAERAGDKNFSHFGPDNNLFAELEQLFSSYANSGQGKHRKYLHNAEEAAPYKQQPGTFTPWDDLPAGTDLLFYEGLHGAVVTPEIDIARHPDLLIGVVPVINLEWIQKLWRDKKQRGYSTEAVTDTILRRMPDYVNYICPQFTHTHVNFQRVPMVDTSNPFVSRDIPSADESLVVIRFANPKGIDFQYLLTMLDQSFMSRANTIVVPGGRMELAMQLIFTPFIWRMMERRQS
3300013126_36	PRK	Ga0172367_1000044710	1-290	MSKKHPIISVTGSSGAGTSTVKNTFEQIFRREGVKSVSIEGDAFHRYNRAEMRAELIRRTDAGDATFSHFSYEANELAELERVFREFGETGKGRTRHYVHDEGEAAKYGVPPGEFTQWAAFEDGADVLFYEGLHGAVKNDSVDLVKLADLKIGVVPVINLEWIQKIHRDREQRGYSTEAVTDVILRRMHAYVHCICPQFVETDINFQRVPVVDTSDPFVARWIPTPDESLVVIRFRSPRGIDFPYLVSMINGSWMSRANSIVIPGNKLDLAMQLILTPLIQRLVREEKTA
3300025727_26	PRK	Ga0209047_100011922	1-294	MSKQHPVIAITGSSGAGTTTVKRACEHIFMREQLNALIVEGDSYHRFDRADMKARVEEEEVKGNKTFSHFGPEANHFELLADNFASYGKSGECDRRYYLHSDEEAAEHNARLNTDLTPGQFTPWEKVGAGTDLLFYEGLHGLVNTDEAKVSQQVDLGIGVVPIVNLEWIQKIHRDSSERGYSAEVIVDTILRRMPDYINYITPQFSETDINFQRISTVDTSNPFIARDIPTPDESFIVIRFKDPKKHNIDFSHLLDMLEGSFMSRRNTIVTPGGKMGLAMEIILAPIIHNMMQK
3300020052_29	PRK	Ga0181554_10042134	1-289	MSQKHPIISITGSSGAGTSTVRDTFAQIFFREKVSAAFIEGDAFHRFDRAEMKKRMAEAQGNPANHFSHFGAEANEFELLEEVFKTYGETGNGRTRTYVHDDEEAEQWGYPPGTFTDWRSFDDDTDLLFYEGLHGAVTTDKVDIAQYADLKVGVVPVINLEWIQKLHRDKAKRGYSTEAVTDTILRRMHDYVHYICPQFAITDINFQRVPIVDTSNPFIARWIPTADESMVVIRFANPRGIDFPYLLSMIHDSFMSRPNSIVIPGGKMALALQLILTPMIWKLASESRR
3300027382_4	PRK	Ga0209783_100002741	1-290	MSVQHPIISVVGSSGAGTSTVKHTFDQIFRREGIEAVSIEGDAYHRYNRADMKAELADRTEQGDHTFSHFSIEANLLDELEDCFRRYGETGRGRTRHYVHNDEEAERYGFPPGQFTDWYEFGEDSDLLFYEGLHGAVRTPDIDIAGRADLKIGVVPVINLEWIQKIHRDRAARGYSTEAVTDTILRRMHSYMNVICPQFTETDINFQRVPIVDTSNPFIARWIPTAGESLVVIRFKDPHGIDFPYLVSMIQGSWMTRANSIVVPGDKLDLAMQLVLTPMIIRLVDRGRRA
3300012820_3	PRK	Ga0160456_100025130	1-291	MSERHPIISITGSSGAGTTSVTRTFENIFRREGVTAASIEGDSFHRYNRAQMKERQAAAEKDGNANFSHFGPDTNLFAELETLFRTYSESGSGKRRKYLHDAREAAPYKQEPGTFTAWEDIPPETDLLFYEGLHGAVVHDKINIAQYPDLLVGVVPVINLEWIQKLWRDKSTRGYSAEAVTDTILRRMPDYVNHICPQFSLTHVNFQRVPCVDTSNPFIARDIPAPDESFVVIRFANPKGIDFQYLLNMVHDSFMSRANTIVVPGGKMELAMQLIFTPFIWRMMERKKRAA
3300000150_5	PRK	SI48aug10_120mDRAFT_10015579	1-294	MSAKHPVVAITGSSGAGTTTVKRAFEHIFTREKLSALVVEGDSYHRYDRAAMKEKVAAEETAGNSSFSHFGPGANHFDLLERNFKEYSETGQCDRRYYLHSDEEAAEHNERLDSELTPGQFTPWEKVGEGTDLLFYEGLHGLVKTEDDNVADQVDLGVGVVPIVNLEWIQKIHRDNAERGYSEEVIVDTILRRMPDYINYITPQFSQTDINFQRVSTVDTSNPFIARDIPLPDESFIVIRFKDPAKYNINFQYLLGMLDGSFMSRRNTIVVPGGKMGFAMEIILAPIIHDMMHK
3300000212_10	PRK	SI47jul10_120mDRAFT_10008757	16-309	MSKQHPVIAITGSSGAGTTTVKRACEHIFMREQLNALIVEGDSYHRFDRADMKARVEEEEVKGNKTFSHFGPEANHFELLADNFASYGKSGECDRRYYLHSDEEAAEHNARLNTDLTPGQFTPWEKVGAGTDLLFYEGLHGLVNTDEAKVSQQVDLGIGVVPIVNLEWIQKIHRDSSERGYSAEVIVDTILRRMPDYINYITPQFSETDINFQRISTVDTSNPFIARDIPTPDESFIVIRFKDPKKHNIDFSHLLDMLEGSFMSRRNTIVTPGGKMGLAMEIILAPIIHNMMQK
3300027728_21	PRK	Ga0247836_1000047118	1-290	MSIKFPIVAVTGSSGAGTTTVMKSFQHIFRRDGIKAQVLEGDSMHRYDRLAMREHMKKELASGNQHFSHFGPEANLLSELEGIFKEFGETGQGKYRKYIHDAAEGAEFKQEPGTFTPWKDMEPGSDLLFYEGLHGAYVGDSVNVAKHVDLLVGVVPIINLEWIQKLHRDQNMRGYSQDAVVDTILRRMPDYMKHICPQFSKTHVNFQRVPTVDTSNPFIAKDIPSADESMVVIRFANPKGIDFPYLISMLGGSMMTRPNTLVIPGGKMGLAMQLIFTPMMLRLIDTKRRA
3300023236_6	PRK	Ga0222659_10001037	1-297	MSKRHPIVAVTGSSGAGTSTVKRAFEHIFDREGIVPAVVEGDSYHRFERAPMKAEMAKAQEAGVNFSHFGPEANVFDKLEELFRTYGKTGNGEKRYYLHSPEEAAEHNGRLGTSLDPGQFTPWEPISPDTDVLFYEGLHGGVVGEGYDVAALVDLLIGVVPIANLEWIQKISRDNAERGYSAEAIVDTILRRMPDYINHICPQFSRTDINFQRVPTVDTSNPFICRNIPSPDESFVIIHFRKGAREKWGIDFSYLLRMIHDSFMSSPTSIVVNGGKMGFAMEIILTPIIGRMIKDKS
3300026534_28	PRK	Ga0256841_100002444	1-294	MSRKHPVVAVTGSSGAGTTTVKRAFEHIFYRDKVNAVVVEGDSFHRYDRAEMREMVNKAAEQGKNLSHFGPEANLFDKLEELFRVYGETGSGKKRYYIHSEDEAVQHNERLGTQLHPGQFTPWEDIPEGTDLLFYEGLHGGVKTEQHDVAKYVDLLIGVVPIVNLEWIQKIHRDNAERGYSAEAIVDTILRRMPDYINYITPQFSRTDINFQRVPTVDTSNPFIARDIPTPDESFVIIRFEDPKKFDTDFPFLLNMIPDSFMSRRNSIVVPGGKMGFAMELILTPIVERMMESR
3300027284_7	PRK	Ga0209024_10002174	1-290	MSAKHPIIAITGSSGAGTTSVKNIFDQIFRREQVKAVFIEGDAFHRYDRQAMKDKMADEERNGNRHFSHFSPEANVLDKLQAVFSDYGREGRGETRHYVHDDAEAKLYGAAPGTFSDWAELEEGSDLLFYEGLHGCVKADAVDLAALADLKIGVVPVINLEWIQKIHRDKASRGYSTEAVMDVILRRMPDYVKYICPQFARTNINFQRVPIVDTSDPFIARWIPTADESMIVIRFANPRGIDFPYLLSMIPGSFMSRANSIVAPGNKLDIAMQLILTPLIMQLMEKKRRA
3300025660_26	PRK	Ga0209045_100021622	1-294	MSKQHPVIAITGSSGAGTTTVKRACEHIFMREQLNALIVEGDSYHRFDRADMKARVEEEEVKGNKTFSHFGPEANHFELLADNFASYGKSGECDRRYYLHSDEEAAEHNARLNTDLTPGQFTPWEKVGAGTDLLFYEGLHGLVNTDEAKVSQQVDLGIGVVPIVNLEWIQKIHRDSSERGYSAEVIVDTILRRMPDYINYITPQFSETDINFQRISTVDTSNPFIARDIPTPDESFIVIRFKDPKKHNIDFSHLLDMLEGSFMSRRNTIVTPGGKMGLAMEIILAPIIHNMMQK
3300009779_11	PRK	Ga0116152_100002718	1-303	MSKQHPVIAVAGSSGAGTTFVKRAFENIFRREGIKAAIIEGDSFHSVTRAEFKQKSAETENFSHFGPEANDFHALSRLFQSYAATGGGQRRYYLHNAQEAAHHCKRLGDLGIACNAGAGEFTPWEELEPDTDILFYEGLHGMVRDDTADKRHGGFDVASHVDLGIGVVPSVNLEWIQKIHRDNAERGYSQEAIVDTILRRMPDYVNHITPQFSRTHINFQRVPTVDTSNPFIARDIPTADESFVVIRFANPARLNIDFPRLLTMLHNSFMSRRNSIVVPGGKMVLAMELILNPIINDMIATKQ
3300025622_17	PRK	Ga0209264_100012022	1-294	MSKQHPVIAITGSSGAGTTTVKRACEHIFMREQLNALIVEGDSYHRFDRADMKARVEEEEVKGNKTFSHFGPEANHFELLADNFASYGKSGECDRRYYLHSDEEAAEHNARLNTDLTPGQFTPWEKVGAGTDLLFYEGLHGLVNTDEAKVSQQVDLGIGVVPIVNLEWIQKIHRDSSERGYSAEVIVDTILRRMPDYINYITPQFSETDINFQRISTVDTSNPFIARDIPTPDESFIVIRFKDPKKHNIDFSHLLDMLEGSFMSRRNTIVTPGGKMGLAMEIILAPIIHNMMQK
3300025431_12	PRK	Ga0209449_100010522	1-294	MSKQHPVIAITGSSGAGTTTVKRACEHIFMREQLNALIVEGDSYHRFDRADMKARVEEEEVKGNKTFSHFGPEANHFELLADNFASYGKSGECDRRYYLHSDEEAAEHNARLNTDLTPGQFTPWEKVGAGTDLLFYEGLHGLVNTDEAKVSQQVDLGIGVVPIVNLEWIQKIHRDSSERGYSAEVIVDTILRRMPDYINYITPQFSETDINFQRISTVDTSNPFIARDIPTPDESFIVIRFKDPKKHNIDFSHLLDMLEGSFMSRRNTIVTPGGKMGLAMEIILAPIIHNMMQK
3300017470_9	PRK	Ga0185344_100033111	1-290	MSKKHPIISVTGSSGAGTSTVKHTFDQIFRREGVKAVSIEGDAFHKFNRKDMKAELDRRYAEGDFTFSHFSYEANELKELERVFREYGETGTGRTRHYVHDNDEAELYGVAPGEFTDWAPFEEDSDLLFYEGLHGAVVNDEVNLPQHADLKIGVVPVINLEWIQKIHRDKEKRGYTTEAVTDVILRRMHAYVHCIIPQFTETDINFQRVPVVDTSNPLVARWIPTADESLVVIRFKNPRGIDFSYLVSMIHGSWMSRANSIVVPGNKLDLAMQLILTPMIERLVSESKRA
3300020171_9	PRK	Ga0180732_1000001344	1-291	MSVKHPIIVVTGSSGAGTSTVKNTFDQIFRREGVHAAHIEGDAFHAYGRVAMGEAVVKAAAEGNDHFSHFSAEANLLAELSEVFAEYSEHGTGKTRHYVHDEIEARAFDRPPGTFTDWSPLDPTSDILFYEGLHGAAQTDTVNLAQYGDLKIGVVPVINLEWIQKLHRDQNDRGHTPESITAAILRRMPDYVKTIVPQFTYTDINFQRVPLVDTSNPFISRTIPTADESMVVIRFRNPAGIDFGYLVSMMQGSFMSRANSIVVPGGKLDLAMQLILTPLIKRIIENKKRAG
3300027649_26	PRK	Ga0208960_100001733	1-288	MSQKHPVIAVTGSSGAGTSTVKNSFEHIFHREELSAVVVEGDSFHRYDRDAMKKAVAESEKGGGRPISHFGPEANEFEKLEALFKEYGKTGKGQTRLYLHNDDEAAPYKQKAGTFTPWSSLVPGSDLLFYEGLHGGVKSDTADVAKHVDLLVGVVPIVNLEWIQKIRRDTSARGYSAEAVTHTILRRMHDYVHYITPQFSRTHVNFQRVPTVDTSNPFIAREIPTLDESFVVIRFRDPKSMDFPYLLSMIHDSFMSRPNTIVVPGGKMGLAIELILTPLILTLVAKSK
3300027240_1	PRK	Ga0208444_100000982	1-290	MSKKHPIISVTGSSGAGTTTVKTTFDQIFRREGFKSVSIEGDAFHRFDRAAMKDELTKRKAAGDQTFSHFSYEANELGKLEEVFRTYAETGCGETRHYVHDDAEAAKYGSAPGTFTDWAPFAEGSDVLFYEGLHGAVKNSEVNLSALADLKIGVVPVINLEWIQKIHRDKAQRGYSTEAVTDVILRRMHAYVHCITPQFTETDINFQRVPVVDTSNPFIARWIPTADESLVVIRFKNPRGIDFPYLTQMIQGSWMSRANSIVIPGGKMDLAMQLIFTPMIHRLVHESRRA
3300010292_6	PRK	Ga0126326_100024711	1-290	MSRKHPILSITGSSGAGTSTVKQTFEQIFFRENISACFIEGDAFHRFNRWDMKAAMAEAEAAGNKHFSHFGPEANLLSELEDVFRQYSETGTGRTRHYVHDEAESKRFEVAPGEFTEWESFAEGTDLLFYEGLHGAVKTVQADVAQFADLKVGVVPVTNLEWIQKIHRDKAARGYSAEAITDTILRRMPDYIDYICPQFTNTDINFQRVPIVDTSNPFIARWIPTADESMVVIRFANPRGIDFPYLLTMIDDSFMSRPNVIVIPGGKIDLAMQLIFTPLVLQMVERKRRA
3300025648_19	PRK	Ga0208507_10022064	1-289	MSRKHPIIAVTGSSGAGTTTVMNSFKHIFRREAINAQVIEGDSFHRYDRMAMRAEMKAQEDKGNMNFSHFGPGANLLEELEGLFKSYGATGTGKVRRYLHDAGEAAPYKQEPGTFIPWEEIPKDTDLMFYEGLHGGYADDKVDVSAQVDLLVGVVPIINLEWVQKLHRDQKLRGYSQEAVTDTILRRMPDYVGHICPQFSRTHVNFQRVPTVDTSNPFVAKDIPSPDESMVVIRFSNPKGIDFQYLLGMLHDSWMTRPNTLVIPGGKMGLAMQLIFTPMILKLMDIKRK
3300028400_19	PRK	Ga0256832_100050616	1-289	MSVEHPIIAVTGSSGAGTTTVKNAFEHIFHREGIKPLVIEGDSFHKYDRAEMKRAIKEYAEKGKTISHFGPEANLFDKLEETFRTYGETGGCRRRFYLHSEEEAEPYGQKPGEFTPWEEIPPGTTDLLFYEGLHGGVVAGDVDVSKYVDLLVGVVPIVNLEWIQKIFRDHGQRGYSPEAIVDTILRRMPDYVNYITPQFSRTHINFQRVPTVDTSNPFIARDIPTPDESFVVIRFRFPKGVDFPYLLSMIDGSFMSRPNTIVVPGGKMGFAMEVVLTPLIHELIEKKRK
3300025518_3	PRK	Ga0208242_100061146	1-290	MSERHPIIAITGSSGAGTSTVTRTFQNIFRREELNAAVIEGDSFHRYDRKAMKKLMADEEAKGNRHFSHFGANGNLFENIEALFRQYATDGTGKCRKYLHNAEEAAPYKQEPGTFTPWEEIPTGTDLLFYEGLHGAVKTETVDIARYPDLLIGVVPSINLEWVQKLIRDKTQRGYSQEAVVDTILRRMPDYVNYIVPQFGLTHVNFQRIPVVDTSNPFIARDIPSADESMVVIRFARPKGIDFQYLLSMINGSWMSRANTIVVPGGKMEIAMQLIFTPFIWRMVERKKRA
3300024324_21	PRK	Ga0233443_100021322	1-294	MSKQHPVIAITGSSGAGTTTVKRACEHIFMREQLNALIVEGDSYHRFDRADMKARVEEEEVKGNKTFSHFGPEANHFELLADNFASYGKSGECDRRYYLHSDEEAAEHNARLNTDLTPGQFTPWEKVGAGTDLLFYEGLHGLVNTDEAKVSQQVDLGIGVVPIVNLEWIQKIHRDSSERGYSAEVIVDTILRRMPDYINYITPQFSETDINFQRISTVDTSNPFIARDIPTPDESFIVIRFKDPKKHNIDFSHLLDMLEGSFMSRRNTIVTPGGKMGLAMEIILAPIIHNMMQK
3300021468_5	PRK	Ga0190360_100006824	1-289	MSVKHSVIAITGSSGAGTTTVKKAFEDIFRRGRYKAAVVEGDSFHRYDRQEMKNAVLEADAEGRNLSHFSAEANRFDKLEELFHQYSETGLGQIRKYLHNENEAAPYNQSSGTFTPWEEIPSDTDLLFYEGLHGGVITPEYNIAQWVDLLIGVVPSVNLEWIQKISRDVGERGYSAEAVTHTILRRMPDYVQYITPQFTNSHINFQRVPLVDTSNPFIARDIPSPDESLVVIRFNKYRDQDYTYLLSMIHDSFMSRPNTLVVPGGKMGFAMQIIFRPIVSEMMEKRRKA
3300027284_5	PRK	Ga0209024_1000050168	1-287	MSAKFPIISITGSSGAGTTTVEQTFKKIFAREKVSASFIEGDAFHRFDRQTMKDKIAEEKAKGRDFTHFNAEANELKILESVFEDYGRRGKGRTRHYIHDEEEGERYGVAPGKFTDWEEFGDSDVLFYEGLHGCVVTDDINLAQHCDLKIGVVPVINLEWIQKIHRDKAARGYSTEAVTDTILRRMPDYVHYICPQFSLTDINFQRVPIVDTSNPFIARWIPTPAESILVIRFANPRGIDFPYLLSMIQNSYMSRANSIVAPGDKLDIAMQLIFTPLIHKLVERKRR
3300025452_12	PRK	Ga0209046_100008523	1-294	MSKQHPVIAITGSSGAGTTTVKRACEHIFMREQLNALIVEGDSYHRFDRADMKARVEEEEVKGNKTFSHFGPEANHFELLADNFASYGKSGECDRRYYLHSDEEAAEHNARLNTDLTPGQFTPWEKVGAGTDLLFYEGLHGLVNTDEAKVSQQVDLGIGVVPIVNLEWIQKIHRDSSERGYSAEVIVDTILRRMPDYINYITPQFSETDINFQRISTVDTSNPFIARDIPTPDESFIVIRFKDPKKHNIDFSHLLDMLEGSFMSRRNTIVTPGGKMGLAMEIILAPIIHNMMQK
3300024302_25	PRK	Ga0233449_100025849	1-294	MSKQHPVIAITGSSGAGTTTVKRACEHIFMREQLNALIVEGDSYHRFDRADMKARVEEEEVKGNKTFSHFGPEANHFELLADNFASYGKSGECDRRYYLHSDEEAAEHNARLNTDLTPGQFTPWEKVGAGTDLLFYEGLHGLVNTDEAKVSQQVDLGIGVVPIVNLEWIQKIHRDSSERGYSAEVIVDTILRRMPDYINYITPQFSETDINFQRISTVDTSNPFIARDIPTPDESFIVIRFKDPKKHNIDFSHLLDMLEGSFMSRRNTIVTPGGKMGLAMEIILAPIIHNMMQK
3300000447_4	PRK	SR_TP_S13solDRAFT_100013130	1-289	MSRKCPIIAVTGSSGAGTSTVKDAFEHIFHREHVSPCVIEGDSLHRFNRQEMKEAIVQANREGRNLSHFGPEANLFEKLEQTFREYSETGSCERRYYVHNEEEAVLHGVRPGEFTPWERVEPGTDVLFYEGLHGGVVTEDVDVARWVDLLIGVVPIVNLEWIQKIHRDEAERGYTAEKTVDTILRRMPDYVTCLTPQFSRTDINFQRVPLVDTSNPFIARDIPTLDESFVVIRFRKPEKFGIDFPYLLNMINDSFMARRNTIVVPGGKMGFAMELILTPIIHELVERRT
3300020711_5	PRK	Ga0214237_10004886	1-289	MSRKHPIIAVTGSSGAGTTTVMNSFKHIFRREAINAQVIEGDSFHRYDRMAMRAEMKAQEDKGNMNFSHFGPGANLLEELEGLFKSYGATGTGKVRRYLHDAGEAAPYKQEPGTFIPWEEIPKDTDLMFYEGLHGGYADDKVDVSAQVDLLVGVVPIINLEWVQKLHRDQKLRGYSQEAVTDTILRRMPDYVGHICPQFSRTHVNFQRVPTVDTSNPFVAKDIPSPDESMVVIRFSNPKGIDFQYLLGMLHDSWMTRPNTLVIPGGKMGLAMQLIFTPMILKLMDIKRK
3300027282_3	PRK	Ga0209346_1000023163	1-301	MSIRHPIIAVTGSSGAGTSTVKEAFSHMFRREGLNPAIIEGDSFHRYDRAEMKKKVAEAEKENCREFSHFGPQANLFPALENLFKTYGETGRGQRRLYLHNEAEAQPYAALGLQPGQFTPWEDMPQATDLLFYEGLHGCVVSEPEQEEQYNVAQHVDLRIGVVPVINLEWIQKIHRDTSQRGYSEKAVMDTIMRRMHDYVHHILPQFKLTDINFQRVPVVDTSDPIIARDIPSPDESLVVIRFRKPDRFGVDYPYLLQMIPGSFMSRRNTIVVPGGKMGFAMELILTPILRRIMDQKAKAA
3300027238_1	PRK	Ga0208808_100002340	1-290	MSKKHPIISVTGSSGAGTTTVKTTFDQIFRREGFKSVSIEGDAFHRFDRAAMKDELTKRKAAGDQTFSHFSYEANELGKLEEVFRTYAETGCGETRHYVHDDAEAAKYGSAPGTFTDWAPFAEGSDVLFYEGLHGAVKNSEVNLSALADLKIGVVPVINLEWIQKIHRDKAQRGYSTEAVTDVILRRMHAYVHCITPQFTETDINFQRVPVVDTSNPFIARWIPTADESLVVIRFKNPRGIDFPYLTQMIQGSWMSRANSIVIPGGKMDLAMQLIFTPMIHRLVHESRRA
3300023234_6	PRK	Ga0222635_100002629	1-297	MSKRHPIVAVTGSSGAGTSTVKRAFEHIFDREGIVPAVVEGDSYHRFERAPMKAEMAKAQEAGVNFSHFGPEANVFDKLEELFRTYGKTGNGEKRYYLHSPEEAAEHNGRLGTSLDPGQFTPWEPISPDTDVLFYEGLHGGVVGEGYDVAALVDLLIGVVPIANLEWIQKISRDNAERGYSAEAIVDTILRRMPDYINHICPQFSRTDINFQRVPTVDTSNPFICRNIPSPDESFVIIHFRKGAREKWGIDFSYLLRMIHDSFMSSPTSIVVNGGKMGFAMEIILTPIIGRMIKDKS
3300027328_29	PRK	Ga0209020_10007363	1-298	MSKQHPIVAVTGSSGAGTSTVKRAFEHIFRREGINPAVIEGDSYHRFDRMTMKVKMAEATAANRTFSHFGPEANIFKKLEETFLSYGDTGMGERRYYLHSPEEASEQNQRLGTSLNPGEFTPWEPFPANTDLLFYEGLHGGVKGDDYDVARLVDLLIGVVPIVNLEWIQKIHRDNAERGYSARTIVETILRRMPDYINHICPQFSETHINFQRVPTVDTSNPFIRRDIPTPDESFVIIHFRRGVKAQFAIEPTYLLQMIPDSFMSSPTSLVVNGGKMGFAMELILTPIIHRMIEEKKT
3300027742_13	PRK	Ga0209121_1000008929	1-290	MSKKHPIISVTGSSGAGTSTVKGTFDQIFRREGVKAVSIEGDAFHRFNRADMKAELQRQYDAGNHGFSHFSYEANELGELERVFRDYGDTGKGQTRHYVHSEEEAEVLGAPPGTFTDWAPFEDDSDLLFYEGLHGAVVNDDVDLAKYADMKIGVVPVVNLEWIQKIHRDKAQRGYTTEAVTDVILRRMHSYVNCITPQFTKTDINFQRVPIVDTSNPFIARWIPTADESLVVIRFANPRGIDFGYLLSMIHDSFMSRANSIVIPGGKMDLAMQLIFTPMIDRLVSTSKRA
3300022885_12	PRK	Ga0222662_100007455	1-297	MSKRHPIVAVTGSSGAGTSTVKRAFEHIFDREGIVPAVVEGDSYHRFERAPMKAEMAKAQEAGVNFSHFGPEANVFDKLEELFRTYGKTGNGEKRYYLHSPEEAAEHNGRLGTSLDPGQFTPWEPISPDTDVLFYEGLHGGVVGEGYDVAALVDLLIGVVPIANLEWIQKISRDNAERGYSAEAIVDTILRRMPDYINHICPQFSRTDINFQRVPTVDTSNPFICRNIPSPDESFVIIHFRKGAREKWGIDFSYLLRMIHDSFMSSPTSIVVNGGKMGFAMEIILTPIIGRMIKDKS
3300005326_19	PRK	Ga0074195_100033274	1-290	MSERHPIIAITGSSGAGTTSVTRTFDNIFRREGVNAAVIEGDSFHRHDRVEMKLRLAEAEKAGNKNFSHFGPENNMFPELEALFRDYASTGVGKRRKYLHDAEEAAPYQQSPGTFTPWEDVPANTDLLFYEGLHGAIVTPEINIAQHPDLLVGVVPVINLEWIQKLYRDKKQRGYSTEAVTDTILRRMPDYVNYICPQFMHTHVNFQRVPMVDTSNPFIAREVPSADESMVVIRFANPKGIDFQYLLNMIDASFMSRANTIVVPGGKMELAMQLIFTPFVWRMMERQKRA
3300028189_18	PRK	Ga0257127_100013150	1-294	MSKQHPVIAITGSSGAGTTTVKRACEHIFMREQLNALIVEGDSYHRFDRADMKARVEEEEVKGNKTFSHFGPEANHFELLADNFASYGKSGECDRRYYLHSDEEAAEHNARLNTDLTPGQFTPWEKVGAGTDLLFYEGLHGLVNTDEAKVSQQVDLGIGVVPIVNLEWIQKIHRDSSERGYSAEVIVDTILRRMPDYINYITPQFSETDINFQRISTVDTSNPFIARDIPTPDESFIVIRFKDPKKHNIDFSHLLDMLEGSFMSRRNTIVTPGGKMGLAMEIILAPIIHNMMQK
3300025662_20	PRK	Ga0209664_100009150	1-294	MSKQHPVIAITGSSGAGTTTVKRACEHIFMREQLNALIVEGDSYHRFDRADMKARVEEEEVKGNKTFSHFGPEANHFELLADNFASYGKSGECDRRYYLHSDEEAAEHNARLNTDLTPGQFTPWEKVGAGTDLLFYEGLHGLVNTDEAKVSQQVDLGIGVVPIVNLEWIQKIHRDSSERGYSAEVIVDTILRRMPDYINYITPQFSETDINFQRISTVDTSNPFIARDIPTPDESFIVIRFKDPKKHNIDFSHLLDMLEGSFMSRRNTIVTPGGKMGLAMEIILAPIIHNMMQK
3300025478_17	PRK	Ga0209576_100011422	1-294	MSKQHPVIAITGSSGAGTTTVKRACEHIFMREQLNALIVEGDSYHRFDRADMKARVEEEEVKGNKTFSHFGPEANHFELLADNFASYGKSGECDRRYYLHSDEEAAEHNARLNTDLTPGQFTPWEKVGAGTDLLFYEGLHGLVNTDEAKVSQQVDLGIGVVPIVNLEWIQKIHRDSSERGYSAEVIVDTILRRMPDYINYITPQFSETDINFQRISTVDTSNPFIARDIPTPDESFIVIRFKDPKKHNIDFSHLLDMLEGSFMSRRNTIVTPGGKMGLAMEIILAPIIHNMMQK
3300016422_6	PRK	Ga0182039_10000011117	1-290	MSARHPIIAITGSSGAGTTSVTRTFENIFRRESVNAAIIEGDSFHRYDRAEMKLRLAEAEKAGNKNFSHFGAENNLFPELEALFRDYAATGKGRRRKYLHDADEAAPYKQSPGTFTPWEDVPTNTDLLFYEGLHGAVVTPEVNIAQHPDLLIGVVPVINLEWIQKLYRDKKQRGYSTEAVTDTILRRMPDYVNYICPQFMHTHVNFQRVPMVDTSNPFIARDIPSADESMVVIRFANPKGIDFQYLLNMIDASFMSRANTIVVPGGKMELAMQLIFTPFVWRMMDRQKKA
3300027730_43	PRK	Ga0247833_100031969	1-290	MSIKFPIVAVTGSSGAGTTTVMKSFQHIFRRDGIKAQVLEGDSMHRYDRLAMREHMKKELASGNQHFSHFGPEANLLSELEGIFKEFGETGQGKYRKYIHDAAEGAEFKQEPGTFTPWKDMEPGSDLLFYEGLHGAYVGDSVNVAKHVDLLVGVVPIINLEWIQKLHRDQNMRGYSQDAVVDTILRRMPDYMKHICPQFSKTHVNFQRVPTVDTSNPFIAKDIPSADESMVVIRFANPKGIDFPYLISMLGGSMMTRPNTLVIPGGKMGLAMQLIFTPMMLRLIDTKRRA
3300023237_10	PRK	Ga0222650_100008147	1-297	MSKRHPIVAVTGSSGAGTSTVKRAFEHIFDREGIVPAVVEGDSYHRFERAPMKAEMAKAQEAGVNFSHFGPEANVFDKLEELFRTYGKTGNGEKRYYLHSPEEAAEHNGRLGTSLDPGQFTPWEPISPDTDVLFYEGLHGGVVGEGYDVAALVDLLIGVVPIANLEWIQKISRDNAERGYSAEAIVDTILRRMPDYINHICPQFSRTDINFQRVPTVDTSNPFICRNIPSPDESFVIIHFRKGAREKWGIDFSYLLRMIHDSFMSSPTSIVVNGGKMGFAMEIILTPIIGRMIKDKS
3300022828_1	PRK	Ga0222641_10000183	1-297	MSKRHPIVAVTGSSGAGTSTVKRAFEHIFDREGIVPAVVEGDSYHRFERAPMKAEMAKAQEAGVNFSHFGPEANVFDKLEELFRTYGKTGNGEKRYYLHSPEEAAEHNGRLGTSLDPGQFTPWEPISPDTDVLFYEGLHGGVVGEGYDVAALVDLLIGVVPIANLEWIQKISRDNAERGYSAEAIVDTILRRMPDYINHICPQFSRTDINFQRVPTVDTSNPFICRNIPSPDESFVIIHFRKGAREKWGIDFSYLLRMIHDSFMSSPTSIVVNGGKMGFAMEIILTPIIGRMIKDKS
3300006427_1	PRK	Ga0100049_10019249	1-289	MSARHPIISITGSSGAGTTSVKRIFEQIFRREQIEAAFIEGDAFHRYDRQAMKEKVAEEERNGNPNFTHFHAEANELEILESVFEEYGRYGTGRTRTYIHDEQEATHHNVPPGSFTEWRDFPQSDLLFYEGLHGCAVTDKVNLARHADLKIGVVPVINLEWIQKIHRDREARGYSTEAVMDVILRRMPDYVRYITPQFTLTDINFQRVPIVDTSNPFIARWIPTPDESMLVIRFARPRGIDFPYLLSMIHDSFMSRANSIVVPGNKLDLAMQLILTPLIMQLIERKNRA
3300022854_5	PRK	Ga0222636_100004055	1-297	MSKRHPIVAVTGSSGAGTSTVKRAFEHIFDREGIVPAVVEGDSYHRFERAPMKAEMAKAQEAGVNFSHFGPEANVFDKLEELFRTYGKTGNGEKRYYLHSPEEAAEHNGRLGTSLDPGQFTPWEPISPDTDVLFYEGLHGGVVGEGYDVAALVDLLIGVVPIANLEWIQKISRDNAERGYSAEAIVDTILRRMPDYINHICPQFSRTDINFQRVPTVDTSNPFICRNIPSPDESFVIIHFRKGAREKWGIDFSYLLRMIHDSFMSSPTSIVVNGGKMGFAMEIILTPIIGRMIKDKS
3300005238_4	PRK	Ga0073692_1000016148	1-290	MSERHPIIAITGSSGAGTTSVTRTFQNIFRREKVRSVIIEGDSFHRYDRKEMKVRQAEAEKAGNKNFSHFGPDTNLFPELEALFADYARTGTGKSRKYLHDTEEAAPYGQDPGTFTPWEDLPKDSDLLFYEGLHGGVVSETVNIARHPDLLIGVVPVINLEWIQKLWRDKSKRGYSTEAVTDTILRRMPDYVNYICPQFARTHVNFQRVPCVDTSNPFIAREIPAPDESFVVIRFANPKGIDFQYLLNMIHDSFMSRANTIVVPGGKMELAMQLIFTPFILRMMERKKRA
3300020720_9	PRK	Ga0214252_10005445	1-289	MSRKHPIIAVTGSSGAGTTTVMNSFKHIFRREAINAQVIEGDSFHRYDRMAMRAEMKAQEDKGNMNFSHFGPGANLLEELEGLFKSYGATGTGKVRRYLHDAGEAAPYKQEPGTFIPWEEIPKDTDLMFYEGLHGGYADDKVDVSAQVDLLVGVVPIINLEWVQKLHRDQKLRGYSQEAVTDTILRRMPDYVGHICPQFSRTHVNFQRVPTVDTSNPFVAKDIPSPDESMVVIRFSNPKGIDFQYLLGMLHDSWMTRPNTLVIPGGKMGLAMQLIFTPMILKLMDIKRK
3300027793_7	PRK	Ga0209972_100010645	2-296	SKKHPVIAVTGSSGAGTSTVKRAFEHIFRLENIKAAVIEGDSYHKYNRLEMREAMKQAASEGRSLSHFGLNANLLDKLEALFQEYGETGGGQRRYYLHSTEEAEYHNGRLGTNNQPGEFTPWESIEPNTNVLFYEGLHGGVVAEGINLAQYVDLLVGVVPIVNLEWIQKIHRDNAERGYSAEAIVDTILRRMPDYVNYIAPQFSNTHINFQRVPTVDTSNPFIARDIPTLDESFVIIHTNRVFREKFQIDFRYLLDMIHDSFMSRHTTLVVPGGKMGMAMELILQPLIDSLVVES
3300025606_5	PRK	Ga0207954_10008215	1-298	MSKRHPVVSVTGSSGAGTSTVKRAFEHIFKREGITPAVVEGDSYHRYERGPMKEAMATALAKGENFSHFGPEANLFDKLEELFRTYSETGGGQKRYYLHSVEEAADHNARLGTSLEPGQFTPWENIPSGTDLLFYEGLHGGVQGDSYDVAGLADLLVGVVPIVNLEWIQKIARDNKERGYSAEATVDTILRRMPDYINHICPQFSRTDINFQRVPTVDTSNPFMIRDIPTPDESFVIIHFRKGAREKWDIDFAYLLDMIHDSFMSSPTSIVVNGGKMGFAMELILTPIIHRLIQEKNN
3300025717_8	PRK	Ga0207419_100008766	5-300	PDRVVLIGVAGDSGCGKSTFLRRITDIFGEDFVTVICLDDYHSLDRKQRKETGITALDPRANNFDLMAEQIKALKNGQSIMKPIYNHETGLIDPPERIDPNHIIVIEGLHPLYDERVRELLDFSVYLDISDEVKIAWKIQRDMTERGHRYEDVLASINARRPDFEAYIDTQKQYANVVIQILPTQLIPDDKERKVLRIRLVQREGIEGFEPAYLFDEGSTIYWTPCGRKLTCSYPGIKMYYGPDASYGNEVSILEVDGKFDNLDEMIYVEGHLSNISTKYYGELTHMMREHQDYPG
3300024261_30	PRK	Ga0233439_1000033649	1-294	MSKQHPVIAITGSSGAGTTTVKRACEHIFMREQLNALIVEGDSYHRFDRADMKARVEEEEVKGNKTFSHFGPEANHFELLADNFASYGKSGECDRRYYLHSDEEAAEHNARLNTDLTPGQFTPWEKVGAGTDLLFYEGLHGLVNTDEAKVSQQVDLGIGVVPIVNLEWIQKIHRDSSERGYSAEVIVDTILRRMPDYINYITPQFSETDINFQRISTVDTSNPFIARDIPTPDESFIVIRFKDPKKHNIDFSHLLDMLEGSFMSRRNTIVTPGGKMGLAMEIILAPIIHNMMQK
3300015204_10	PRK	Ga0167626_10042616	2-298	SKKHPVISVTGSSGAGTSTVKRAFEHIFLMEKIKAAIVEGDSYHKYNRIDMRTMMKQASAEGRNMSHFGLEANVLDKLEALFYEYGETGNGQRRYYLHNQDEADHHNPRLGTDCKSGEFTPWEGIEDGTDMLFYEGLHGGVVAKDIDVAKYADLLVGVVPIVNLEWIQKIHRDNAERGYSAEAIVDTILRRMPDYVNYIAPQFSNTHINFQRVPTVDTSNPFICRDIPTLDESFVIIHTNRCFHEKFQINFPYLLDMIHDSFMSRHTTLVVPGGKMGFAMELILQPLIDSMLIESKK
3300025681_22	PRK	Ga0209263_100007622	1-294	MSKQHPVIAITGSSGAGTTTVKRACEHIFMREQLNALIVEGDSYHRFDRADMKARVEEEEVKGNKTFSHFGPEANHFELLADNFASYGKSGECDRRYYLHSDEEAAEHNARLNTDLTPGQFTPWEKVGAGTDLLFYEGLHGLVNTDEAKVSQQVDLGIGVVPIVNLEWIQKIHRDSSERGYSAEVIVDTILRRMPDYINYITPQFSETDINFQRISTVDTSNPFIARDIPTPDESFIVIRFKDPKKHNIDFSHLLDMLEGSFMSRRNTIVTPGGKMGLAMEIILAPIIHNMMQK
3300016445_5	PRK	Ga0182038_10000002117	1-290	MSARHPIIAITGSSGAGTTSVTRTFENIFRRESVNAAIIEGDSFHRYDRAEMKLRLAEAEKAGNKNFSHFGAENNLFPELEALFRDYAATGKGRRRKYLHDADEAAPYKQSPGTFTPWEDVPTNTDLLFYEGLHGAVVTPEVNIAQHPDLLIGVVPVINLEWIQKLYRDKKQRGYSTEAVTDTILRRMPDYVNYICPQFMHTHVNFQRVPMVDTSNPFIARDIPSADESMVVIRFANPKGIDFQYLLNMIDASFMSRANTIVVPGGKMELAMQLIFTPFVWRMMDRQKKA
3300020302_2	PRK	Ga0211595_10000485	1-297	MSKRHPVVAVTGSSGAGTSTVKRAFEHIFAREGITPAVVEGDSYHRYERMPMKQAMADALAKGENFSHFGPEANLFDKLEELFRTYGETGAGQKRYYLHSVEEAAEHNARLGVNLEPGQFTPWEDIPTGTDVLFYEGLHGGVKGEGYDVAALADLLVGVVPITNLEWIQKIHRDNAERGYSAEAIVDTILRRMPDYINHICPQFSQTDINFQRVPTVDTSNPFICRNIPTPDESFVIIHFRKGAREKWGIDFGYLLNMIHDSFMSSPTSIVVNGGKMGFAMELILTPIIHRMIEEKN
3300027828_13	PRK	Ga0209692_1000059972	1-289	MSVKHPIVAVTGSSGAGTTTVKNAFEHIFQREEINPAVIEGDSYHRYDRNEMKEAVAKFSAEDKNLSHFGPEANIFEKLEETFKSYGDTGMCDRRYYLHSHEEAEPYNQNPGEFTAWEKIPSGTDLLFYEGLHGGVADGDIDVAKHVDLLVGVVPIVNLEWIQKIHRDNAQRGYSAEAIVDTILRRMPDYVHYITPQFSKTDINFQRVPTVDTSNPFIARDIPTPDESYVVIRFKDPKGVDFPYLLSMIEGSFMSRRNNVVVPGGKMGFAMELILTPSIHELMEKAKKA
3300005043_12	PRK	Ga0071100_100073711	1-289	MSKKYPIISVTGSSGAGTSTVKTTFDQIFRREGIKSVSIEGDAFHKFDRLDMKDELNKRIKTGDHSFSHFSLEANELGELERVFREYSETGKGRTRLYVHSEDEAKELGVPSGNFTEWADFEENSDILFYEGLHGAVCTDDIKLADYVDLKVGVVPVVNLEWIQKIHRDRETRGYSTEAVTDVILRRMDAYVNCIMPQFSQTSINFQRVPVVDTSNPFISRSIPTLDESLVVIRFADPKGIDFQYLTTMIEGSWMSRANSIVVPGGKTDLAMQLILTPLILRLVENSRR
3300000172_5	PRK	SI34jun09_200mDRAFT_100018732	1-294	MSAKHPVVAITGSSGAGTTTVKRAFEHIFTREKLSALVVEGDSYHRYDRAAMKEKVAAEETAGNSSFSHFGPGANHFDLLERNFKEYSETGQCDRRYYLHSDEEAAEHNERLDSELTPGQFTPWEKVGEGTDLLFYEGLHGLVKTEDDNVADQVDLGVGVVPIVNLEWIQKIHRDNAERGYSEEVIVDTILRRMPDYINYITPQFSQTDINFQRVSTVDTSNPFIARDIPLPDESFIVIRFKDPAKYNINFQYLLGMLDGSFMSRRNTIVVPGGKMGFAMEIILAPIIHDMMHK
3300012839_5	PRK	Ga0160472_100015282	1-290	MSKRHPIISVTGSSGAGTTTIKNTFDQIFRREGINAVSIEGDAFHRYDRAAMKAELARRTEAGDHTFSHFSIDANELEMLESVFRDYGETGTGRTRHYIHDDREAEAWGQAPGTFTPWAAFEPDTDLLFYEGLHGAVRTDGIDIAGQADLKIGVVPVINLEWIQKIHRDKASRGYSTEAVTDVILRRMHAYVHVICPQFTQTDINFQRVPVVDTSNPFIARWIPTPDESLVVIRFRNPRGIDFPYLTTMIQGSWMSRANSIVIPGPRMDLAMQLILTPMVTRMVSEAKRA
3300027022_2	PRK	Ga0207774_10003820	1-290	MSKKHPIISVTGSSGAGTTTVKSTFDQIFRREGITTVSIEGDAFHRYDRDAMKAELEAHKAAGEDTFSHFSYDANELEKLEEVFRTYGETGQGETRHYIHDEDESERYGAPPGTFTDWAPFESKSDLLFYEGLHGAVVNDAVNLSALADLKIGVVPVINLEWIQKIHRDKARRGYTTEAVTDTILRRMHAYVHCICPQFTETDINFQRVPVVDTSNPFIARWIPTPDESLVVIRFKNPRGIDFPYLQSMIHDSWMTRANSIVIPGGKMDLAMQLIFTPMILRLVHESKRA
3300026519_36	PRK	Ga0256839_100002229	1-292	MSVKHPIIAVTGSSGAGTTTVKTAFEHIFRRQEINPVIIEGDSFHRYDRQAMKEKVQEAQEKHTNFSHFGLEANLLKELQETFKTYGEAGRCRRRYYLHNHKEAEPFQQEPGTFTPWEDVGKDSDLLLYEGLHGAVVDEEHGINIAQYADLKIGVVPIVNLEWIQKIHRDTAQRGYKPEDVTDTILRRMADYVSVITPQFSNTDINFQRVPLVDTSNPFIARDIPTSDESMVVIRFRDIRQYNVNFPYLLDMLHGSWMSRRNTIVVPGGKMRLAMEIILHPIIENMMEKSRR
3300022856_3	PRK	Ga0222671_100006327	1-297	MSKRHPIVAVTGSSGAGTSTVKRAFEHIFDREGIVPAVVEGDSYHRFERAPMKAEMAKAQEAGVNFSHFGPEANVFDKLEELFRTYGKTGNGEKRYYLHSPEEAAEHNGRLGTSLDPGQFTPWEPISPDTDVLFYEGLHGGVVGEGYDVAALVDLLIGVVPIANLEWIQKISRDNAERGYSAEAIVDTILRRMPDYINHICPQFSRTDINFQRVPTVDTSNPFICRNIPSPDESFVIIHFRKGAREKWGIDFSYLLRMIHDSFMSSPTSIVVNGGKMGFAMEIILTPIIGRMIKDKS
3300013502_13	PRK	Ga0119901_1000012218	1-304	MSSKHPVIAVTGSSGAGTTFVKRAFEHIFFREKITAAVVEGDSFHSVTRTDFKKRSAVEHNFSHFGPEANDFHALEALFKSYGECGMGKKRYYLHNDQEAAFHQKRLADAGVTCTSGSGEFTPWEDTPAGTDILFYEGLHGLVKDETADKRYGGYDVAQYVDLGVGVVPSINLEWIQKISRDHAERGYSPEATVDTILRRMPDYIHHITPQFSRTHINFQRVPTVDTSNPFIARDIPSPDESMVVIRFADPKSFNVDFPYLLAMIHDSFMSRRNSIVVPGGKMVLAMELILNPIIHDMIEKRNK
3300012847_3	PRK	Ga0160445_100017105	1-291	MSERHPIISITGSSGAGTTSVTRTFENIFRREGVTAASIEGDSFHRYNRAQMKERQAAAEKDGNANFSHFGPDTNLFAELETLFRTYSESGSGKRRKYLHDAREAAPYKQEPGTFTAWEDIPPETDLLFYEGLHGAVVHDKINIAQYPDLLVGVVPVINLEWIQKLWRDKSTRGYSAEAVTDTILRRMPDYVNHICPQFSLTHVNFQRVPCVDTSNPFIARDIPAPDESFVVIRFANPKGIDFQYLLNMVHDSFMSRANTIVVPGGKMELAMQLIFTPFIWRMMERKKRAA
3300023187_8	PRK	Ga0256613_108957968	1-288	MSQRHPIISITGSSGAGTTTVKDTFEKIFSRENVSASFIEGDAFHRFDRDEMKAKVAEQKALGREFTHFHAEANELDILDEVFAEYGRTGTGRTRHYIHDEREAVQFGQAPGTFTPWRNFGESDLLFYEGLHGCAVTDRINLAQHCDLKIGVVPVINLEWIQKIHRDRSTRGYSTEAVTDTILRRMPDYVNYICPQFSQTDINFQRVPIVDTSNPFIARWIPTPAESILVIRFSRPRGIDFPYLLSMLHNSYMSRANSIVVPGDMLDLAMQLIFTPLIHKLIERKIRA
3300021130_8	PRK	Ga0214180_10009454	1-289	MSRKHPIIAVTGSSGAGTTTVMNSFKHIFRREAINAQVIEGDSFHRYDRMAMRAEMKAQEDKGNMNFSHFGPGANLLEELEGLFKSYGATGTGKVRRYLHDAGEAAPYKQEPGTFIPWEEIPKDTDLMFYEGLHGGYADDKVDVSAQVDLLVGVVPIINLEWVQKLHRDQKLRGYSQEAVTDTILRRMPDYVGHICPQFSRTHVNFQRVPTVDTSNPFVAKDIPSPDESMVVIRFSNPKGIDFQYLLGMLHDSWMTRPNTLVIPGGKMGLAMQLIFTPMILKLMDIKRK
3300012921_22	PRK	Ga0164290_1000148141	1-291	MSARHPVIAITGSSGAGTSTVTRTFQHIFRREGVNPVIVEGDAFHRYDREEMKAAMAREAAAGNEHFSHFGPDANLFEELETLFRQYGNDGSGRIRKYLHNECEAAPYQQAPGTFTPWEDIPAGTDILFYEGLHGAVKTDKVDVAQHVDLRIGVVPIINLEWIQKLHRDREQRGYTTEAVTDTILRRMPEYVHFICSQFENTHINFQRVPMVDTSNPFIARSIPTPEESMVVIRFANPRGIDFQYLLAMMGGAFMSRANTIVIPGGKIDLAMQLIFTPLILRLVENGRKAR
3300026271_9	PRK	Ga0209880_10014096	1-296	MSRKHPVIAVTGSSGAGTTTVKRAFENIFRRQKITSAVIEGDSLHSLDRMAFRAAAAEAAKAGNNSFSHFGPEANHFDKIEETFKTYGKTGMCKRRYYVHSDAEAEQHNKHFKLKDLKPGVFTPWEDIEKDSDLLFYEGLHGLATDNGKVDVAKHVDLGIGVVPVVNLEWIQKIHRDGAERGYSAEATVDTIMRRMPDYIKYITPQFSRTDINFQRVATVDTSNPFIARDIPTPDESFVVIRFREPRGVDFSYMLSMIPNSFMSRANTIVAPGGKMSHAMEIILAPIMHDMIENKK
3300020369_14	PRK	Ga0211709_100041044	1-290	MSKKHPIISVTGSSGAGTSTVKHTFDQIFRREGVKAVSIEGDAFHRYNRADMKAELERRYAEGDQTFSHFSYEANELGELERLFREYGETGQGKTRHYVHDDDEARKYGVAPGHFTGWSAFDTDSDLLFYEGLHGAVVNDEVNIAKHADLKIGVVPVINLEWIQKIHRDRASRGYSTEAVTDTILRRMHAYVHCICPQFTQTDINFQRVPVVDTSNPLVARWIPTPDESLVVIRFANPRGIDFSYLTSMIHDSWMSRANSIVIPGGKADLAMQLILTPMIDRLVSEARRA
3300027246_2	PRK	Ga0208931_1000002107	1-290	MSKKHPIISVTGSSGAGTTTVKTTFDQIFRREGFKSVSIEGDAFHRFDRAAMKDELTKRKAAGDQTFSHFSYEANELGKLEEVFRTYAETGCGETRHYVHDDAEAAKYGSAPGTFTDWAPFAEGSDVLFYEGLHGAVKNSEVNLSALADLKIGVVPVINLEWIQKIHRDKAQRGYSTEAVTDVILRRMHAYVHCITPQFTETDINFQRVPVVDTSNPFIARWIPTADESLVVIRFKNPRGIDFPYLTQMIQGSWMSRANSIVIPGGKMDLAMQLIFTPMIHRLVHESRRA
3300027225_1	PRK	Ga0208025_100005051	1-290	MSKKHPIISVTGSSGAGTTTVKTTFDQIFRREGFKSVSIEGDAFHRFDRAAMKDELTKRKAAGDQTFSHFSYEANELGKLEEVFRTYAETGCGETRHYVHDDAEAAKYGSAPGTFTDWAPFAEGSDVLFYEGLHGAVKNSEVNLSALADLKIGVVPVINLEWIQKIHRDKAQRGYSTEAVTDVILRRMHAYVHCITPQFTETDINFQRVPVVDTSNPFIARWIPTADESLVVIRFKNPRGIDFPYLTQMIQGSWMSRANSIVIPGGKMDLAMQLIFTPMIHRLVHESRRA
3300010315_5	PRK	Ga0136654_10002139	1-290	MSRKHPILSITGSSGAGTSTVKQTFEQIFFRENISACFIEGDAFHRFNRWDMKAAMAEAEAAGNKHFSHFGPEANLLSELEDVFRQYSETGTGRTRHYVHDEAESKRFEVAPGEFTEWESFAEGTDLLFYEGLHGAVKTVQADVAQFADLKVGVVPVTNLEWIQKIHRDKAARGYSAEAITDTILRRMPDYIDYICPQFTNTDINFQRVPIVDTSNPFIARWIPTADESMVVIRFANPRGIDFPYLLTMIDDSFMSRPNVIVIPGGKIDLAMQLIFTPLVLQMVERKRRA
3300000353_4	PRK	ElkS_mat_MD6ADRAFT_10029553	5-300	PDRVVLIGVAGDSGCGKSTFLRRITDIFGEDFVTVICLDDYHSLDRKQRKETGITALDPRANNFDLMAEQIKALKNGQSIMKPIYNHETGLIDPPERIDPNHIIVIEGLHPLYDERVRELLDFSVYLDISDEVKIAWKIQRDMTERGHRYEDVLASINARRPDFEAYIDTQKQYANVVIQILPTQLIPDDKERKVLRIRLVQREGIEGFEPAYLFDEGSTIYWTPCGRKLTCSYPGIKMYYGPDASYGNEVSILEVDGKFDNLDEMIYVEGHLSNISTKYYGELTHMMREHQDYPG
3300027980_29	PRK	Ga0209475_100024888	1-290	MSKKHPIISVTGSSGAGTTTVKTTFDQIFRREGIEAVSIEGDAFHRFDRASMKAELEKHKAAGEDTFSHFSYDANELGKLEEVFRTYGETGKGETRHYVHDEIEAERWGAEPGNFTPWKDFADPSDLLFYEGLHGAVVNDEVNIAEFADLKIGVVPVINLEWTQKIHRDKASRGYSTEAVTDTILRRMHAYVHCICPQFVETDVNFQRVPVVDTSNPFCARWIPTADESLVVIRFKNPRGIDFPYLTSMIEGSWMTRANSIVIPGGKMDLAMQLIFTPMVHRLVSESKRA
3300029189_5	PRK	Ga0168060_10009449	1-288	MSQKHPVIAVTGSSGAGTSTVKTSFEHIFQRERLNVAVVEGDSFHRYDRESMKQAVEESEKGGGRPISHFGPEANEFEKLEELFRSYGQSGSGEIRLYLHNEQEAQPYNQKPGTFTPWKSIQPGTDLLFYEGLHGGVKSDTADVSQYVDLLVGVVPIVNLEWIQKIYRDTAARGYSAEAVTHTILRRMHDYVHYITPQFSRTHVNFQRVPTVDTSNPFIARDIPTLDESMVVIRFRDHRGADFPYLLNMISGSFMSRPNTIVVPGGKMGMAIELILTPLILDLVAKSK
3300027244_1	PRK	Ga0208173_100000782	1-290	MSKKHPIISVTGSSGAGTTTVKTTFDQIFRREGFKSVSIEGDAFHRFDRAAMKDELTKRKAAGDQTFSHFSYEANELGKLEEVFRTYAETGCGETRHYVHDDAEAAKYGSAPGTFTDWAPFAEGSDVLFYEGLHGAVKNSEVNLSALADLKIGVVPVINLEWIQKIHRDKAQRGYSTEAVTDVILRRMHAYVHCITPQFTETDINFQRVPVVDTSNPFIARWIPTADESLVVIRFKNPRGIDFPYLTQMIQGSWMSRANSIVIPGGKMDLAMQLIFTPMIHRLVHESRRA
3300000172_14	PRK	SI34jun09_200mDRAFT_10008716	16-309	MSKQHPVIAITGSSGAGTTTVKRACEHIFMREQLNALIVEGDSYHRFDRADMKARVEEEEVKGNKTFSHFGPEANHFELLADNFASYGKSGECDRRYYLHSDEEAAEHNARLNTDLTPGQFTPWEKVGAGTDLLFYEGLHGLVNTDEAKVSQQVDLGIGVVPIVNLEWIQKIHRDSSERGYSAEVIVDTILRRMPDYINYITPQFSETDINFQRISTVDTSNPFIARDIPTPDESFIVIRFKDPKKHNIDFSHLLDMLEGSFMSRRNTIVTPGGKMGLAMEIILAPIIHNMMQK
3300020351_11	PRK	Ga0211601_10015928	1-297	MSKRHPVVAVTGSSGAGTSTVKRAFEHIFAREGITPAVVEGDSYHRYERMPMKQAMADALAKGENFSHFGPEANLFDKLEELFRTYGETGAGQKRYYLHSVEEAAEHNARLGVNLEPGQFTPWEDIPTGTDVLFYEGLHGGVKGEGYDVAALADLLVGVVPITNLEWIQKIHRDNAERGYSAEAIVDTILRRMPDYINHICPQFSQTDINFQRVPTVDTSNPFICRNIPTPDESFVIIHFRKGAREKWGIDFGYLLNMIHDSFMSSPTSIVVNGGKMGFAMELILTPIIHRMIEEKN
3300006912_6	PRK	Ga0056114_10130362	1-294	MSKKHTIVAVTGSSGAGTTTVKRAFEHIFFRDGFNAAIIEGDSFHRYDRAEMKAEMAKAVEAHRNLSHFGSDANRFDLLEALFKSYGETGTGKKRYYIHSDEEAAEFNARLGTNLAPGQFTPWEDIPAGTDLLFYEGLHGLVVTEESNVAQHVDLGVGVVPIVNLEWIQKIHRDNLERGYSAEAIVDTIMRRMPDYITTIVPQFTLTDINFQRVPTVDTSNPFIARDIPTPDESFVIIRVQDPKKFDIDFPYLLSMIHDSFMTRRTNMVVPGGKMGFAMEIILQPIIEQLMDAR
3300021135_14	PRK	Ga0214247_10009375	1-289	MSRKHPIIAVTGSSGAGTTTVMNSFKHIFRREAINAQVIEGDSFHRYDRMAMRAEMKAQEDKGNMNFSHFGPGANLLEELEGLFKSYGATGTGKVRRYLHDAGEAAPYKQEPGTFIPWEEIPKDTDLMFYEGLHGGYADDKVDVSAQVDLLVGVVPIINLEWVQKLHRDQKLRGYSQEAVTDTILRRMPDYVGHICPQFSRTHVNFQRVPTVDTSNPFVAKDIPSPDESMVVIRFSNPKGIDFQYLLGMLHDSWMTRPNTLVIPGGKMGLAMQLIFTPMILKLMDIKRK
3300025592_18	PRK	Ga0209658_100009622	1-294	MSKQHPVIAITGSSGAGTTTVKRACEHIFMREQLNALIVEGDSYHRFDRADMKARVEEEEVKGNKTFSHFGPEANHFELLADNFASYGKSGECDRRYYLHSDEEAAEHNARLNTDLTPGQFTPWEKVGAGTDLLFYEGLHGLVNTDEAKVSQQVDLGIGVVPIVNLEWIQKIHRDSSERGYSAEVIVDTILRRMPDYINYITPQFSETDINFQRISTVDTSNPFIARDIPTPDESFIVIRFKDPKKHNIDFSHLLDMLEGSFMSRRNTIVTPGGKMGLAMEIILAPIIHNMMQK
3300022902_25	PRK	Ga0233429_100040950	1-294	MSKQHPVIAITGSSGAGTTTVKRACEHIFMREQLNALIVEGDSYHRFDRADMKARVEEEEVKGNKTFSHFGPEANHFELLADNFASYGKSGECDRRYYLHSDEEAAEHNARLNTDLTPGQFTPWEKVGAGTDLLFYEGLHGLVNTDEAKVSQQVDLGIGVVPIVNLEWIQKIHRDSSERGYSAEVIVDTILRRMPDYINYITPQFSETDINFQRISTVDTSNPFIARDIPTPDESFIVIRFKDPKKHNIDFSHLLDMLEGSFMSRRNTIVTPGGKMGLAMEIILAPIIHNMMQK
3300020694_4	PRK	Ga0214197_10003357	1-289	MSRKHPIIAVTGSSGAGTTTVMNSFKHIFRREAINAQVIEGDSFHRYDRMAMRAEMKAQEDKGNMNFSHFGPGANLLEELEGLFKSYGATGTGKVRRYLHDAGEAAPYKQEPGTFIPWEEIPKDTDLMFYEGLHGGYADDKVDVSAQVDLLVGVVPIINLEWVQKLHRDQKLRGYSQEAVTDTILRRMPDYVGHICPQFSRTHVNFQRVPTVDTSNPFVAKDIPSPDESMVVIRFSNPKGIDFQYLLGMLHDSWMTRPNTLVIPGGKMGLAMQLIFTPMILKLMDIKRK
3300025254_6	PRK	Ga0209148_1000006798	1-290	MSVKHPIIAVTGSSGAGTTTVMKSFTHIFRREKINAQIVEGDAFHRYDRNGMREAMKQHERDGVPNFSHFGPEANLLEELEALFASYGENGTGKFRHYVHDETEVRLYKQDAGTFTPWEDVQPGTNLMFYEGLHGAAVTDRIDIARHADLLIGVVPIINLEWIQKLHRDQTMRGYSHEAVVDTILRRMPDYVNYICPQFSRTHVNFQRVPTVDTSNPFIAREIPQPDESFVVIRFARPKGIDFQYLLTMLHDSFMSRPNVIVVPGGKMGLAMQLIFTPMILQLIDRRSRA
3300027852_33	PRK	Ga0209345_1000033444	2-290	SKKHPIIAVTGSSGAGTSTVKDAFEHMFRREGLTPAVIEGDSFHRYDRAAMKAKVAETEAAGDMNFSHFGPEANEFGKLAELFKTYGETGGGKRRLYLHSDEEAAAYDGLTPGQFTPWQDIPQGTDLMFYEGLHGSVKNDEVDMPSHVDLKIGVVPVINLEWIQKIHRDTSQRGYSSAAVMDTIMRRMHDYVHYIVPQFQYSDINFQRVPVVDTSDPIIARDIPTPDESVVVIRFRKPENIPSGVDFPYLLQMIPHSFMSRRNTIVVPGGKMGFAMELILTPILREMMV
3300012003_13	PRK	Ga0120163_100005815	1-298	MSSKHPVIAVTGSSGAGTTTVKRAFENIFRREKITAAVIEGDSLHSLDRMAFRAAASEATKAGDSSFSHFGPKANHFDKIEAMFKAYGKTGMCKRRYYVHSEAEALEHNKHFGLTNLTPGVFTPWEDIESHSDLLFYEGLHGLVKDEAHGIDAGKYVDLAIGVVPVVNLEWIQKIHRDKAERGYSAEATVDTIMRRMPDYIKFITPQFTKTDINFQRVATVDTSNPFIARDIPTPDESFVVVRFREPRGVDFPYMLAMIPGSFMSRANTLVVPGGKMSHAMEVILAPVMHDMIENKKK
3300012682_32	PRK	Ga0136611_100022799	1-288	MSQKHPVIAVTGSSGAGTSTVKSSFEHIFRREHLKAAIVEGDSFHRYDRESMKQAAAESEKNNGRAISHFGPEANEFEKLEALFKEYGESGSGQTRLYLHNDEEAQPWQQKAGTFTPWSAIPPGSDLLFYEGLHGGAKSDTADAAKYVDLLVGVVPIVNLEWIQKIFRDTNARGYSAEAVTHTILRRMHDYVHYITPQFSRTHINFQRVPTVDTSNPFIAREIPTLDESLVVIRFRNPEKVDFPFLLSMIHDSFMSRPNTIVVPGGKMGMAIELILTPLILEIVAKSR
3300028173_10	PRK	Ga0257118_100019223	1-294	MSKQHPVIAITGSSGAGTTTVKRACEHIFMREQLNALIVEGDSYHRFDRADMKARVEEEEVKGNKTFSHFGPEANHFELLADNFASYGKSGECDRRYYLHSDEEAAEHNARLNTDLTPGQFTPWEKVGAGTDLLFYEGLHGLVNTDEAKVSQQVDLGIGVVPIVNLEWIQKIHRDSSERGYSAEVIVDTILRRMPDYINYITPQFSETDINFQRISTVDTSNPFIARDIPTPDESFIVIRFKDPKKHNIDFSHLLDMLEGSFMSRRNTIVTPGGKMGLAMEIILAPIIHNMMQK
3300027852_25	PRK	Ga0209345_10000019210	1-289	MSAKHPIIAITGSSGAGTSSITKTFEAIFRRESVNAATVEGDSFHRYNRQEMKAMQLEAEVQGNRNFSHFGLETNLLNELEGLFCSFSETGQGQYRKYLHNESEAAPYQQTPGTFTPWESLPDDTELLFYEGLHGAVKTEEINIAQYPDLLIGVVPVINLEWIQKLYRDKNMRGYSAEAVTDTILRRMPDYVHYICSQFSYTHVNFQRVPMVDTSNPFIAREIPTADESMVVIRFAKPKGIDFPYLLSMINDSFMSRPNTLVIPGGKLDLAMQLIFTPFVWRMMETRKQ
3300011486_1	PRK	Ga0120394_10001522	1-290	MSERHPIIAITGSSGAGTTSVTRTFENIFRRENVKAAVIEGDSFHRYDRLEMKKRQAVAEKAGDKNFSHFGPENNLFAELEQLFRSYGETGTGQRRKYLHDHEEAAPYKQEPGTFTPWEAVPADTDLLFYEGLHGAVVTPEVDIARHPDLLIGVVPVINLEWIQKLWRDKSKRGYSTEAVTDTILRRMPDYVHYICPQFAHTHVNFQRVPMVDTSNPFIARDIPAPDESMVVIRFAKPKGIDFQYLLNMIHDSFMSRANTIVVPGGKMELAMQLIFTPFIWRMMERRQRA
3300000325_9	PRK	SI39nov09_100mDRAFT_100020214	16-309	MSKQHPVIAITGSSGAGTTTVKRACEHIFMREQLNALIVEGDSYHRFDRADMKARVEEEEVKGNKTFSHFGPEANHFELLADNFASYGKSGECDRRYYLHSDEEAAEHNARLNTDLTPGQFTPWEKVGAGTDLLFYEGLHGLVNTDEAKVSQQVDLGIGVVPIVNLEWIQKIHRDSSERGYSAEVIVDTILRRMPDYINYITPQFSETDINFQRISTVDTSNPFIARDIPTPDESFIVIRFKDPKKHNIDFSHLLDMLEGSFMSRRNTIVTPGGKMGLAMEIILAPIIHNMMQK
3300005043_11	PRK	Ga0071100_10036904	2-291	SKKYPIIAVTGSSGAGTSTVKDAFEHMFRREGVKPAVIEGDSFHRYNRTEMKAKVSAEETLGNRTFSHFGANANEFEKLEDLFKSYGKTGSGKRRLYLHSDEEAKAFEGLNPGEFTPWADIPAGSDLMFYEGLHGCVVKDDIDMASHVDLKIGVVPVINLEWIQKIHRDTEQRGYSEEAVMDTILRRMNDYVHYIVPQFKYTDINFQRVATVDTSDPIIARDIPTPDESMVVIRFRKPESIAGGVDFPHLLQMIPHSFMSRRNTIVVPGGKMGFAMELIFTPILKQMLLN
3300006912_4	PRK	Ga0056114_10009172	1-293	MSKKHPIIAVTGSSGAGTSTVKVAFEHMFRREGVKPAVIEGDSYHRFNRAEMKAAMKRFEEQDGCTNFSHFGPEANLFEDLEETFRQYGETGSGQWRLYLHNHEEAEAFEGLGPGEFTPWQPFDRDTDILFYEGLHGCVVDEKVNMARYVDLKIGVVPVINLEWIQKIHRDTQTRGYSEEAVMDTILRRMYDYVHYIIPQFQYTDINFQRVPVVDTSDPIIARDIPTPDESLVVIRFRDPELFDVDFSFLLQMLHGSWMSRRNTIVVPGGKMGLAMELVLTPIMRNIVEERRQ
3300000236_6	PRK	TB_FS08_3DRAFT_100001172	1-289	MSIKHPIIAITGSSGAGTTTVKKAFEDIFRRLNVKAAVIEGDSFHRYNRKEMKEAVAIAEKTGKDISHFGPEANLFDKLEELFRQYSRNGKGQFRKYLHNEEEAAPYNQEPGTFTPWETLPANTDVLFYEGLHGGVVTQECNVEQYVDLLVGVVPSVNLEWIQKISRDVAERGYSPEDVTHTILRRMPDYVKYITPQFTHSHINFQRVPLVDTSNPFIARDIPTADESLVVIRFNKYRDQDYTYLLSMIHDSFMSRPNTLVVPGGKMGFAIQIIFRPIVAAMIEKRRQA
3300012819_3	PRK	Ga0160468_100007460	1-291	MSERHPIISITGSSGAGTTSVTRTFENIFRREGVTAASIEGDSFHRYNRAQMKERQAAAEKDGNANFSHFGPDTNLFAELETLFRTYSESGSGKRRKYLHDAREAAPYKQEPGTFTAWEDIPPETDLLFYEGLHGAVVHDKINIAQYPDLLVGVVPVINLEWIQKLWRDKSTRGYSAEAVTDTILRRMPDYVNHICPQFSLTHVNFQRVPCVDTSNPFIARDIPAPDESFVVIRFANPKGIDFQYLLNMVHDSFMSRANTIVVPGGKMELAMQLIFTPFIWRMMERKKRAA
3300025662_27	PRK	Ga0209664_100014311	1-294	MSKKHPVVVVTGSSGAGTTFVKRAFEHIFSREKINSLIVEGDSFHMYDRAAMKENVQKQESLGNNFFSHFGPDANLFDKIEETFKDYGETGQCDRRYYLHSNEEAAEHNARLNTDLNPGEFTPWEKVGSDTDVLFYEGLHGAVVTDDIDMAQYADLKIGVVPSVNLEWIQKIHRDNAERGYSAEETVDTILRRMPDYINYITPQFSQTDINFQRVATVDTSNPFIARDIPTPDESFVVIRFKDLDKTPVDFTYLTSMITGSFMSRRNSIVVPGGKMSLAMDIILYPIIKQMINK
3300022908_6	PRK	Ga0247779_1000016129	1-290	MSELHPIIAITGSSGAGTTSVTRTFSNMFRREHVNAAIIEGDSFHRFDRKTMREAMAAADKDPTSHFSHFGAEANLFEELQRLFADYSANGTGKRRRYLHDAGEAEPYKQEPGTFTAWEDIPPSDILYYEGLHGAVVRDGINVAQYPDLLLGVVPVINLEWIQKLHRDRSMRGYSTEAVMDTVLRRMHDYVHYICPQFSHTHVNVQRVPTVDTSNPFIARSIPSADESFVVIRFRDPKGIDFRYLLSMLHDSFMSRANTIVVPGGKMELAIEIIFTPFVWRILERKQKAQ
3300025433_11	PRK	Ga0208900_10000619	1-297	MSKRHPIVAVTGSSGAGTSTVKRAFEHIFDREGIVPAVVEGDSYHRFERAPMKAEMAKAQEAGVNFSHFGPEANVFDKLEELFRTYGKTGNGEKRYYLHSPEEAAEHNGRLGTSLDPGQFTPWEPISPDTDVLFYEGLHGGVVGEGYDVAALVDLLIGVVPIANLEWIQKISRDNAERGYSAEAIVDTILRRMPDYINHICPQFSRTDINFQRVPTVDTSNPFICRNIPSPDESFVIIHFRKGAREKWGIDFSYLLRMIHDSFMSSPTSIVVNGGKMGFAMEIILTPIIGRMIKDKS
3300025079_9	PRK	Ga0207890_10010078	1-288	MSVSHPIIAVTGSSGAGTSTVKHAFEDIFRRANIKPVVIEGDSFHRYTREEMRAEVINAEAEGRSLTHFGPEANCLDKLEKLFQTYSETGRGEKRHYIHDQCEATRYNQPPGTFTKWKEIDNDSDLLFYEGLHGGVVTDEVNIAQYADLLIGVVPVINIEWIQKIKRDCANRGYSQDAVVDVILKRMPDYIHHITPQFSRTHINFQRVPLIDTSNPFVMREIPTADESLCVIRFKNPQVADFPYYLSMLKDSFMSRPNNIVVPGVKMGLAMEIILTPFVERIMEKRKR
3300025729_32	PRK	Ga0209558_100059911	1-294	MSKQHPVIAITGSSGAGTTTVKRACEHIFMREQLNALIVEGDSYHRFDRADMKARVEEEEVKGNKTFSHFGPEANHFELLADNFASYGKSGECDRRYYLHSDEEAAEHNARLNTDLTPGQFTPWEKVGAGTDLLFYEGLHGLVNTDEAKVSQQVDLGIGVVPIVNLEWIQKIHRDSSERGYSAEVIVDTILRRMPDYINYITPQFSETDINFQRISTVDTSNPFIARDIPTPDESFIVIRFKDPKKHNIDFSHLLDMLEGSFMSRRNTIVTPGGKMGLAMEIILAPIIHNMMQK
3300000198_9	PRK	LP_F_10_S103_200DRAFT_100015723	16-309	MSKQHPVIAITGSSGAGTTTVKRACEHIFMREQLNALIVEGDSYHRFDRADMKARVEEEEVKGNKTFSHFGPEANHFELLADNFASYGKSGECDRRYYLHSDEEAAEHNARLNTDLTPGQFTPWEKVGAGTDLLFYEGLHGLVNTDEAKVSQQVDLGIGVVPIVNLEWIQKIHRDSSERGYSAEVIVDTILRRMPDYINYITPQFSETDINFQRISTVDTSNPFIARDIPTPDESFIVIRFKDPKKHNIDFSHLLDMLEGSFMSRRNTIVTPGGKMGLAMEIILAPIIHNMMQK
3300010294_7	PRK	Ga0126332_1000014916	1-290	MSRKHPILSITGSSGAGTSTVKQTFEQIFFRENISACFIEGDAFHRFNRWDMKAAMAEAEAAGNKHFSHFGPEANLLSELEDVFRQYSETGTGRTRHYVHDEAESKRFEVAPGEFTEWESFAEGTDLLFYEGLHGAVKTVQADVAQFADLKVGVVPVTNLEWIQKIHRDKAARGYSAEAITDTILRRMPDYIDYICPQFTNTDINFQRVPIVDTSNPFIARWIPTADESMVVIRFANPRGIDFPYLLTMIDDSFMSRPNVIVIPGGKIDLAMQLIFTPLVLQMVERKRRA
3300025882_8	PRK	Ga0209097_1000005129	1-289	MSAKHPIIAITGSSGAGTTSVTRTFENIFRREKVDAAIIEGDSFHRYDRLAMRAKMAEAEAAGNRNFSHFGHEGNLFEELESLFRDYAESGTGKSRKYLHDANEAAPFKQDPGTFTPWQDLPKSELMFYEGLHGGVTTDKVDIARYPDLLIGVVPVINLEWIQKIHRDKNMRGYSTDAVTDVILRRMPDYVHYICPQFTRTHINFQRVPVVDTSDPFIARTIPTADESLVVIRFANPAGFDFPYLLSMLHDSFMSRANTLVVPGGKMELAMQLIFTPMILRLVERRKKA
3300025252_3	PRK	Ga0208328_1000008148	1-289	MSHKHPIIAITGSSGAGTTTIKDTFEKIFKREGVTAAFIEGDAFHRYDRIGMKEKVAEEEARGNDNFSHFSPEANELEILESVFEQYGRKGTGKTRHYVHDDKEAEIYGAPPGTFTEWADLEPSDLLFYEGLHGCVKTGAIDLPKHIDLKIGVVPVINLEWIQKIHRDKSLRGYSTEAVTDTILRRMPDYARYICPQFSETNINFQRVPTVDTSNPFVARWIPTPSESMLVIRFANPRGIDFPYLLSMLDGAFMSRANSIVCSGEKLDLAMQLIFTPLIHKLMDLKRRA
3300020173_21	PRK	Ga0181602_1000217210	1-289	MSQKHPIISITGSSGAGTSTVRDTFAQIFFREKVSAAFIEGDAFHRFDRAEMKKRMAEAQGNPANHFSHFGAEANEFELLEEVFKTYGETGNGRTRTYVHDDEEAEQWGYPPGTFTDWRSFDDDTDLLFYEGLHGAVTTDKVDIAQYADLKVGVVPVINLEWIQKLHRDKAKRGYSTEAVTDTILRRMHDYVHYICPQFAITDINFQRVPIVDTSNPFIARWIPTADESMVVIRFANPRGIDFPYLLSMIHDSFMSRPNSIVIPGGKMALALQLILTPMIWKLASESRR
3300025529_9	PRK	Ga0207865_10018946	1-290	MSAMHPIIAVTGSSGAGTTSVMRTFEQIFRREGINAAFVEGDSFHRYDRLTMKEKMAEALARGDVHFSHFGPDANLFEELEALFRSYGESGQGRRRRYLHDEQEAKPYGQPAGTFTQWEPLPPDTDLLFYEGLHGAVVTDKVDVARHVDLLIGVVPVINLEWIQKLHRDRSTRGYSAEAITDTILRRMHDYVHYICPQFSRTHINFQRVPVVDTSNPFIARFIPTPDESFLVIRFARPNGIDFPYLLSMLHGSFMSRANTIVCPGGKMDLAMQLIFTPMILRLIERRKEA
3300009702_49	PRK	Ga0114931_1000130828	1-297	MSQKHPIVAVTGSSGAGTSTVKKAFEHIFFREKINPVVIEGDSFHRYDRAAMKKAMAEAEENGNKNFSHFGENANLFDKLEELFNSYSETGTGQKRYYLHSDPEAAEHNARLDTDLSPGQFTPWEDIETGTDLMFYEGLHGLIKTENSNVAQHVDLGIGVVPIVNLEWIQKIQRDSAERGYSAEVIVDTILRRMPDYVNVITPQFSETDINFQRVSTVDTSNPFIAREIPTPDESFVVIRFKEPNKFGIDFPYLLNMINHSFMSRRNTIVVPGGKMGLAMEVILTPIIHDMLEKSRK
3300026303_5	PRK	Ga0209793_100014477	1-290	MSIKNPVIAITGSSGAGTTSVTRAFQHIFRRESLNAAIIEGDSFHRYDRLEMRAKMAEKSLAGDHHFSHFGPEANLLAELEGLFREYGETGRGRSRHYVHDDAEAEKYGAPPGTFTEWADLPSDTDLLFYEGLHGGVRSEAVDIGRYVDLCVGVVPIINLEWIQKLHRDKAQRGYSTEAVMDTILRRMPDYINYICPQFSQTHVNFQRVPTVDTSNPFIAQDIPGQDESMLVIRFANPKGIDFPYLLSMLHDSFMSRPNIIVCPGGKMGLAMQIIFTPMIMQLIDKKRRA
3300027815_25	PRK	Ga0209726_1000076010	1-298	MSKKHPVIAVTGSSGAGTTTVKVAFEHIFIRENIKAAVVEGDSFHSLNRAQFKEAVAKAEAQGNNHFSHFGPEANHFDKIEALFKSYGETGTGKKRYYLHNGDEAEAHNTRLKLKTKLGAGEFTPWEDIPGGTDILFYEGLHGLAANGKTDASKYVDLGVGVVPIVNLEWIQKIHRDAKERGYSAEATVETILRRMPDYINYITPQFSRTDVNFQRVPTVDTSNPFIARDIPTPDESFVVIRFKDPKGIDFPYLLNMIPNSFMSRRNTLVVGGGKMGFAMEIILAPMIHDMMEAKKKS
3300022740_1	PRK	Ga0228710_100014166	1-287	MSAKYPIISITGSSGAGTTTVKDTFEKIFKRENISASFIEGDAFHRYDRETMRSKIAEEKARGVDFTHFSAEANELEILESVFAEYGRRGVGRTRHYVHDDAEAVKFGSDPGTFTDWEEFRDSDLLFYEGLHGCAVTDTINLAQHCDLKIGVVPVINLEWIQKIHRDKATRGYSTEAVTDTILRRMPDYVHYICPQFSLTDINFQRVPIVDTSNPFIARWIPTPAESILVIRFAKPQSIDFPYLLSMLHNSYMSRANSIVVPGDKLDLAMQLIFTPLIHKLLERKHR
3300002247_1	PRK	Run485KS_10000999	1-300	MSRKHPVIAVTGSSGAGTSTVKRAFENIFRREKISAAIIEGDSLHSLDRMAFRAAVAEAAKAGNHSFSHFGPEANHFDKIEETFRVYGETGMCQRRYYVHSEDEAEHHKKHFGLADLKPGQFTPWEGIEANSDLLFYEGLHGLATDGDIDAGKHVDLGIGVVPVVNLEWIQKIHRDKEERGYSAEATVDTILRRMPDYVKYVTPQFSRTHINFQRVATVDTSNPFIARDIPTLDESFVVIRFNKYIMSKFGNIDLPYYLSMIHDSFMSRPNTLVVPGGKMSFAMEIILTPILHELIESKK
3300013502_11	PRK	Ga0119901_10009397	1-290	MSERHPIIAITGSSGAGTSTVTKTFQNIFRREALKSAIIEGDSYHRYDRKEMKAKAAEAEQAGNKHFSHFGADNNLFGELETLFRTYSESGTGRSRKYLHNAEEAAPYKQDPGTFTPWEDLPADTDILFYEGLHGAVKTAEHNIARYPDLLIGVVPVINLEWIQKLIRDKTQRGYSTEAVTDTILRRMPDYVNYIVPQFEHTHVNFQRVPMVDTSNPFISRDIPSADESMVVIRFAKPKGIDFQYLLNMIHDSYMSRANTIVVPGGKMELAMQLIFTPFIWRMMERRKRA
3300024048_5	PRK	Ga0222666_100006327	1-297	MSKRHPIVAVTGSSGAGTSTVKRAFEHIFDREGIVPAVVEGDSYHRFERAPMKAEMAKAQEAGVNFSHFGPEANVFDKLEELFRTYGKTGNGEKRYYLHSPEEAAEHNGRLGTSLDPGQFTPWEPISPDTDVLFYEGLHGGVVGEGYDVAALVDLLIGVVPIANLEWIQKISRDNAERGYSAEAIVDTILRRMPDYINHICPQFSRTDINFQRVPTVDTSNPFICRNIPSPDESFVIIHFRKGAREKWGIDFSYLLRMIHDSFMSSPTSIVVNGGKMGFAMEIILTPIIGRMIKDKS
3300023253_6	PRK	Ga0222695_100004826	1-297	MSKRHPIVAVTGSSGAGTSTVKRAFEHIFDREGIVPAVVEGDSYHRFERAPMKAEMAKAQEAGVNFSHFGPEANVFDKLEELFRTYGKTGNGEKRYYLHSPEEAAEHNGRLGTSLDPGQFTPWEPISPDTDVLFYEGLHGGVVGEGYDVAALVDLLIGVVPIANLEWIQKISRDNAERGYSAEAIVDTILRRMPDYINHICPQFSRTDINFQRVPTVDTSNPFICRNIPSPDESFVIIHFRKGAREKWGIDFSYLLRMIHDSFMSSPTSIVVNGGKMGFAMEIILTPIIGRMIKDKS
3300026288_12	PRK	Ga0209572_1000025136	1-290	MSKKYPIISVTGSSGAGTSTVKHTFDQIFRREGITAVSIEGDAFHRFNRADMKDELARRQAAGDMTFSHFSYEANELEELQRVFREYGETGKGRTRTYVHDAGEAAKTGVAPGNFTAWAPFADDSDLLFYEGLHGAVVNDTVNLAALADLKIGVVPVINLEWIQKIHRDRAHRGYSTEAVTDTILRRMHAYVHCITPQFTETDINFQRVPVVDTSNPFIARWIPTPDESLVVIRFKSPRGIDFPYLTAMIAGSWMSRANSIVIPGNKLDLAMQLILTPLIERLIRDAKRA
3300025545_19	PRK	Ga0209142_100011822	1-294	MSKQHPVIAITGSSGAGTTTVKRACEHIFMREQLNALIVEGDSYHRFDRADMKARVEEEEVKGNKTFSHFGPEANHFELLADNFASYGKSGECDRRYYLHSDEEAAEHNARLNTDLTPGQFTPWEKVGAGTDLLFYEGLHGLVNTDEAKVSQQVDLGIGVVPIVNLEWIQKIHRDSSERGYSAEVIVDTILRRMPDYINYITPQFSETDINFQRISTVDTSNPFIARDIPTPDESFIVIRFKDPKKHNIDFSHLLDMLEGSFMSRRNTIVTPGGKMGLAMEIILAPIIHNMMQK
3300027832_61	PRK	Ga0209491_1000126335	1-288	MSVSHPIIAVTGSSGAGTSTVKHAFEDIFRRGGIKPVVVEGDSFHKYDRIAMRAAVVEAEARGDALTHFGPEANCLDRLENLFQTYSETGRGEKRYYIHDENEGAKYNQSPGTFTPWEEIDGDNDLLFYEGLHGAIVTDEVNIPKFVDLLIGVVPVINLEWIQKVKRDCTNRGYSQEAVVDIILKRMPDYIHHITPQFSRTHINFQRVPLIDTSNPFVMREIPTEDESLVVIRFKDPKQADFPYYLSMLKDSFMSRPNNMVVPAVKLGLAMEIILTPFIEEMMIRKRQ
3300022847_9	PRK	Ga0222633_100010927	1-297	MSKRHPIVAVTGSSGAGTSTVKRAFEHIFDREGIVPAVVEGDSYHRFERAPMKAEMAKAQEAGVNFSHFGPEANVFDKLEELFRTYGKTGNGEKRYYLHSPEEAAEHNGRLGTSLDPGQFTPWEPISPDTDVLFYEGLHGGVVGEGYDVAALVDLLIGVVPIANLEWIQKISRDNAERGYSAEAIVDTILRRMPDYINHICPQFSRTDINFQRVPTVDTSNPFICRNIPSPDESFVIIHFRKGAREKWGIDFSYLLRMIHDSFMSSPTSIVVNGGKMGFAMEIILTPIIGRMIKDKS
3300005985_13	PRK	Ga0081539_1000011872	1-290	MSVRHPIISVTGSSGAGTTTVRHTFDQIFRREGIAAAYVEGDAFHRYDRVAMRHAMEAAGAEGNTHFSHFGPEANLLPELEAVFAEYARKGTGRTRHYVHNPEEAELFGCPPGTFTDWEDFPAGTDLLLYEGLHGAIVTESVNVARHADLKIGIVPVINLEWIQKIHRDRSTRGYSTEAVMDTILRRMPDYVRYICPQFTQTDVNFQRVPTVDTSNPFIARWIPTADESMVVIRFRNPRGIDFPYLVAMLHGSFMSRANSIVIPGGKLDLAMQLILTPMILQLVERRRNA
3300005260_7	PRK	Ga0074072_10000514	1-290	MSERHPIIAITGSSGAGTTSVTRTFQNIFRREKVRSVIIEGDSFHRYDRKEMKVRQAEAEKAGNKNFSHFGPDTNLFPELEALFADYARTGTGKSRKYLHDTEEAAPYGQDPGTFTPWEDLPKDSDLLFYEGLHGGVVSETVNIARHPDLLIGVVPVINLEWIQKLWRDKSKRGYSTEAVTDTILRRMPDYVNYICPQFARTHVNFQRVPCVDTSNPFIAREIPAPDESFVVIRFANPKGIDFQYLLNMIHDSFMSRANTIVVPGGKMELAMQLIFTPFILRMMERKKRA
3300026972_2	PRK	Ga0207848_10023725	1-290	MSKKHPIISVTGSSGAGTTTVKSTFDQIFRREGITTVSIEGDAFHRYDRDAMKAELEAHKAAGEDTFSHFSYDANELEKLEEVFRTYGETGQGETRHYIHDEDESERYGAPPGTFTDWAPFESKSDLLFYEGLHGAVVNDAVNLSALADLKIGVVPVINLEWIQKIHRDKARRGYTTEAVTDTILRRMHAYVHCICPQFTETDINFQRVPVVDTSNPFIARWIPTPDESLVVIRFKNPRGIDFPYLQSMIHDSWMTRANSIVIPGGKMDLAMQLIFTPMILRLVHESKRA
3300024953_8	PRK	Ga0207976_1000477	1-290	MSVKHPIIAITGSSGAGTSTVMQSFQHIFRREKLNAQIVEGDSFHRYDRLAMRAQMKEQEALGNLNFSHFGPEANLLAELEALFVSYGQNGGGQVRKYLHDAGEAEPWGQEPGTFTPWQDIPADTDLMFYEGLHGAWAGNGIDIAKQVDLCVGVVPIINLEWIQKLHRDQRMRGYSQEAVVDTILRRMPDYVNHLCPQFGRTHVNFQRVPIVDTSNPFIARDIPSADESMVVIRFANPKGIDFEYLLTILHGSMLTRPNTLVVPGGKMGLAMQMIFTPMVLRLMDHKRRA
3300025518_9	PRK	Ga0208242_10005816	1-290	MSERHPIIAITGSSGAGTSTVTRTFQNIFRREGVKAAVIEGDSFHRYERKAMKQRMAEEEAGGNRHFSHFGAEGNLFEQLEALFRDYAASGQGKSRLYLHNELEAAPYGLEPGTFTPWTDLPAGTDLLFYEGLHGAVKTETVDVARYPDLLIGVVPTINLEWIQKLIRDKTQRGYSQEAVVDTILRRMPDYVHYIVPQFGLTHVNFQRVPVVDTSNPFITRDIPTADESVCVVRFAQPKGIDFQYLLSMINGSWMSRANTIVVPGGKMELTMQLIFTPFIWRMMERKKRA
3300003130_3	PRK	Ga0052179_100013112	1-290	MSKKHPIISVTGSSGAGTTTVKATFDQIFRREGVNVVSIEGDAFHRFNRADMKAELDARKAKGDETFSHFSPDANELKKLEDVFRTYGETGTGETRHYIHDDEEAERHGVPPGNFTDWKPFEDGSDLLFYEGLHGAVKNAEVDLPKYADLKIGVVPVINLEWTQKIHRDKDKRGYTTEAVTDTILRRMHDYVHTITPQFSETDINFQRVPVVDTSNPFVARWIPTADESLLVIRFKNPRGIDFQYLTAMIEGSWMTRANSIVVPGGKMDLAMQLIFTPMIHRLVHESKRA
3300028195_16	PRK	Ga0257125_100027350	1-294	MSKQHPVIAITGSSGAGTTTVKRACEHIFMREQLNALIVEGDSYHRFDRADMKARVEEEEVKGNKTFSHFGPEANHFELLADNFASYGKSGECDRRYYLHSDEEAAEHNARLNTDLTPGQFTPWEKVGAGTDLLFYEGLHGLVNTDEAKVSQQVDLGIGVVPIVNLEWIQKIHRDSSERGYSAEVIVDTILRRMPDYINYITPQFSETDINFQRISTVDTSNPFIARDIPTPDESFIVIRFKDPKKHNIDFSHLLDMLEGSFMSRRNTIVTPGGKMGLAMEIILAPIIHNMMQK
3300025525_9	PRK	Ga0208244_10058015	1-295	MSKKHPVVVVTGSSGAGTTTVKRAFEHIFTREKLSAAVIEGDSMHSLGRVEFKEAMKKAEAAGIHSFSHFGPEANDFEGLANMFKVYGETGAGKKRYYIHSDEEAAQLNARLGTNLKPGEFTPWEDMPANTDILFYEGLHGLVKTDKVDMPKYVDLGVGVVPVVNLEWIQKIHRDAAERGYSAEVIVDTILRRMPDYVNYVTPQFSQTDINFQRVPLVDTSNPFIARDIPTPDESLVVVRFRDPKKADFPYFLNMIPNSFMSRPNNLVVPGGKMGFAMEVILGPIIERMVEESRK
3300012831_3	PRK	Ga0160459_10023828	1-290	MSKRHPIISVTGSSGAGTTTIKNTFDQIFRREGINAVSIEGDAFHRYDRAAMKAELTRRTEAGDHTFSHFSIDANELEMLESVFRDYGETGTGRTRHYIHDDREAEAWGQAPGTFTPWAAFQPDTDLLFYEGLHGAVRTDGIDIAGQADLKIGVVPVINLEWIQKIHRDKASRGYSTEAVTDVILRRMHAYVHVICPQFTQTDINFQRVPVVDTSNPFIARWIPTPDESLVVIRFRNPRGIDFPYLTTMIQGSWMSRANSIVIPGPRMDLAMQLILTPMVTRMVSEAKRA
3300017688_2	PRK	Ga0180017_1000207	1-287	MSAKYPIISITGSSGAGTTTVEQTFKKIFAREGVSASFIEGDAFHRFDRQTMKQKIAEEKALGRDFTHFNSEANELKILESVFEEYGRRGKGRTRHYIHDADEAACYGAEPGTFTEWEEFGGTDVLFYEGLHGCVVTDEVNLAKHCDLKIGVVPVINLEWIQKIHRDKAARGYSTEAVTDTILRRMPDYVHYICPQFSLTDINFQRVPIVDTSNPFVARWIPTPAESILVIRFANPRGIDFPYLLSMMHNSYMSRANSIVVPGDKLDIAMQLIFTPLINKLVERKRR
3300021132_5	PRK	Ga0214196_10006004	1-289	MSRKHPIIAVTGSSGAGTTTVMNSFKHIFRREAINAQVIEGDSFHRYDRMAMRAEMKAQEDKGNMNFSHFGPGANLLEELEGLFKSYGATGTGKVRRYLHDAGEAAPYKQEPGTFIPWEEIPKDTDLMFYEGLHGGYADDKVDVSAQVDLLVGVVPIINLEWVQKLHRDQKLRGYSQEAVTDTILRRMPDYVGHICPQFSRTHVNFQRVPTVDTSNPFVAKDIPSPDESMVVIRFSNPKGIDFQYLLGMLHDSWMTRPNTLVIPGGKMGLAMQLIFTPMILKLMDIKRK
3300023244_5	PRK	Ga0222627_100005128	1-297	MSKRHPIVAVTGSSGAGTSTVKRAFEHIFDREGIVPAVVEGDSYHRFERAPMKAEMAKAQEAGVNFSHFGPEANVFDKLEELFRTYGKTGNGEKRYYLHSPEEAAEHNGRLGTSLDPGQFTPWEPISPDTDVLFYEGLHGGVVGEGYDVAALVDLLIGVVPIANLEWIQKISRDNAERGYSAEAIVDTILRRMPDYINHICPQFSRTDINFQRVPTVDTSNPFICRNIPSPDESFVIIHFRKGAREKWGIDFSYLLRMIHDSFMSSPTSIVVNGGKMGFAMEIILTPIIGRMIKDKS
3300024336_17	PRK	Ga0233447_100021723	1-294	MSKQHPVIAITGSSGAGTTTVKRACEHIFMREQLNALIVEGDSYHRFDRADMKARVEEEEVKGNKTFSHFGPEANHFELLADNFASYGKSGECDRRYYLHSDEEAAEHNARLNTDLTPGQFTPWEKVGAGTDLLFYEGLHGLVNTDEAKVSQQVDLGIGVVPIVNLEWIQKIHRDSSERGYSAEVIVDTILRRMPDYINYITPQFSETDINFQRISTVDTSNPFIARDIPTPDESFIVIRFKDPKKHNIDFSHLLDMLEGSFMSRRNTIVTPGGKMGLAMEIILAPIIHNMMQK
3300027980_33	PRK	Ga0209475_1000009853	2-292	SKKHPIIAVTGSSGAGTSTVKDAFEHMFRREGLNPAVIEGDSFHRYDRAAMKAKVAETEAAGDMNFSHFGPEANEFEKLAELFKSYGETGTGKRRLYLHSDEEAAAYDGLTPGQFTPWEDIPGGTDLMFYEGLHGSVKNDKVDMPAHVDLKIGVVPVINLEWIQKIHRDTSQRGYSSEAVMDTIMRRMHDYVHYIVPQFQYSDINFQRVPVVDTSDPIIARDIPTPDESVVVIRFRKPENIPAGVDFPYLLQMIPHSFMSRRNTIVVPGGKMGFAMELILTPILRQMMLER
3300012090_4	PRK	Ga0153956_1000016264	1-290	MSVKHPIIAVTGSSGAGTTTVMKSFMHIFRREHINAQIVEGDAFHRYDRNGMRAAMQERERDGVPNFSHFGPEANLLEELETLFTSYGESGGGQFRHYVHDAGEAQLYRQDGGTFTPWEEVAPNTDLMFYEGLHGAAVTDKVDIARHADLLIGVVPIINLEWIQKLHRDQTMRGYTHEAVVDTILRRMPDYVNYICPQFSRTHVNFQRVPTVDTSNPFIAREIPQPDESFVVIRFARPKGIDFQYLLTMLHDSFMSRPNVIVVPGGKMGLAMQLIFTPMILQLIDRRSRA
3300028277_9	PRK	Ga0257116_100076224	1-294	MSAKHPVVAITGSSGAGTTTVKRAFEHIFTREKLSALVVEGDSYHRYDRAAMKEKVAAEETAGNSSFSHFGPGANHFDLLERNFKEYSETGQCDRRYYLHSDEEAAEHNERLDSELTPGQFTPWEKVGEGTDLLFYEGLHGLVKTEDDNVADQVDLGVGVVPIVNLEWIQKIHRDNAERGYSEEVIVDTILRRMPDYINYITPQFSQTDINFQRVSTVDTSNPFIARDIPLPDESFIVIRFKDPAKYNINFQYLLGMLDGSFMSRRNTIVVPGGKMGFAMEIILAPIIHDMMHK
3300025455_5	PRK	Ga0208376_10017431	1-290	MSVKHPIVAITGSSGAGTSTVTKSFDLVFRREKISAAIVEGDSFHRYDRKAMKAAMEEARLKGNNHFSHFGPQANLLDELGDLFKTYGKTGKGKVRKYLHNADEAAPYNQQAGEFTPWQDIPGGTDLMFYEGLHGAAVTDTVNVAQHADLLVGVVPTVNLEWIQKLHRDKNQRGYSTEAVVDTILRRMPDYINYITPQFSRTHINFQRVPTVDTSNPFIARDIPTADESFVVIRFADPKGIDFPYLLSMVHDSFMSRPNIIVVPGGKMELAMQLIFTPLILRLMENRKRA
3300026201_15	PRK	Ga0208127_100080123	1-297	MSKRHPVVAVTGSSGAGTSTVKRAFEHIFAREGITPAVVEGDSYHRYERMPMKQAMADALAKGENFSHFGPEANLFDKLEELFRTYGETGAGQKRYYLHSVEEAAEHNARLGVNLEPGQFTPWEDIPTGTDVLFYEGLHGGVKGEGYDVAALADLLVGVVPITNLEWIQKIHRDNAERGYSAEAIVDTILRRMPDYINHICPQFSQTDINFQRVPTVDTSNPFICRNIPTPDESFVIIHFRKGAREKWGIDFGYLLNMIHDSFMSSPTSIVVNGGKMGFAMELILTPIIHRMIEEKN
3300026516_40	PRK	Ga0209573_1000010584	1-290	MSIKHPIIAITGSSGAGTTSVKRTFDQIFRREGVKAAYIEGDAFHRYDRVEMRERMASAGKAGDPHFSHFGPQANLLEKLEEVFRAYAATGQGETRHYIHDAAEAEQYGCAPGTFSAWENFEAGTDLLFYEGLHGAVVTEGVDLARHVDLKIGVVPVINLEWTQKLHRDRSQRGHTTEAVTDTILRRMPDYIRYICPQFSETDINFQRVPTVDTSNPFVARWIPTPDESMVVIRFRSPRGIDFPYLLSMIAGSFMSRANSIVIPGGKLDIAMQLILTPMILKLVDRRRRA
3300022887_4	PRK	Ga0222642_100000952	1-297	MSKRHPIVAVTGSSGAGTSTVKRAFEHIFDREGIVPAVVEGDSYHRFERAPMKAEMAKAQEAGVNFSHFGPEANVFDKLEELFRTYGKTGNGEKRYYLHSPEEAAEHNGRLGTSLDPGQFTPWEPISPDTDVLFYEGLHGGVVGEGYDVAALVDLLIGVVPIANLEWIQKISRDNAERGYSAEAIVDTILRRMPDYINHICPQFSRTDINFQRVPTVDTSNPFICRNIPSPDESFVIIHFRKGAREKWGIDFSYLLRMIHDSFMSSPTSIVVNGGKMGFAMEIILTPIIGRMIKDKS
3300013126_16	PRK	Ga0172367_100087102	2-296	SKKHPVIAVTGSSGAGTSTVKRAFEHIFRLENIQAAVIEGDSYHKYNRLEMREATKQAAAEGRDLSHFGLNANLLDKLEALFQEYGETGGGQRRYYLHSPEEAEYHNGRLGTNNQPGEFTPWESIEPNTDVLFYEGLHGGVVAEDINLAKYVDLLVGVVPIVNLEWIQKIHRDNAERGYSAEAIVDTILRRMPDYVNYIAPQFSNTHINFQRVPTVDTSNPFIARDIPTLDESFVIIHTNRCFREKFQIDFRYLLDMIHDSFMSRHTTLVVPGGKMGMAMELILQPLIDSLVVES
3300014060_27	PRK	Ga0119967_100432042	1-290	MSKKHPIISVTGSSGAGTSTVKATFDQIFRREKFTAVSIEGDAFHRFNRADMREELARRAAEGDFSFSHFSYDANELGELERVFREYGETGKGRTRTYVHDEIEAAKTGVAPGNFTAWAPFPDGSDLLFYEGLHGAVVNDTVNLAALADLKIGVVPVINLEWIQKIHRDRAQRGYSTEAVTDTILRRMHAYVHCICPQFTETDINFQRVPVVDTSDPFIARWIPTADESLVVIRFKNPRGIDFPYLTAMINGSWMSRANSIVIPGNKLDLAMQLILTPLIERLVRESKRA
3300027857_18	PRK	Ga0209166_1000005692	1-290	MSVHHPIISITGSSGAGTTSVKNTFAQIFRREKIEAAYIEGDAFHRYDRYEMRELMAVGAKSGNKHISHFSPETNLLEELEETFRSYSEKGAGRTRHYVHDAAEAELHGADPGRFTDWSMLPDGTDLLFYEGLHGAVVTDKVNVAKWADLKIGVVPVINLEWIQKLHRDRSARGYSTEAVTDTILRRMPDYVHYICPQFTQTDINFQRVPTVDTSNPFIARWIPTADESMVVIRFRNPRGIDFAYLRTMLEGSFLSRANSIVIPGGKLDLAMQLILTPMILQLIDRKRRA
3300003129_3	PRK	Ga0052190_10011316	1-290	MSRKHPILSITGSSGAGTSTVKQTFEQIFFREDISACFIEGDAFHRFNRQDMKAAMAEAEAAGNKHFSHFGPEANLLSELEDVFRHYSETGTGRTRHYVHDEAESKRFEVAPGEFTEWESFAEGTDLLFYEGLHGAVKTEQADVAQYADLKVGVVPVTNLEWIQKIHRDKVARGYSAEAITDTILRRMPDYIDYICPQFTNTDINFQRVPIVDTSNPFIARWIPTADESMVVIRFANPRGIDFPYLLTMIDDSFMSRPNVIVIPGGKIDLAMQLIFTPLVLQMVERKRRA
3300026534_21	PRK	Ga0256841_10029153	1-290	MSKKHPVIAVTGSSGAGTTTVKVAFEHIFRREGVNPAVIEGDSYHRYDRAAMKEAMAKAEEEGNRNFSHFGPEANLFDKIADTFKTYGDTGSCERRYYLHSEEEAEPFGQQPGEFTPWETIPPGTDLLFYEGLHGGAVDGTTNIAQFVDLLIGVVPLVNLEWIQKIHRDCAQRGYSAEAVTDTILRRMHDYVHYITPQFSRTDINFQRVPTVDTSNPFIARDIPTPDESFVVIRFRDPAKLNVDFPYLLNMLDSSFMSRRNSIVVPGGKMGFAIEIILAPIIEKMMSDKK
3300027799_6	PRK	Ga0233416_100001358	1-290	MSVKHPIISITGSSGAGTSTAKVAFEHIFRREKITPAIIEGDSFHKFDRASFKKAAAEYESNGKRLSHFSADANELERLAALFKQYGETGTGDRRLYIHSEEEGLPYNQAPGTFTPWEKIPEGTDLLFYEGLHGGYNVGNANVANFVDLLIGIVPVVNLEWIQKIHRDTKMRGYSSEAVVDTILLRMHDYVHYITPQFTHADINFQRVPLVDTSNPFIARDVPTPDESLLVIHFRKPQQWNIDFSFLLSMMKDSFMSRPNTIVVPAGKMLFAMELILNPIIRDMMARKAK
3300009784_22	PRK	Ga0123357_1000010449	1-291	MSTKHPVIAITGSSGAGTTTIMSSFINIFRRENLNAFLVEGDAFHRFDRMEMRQKMEEAEAAGNRHFSHFGPEANLFRELEELFRSYSETGTGRSRKYLHDTAEAAPYKQKAGTFTPWEDVPQGSDLLFYEGLHGCAADGDVDISRHVDLRVGVVPIINLEWIQKLHRDQKLRGYSQEAVTDTILRRMPDYVNHICPQFARTHVNFQRVPTVDTSNPFISRDIPTADESFIVIRFANPKGIDFPYLLSMLHDSFMSRSNTIVAPGGKMGVAMELIFTPLILQLMDRKRRAG
3300025661_8	PRK	Ga0208905_100002129	1-297	MSKRHPIVAVTGSSGAGTSTVKRAFEHIFDREGIVPAVVEGDSYHRFERAPMKAEMAKAQEAGVNFSHFGPEANVFDKLEELFRTYGKTGNGEKRYYLHSPEEAAEHNGRLGTSLDPGQFTPWEPISPDTDVLFYEGLHGGVVGEGYDVAALVDLLIGVVPIANLEWIQKISRDNAERGYSAEAIVDTILRRMPDYINHICPQFSRTDINFQRVPTVDTSNPFICRNIPSPDESFVIIHFRKGAREKWGIDFSYLLRMIHDSFMSSPTSIVVNGGKMGFAMEIILTPIIGRMIKDKS
3300024907_1	PRK	Ga0207974_10004922	1-290	MSERHPIIAITGSSGAGTTSVTHTFENIFRREKVNAAIIEGDSFHRYDRKDMKTKAAEAEAAGNNNFSHFGPENNLFPELAELFRAYGETGTGKRRKYLHDPEEAAPYQQPPGTFTAWEDVPAGTDLLFYEGLHGAVVTPEVNIAQHPDLLIGVVPVINLEWIQKLYRDKSKRGYSTEAVTDTILRRMPDYVNYICPQFMHTHVNFQRVPMVDTSNPFIARDIPSPDESMVVIRFANPKGIDFQYLRSMINDSFMSRANTIVVPGGKMELAMQLIFTPFVWRMMERKKRA
3300022845_7	PRK	Ga0222663_100005663	1-297	MSKRHPIVAVTGSSGAGTSTVKRAFEHIFDREGIVPAVVEGDSYHRFERAPMKAEMAKAQEAGVNFSHFGPEANVFDKLEELFRTYGKTGNGEKRYYLHSPEEAAEHNGRLGTSLDPGQFTPWEPISPDTDVLFYEGLHGGVVGEGYDVAALVDLLIGVVPIANLEWIQKISRDNAERGYSAEAIVDTILRRMPDYINHICPQFSRTDINFQRVPTVDTSNPFICRNIPSPDESFVIIHFRKGAREKWGIDFSYLLRMIHDSFMSSPTSIVVNGGKMGFAMEIILTPIIGRMIKDKS
3300000255_8	PRK	LP_F_10_SI03_135DRAFT_10009545	16-309	MSKQHPVIAITGSSGAGTTTVKRACEHIFMREQLNALIVEGDSYHRFDRADMKARVEEEEVKGNKTFSHFGPEANHFELLADNFASYGKSGECDRRYYLHSDEEAAEHNARLNTDLTPGQFTPWEKVGAGTDLLFYEGLHGLVNTDEAKVSQQVDLGIGVVPIVNLEWIQKIHRDSSERGYSAEVIVDTILRRMPDYINYITPQFSETDINFQRISTVDTSNPFIARDIPTPDESFIVIRFKDPKKHNIDFSHLLDMLEGSFMSRRNTIVTPGGKMGLAMEIILAPIIHNMMQK
3300021057_4	PRK	Ga0196981_100013648	1-292	MSKKHPVIAVTGSSGAGTTTVKQAFEHLFFRLNIKPAVVEGDSFHRHDRTEMRRHIAEAQAEGRHFSHFAVEANLLEDLEGLFRQYSETGTGKRRYYVHNEEEGQRLGGYKPGTFTPWADIPEGTDLLFYEGLHGAVKNETVDIPQYADLLVGVVPIVNLEWIQKIHRDTAERGYKPEDVTDTILRRMYDYVKVITPQFSQTDINFQRVPLVDTSNPFIARDIPSPDESLVIIRFKNPRKFNVDFQNLLAMLKDSFMSRYNSIVVPGGKMGLAMEIIFRPILERMMEEKKTA
3300002009_3	PRK	MPI2_100025104	1-300	MSRKHPVIAVTGSSGAGTSTVKRAFENIFRREKISAAIIEGDSLHSLDRMAFRAAVAEAAKAGNHSFSHFGPEANHFDKIEETFRVYGETGMCQRRYYVHSEDEAEHHKKHFGLADLKPGQFTPWEGIEANSDLLFYEGLHGLATDGDIDAGKHVDLGIGVVPVVNLEWIQKIHRDKEERGYSAEATVDTILRRMPDYVKYVTPQFSRTHINFQRVATVDTSNPFIARDIPTLDESFVVIRFNKYIMSKFGNIDLPYYLSMIHDSFMSRPNTLVVPGGKMSFAMEIILTPILHELIESKK
3300025514_5	PRK	Ga0208490_10008441	1-290	MSERHPIIAITGSSGAGTSTVTRTFQNIFRRENVTAGIIEGDSFHRYDRQEMKLRAAEAEKAGNLNFSHFGADANLFGEIENLFRTYSETGQGRCRKYLHNAEEAAPYQQEPGTFTPWEDLPPDTDMLFYEGLHGAVVTPDVNVAKYPDLLVGVVPVINLEWIQKLWRDKNMRGYSAEAVTDTILRRMPDYVNVITPQFQHTHVNFQRVPIVDTSNPFIARDVPTADESMVVIRFAKPKGIDFPYLLSMINGSMMSRANTIVVPGGKMELAMQLIFTPFIWRMVERKKRA
3300027784_77	PRK	Ga0207421_100089626	1-295	MSQKHPVIAVTGSSGAGTSTVKRSFDYIFQREKIKPVVIEGDSFHRYDRKAMRTAMQAAEAEGDKSFSHFGPEANLFDRIEELFQTYGETGQGQKRYYLHSEEEAEFHNQRLGTSLGPGEFTPWEDIEPDTDLMFYEGLHGLAAHGDIDISRHVDLGIGVVPIVNLEWIQKIFRDNEERGYSAEAIVDTILRRMPDYVNYITPQFSRTHINFQRVPTVDTSNPFIARDIPTADESLVVIRFSDPKRFGVDFPYLLNMLHDSYMSRPNTLVVPGGKMVLAMEIILAPIIHEMLARR
3300028174_16	PRK	Ga0257123_100011423	1-294	MSKQHPVIAITGSSGAGTTTVKRACEHIFMREQLNALIVEGDSYHRFDRADMKARVEEEEVKGNKTFSHFGPEANHFELLADNFASYGKSGECDRRYYLHSDEEAAEHNARLNTDLTPGQFTPWEKVGAGTDLLFYEGLHGLVNTDEAKVSQQVDLGIGVVPIVNLEWIQKIHRDSSERGYSAEVIVDTILRRMPDYINYITPQFSETDINFQRISTVDTSNPFIARDIPTPDESFIVIRFKDPKKHNIDFSHLLDMLEGSFMSRRNTIVTPGGKMGLAMEIILAPIIHNMMQK
3300005391_1	PRK	Ga0074222_1011771	1-290	MSRKHPILSITGSSGAGTSTVKQTFEQIFFREDISACFIEGDAFHRFNRQDMKAAMAEAEAAGNKHFSHFGPEANLLSELEDVFRHYSETGTGRTRHYVHDEAESKRFEVAPGEFTEWESFAEGTDLLFYEGLHGAVKTEQADVAQYADLKVGVVPVTNLEWIQKIHRDKVARGYSAEAITDTILRRMPDYIDYICPQFTNTDINFQRVPIVDTSNPFIARWIPTADESMVVIRFANPRGIDFPYLLTMIDDSFMSRPNVIVIPGGKIDLAMQLIFTPLVLQMVERKRRA
3300028581_42	PRK	Ga0247840_1000032458	1-290	MSIKFPIVAVTGSSGAGTTTVMKSFQHIFRRDGIKAQVLEGDSMHRYDRLAMREHMKKELASGNQHFSHFGPEANLLSELEGIFKEFGETGQGKYRKYIHDAAEGAEFKQEPGTFTPWKDMEPGSDLLFYEGLHGAYVGDSVNVAKHVDLLVGVVPIINLEWIQKLHRDQNMRGYSQDAVVDTILRRMPDYMKHICPQFSKTHVNFQRVPTVDTSNPFIAKDIPSADESMVVIRFANPKGIDFPYLISMLGGSMMTRPNTLVIPGGKMGLAMQLIFTPMMLRLIDTKRRA
3300025722_20	PRK	Ga0209660_100008221	1-294	MSKQHPVIAITGSSGAGTTTVKRACEHIFMREQLNALIVEGDSYHRFDRADMKARVEEEEVKGNKTFSHFGPEANHFELLADNFASYGKSGECDRRYYLHSDEEAAEHNARLNTDLTPGQFTPWEKVGAGTDLLFYEGLHGLVNTDEAKVSQQVDLGIGVVPIVNLEWIQKIHRDSSERGYSAEVIVDTILRRMPDYINYITPQFSETDINFQRISTVDTSNPFIARDIPTPDESFIVIRFKDPKKHNIDFSHLLDMLEGSFMSRRNTIVTPGGKMGLAMEIILAPIIHNMMQK
3300002009_1	PRK	MPI2_100050137	1-288	MSRKHPIISITGSSGAGTTSVKKTFEQIFFREHVNAVYIEGDAFHRYDRAEMRTQMAKEAERGNKHFSHFSPETNLFEELERAFRDYGETGTAVTRHYVHDAEESVLHGVPPGSFTDWKQLPENSDLLFYEGLHGAVVTDRVNVARYADLKIGVVPVINLEWIQKLHRDRSARGYSTEAVTDTILRRMPDYINYICPQFTETDINFQRVPTVDTSNPFIARWIPTPDESMVVIRFKNPRGIDFPYLLSMLPHSFMSRANSIVCPGAKLDLAMQLILTPLIMQLIERKR
3300015202_9	PRK	Ga0167663_100343610	2-298	SKKHPVISVTGSSGAGTSTVKRAFEHIFLMEKIKAAIVEGDSYHKYNRIDMRAMMKQASAEGRNMSHFGLEANVLDKLEALFYEYGETGNGQRRYYLHNQDEADHHNPRLGTDCKSGEFTPWEGIEDGTDMLFYEGLHGGVVAKDIDVAKYADLLVGVVPIVNLEWIQKIHRDNAERGYSAEAIVDTILRRMPDYVNYIAPQFSNTHINFQRVPTVDTSNPFICRDIPTLDESFVIIHTNRCFHEKFQINFPYLLDMIHDSFMSRHTTLVVPGGKMGFAMELILQPLIDSMLIESKK
3300020698_4	PRK	Ga0214241_10002776	1-289	MSRKHPIIAVTGSSGAGTTTVMNSFKHIFRREAINAQVIEGDSFHRYDRMAMRAEMKAQEDKGNMNFSHFGPGANLLEELEGLFKSYGATGTGKVRRYLHDAGEAAPYKQEPGTFIPWEEIPKDTDLMFYEGLHGGYADDKVDVSAQVDLLVGVVPIINLEWVQKLHRDQKLRGYSQEAVTDTILRRMPDYVGHICPQFSRTHVNFQRVPTVDTSNPFVAKDIPSPDESMVVIRFSNPKGIDFQYLLGMLHDSWMTRPNTLVIPGGKMGLAMQLIFTPMILKLMDIKRK
3300028026_3	PRK	Ga0256846_1000002162	1-288	MSKKHPIVAVTGSSGAGTTTVKRAFEHIFFRDGITPAVIEGDSFHRYDRAQMREKIAEGMSHFGPEANRFDKIEELFKTYGETGLGQKRYYLHSAEEAAEHNARLGIDKKPGEFTPWESVPEGTDLLFYEGLHGLAVDGDDDVAQHVDLGVGVVPIVNLEWIQKIFRDNAERGYSEEAIVDTILRRMPDYINHITPQFSRTDINFQRVPTVDTSNPFIARDIPTPDESFVVIRFKDPKKFDTDFRYLLSMIDGSFMSRRNSIVVPGGKMGFAMEIILQPIIEQMMDSR
3300005838_13	PRK	Ga0008649_100006638	1-294	MSAKHPVVAITGSSGAGTTTVKRAFEHIFTREKLSALVVEGDSYHRYDRAAMKEKVAAEETAGNSSFSHFGPGANHFDLLERNFKEYSETGQCDRRYYLHSDEEAAEHNERLDSELTPGQFTPWEKVGEGTDLLFYEGLHGLVKTEDDNVADQVDLGVGVVPIVNLEWIQKIHRDNAERGYSEEVIVDTILRRMPDYINYITPQFSQTDINFQRVSTVDTSNPFIARDIPLPDESFIVIRFKDPAKYNINFQYLLGMLDGSFMSRRNTIVVPGGKMGFAMEIILAPIIHDMMHK
3300024259_28	PRK	Ga0233437_100069122	1-294	MSKQHPVIAITGSSGAGTTTVKRACEHIFMREQLNALIVEGDSYHRFDRADMKARVEEEEVKGNKTFSHFGPEANHFELLADNFASYGKSGECDRRYYLHSDEEAAEHNARLNTDLTPGQFTPWEKVGAGTDLLFYEGLHGLVNTDEAKVSQQVDLGIGVVPIVNLEWIQKIHRDSSERGYSAEVIVDTILRRMPDYINYITPQFSETDINFQRISTVDTSNPFIARDIPTPDESFIVIRFKDPKKHNIDFSHLLDMLEGSFMSRRNTIVTPGGKMGLAMEIILAPIIHNMMQK
3300022931_25	PRK	Ga0233433_1000017750	1-294	MSKQHPVIAITGSSGAGTTTVKRACEHIFMREQLNALIVEGDSYHRFDRADMKARVEEEEVKGNKTFSHFGPEANHFELLADNFASYGKSGECDRRYYLHSDEEAAEHNARLNTDLTPGQFTPWEKVGAGTDLLFYEGLHGLVNTDEAKVSQQVDLGIGVVPIVNLEWIQKIHRDSSERGYSAEVIVDTILRRMPDYINYITPQFSETDINFQRISTVDTSNPFIARDIPTPDESFIVIRFKDPKKHNIDFSHLLDMLEGSFMSRRNTIVTPGGKMGLAMEIILAPIIHNMMQK
3300026534_23	PRK	Ga0256841_100009330	1-289	MSKKHPVVVVTGSSGAGTTTVKRAFEHIFTREGIKAAIVEGDSFHRYDRAEMKVKMAEEHMSHFGPEANRFDKLEELFKTYGETGSGQKRYYLHSQEEADEHNERLGTDKNPGEFTPWEDIPAGTDLLFYEGLHGMVVTKEHDVASQVDLGIGVVPVVNLEWIQKIHRDAKERGYSAEATVETIMRRMPDYINHITPQFSRTDINFQRVATVDTSNPFIARDIPTPDESFVVIRFADPEKFDTDFPYLLNMIPDSFMSRRNTIVVPGGKMGFAMEIILGPIIDKMMHER
3300023262_5	PRK	Ga0222639_100004155	1-297	MSKRHPIVAVTGSSGAGTSTVKRAFEHIFDREGIVPAVVEGDSYHRFERAPMKAEMAKAQEAGVNFSHFGPEANVFDKLEELFRTYGKTGNGEKRYYLHSPEEAAEHNGRLGTSLDPGQFTPWEPISPDTDVLFYEGLHGGVVGEGYDVAALVDLLIGVVPIANLEWIQKISRDNAERGYSAEAIVDTILRRMPDYINHICPQFSRTDINFQRVPTVDTSNPFICRNIPSPDESFVIIHFRKGAREKWGIDFSYLLRMIHDSFMSSPTSIVVNGGKMGFAMEIILTPIIGRMIKDKS
3300005253_6	PRK	Ga0073583_132581540	1-290	MSAKHPIIAITGSSGAGTTSVKNIFDQIFRREQVKAVFIEGDAFHRYDRQAMKDKMADEERQGNRHFSHFSPEANVLDKLQAVFSDYGREGRGETRHYVHDEAEAKLYGAAPGTFSDWAELEEGSDLLFYEGLHGCVKADAVDLAALADLKIGVVPVINLEWIQKIHRDKASRGYSTEAVMDVILRRMPDYVKYICPQFARTNINFQRVPIVDTSDPFIARWIPTADESMIVIRFANPRGIDFPYLLSMIPGSFMSRANSIVAPGNKLDIAMQLILTPLIMQLMEKKRRA
3300027902_27	PRK	Ga0209048_1000004385	1-290	MSIKHPIIAVTGSSGAGTSTVLQSFKHIFRREKLTAQIIEGDSFHRYDRVAMRAMMKEQEALGNRHFSHFGPDANMLEELEQLFVSYGQKGSGRSRKYLHDAGEAQPYGQEPGTFTPWTDLPADSDMLFYEGLHGAYADDKINVAGQVDLLIGVVPIINLEWIQKLHRDQKMRGYSQEAVVDTMLRRMPDYINHLCPQFSRTHINFQRVPTVDTSNPFIAGDIPTADESMVVIRFADPKGIDFPYLLSVLHDAIMTRPNSIVVPGGKMGLAMQMILTPMIMRMMDAKRRA
3300025455_6	PRK	Ga0208376_10017045	1-298	MSKRHPVVSVTGSSGAGTSTVKRAFEHIFKREGITPAVVEGDSYHRYERGPMKEAMATALAKGENFSHFGPEANLFDKLEELFRTYSETGGGQKRYYLHSVEEAADHNARLGTSLEPGQFTPWENIPSGTDLLFYEGLHGGVQGDSYDVAGLADLLVGVVPIVNLEWIQKIARDNKERGYSAEATVDTILRRMPDYINHICPQFSRTDINFQRVPTVDTSNPFMIRDIPTPDESFVIIHFRKGAREKWDIDFAYLLDMIHDSFMSSPTSIVVNGGKMGFAMELILTPIIHRLIQEKNN
3300020726_7	PRK	Ga0214220_100023817	1-289	MSRKHPIIAVTGSSGAGTTTVMNSFKHIFRREAINAQVIEGDSFHRYDRMAMRAEMKAQEDKGNMNFSHFGPGANLLEELEGLFKSYGATGTGKVRRYLHDAGEAAPYKQEPGTFIPWEEIPKDTDLMFYEGLHGGYADDKVDVSAQVDLLVGVVPIINLEWVQKLHRDQKLRGYSQEAVTDTILRRMPDYVGHICPQFSRTHVNFQRVPTVDTSNPFVAKDIPSPDESMVVIRFSNPKGIDFQYLLGMLHDSWMTRPNTLVIPGGKMGLAMQLIFTPMILKLMDIKRK
3300025436_4	PRK	Ga0208103_1000014117	1-296	MSSKHPVIAVTGSSGAGTTTVKRAFENIFRREKIIAAVIEGDSLHSLDRMAFRAASAEAAKAGNNTFSHFGPEANHFDKIEGMFKEYGESGMCQRRYYVHSDAEAVLHNKHFGLTDLTPGVFTPWESIDANSDLLFYEGLHGLARDHKGIDAVRYVDLGIGVVPVVNLEWIQKIHRDQAERGYSAEATVDTIMRRMPDYIKYITPQFSRTHINFQRVATVDTSNPFIARDIPTPDESFVVVRFRDPKGVDFPYMLAMIPGSFMSRANTLVVPGGKMSHAMEIILAPIMHDMIQNKK
3300025547_13	PRK	Ga0209556_100039211	1-294	MSKQHPVIAITGSSGAGTTTVKRACEHIFMREQLNALIVEGDSYHRFDRADMKARVEEEEVKGNKTFSHFGPEANHFELLADNFASYGKSGECDRRYYLHSDEEAAEHNARLNTDLTPGQFTPWEKVGAGTDLLFYEGLHGLVNTDEAKVSQQVDLGIGVVPIVNLEWIQKIHRDSSERGYSAEVIVDTILRRMPDYINYITPQFSETDINFQRISTVDTSNPFIARDIPTPDESFIVIRFKDPKKHNIDFSHLLDMLEGSFMSRRNTIVTPGGKMGLAMEIILAPIIHNMMQK
3300028189_11	PRK	Ga0257127_100030138	1-294	MSAKHPVVAITGSSGAGTTTVKRAFEHIFTREKLSALVVEGDSYHRYDRAAMKEKVAAEETAGNSSFSHFGPGANHFDLLERNFKEYSETGQCDRRYYLHSDEEAAEHNERLDSELTPGQFTPWEKVGEGTDLLFYEGLHGLVKTEDDNVADQVDLGVGVVPIVNLEWIQKIHRDNAERGYSEEVIVDTILRRMPDYINYITPQFSQTDINFQRVSTVDTSNPFIARDIPLPDESFIVIRFKDPAKYNINFQYLLGMLDGSFMSRRNTIVVPGGKMGFAMEIILAPIIHDMMHK
3300009083_59	PRK	Ga0105047_1000009839	1-288	MSRKHPIISITGSSGAGTTSVKRTFEQIFRRENVNAAYIEGDAFHRYNRVDMRTKMAEEAERGNKHFSHFSPETNLFEELETTFRDYAATGTGKTRYYVHDDKEALVHGVPPGNFTEWQSLPSDSDLLFYEGLHGAVMTDTVNVAQHADLKIGVVPVINLEWIQKLHRDRADRGYSTEAVTDTILRRMPDYVHYIVPQFGETDINFQRVPTVDTSNPFIARWIPTPDESMVVIRFKDPRGIDFAYLLSMIQGSFMSRANSIVIHGAKMDIAMQLILTPLIMQLIERKR
3300027980_19	PRK	Ga0209475_10000118158	1-294	MSKQHPIVAVTGSSGAGTSTVKRAFEHIFYRDGVTPAIIEGDSFHRYDRIAMREAVAEASKHGENLSHFGPASNLFGELEKLFKTYGEHGNGKKRYYLHSEEEAAEHNARLATALEPGQFTPWEDIPGETDLLFYEGLHGGVVTDEANVAQYVDLLIGVVPIVNLEWIQKIHRDNAERGYSAEAIVDTILRRMPDYIHYITPQFSRTDINFQRVSTVDTSNPFIARDIPSPDESFVVIRFRDPKKFNIDFPYLLSMLHDSFMSRRNSIVVPGGKMGLAMEIMLTPIIEQMMDER
3300025665_20	PRK	Ga0209360_100011422	1-294	MSKQHPVIAITGSSGAGTTTVKRACEHIFMREQLNALIVEGDSYHRFDRADMKARVEEEEVKGNKTFSHFGPEANHFELLADNFASYGKSGECDRRYYLHSDEEAAEHNARLNTDLTPGQFTPWEKVGAGTDLLFYEGLHGLVNTDEAKVSQQVDLGIGVVPIVNLEWIQKIHRDSSERGYSAEVIVDTILRRMPDYINYITPQFSETDINFQRISTVDTSNPFIARDIPTPDESFIVIRFKDPKKHNIDFSHLLDMLEGSFMSRRNTIVTPGGKMGLAMEIILAPIIHNMMQK
3300024252_20	PRK	Ga0233435_100023423	1-294	MSKQHPVIAITGSSGAGTTTVKRACEHIFMREQLNALIVEGDSYHRFDRADMKARVEEEEVKGNKTFSHFGPEANHFELLADNFASYGKSGECDRRYYLHSDEEAAEHNARLNTDLTPGQFTPWEKVGAGTDLLFYEGLHGLVNTDEAKVSQQVDLGIGVVPIVNLEWIQKIHRDSSERGYSAEVIVDTILRRMPDYINYITPQFSETDINFQRISTVDTSNPFIARDIPTPDESFIVIRFKDPKKHNIDFSHLLDMLEGSFMSRRNTIVTPGGKMGLAMEIILAPIIHNMMQK
3300027229_1	PRK	Ga0208442_100000840	1-290	MSKKHPIISVTGSSGAGTTTVKTTFDQIFRREGFKSVSIEGDAFHRFDRAAMKDELTKRKAAGDQTFSHFSYEANELGKLEEVFRTYAETGCGETRHYVHDDAEAAKYGSAPGTFTDWAPFAEGSDVLFYEGLHGAVKNSEVNLSALADLKIGVVPVINLEWIQKIHRDKAQRGYSTEAVTDVILRRMHAYVHCITPQFTETDINFQRVPVVDTSNPFIARWIPTADESLVVIRFKNPRGIDFPYLTQMIQGSWMSRANSIVIPGGKMDLAMQLIFTPMIHRLVHESRRA
3300024046_12	PRK	Ga0222429_10034827	1-288	MSQKHPVIAVTGSSGAGTSTVKTSFEHIFRRERLNVAVVEGDSFHRYDRESMKRAVEESEKGGGRPISHFGPEANEFGKLEELFRSYGQSGSGEIRLYLHNEQEAQPYNQKPGTFTPWKSIQPGTNLLFYEGLHGGVKSDTADVSQYVDLLVGVVPIVNLEWIQKISRDTVARGYSAEAVTHTILRRMHDYVHYITPQFSRTHVNFQRVPTVDTSNPFIARDIPTLDESMVVIRFRDPRGVDFPYLLNMISGSFMSRPNTIVVPGGKMGMAIELILTPLILDLVAKSK
3300003130_1	PRK	Ga0052179_10008124	1-293	MSKQHPIVAVTGSSGAGTSTVKRAFEHIFYRDGVTPAIIEGDSFHRYDRVAMREAVAEASKKGNNLSHFGPDSNLFGELENLFKAYSENGTGKKRYYLHSEEEAIEHNDRLGTKLAPGQFTPWEDIPGETDLLFYEGLHGGVVTEDANVAQFVDLLIGVVPIVNLEWIQKIHRDNAERGYSAEAIVDTILRRMPDYINYITPQFSRTDINFQRVSTVDTSNPFIARDIPSPDESFVVIRFRDPKKFNIDFPYLLSMLHDSFMSRRNVLVVPGGKMGLAMEIILTPIIEKMMDD
3300028277_15	PRK	Ga0257116_100017423	1-294	MSKQHPVIAITGSSGAGTTTVKRACEHIFMREQLNALIVEGDSYHRFDRADMKARVEEEEVKGNKTFSHFGPEANHFELLADNFASYGKSGECDRRYYLHSDEEAAEHNARLNTDLTPGQFTPWEKVGAGTDLLFYEGLHGLVNTDEAKVSQQVDLGIGVVPIVNLEWIQKIHRDSSERGYSAEVIVDTILRRMPDYINYITPQFSETDINFQRISTVDTSNPFIARDIPTPDESFIVIRFKDPKKHNIDFSHLLDMLEGSFMSRRNTIVTPGGKMGLAMEIILAPIIHNMMQK
3300025770_29	PRK	Ga0209362_100011750	1-294	MSKQHPVIAITGSSGAGTTTVKRACEHIFMREQLNALIVEGDSYHRFDRADMKARVEEEEVKGNKTFSHFGPEANHFELLADNFASYGKSGECDRRYYLHSDEEAAEHNARLNTDLTPGQFTPWEKVGAGTDLLFYEGLHGLVNTDEAKVSQQVDLGIGVVPIVNLEWIQKIHRDSSERGYSAEVIVDTILRRMPDYINYITPQFSETDINFQRISTVDTSNPFIARDIPTPDESFIVIRFKDPKKHNIDFSHLLDMLEGSFMSRRNTIVTPGGKMGLAMEIILAPIIHNMMQK
3300000167_11	PRK	SI39nov09_120mDRAFT_10012575	16-309	MSKQHPVIAITGSSGAGTTTVKRACEHIFMREQLNALIVEGDSYHRFDRADMKARVEEEEVKGNKTFSHFGPEANHFELLADNFASYGKSGECDRRYYLHSDEEAAEHNARLNTDLTPGQFTPWEKVGAGTDLLFYEGLHGLVNTDEAKVSQQVDLGIGVVPIVNLEWIQKIHRDSSERGYSAEVIVDTILRRMPDYINYITPQFSETDINFQRISTVDTSNPFIARDIPTPDESFIVIRFKDPKKHNIDFSHLLDMLEGSFMSRRNTIVTPGGKMGLAMEIILAPIIHNMMQK
3300025532_5	PRK	Ga0208249_100034812	1-298	MSKRHPVVSVTGSSGAGTSTVKRAFEHIFKREGITPAVVEGDSYHRYERGPMKEAMATALAKGENFSHFGPEANLFDKLEELFRTYSETGGGQKRYYLHSVEEAADHNARLGTSLEPGQFTPWENIPSGTDLLFYEGLHGGVQGDSYDVAGLADLLVGVVPIVNLEWIQKIARDNKERGYSAEATVDTILRRMPDYINHICPQFSRTDINFQRVPTVDTSNPFMIRDIPTPDESFVIIHFRKGAREKWDIDFAYLLDMIHDSFMSSPTSIVVNGGKMGFAMELILTPIIHRLIQEKNN
3300025488_2	PRK	Ga0209141_100099814	1-294	MSKKHPVVVVTGSSGAGTSTVKKAFEHIFDRENIKPVVVEGDSFHRYDRAAMKIKMDEASKAGRDYSHFGADANEFDTLANLFKSYSETGTGKKRYYLHSEPEAEEHNARLGVDKKPGEFTPWEDIPAGSDLMFYEGLHGCVKNDEVDMTSNVDLKVGVVPIVNLEWIQKIHRDSAERGYSADVIVDTILRRMPDYIKYITPQFSETDINFQRVSTVDTSNPFIARDIPTPDESFVVIRFKDPKKFGTDFPFLLNMIHDSFMSRRNTIVVPGGKMGLAMEVILTPIIHKMLEER
3300023208_28	PRK	Ga0233424_1000003132	1-291	MSKKHPVVVVTGSSGAGTTTVKRAFEHIFTRESYSAAVIEGDSMHALNRAEYKAASVNNKTLSHFGPEANDFEGLANIFKTYGETGSGKKRYYIHSDEEAVALNARLGTNLKPGEFTPWEEMPTSTDLLFYEGLHGMVVTDKVDMAQHVDLAIGVVPVVNLEWIQKIHRDGAERGYSADVIVDTILRRMPDYVNYITPQFSRTDINFQRVPTVDTSNPFIARDIPTPDESFVIVRFANPKGVDFPYLLNMIHDSFMSRPNNLVVPGGKMGFAMELILEPVIQRMVEESRKA
3300017418_16	PRK	Ga0185314_100036711	2-291	SIKHPIIAITGSSGAGTTSVKRTFEQIFRRENVNAVYIEGDSFHRYNRAEMRERMAQAAREGNNHYSHFGEDANLLDELEGVFREYGAQGRGKFRHYIHDAQEAETYNTPPGHFTEWEPFPAGSDLLFYEGLHGAVVTKTVNLAQHVDLKIGVVPVINLEWIQKLHRDRSARGYSTEAVTDTILRRMPDYIEMICPQFGETDINFQRVPTVDTSNPFIARWIPTPDESIVVIRFKNPRGIDFPYLLSMIAGSFMSRANSICIPGGRMDLAMQLILTPMILQLVERGRRAK
3300020178_23	PRK	Ga0181599_10033958	1-289	MSQKHPIISITGSSGAGTSTVRDTFAQIFFREKVSAAFIEGDAFHRFDRAEMKKRMAEAQGNPANHFSHFGAEANEFELLEEVFKTYGETGNGRTRTYVHDDEEAEQWGYPPGTFTDWRSFDDDTDLLFYEGLHGAVTTDKVDIAQYADLKVGVVPVINLEWIQKLHRDKAKRGYSTEAVTDTILRRMHDYVHYICPQFAITDINFQRVPIVDTSNPFIARWIPTADESMVVIRFANPRGIDFPYLLSMIHDSFMSRPNSIVIPGGKMALALQLILTPMIWKLASESRR
3300026863_9	PRK	Ga0209902_100007548	1-288	MSAKHPIISITGSSGAGTTSVKRIFEQIFRREKVEAAFIEGDAFHRYDRAGMKDKVAAEERAGNPNFTHFNAAANELEILDEVFGEYGRKGTGRTRHYVHDDAEAAELGTSPGTFTDWKAFEPSDLLFYEGLHGCAVTDTVDLSRHGDLKIGVVPVINLEWIQKIHRDRATRGYSAEAVMDVILRRMPDYVRYIVPQFALTNINFQRVPIVDTSNPFIARWIPTPDESMLVIRFANPRGIDFPYLLSMIPSSFMSRANSIVVPGNKLDLAMQLILTPLILQLIERKRR
3300021484_1	PRK	Ga0190345_100007118	1-288	MSVKHPIIAITGSSGAGTTTVKKAFEDIYRRGRYKAAIVEGDSFHRYDRLEMKKAVEEADKEGRNLSHFGHDANLFDKLEDLFHKYSETGSGQIRKYLHNEEEAAPYNQSPGTFTPWEDISPNTDLLFYEGLHGGVVTSEVNVAQWVDLLIGVVPSVNLEWIQKISRDVGERGYSAEAVTHTILRRMPDYVQHITPQFTHSHINFQRVPLVDTSNPFIARDIPTADESLVVIRFNKYREQNYAYLLSMIHDSFMSRPNTLVVPGGKMGFAMQIIFRPILSGMMEKRRK
3300025814_9	PRK	Ga0210101_100005838	1-289	MSAKHPIVAVTGSSGAGTTTVKNAFEHMFRREGMKAAIVEGDAFHRYDRLDMKAMVDKAQKKGETLSHFGPEANLFDKIEALFRDYSETGTGQLRKYLHDDEEAEPYKQDPGTFTPWEPIPPGSDLLFYEGLHGGVVNNEVDVARWVDLLVGVVPIVNLEWIQKIHRDTAQRGYSAEAVTDTILRRMPDYVKTITPQFSRTDVNFQRVPVVDTSNPFIARDIPTPDESFIIIRFRHPEKHDFPYYQAMLKDSWMSRPNTLVVPGGKMGLAMEIILNPLVHEMMEKKRRS
3300022857_10	PRK	Ga0222653_100003052	1-297	MSKRHPIVAVTGSSGAGTSTVKRAFEHIFDREGIVPAVVEGDSYHRFERAPMKAEMAKAQEAGVNFSHFGPEANVFDKLEELFRTYGKTGNGEKRYYLHSPEEAAEHNGRLGTSLDPGQFTPWEPISPDTDVLFYEGLHGGVVGEGYDVAALVDLLIGVVPIANLEWIQKISRDNAERGYSAEAIVDTILRRMPDYINHICPQFSRTDINFQRVPTVDTSNPFICRNIPSPDESFVIIHFRKGAREKWGIDFSYLLRMIHDSFMSSPTSIVVNGGKMGFAMEIILTPIIGRMIKDKS
3300022933_25	PRK	Ga0233427_1000024950	1-294	MSKQHPVIAITGSSGAGTTTVKRACEHIFMREQLNALIVEGDSYHRFDRADMKARVEEEEVKGNKTFSHFGPEANHFELLADNFASYGKSGECDRRYYLHSDEEAAEHNARLNTDLTPGQFTPWEKVGAGTDLLFYEGLHGLVNTDEAKVSQQVDLGIGVVPIVNLEWIQKIHRDSSERGYSAEVIVDTILRRMPDYINYITPQFSETDINFQRISTVDTSNPFIARDIPTPDESFIVIRFKDPKKHNIDFSHLLDMLEGSFMSRRNTIVTPGGKMGLAMEIILAPIIHNMMQK
3300025263_5	PRK	Ga0209565_1000087130	1-288	MSAKHPIVAITGSSGAGTTSVTRTFENIFRRESVKAAIVEGDSFHRYDRTSMKVAMAEAESAGNRNFSHFGEDANLFAELEALFRDYGEAGVGQSRKYLHDATEAAPYKQEPGTFTPWETLPHSELLFYEGLHGGVTTEKVDIARHVDLLIGVVPVINLEWIQKLHRDKNTRGYSTEAVTDVILRRMNEYVHYICPQFTRTHINFQRVPVVDTSDPFIARTIPSPDESLVVIRFANPAGFDFPYLLSMLHDSFMSRANTLVVPGGKMELAMQLIFTPMILRLMERRKK
3300013099_26	PRK	Ga0164315_100005192	1-290	MSVKYPVIAVTGSSGAGTSTVKHAFENIFFRDKFKPVIIEGDSFHRFDRIQMKKEMKRCEDAGKPISHFGPQANEFDTLAKLFKTYGETGTGQKRLYLHSDEEAAPYDGLSAGQFTPWEDIDNNSDLLFYEGLHGLAQDKDTDIAKYVDLGVGVVPIVNIEWIQKIFRDNAERGYSAEEIVETILRRMPDYIKYITPQFSKTDINFQRIATVDTSNPFIARDIPTLDESFVVIRFRDPDKFNIDFQYLLTMIENSFMSRRNSIVVPGGKMGFSMEIILTPIIEKLVENSK
3300025226_5	PRK	Ga0209674_100011803	1-290	MSIKHPIIAVTGSSGAGTTTVMKSFTHIFRREKINAQIVEGDAFHRYDRNGMREAMKQHERDGVPNFSHFGPEANLLEELEALFASYGENGTGKFRHYVHDETEVRLYKQDAGTFTPWEDVQPGTNLMFYEGLHGAAVTDRIDIARHADLLIGVVPIINLEWIQKLHRDQTMRGYSHEAVVDTILRRMPDYVNYICPQFSRTHVNFQRVPTVDTSNPFIAREIPQPDESFVVIRFARPKGIDFQYLLTMLHDSFMSRPNVIVVPGGKMGLAMQLIFTPMILQLIDRRSRA
3300012837_3	PRK	Ga0160455_100009102	1-291	MSERHPIISITGSSGAGTTSVTRTFENIFRREGVTAASIEGDSFHRYNRAQMKERQAAAEKDGNANFSHFGPDTNLFAELETLFRTYSESGSGKRRKYLHDAREAAPYKQEPGTFTAWEDIPPETDLLFYEGLHGAVVHDKINIAQYPDLLVGVVPVINLEWIQKLWRDKSTRGYSAEAVTDTILRRMPDYVNHICPQFSLTHVNFQRVPCVDTSNPFIARDIPAPDESFVVIRFANPKGIDFQYLLNMVHDSFMSRANTIVVPGGKMELAMQLIFTPFIWRMMERKKRAA
3300025667_21	PRK	Ga0209043_100004921	1-294	MSKQHPVIAITGSSGAGTTTVKRACEHIFMREQLNALIVEGDSYHRFDRADMKARVEEEEVKGNKTFSHFGPEANHFELLADNFASYGKSGECDRRYYLHSDEEAAEHNARLNTDLTPGQFTPWEKVGAGTDLLFYEGLHGLVNTDEAKVSQQVDLGIGVVPIVNLEWIQKIHRDSSERGYSAEVIVDTILRRMPDYINYITPQFSETDINFQRISTVDTSNPFIARDIPTPDESFIVIRFKDPKKHNIDFSHLLDMLEGSFMSRRNTIVTPGGKMGLAMEIILAPIIHNMMQK
3300027834_23	PRK	Ga0209344_100043557	1-293	MSRKHPVIAVTGSSGAGTTTAKRAFENIFRREHINAAVIEGDSLHSLDRLEFRAAVAEAGKAGNHSFSHFGPEANHFDKIEETFKSYGETGSCKHRYYIHSDAEAKELNARLNTSLNPGQFTPWEDIATGSDLLFYEGLHGMVKTDTVDAAKYVDLSIGVVPIVNLEWIQKIHRDQAERGYSAEATVETILRRMPDYINYITPQFSLTDINFQRVSTVDTSNPFIARDIPTPDESFVVIRFRDSKGVDFSYILDMIQHSFMSRSNTIVVPGGKMSLAMEVILAPIMHEMLLNR
3300023238_7	PRK	Ga0222675_100005227	1-297	MSKRHPIVAVTGSSGAGTSTVKRAFEHIFDREGIVPAVVEGDSYHRFERAPMKAEMAKAQEAGVNFSHFGPEANVFDKLEELFRTYGKTGNGEKRYYLHSPEEAAEHNGRLGTSLDPGQFTPWEPISPDTDVLFYEGLHGGVVGEGYDVAALVDLLIGVVPIANLEWIQKISRDNAERGYSAEAIVDTILRRMPDYINHICPQFSRTDINFQRVPTVDTSNPFICRNIPSPDESFVIIHFRKGAREKWGIDFSYLLRMIHDSFMSSPTSIVVNGGKMGFAMEIILTPIIGRMIKDKS
3300011199_1	PRK	Ga0137468_10000298	1-289	MSVKYPVIAVTGSSGAGTTTVKNAFEHIFRRQGINPAVVEGDSFHRYNRVEMKEAIKKFSDEGRILSHFGPEGNVFDKIADLFENYGKTGSGKVRKYLHSVEEAAPYKQNPGEFTPWEDIPAGTDLLFYEGLHGGVVTSEVDVAQYVNLLVGVVPIVNLEWIQKIHRDGAQRGYSAEATVDTILRRMPDYVNYITPQFSRADINFQRVPTVDTSNPFIARDIPTPDESFVVVRFSNPSKVDFPYLLNMIKDSFMSRPNTIVVPGGKMGFAMEIILTPIIRDMIEAKRKS
3300003868_3	PRK	Ga0062456_100001164	1-290	MSARHPIIAITGSSGAGTTSVTRTFDNIFRRENIKAAIIEGDSFHRYDRKEMKLKQAEAEAAGDKNFSHFGANTNLFAEIEALFANYAKTGTGKRRKYLHDTEEAAPYKQDPGTFTPWEDVPAGTDLLFYEGLHGAVITPEVNIAQHPDLLIGVVPVINLEWIQKLYRDKKQRGYSTEAVTDTILRRMPDYVNYICPQFMHTHVNFQRVPMVDTSNPFIARDIPSADESMVVIRFNNPKGIDFQYLRSMINDSFMSRANTIVVPGGKMELAMQLIFTPFVWRMMERQKKA
3300017467_17	PRK	Ga0185333_1000034130	1-289	MSVKHPIIAITGSSGAGTSTVTKSFQHIFRRENISAAIIEGDSFHKYDRKQMKEVAAEQAKKGNNHFSHFGADANEFELLEQLFKQYGESGTGKRRYYLHNHEEAEPWKQEPGTFTPWQDLPPSDVMFYEGLHGGVVTDKVNVAQHADLLVGVVPIINLEWIQKLIRDKGARGYSTEAVVDTILRRMPDYINYITPQFSRTHVNFQRVPTVDTSNPFIARDIPTPDESFVVIRFANPKGIDFPYLLSMIHDSFMSRPNVIVVPGGKMELAMQLIFTPMILRLMENKKRA
3300025672_15	PRK	Ga0209663_100006450	1-294	MSKQHPVIAITGSSGAGTTTVKRACEHIFMREQLNALIVEGDSYHRFDRADMKARVEEEEVKGNKTFSHFGPEANHFELLADNFASYGKSGECDRRYYLHSDEEAAEHNARLNTDLTPGQFTPWEKVGAGTDLLFYEGLHGLVNTDEAKVSQQVDLGIGVVPIVNLEWIQKIHRDSSERGYSAEVIVDTILRRMPDYINYITPQFSETDINFQRISTVDTSNPFIARDIPTPDESFIVIRFKDPKKHNIDFSHLLDMLEGSFMSRRNTIVTPGGKMGLAMEIILAPIIHNMMQK
3300020735_9	PRK	Ga0214219_10015896	1-289	MSRKHPIIAVTGSSGAGTTTVMNSFKHIFRREAINAQVIEGDSFHRYDRMAMRAEMKAQEDKGNMNFSHFGPGANLLEELEGLFKSYGATGTGKVRRYLHDAGEAAPYKQEPGTFIPWEEIPKDTDLMFYEGLHGGYADDKVDVSAQVDLLVGVVPIINLEWVQKLHRDQKLRGYSQEAVTDTILRRMPDYVGHICPQFSRTHVNFQRVPTVDTSNPFVAKDIPSPDESMVVIRFSNPKGIDFQYLLGMLHDSWMTRPNTLVIPGGKMGLAMQLIFTPMILKLMDIKRK
3300014713_8	PRK	Ga0169447_10003971	1-288	MSQKHPVIAVTGSSGAGTSTVKTSFEHIFQRERLNVAVVEGDSFHRYDRESMKQAVEESEKGGGRPISHFGPEANEFEKLEELFRSYGQSGSGEIRLYLHNEQEAQPYNQKPGTFTPWKSIQPGTDLLFYEGLHGGVKSDTADVSQYVDLLVGVVPIVNLEWIQKIYRDTAARGYSAEAVTHTILRRMHDYVHYITPQFSRTHVNFQRVPTVDTSNPFIARDIPTLDESMVVIRFRDHRGADFPYLLNMISGSFMSRPNTIVVPGGKMGMAIELILTPLILDLVAKSK
3300014060_21	PRK	Ga0119967_1000191214	28-323	SKKHPVIAVTGSSGAGTSTVKRAFEHIFLMEKIKAAIVEGDSYHKFNRLEMREAMRKAEAEGRVKSHFGLNANFLDKLQGLFQEYGETGSGQRRYYLHSTEEAAHHNDRLGTNNQPGEFTPWETIEANTDVLFYEGLHGGVVAEDINVAQYVDLLVGVVPIVNLEWIQKIHRDNAERGYSAEAIVDTILRRMPDYVNYIAPQFSNTHINFQRVPTVDTSNPFICRDIPTLDESFVIIHTKRCFHEKFSIDFPYLLDMIHDSFMSRHTTLVVPGGKMGFAMELILQPLIDSMVTGSK
3300020683_3	PRK	Ga0214234_10015810	1-289	MSRKHPIIAVTGSSGAGTTTVMNSFKHIFRREAINAQVIEGDSFHRYDRMAMRAEMKAQEDKGNMNFSHFGPGANLLEELEGLFKSYGATGTGKVRRYLHDAGEAAPYKQEPGTFIPWEEIPKDTDLMFYEGLHGGYADDKVDVSAQVDLLVGVVPIINLEWVQKLHRDQKLRGYSQEAVTDTILRRMPDYVGHICPQFSRTHVNFQRVPTVDTSNPFVAKDIPSPDESMVVIRFSNPKGIDFQYLLGMLHDSWMTRPNTLVIPGGKMGLAMQLIFTPMILKLMDIKRK
3300022912_15	PRK	Ga0233430_10025649	1-288	MSVNHPIISVTGSSGAGTTSVKQTFEQIFRRESISAMFIEGDAFHAYDRAGMKEKMAEKLKDGDDHFSHFGPEANLLDELEGVFANYAESGSGRTRHYIHDQEEALAFGSEPGTFTEWEEFSAGSDLLFYEGLHGAVITDEVDIAQHTDLKIGVVPVINLEWIQKVHRDKSTRGYSTEAVTDTILRRMPDYINYICPQFSESDINFQRIPTVDTSNPFIAQWIPTADESMVIIRFRDPRGIDFPYLVSMIHDSFMSRANSIVIPGNKLDLAMQLILTPIVMQLIERKR
3300002544_1	PRK	JGI25319J35699_100001773	1-287	MSAKFPIISITGSSGAGTTTVEQTFKKIFAREKVSASFIEGDAFHRFDRQTMKDKIAEEKAKGRDFTHFNAEANELKILESVFEDYGRRGKGRTRHYIHDEEEGERYGVAPGKFTDWEEFGDSDVLFYEGLHGCVVTDDINLAQHCDLKIGVVPVINLEWIQKIHRDKAARGYSTEAVTDTILRRMPDYVHYICPQFSLTDINFQRVPIVDTSNPFIARWIPTPAESILVIRFANPRGIDFPYLLSMIQNSYMSRANSIVAPGDKLDIAMQLIFTPLIHKLVERKRR
3300022912_29	PRK	Ga0233430_100048822	1-294	MSKQHPVIAITGSSGAGTTTVKRACEHIFMREQLNALIVEGDSYHRFDRADMKARVEEEEVKGNKTFSHFGPEANHFELLADNFASYGKSGECDRRYYLHSDEEAAEHNARLNTDLTPGQFTPWEKVGAGTDLLFYEGLHGLVNTDEAKVSQQVDLGIGVVPIVNLEWIQKIHRDSSERGYSAEVIVDTILRRMPDYINYITPQFSETDINFQRISTVDTSNPFIARDIPTPDESFIVIRFKDPKKHNIDFSHLLDMLEGSFMSRRNTIVTPGGKMGLAMEIILAPIIHNMMQK
3300024964_4	PRK	Ga0208514_10016748	1-290	MSARHPIIAITGSSGAGTTSVTRTFENIFRREGVNAAVIEGDSFHRHDRAEMKLRLAEAEKAGNKNFSHFGPENNLFPELEALFRDYAATGTGRRRKYLHDTEEAAPYKQSPGTFTPWEDVPANTDLLFYEGLHGAVVTPEVNIAQHPDLLIGVVPVINLEWIQKLYRDKKQRGYSTEAVTDTILRRMPDYVNYICPQFMHTHVNFQRVPMVDTSNPFIARDIPSADESMVVIRFANPKGIDFQYLRSMIDDSFMSRANTIVVPGGKMELAMQLIFTPFVWRMMDRQKKA
3300014208_47	PRK	Ga0172379_10000013278	1-297	MSVKHPVIAVTGSSGAGTTTVKRAFENIFRRESIKAAVVEGDSLHSLDRMAFRAAAAEAAKNGHNTFSHFGPEANHFDKIEGMFKQYGDTGMCQRRYYVHSEAEAVEHNKHFNLTNLTPGVFTPWEDIESGSDLLFYEGLHGLAKDETKGIDARRYVDLGIGVVPVVNLEWIQKIHRDKAERGYSAEATVDTIMRRMPDYIKYITPQFTHTDINFQRVATVDTSNPFIARDIPTPDESFVIIRFRNPKGVDFPYFLQMIPNSFMSRANTMVVPGGKMSHAMEIILSPIMHDMIQNKK
3300025614_19	PRK	Ga0209665_100012823	1-294	MSKQHPVIAITGSSGAGTTTVKRACEHIFMREQLNALIVEGDSYHRFDRADMKARVEEEEVKGNKTFSHFGPEANHFELLADNFASYGKSGECDRRYYLHSDEEAAEHNARLNTDLTPGQFTPWEKVGAGTDLLFYEGLHGLVNTDEAKVSQQVDLGIGVVPIVNLEWIQKIHRDSSERGYSAEVIVDTILRRMPDYINYITPQFSETDINFQRISTVDTSNPFIARDIPTPDESFIVIRFKDPKKHNIDFSHLLDMLEGSFMSRRNTIVTPGGKMGLAMEIILAPIIHNMMQK
3300028174_12	PRK	Ga0257123_100085418	1-294	MSAKHPVVAITGSSGAGTTTVKRAFEHIFTREKLSALVVEGDSYHRYDRAAMKEKVAAEETAGNSSFSHFGPGANHFDLLERNFKEYSETGQCDRRYYLHSDEEAAEHNERLDSELTPGQFTPWEKVGEGTDLLFYEGLHGLVKTEDDNVADQVDLGVGVVPIVNLEWIQKIHRDNAERGYSEEVIVDTILRRMPDYINYITPQFSQTDINFQRVSTVDTSNPFIARDIPLPDESFIVIRFKDPAKYNINFQYLLGMLDGSFMSRRNTIVVPGGKMGFAMEIILAPIIHDMMHK
3300012828_5	PRK	Ga0160431_10002912	1-291	MSERHPIISITGSSGAGTTSVTRTFENIFRREGVTAASIEGDSFHRYDRAQMKERQAAAEKDGNANFSHFGPGTNLFAELETLFRTYSESGSGKRRKYLHDAREAAPYKQEPGTFTAWEDIPPDTDLLFYEGLHGAVVHNKINIAQYPDLLVGVVPVINLEWIQKLWRDKSTRGYSAEAVTDTILRRMPDYVNHICPQFSLTHVNFQRVPCVDTSNPFIARDIPAPDESFVVIRFANPKGIDFQYLLNMVHDSFMSRANTIVVPGGKMELAMQLIFTPFIWRMMERKKRAA
3300027797_19	PRK	Ga0209107_100028558	1-298	MSKRHPVVAVTGSSGAGTSTVKRAFEQIFKREDITPAVVEGDSYHRFERAAMKVAMAEALAKGENFSHFGPEANLFDKLGDLFQAYGETGSGEKRYYLHSVEEAAEHNERLGTNLNPGQFTPWETIPGGTDLLFYEGLHGGVVGEGYDVAGLADLLVGVVPIVNLEWIQKIARDNAERGYSAEATVDTMLRRMPDYINHICPQFSRTDINFQRVPTVDTANPFIIRNIPTPDESFVIIHFRKGAREKWDIDFTYLLDMIHDSFMSSPTSIVVNGGKMGFAMELILTPVIHRLIEEKKR
3300025261_4	PRK	Ga0209233_1000018551	1-290	MSVKHPIIAVTGSSGAGTTTVMKSFTHIFRREKINAQIVEGDAFHRYDRNGMREAMKQHERDGVPNFSHFGPEANLLEELEALFASYGENGTGKFRHYVHDETEVRLYKQDAGTFTPWEDVQPGTNLMFYEGLHGAAVTDRIDIARHADLLIGVVPIINLEWIQKLHRDQTMRGYSHEAVVDTILRRMPDYVNYICPQFSRTHVNFQRVPTVDTSNPFIAREIPQPDESFVVIRFARPKGIDFQYLLTMLHDSFMSRPNVIVVPGGKMGLAMQLIFTPMILQLIDRRSRA
3300025603_17	PRK	Ga0208414_100011563	1-297	MSKRHPIVAVTGSSGAGTSTVKRAFEHIFDREGIVPAVVEGDSYHRFERAPMKAEMAKAQEAGVNFSHFGPEANVFDKLEELFRTYGKTGNGEKRYYLHSPEEAAEHNGRLGTSLDPGQFTPWEPISPDTDVLFYEGLHGGVVGEGYDVAALVDLLIGVVPIANLEWIQKISRDNAERGYSAEAIVDTILRRMPDYINHICPQFSRTDINFQRVPTVDTSNPFICRNIPSPDESFVIIHFRKGAREKWGIDFSYLLRMIHDSFMSSPTSIVVNGGKMGFAMEIILTPIIGRMIKDKS
3300020171_6	PRK	Ga0180732_100003273	1-290	MSIRHPIIAITGSSGAGTTSVTRTFENVFRREKITAAVIEGDSFHRFDRAAMKLKAAAAEAAGNKNFSHFGPETNLFADLAELFRCYAESGTGKRRKYLHDLEEAAPYNQPPGTFTPWEDVPSGTDLLFYEGLHGAVVTPDANIAQHPDLLIGVVPVINLEWIQKLWRDKKQRGYSLEAVTDTILRRMPDYVNYICPQFMHTHVNFQRVPMVDTSNPFIARDIPSADESMVVIRFANPKGIDFQYLRSMVDGSFMSRANTIVVPGGKMELAMQLIFTPFVWRMMERQKKA
3300025656_16	PRK	Ga0209054_100009322	1-294	MSKQHPVIAITGSSGAGTTTVKRACEHIFMREQLNALIVEGDSYHRFDRADMKARVEEEEVKGNKTFSHFGPEANHFELLADNFASYGKSGECDRRYYLHSDEEAAEHNARLNTDLTPGQFTPWEKVGAGTDLLFYEGLHGLVNTDEAKVSQQVDLGIGVVPIVNLEWIQKIHRDSSERGYSAEVIVDTILRRMPDYINYITPQFSETDINFQRISTVDTSNPFIARDIPTPDESFIVIRFKDPKKHNIDFSHLLDMLEGSFMSRRNTIVTPGGKMGLAMEIILAPIIHNMMQK
3300026288_7	PRK	Ga0209572_100020665	1-290	MSIKNPVIAITGSSGAGTTSVTKAFQHIFRRENLNAAIIEGDSFHRYDRLEMREKMAEKALAGDHQFSHFGPEANLFAELEALFRTYGASGGGKSRHYVHDDLEAELYASPPGTFTPWADLPAGTDLLFYEGLHGAARTETVDVGRHVDLCVGVVPIINLEWIQKLHRDKAQRGYSTEAVVDTILRRMPEYINYICPQFSRTHVNFQRVPTVDTSNPFIAQDIPQADESMLVIRFANPHGIDFPYLLSMLHGSFMSRPNIIVCPGGKMGLAMQIIFTPMIMQLMDKKRRT
3300027747_10	PRK	Ga0209189_100089412	1-278	VKRAFEHIFKREGITPAVVEGDSYHRYERGAMKQAMAAALANGENFSHFGPEANLFDKLAELFQTYGETGSGEKRYYLHSLEEAAEHNERLGTSLQPGQFTPWEAIPAGTDLLFYEGLHGGVKGEGYNVAGLADLLVGVVPIVNLEWIQKISRDNAERGYSAEATVDTILRRMPDYINHICPQFSLTDINFQRVPTVDTSNPFTIRNIPTPDESFVIIHFRKGARDKWGIDFRYLLDMVHDSFMSSPTSIVVNGGKMGFAMELILTPIIHRMIEEKRK
3300027828_25	PRK	Ga0209692_10000143158	1-294	MSKQHPIVAVTGSSGAGTSTVKRAFEHIFYRDGVTPAIIEGDSFHRYDRIAMREAVAEASKHGENLSHFGPASNLFGELEKLFKTYGEHGNGKKRYYLHSEEEAAEHNARLATALEPGQFTPWEDIPGETDLLFYEGLHGGVVTDEANVAQYVDLLIGVVPIVNLEWIQKIHRDNAERGYSAEAIVDTILRRMPDYIHYITPQFSRTDINFQRVSTVDTSNPFIARDIPSPDESFVVIRFRDPKKFNIDFPYLLSMLHDSFMSRRNSIVVPGGKMGLAMEIMLTPIIEQMMDER
3300002544_3	PRK	JGI25319J35699_100002140	1-301	MSIRHPIIAVTGSSGAGTSTVKEAFSHMFRREGLNPAIIEGDSFHRYDRAEMKKKVAEAEKENCREFSHFGPQANLFPALENLFKTYGETGRGQRRLYLHNEAEAQPYAALGLQPGQFTPWEDMPQATDLLFYEGLHGCVVSEPEQEEQYNVAQHVDLRIGVVPVINLEWIQKIHRDTSQRGYSEKAVMDTIMRRMHDYVHHILPQFKLTDINFQRVPVVDTSDPIIARDIPSPDESLVVIRFRKPDRFGVDYPYLLQMIPGSFMSRRNTIVVPGGKMGFAMELILTPILRRIMDQKAKAA
3300027958_9	PRK	Ga0209749_100023858	1-290	MSIKHPIIAITGSSGAGTSTVMQSFQHIFRREKLNAQIVEGDSFHRYDRLAMRAEMKAQEERGNLNFSHFGPEANLLEELQDLFVSYGRTGTGQVRKYLHDAAEAEPWGQAPGTFTPWGEIAADTDLMFYEGLHGAYADDRIDIAKQVDLCVGVVPIINLEWIQKLHRDQKMRGYSQEAVTDTILRRMPDYVSHLCPQFSRTHVNFQRVPIVDTSNPFIARDIPSADESMVVIRFANPKGIDFQYLLGILHGSMLTRPNTLVVPGGKMGLAMQMIFTPMILRLMDQKRRA
3300025643_23	PRK	Ga0209151_100012322	1-294	MSKQHPVIAITGSSGAGTTTVKRACEHIFMREQLNALIVEGDSYHRFDRADMKARVEEEEVKGNKTFSHFGPEANHFELLADNFASYGKSGECDRRYYLHSDEEAAEHNARLNTDLTPGQFTPWEKVGAGTDLLFYEGLHGLVNTDEAKVSQQVDLGIGVVPIVNLEWIQKIHRDSSERGYSAEVIVDTILRRMPDYINYITPQFSETDINFQRISTVDTSNPFIARDIPTPDESFIVIRFKDPKKHNIDFSHLLDMLEGSFMSRRNTIVTPGGKMGLAMEIILAPIIHNMMQK
3300015024_10	PRK	Ga0167669_100435710	2-298	SKKHPVISVTGSSGAGTSTVKRAFEHIFLMEKIKAAIVEGDSYHKYNRIDMRAMMKQASAEGRNMSHFGLEANVLDKLEALFYEYGETGNGQRRYYLHNQDEADHHNPRLGTDCKSGEFTPWEGIEDGTDMLFYEGLHGGVVAKDIDVAKYADLLVGVVPIVNLEWIQKIHRDNAERGYSAEAIVDTILRRMPDYVNYIAPQFSNTHINFQRVPTVDTSNPFICRDIPTLDESFVIIHTNRCFHEKFQINFPYLLDMIHDSFMSRHTTLVVPGGKMGFAMELILQPLIDSMLIESKK
3300024300_13	PRK	Ga0233420_1000001816	1-291	MSKKHPVVVVTGSSGAGTTTVKRAFEHIFTRESYSAAVIEGDSMHALNRAEYKAASVNNKTLSHFGPEANDFEGLANIFKTYGETGSGKKRYYIHSDEEAVALNARLGTNLKPGEFTPWEEMPTSTDLLFYEGLHGMVVTDKVDMAQHVDLAIGVVPVVNLEWIQKIHRDGAERGYSADVIVDTILRRMPDYVNYITPQFSRTDINFQRVPTVDTSNPFIARDIPTPDESFVIVRFANPKGVDFPYLLNMIHDSFMSRPNNLVVPGGKMGFAMELILEPVIQRMVEESRKA
3300027319_12	PRK	Ga0207870_10007759	1-290	MSAKHPIIAITGSSGAGTSTVMRTFVNIFRREGVKAVLVEGDSFHAYDRAAMRQKMAEEEAKGNRHFSHFGPEANLFGELENLFKTYSETGRGRIRHYVHNEEEAKQYGVAPGCFTDWEEIPEDTDLLFYEGLHGAVVTPEHNIAQYPDLLIGVVPVINLEWIQKLWRDRKERGYSTEAVTDTILRRMPDYVHYIVPQFGRTHVNFQRVPVVDTSNPFIARDIPTADESLVIIRFANPKGIDFPYLLNMINGSFMSRANTIVVPGGKMELAMQLIFTPFVWRFMERRKRA
3300027980_36	PRK	Ga0209475_10000053302	1-284	MSAKHPIIAITGSSGAGTSSVTSTFQEIFRREKVEAAVIEGDSFHRYDREGMKEQMKDAPPHFSHFGPEANILGDLEGLFKTYSETGTGKSRKYLHNDEEAAPYKQKPGTFTPWEDLPESDMLFYEGLHGGVVTEDINVAQYPDLLIGVVPVINLEWIQKLTRDKSARGYSTEAVTDTILRRMHDYVHYITPQFTQTHVNFQRVPTVDTSNPFISRYIPSPDESLLVIRFANPKGIDFPYLLSMLHDSFMSRPNTIVVPGGKMELAMQLIFTPFIWKLMDLRKK
3300020348_13	PRK	Ga0211600_10006932	1-297	MSKRHPVVAVTGSSGAGTSTVKRAFEHIFAREGITPAVVEGDSYHRYERMPMKQAMADALAKGENFSHFGPEANLFDKLEELFRTYGETGAGQKRYYLHSVEEAAEHNARLGVNLEPGQFTPWEDIPTGTDVLFYEGLHGGVKGEGYDVAALADLLVGVVPITNLEWIQKIHRDNAERGYSAEAIVDTILRRMPDYINHICPQFSQTDINFQRVPTVDTSNPFICRNIPTPDESFVIIHFRKGAREKWGIDFGYLLNMIHDSFMSSPTSIVVNGGKMGFAMELILTPIIHRMIEEKN
3300023227_3	PRK	Ga0222690_100003463	1-297	MSKRHPIVAVTGSSGAGTSTVKRAFEHIFDREGIVPAVVEGDSYHRFERAPMKAEMAKAQEAGVNFSHFGPEANVFDKLEELFRTYGKTGNGEKRYYLHSPEEAAEHNGRLGTSLDPGQFTPWEPISPDTDVLFYEGLHGGVVGEGYDVAALVDLLIGVVPIANLEWIQKISRDNAERGYSAEAIVDTILRRMPDYINHICPQFSRTDINFQRVPTVDTSNPFICRNIPSPDESFVIIHFRKGAREKWGIDFSYLLRMIHDSFMSSPTSIVVNGGKMGFAMEIILTPIIGRMIKDKS
3300025468_20	PRK	Ga0209685_100014756	1-294	MSKKHPVVVVTGSSGAGTTFVKRAFEHIFSREKINSLIVEGDSFHMYDRAAMKENVQKQESLGNNFFSHFGPDANLFDKIEETFKDYGETGQCDRRYYLHSNEEAAEHNARLNTDLNPGEFTPWEKVGSDTDVLFYEGLHGAVVTDDIDMAQYADLKIGVVPSVNLEWIQKIHRDNAERGYSAEETVDTILRRMPDYINYITPQFSQTDINFQRVATVDTSNPFIARDIPTPDESFVVIRFKDLDKTPVDFTYLTSMITGSFMSRRNSIVVPGGKMSLAMDIILYPIIKQMINK
3300008215_4	PRK	Ga0056108_10002535	1-293	MSKKHPIIAVTGSSGAGTSTVKVAFEHMFRREGVKPAVIEGDSYHRFNRAEMKEAMKRFEEQEGCTNFSHFGPEANLFEDLEETFRQYGETGSGKWRLYLHNHEEAEAFEGLGPGEFTPWQPFDRDTDILFYEGLHGCVVDENVNMARYVDLKIGVVPVINLEWIQKIHRDTQTRGYSEEAVMDTILRRMYDYVHYIIPQFQYTDINFQRVPIVDTSDPIIARDIPTPDESLVVIRFRDPELFEVDFSFLLQMLHGSWMSRRNTIVVPGGKMGLAMELVLTPIMRNIIEEKRQ
3300000214_8	PRK	SI54feb11_200mDRAFT_10002729	16-309	MSKQHPVIAITGSSGAGTTTVKRACEHIFMREQLNALIVEGDSYHRFDRADMKARVEEEEVKGNKTFSHFGPEANHFELLADNFASYGKSGECDRRYYLHSDEEAAEHNARLNTDLTPGQFTPWEKVGAGTDLLFYEGLHGLVNTDEAKVSQQVDLGIGVVPIVNLEWIQKIHRDSSERGYSAEVIVDTILRRMPDYINYITPQFSETDINFQRISTVDTSNPFIARDIPTPDESFIVIRFKDPKKHNIDFSHLLDMLEGSFMSRRNTIVTPGGKMGLAMEIILAPIIHNMMQK
3300024960_3	PRK	Ga0207969_1001299	1-290	MSVKHPIVAITGSSGAGTSTVTKSFDLVFRRENIKAAIVEGDSFHRFDRKAMKVAMEEARVQGNNHFSHFGPEANLLEELEALFKGYGATGNGKVRKYLHNADEAAPYGQESGEFTPWEDMPKDTDLMFYEGLHGAAVTDKVNVAQHADLLVGVVPTVNLEWIQKLHRDKNQRGYSTEAVVDTILRRMPDYINYITPQFSRTHINFQRVPTVDTSNPFIARDIPTADESFVVIRFANPKGIDFPYLLSMVQGSFMSRPNIIVVPGGKMELSMQLIFTPLILRMMENRRRA
3300009702_54	PRK	Ga0114931_1000572010	1-288	MSKKHPVVAVTGSSGAGTTTVKRAFEHIFFRDGIKPAVIEGDSFHRYNRAEMREKMAEGMSHFGPEANRFDKLAELFRVYGETGTGEKRYYLHSDEEAAEHNTRLGLDLKPGEFTPWEKIEEGTDLLFYEGLHGLVVDGENDVAKHVDLGVGVVPIVNLEWIQKIFRDNAERGYSEEAIVNTIMRRMPDYINHITPQFSRTDINFQRVPTVDTSNPFIARDIPTPDESFVVIRFEDPKKFDIDFPYLMSMIDGSFMSRRNSIVVPGGKMGLSMEIILQPIIEGMMDAR
3300027718_7	PRK	Ga0209795_1000025535	1-290	MSIKHPIIAVTGSSGAGTTTVMKSFAHIFRREKINAQIVEGDAFHRYDRNGMREAMKQHERDGVPNFSHFGPQANLLEELEALFASYGETGTGKFRHYVHDETETRLYKQDAGTFTPWEDVQPDTDLMFYEGLHGAAVTDHIDIARHADLLIGVVPTINLEWIQKLHRDQTMRGYSHEAVVDTILRRMPDYVNYICPQFSRTHVNFQRVPTVDTSNPFIAREIPQPDESFVVIRFARPKGIDFQYLLTMLHDSFMSRPNVIVVPGGKMGLAMQLIFTPMILQLIDRRSRA
3300012921_15	PRK	Ga0164290_1000041176	1-290	MSEKHPIIAITGSSGAGTSSVTKTFENIFRRENVQAAIIEGDSFHRYDRKEMRARQLEAEQAGDAHFSHFGPENNLFPELEGLFRNYADNGTGRFRKYLHDAVEAKPYGQEPGTFTPWQELRADTDLLFYEGLHGAVVTQQVDIARYPDLLIGVVPVINLEWIQKLWRDKHVRGYSAEAVTDTILRRMPDYVHYICPQFAHTHVNFQRVPVVDTSNPFIARDIPAASESLCVIRFANPKGIDFPYLLSMVHDSFMSRANTIVVPGGKMDLAMQLIFTPFIWRMMERRKRA
3300022865_7	PRK	Ga0222668_100003763	1-297	MSKRHPIVAVTGSSGAGTSTVKRAFEHIFDREGIVPAVVEGDSYHRFERAPMKAEMAKAQEAGVNFSHFGPEANVFDKLEELFRTYGKTGNGEKRYYLHSPEEAAEHNGRLGTSLDPGQFTPWEPISPDTDVLFYEGLHGGVVGEGYDVAALVDLLIGVVPIANLEWIQKISRDNAERGYSAEAIVDTILRRMPDYINHICPQFSRTDINFQRVPTVDTSNPFICRNIPSPDESFVIIHFRKGAREKWGIDFSYLLRMIHDSFMSSPTSIVVNGGKMGFAMEIILTPIIGRMIKDKS
3300025510_4	PRK	Ga0208735_10027417	1-290	MSVKYPVIAITGSSGAGTSTVTRSFQHVFRREKLSAAIIEGDSFHKYDRKAMKEAAAEAAKQGNNHFSHFGADANELELLEALFKEYGAKGSGKRRYYLHNLEEAAPWKQEPGTFTPWQDLPPSDLLFYEGLHGGVVTDKVNVAQHADLLVGVVPIINLEWIQKLIRDRGARGYSTEAVVDTILRRMPDYINYIMPQFSRTHVNFQRVPTVDTSNPFIAQDIPTPDESFVVIRFANPKGIDFPYLLSMIHDSFMSRPNVIVVPGGKMEVAMQLIFTPMILRLMENKRRAA
3300017494_6	PRK	Ga0185337_100003629	1-290	MSERHPIIAITGSSGAGTSSVTKTFENIFRREGVNAAVIEGDSFHRHDRKEMKRKAAEAEAAGNNNFSHFGPENNMFPELAELFRAYGETGTGKRRKYLHDPEEAAPYSQEPGTFTPWEDVPVNTDLLFYEGLHGAVVTPEVNIAQHPDLLIGVVPVINLEWIQKLYRDKKQRGYSTEAVTDTILRRMPDYVNYICPQFMHTHVNFQRVPMVDTSNPFIARDIPSPDESMVVIRFAKPKGIDFQYLLNMIDASFMSRANTIVVPGGKMELAMQLIFTPFVWRMMERQKRA
3300027051_10	PRK	Ga0209269_100004238	1-295	MSKKHPVIAVTGSSGAGTTTVKRAFEHIFWREKISPAIIEGDSLHSLNRMEFREAMKKAETAGNGHFSHFGPESNHFDKIEELFKSYGKNGKGKKRYYLHSDEEAAEHNLRLGTKLSAGEFTPWEDVPADTDLLFYEGLHGLVTTDKVDAAQHVDLGVGVVPIVNLEWIQKIHRDAKERGYSAAAIVDTILRRMPDYVHYITPQFSRTDINFQRVPTVDTSNPFIARDIPTPDESFVVIRFRDPHGVDFPYYLRMIHDSFMSRPNTIVVPGGKMGFAMEVILTPLVHQMLEAKKK
3300000187_7	PRK	SI53jan11_100mDRAFT_100000921	16-309	MSKQHPVIAITGSSGAGTTTVKRACEHIFMREQLNALIVEGDSYHRFDRADMKARVEEEEVKGNKTFSHFGPEANHFELLADNFASYGKSGECDRRYYLHSDEEAAEHNARLNTDLTPGQFTPWEKVGAGTDLLFYEGLHGLVNTDEAKVSQQVDLGIGVVPIVNLEWIQKIHRDSSERGYSAEVIVDTILRRMPDYINYITPQFSETDINFQRISTVDTSNPFIARDIPTPDESFIVIRFKDPKKHNIDFSHLLDMLEGSFMSRRNTIVTPGGKMGLAMEIILAPIIHNMMQK
3300024257_16	PRK	Ga0233442_100017523	1-294	MSKQHPVIAITGSSGAGTTTVKRACEHIFMREQLNALIVEGDSYHRFDRADMKARVEEEEVKGNKTFSHFGPEANHFELLADNFASYGKSGECDRRYYLHSDEEAAEHNARLNTDLTPGQFTPWEKVGAGTDLLFYEGLHGLVNTDEAKVSQQVDLGIGVVPIVNLEWIQKIHRDSSERGYSAEVIVDTILRRMPDYINYITPQFSETDINFQRISTVDTSNPFIARDIPTPDESFIVIRFKDPKKHNIDFSHLLDMLEGSFMSRRNTIVTPGGKMGLAMEIILAPIIHNMMQK
3300028400_17	PRK	Ga0256832_10165533	1-285	MSTKHPVVAVTGSSGAGTTTVKNAFEHIFFRENINPAVIEGDSYHRYDREAMKVAVEEKGDDFSHFGPEANHFDILAETFKEYGETGMCKRRYYLHSEEEAEPYAPLKPGQFTEWENIPSGTDLLFYEGLHGGARDGDVDVAKYVDLLVGVVPIVNLEWIQKIHRDNAQRGYSAEAIVDTILRRMPDYVHYITPQFSRTDINFQRVPTVDTSNPFIARDIPTPDESFIVIRFKDPKNVDFPYLLNMIPDSFMSRRNNMVVPGSKMGFAMELILAPRIHELMEKAK
3300013123_37	PRK	Ga0172368_1000037710	1-290	MSKKHPIISVTGSSGAGTSTVKNTFEQIFRREGVKSVSIEGDAFHRYNRAEMRAELIRRTDAGDATFSHFSYEANELAELERVFREFGETGKGRTRHYVHDEGEAAKYGVPPGEFTQWAAFEDGADVLFYEGLHGAVKNDSVDLVKLADLKIGVVPVINLEWIQKIHRDREQRGYSTEAVTDVILRRMHAYVHCICPQFVETDINFQRVPVVDTSDPFVARWIPTPDESLVVIRFRSPRGIDFPYLVSMINGSWMSRANSIVIPGNKLDLAMQLILTPLIQRLVREEKTA
3300023299_4	PRK	Ga0222702_100001727	1-297	MSKRHPIVAVTGSSGAGTSTVKRAFEHIFDREGIVPAVVEGDSYHRFERAPMKAEMAKAQEAGVNFSHFGPEANVFDKLEELFRTYGKTGNGEKRYYLHSPEEAAEHNGRLGTSLDPGQFTPWEPISPDTDVLFYEGLHGGVVGEGYDVAALVDLLIGVVPIANLEWIQKISRDNAERGYSAEAIVDTILRRMPDYINHICPQFSRTDINFQRVPTVDTSNPFICRNIPSPDESFVIIHFRKGAREKWGIDFSYLLRMIHDSFMSSPTSIVVNGGKMGFAMEIILTPIIGRMIKDKS
3300012835_3	PRK	Ga0160446_10011341	1-290	MSRKHPIISVTGSSGAGTTTIKNTFDQIFRREGIRAASIEGDAFHRYDRAAMKAELARRTEAGDHTFSHFSLDANELPRLEEAFRDYARSGSGKTRHYVHDEREAEIWGSAPGTFTEWSEFEPGSDLLFYEGLHGAVKTDGIDIAGHADLKIGVVPVINVEWIQKIHRDKASRGYSTEAVTDVILRRMHAYVHVICPQFTQTDINFQRVPVVDTSNPFIARWIPTPDESLVVIRFRNPRGIDFPYLTTMIQGSWMSRANSIVVPGPRMDLAMQLILTPMVTRMVSESKRA
3300025698_9	PRK	Ga0208771_100003552	1-297	MSKRHPIVAVTGSSGAGTSTVKRAFEHIFDREGIVPAVVEGDSYHRFERAPMKAEMAKAQEAGVNFSHFGPEANVFDKLEELFRTYGKTGNGEKRYYLHSPEEAAEHNGRLGTSLDPGQFTPWEPISPDTDVLFYEGLHGGVVGEGYDVAALVDLLIGVVPIANLEWIQKISRDNAERGYSAEAIVDTILRRMPDYINHICPQFSRTDINFQRVPTVDTSNPFICRNIPSPDESFVIIHFRKGAREKWGIDFSYLLRMIHDSFMSSPTSIVVNGGKMGFAMEIILTPIIGRMIKDKS
3300025688_19	PRK	Ga0209140_100004750	1-294	MSKQHPVIAITGSSGAGTTTVKRACEHIFMREQLNALIVEGDSYHRFDRADMKARVEEEEVKGNKTFSHFGPEANHFELLADNFASYGKSGECDRRYYLHSDEEAAEHNARLNTDLTPGQFTPWEKVGAGTDLLFYEGLHGLVNTDEAKVSQQVDLGIGVVPIVNLEWIQKIHRDSSERGYSAEVIVDTILRRMPDYINYITPQFSETDINFQRISTVDTSNPFIARDIPTPDESFIVIRFKDPKKHNIDFSHLLDMLEGSFMSRRNTIVTPGGKMGLAMEIILAPIIHNMMQK
3300011013_14	PRK	Ga0114934_1000019813	1-285	MSKKHPIVAVTGSSGAGTTTVKVAIDHIFNREHIDAVFVEGDSFHRYDRAAMKEAVAEADASGQTLSHFGPDGNVLDKLEELFIEYGESGTGQTRHYVHNETEAEQYRSPPGTFTEWEGAERGTDLLFYEGLHGGAVVNGIDIASHVDLLIGVVPIVNLEWIQKIHRDSSMRGYDSKDVTHTILRRMSDYVHYITPQFSQSDINFQRVPTVDTSNPFIARDVPTLDESFIVIRFQDPAKFNVDFPYLLAMLHDSFMSRRNTIVVPGGKWGVAMELILTPIIKDLI
3300004626_3	PRK	Ga0066188_10000195	1-289	MSKKHPIIAVTGSSGAGTSTVKDALEHIFRRVGTRAATIQGDSFHRFDREQMKEELEKAKVEGRNLSHFGPEANLFDKQFELFRRYGESGKGERRYYIHNEEEAAFFGQEPGSFTPWEPIPPDTDLLFYEGLHGGVVAGDIDMAREVDLLIGVCPTINLEWVQKIKRDTAERGYRQEAVLETIHRRMHDYMHYIVPQFSATHINFQRIPLIDTSNPFSVANIPTADQSLVLIHFLKPKPSVEYKLNLKGLIDGAMITGFNTLVIPGGKMMYAMELILTELIIALLKQRA
3300028086_2	PRK	Ga0255201_10000412	1-290	MSERHPIIAITGSSGAGTSTVTRTFSNIFRREGVKAAIIEGDSFHRYDRKEMKARGAEAEKAGNGHFSHFSAENNLFGEIENLFKTYGETGQGKSRKYLHNAEEAEPYKQEPGTFTPWEDLPADTDMLFYEGLHGAVVTPEHNIAQHPDLRVGVVPVINLEWIQKLWRDKHQRGYSTEAVTDTILRRMPDYVNYIVPQFAHTHVNFQRVPLVDTSNPFIARDIPSADESVVVIRFANPKGIDFQYLLSMIDNSWMSRANTIVVPGGKMELAMQLIFTPFVWRMMERKKRA
3300027835_12	PRK	Ga0209515_1000041118	1-297	MSRKHPIIAITGSSGAGTTTVKESFAHMFRREGITPAVIEGDSFHRYDRVEMKKRTAEAEKQGCRNFSHFGPEANEFAALENLFKTYGETGSGKRRLYLHNEEEAKPYADLGLGAGQFTPWEDMPQGTDLLFYEGLHGCVVDNADGVNVAQHADLKIGVVPVINLEWIQKIHRDTKQRGYSEKAVMDTILRRMHDYVHYIVPQFKLTDINFQRVPIVDTSDPIIARDVPTADESLVVIRFRKPDRVDVEFPYLLQMIHGSWMSRPNTIVVPGGKMGLAMEIILTPMIRRMKEQQKVA
3300017423_22	PRK	Ga0185353_100001936	1-293	MSKKHPVIVVTGSSGAGTTTVKRSFEHIFRREEINAAVLEGDSFHSVTRMEFNAAVENAEDNHQRPPSHFGPECNHFDKIEETFRQYGETGVCQRRYYVHSAAEAAEFNSQLGTSLKPGEFTPWETIPPGSDILFYEGLHGGIRTDKVDVAQHVDLLIGVVPVVNLEWIQKIHRDTGERGYSAEAVTQTILRRMRDYVEYICPQFSNTDINFQRVALVDTSNPFIVRDIPTLDESVVVIRFRKPNMADFPYLLSMIKGSFMSRRNNIVVPGGKMGLAMEIILTPLIKELMNKR
3300025586_14	PRK	Ga0207996_100008827	1-297	MSKRHPIVAVTGSSGAGTSTVKRAFEHIFDREGIVPAVVEGDSYHRFERAPMKAEMAKAQEAGVNFSHFGPEANVFDKLEELFRTYGKTGNGEKRYYLHSPEEAAEHNGRLGTSLDPGQFTPWEPISPDTDVLFYEGLHGGVVGEGYDVAALVDLLIGVVPIANLEWIQKISRDNAERGYSAEAIVDTILRRMPDYINHICPQFSRTDINFQRVPTVDTSNPFICRNIPSPDESFVIIHFRKGAREKWGIDFSYLLRMIHDSFMSSPTSIVVNGGKMGFAMEIILTPIIGRMIKDKS
3300022916_29	PRK	Ga0233431_100060125	1-294	MSKQHPVIAITGSSGAGTTTVKRACEHIFMREQLNALIVEGDSYHRFDRADMKARVEEEEVKGNKTFSHFGPEANHFELLADNFASYGKSGECDRRYYLHSDEEAAEHNARLNTDLTPGQFTPWEKVGAGTDLLFYEGLHGLVNTDEAKVSQQVDLGIGVVPIVNLEWIQKIHRDSSERGYSAEVIVDTILRRMPDYINYITPQFSETDINFQRISTVDTSNPFIARDIPTPDESFIVIRFKDPKKHNIDFSHLLDMLEGSFMSRRNTIVTPGGKMGLAMEIILAPIIHNMMQK
3300024339_19	PRK	Ga0233445_100026623	1-294	MSKQHPVIAITGSSGAGTTTVKRACEHIFMREQLNALIVEGDSYHRFDRADMKARVEEEEVKGNKTFSHFGPEANHFELLADNFASYGKSGECDRRYYLHSDEEAAEHNARLNTDLTPGQFTPWEKVGAGTDLLFYEGLHGLVNTDEAKVSQQVDLGIGVVPIVNLEWIQKIHRDSSERGYSAEVIVDTILRRMPDYINYITPQFSETDINFQRISTVDTSNPFIARDIPTPDESFIVIRFKDPKKHNIDFSHLLDMLEGSFMSRRNTIVTPGGKMGLAMEIILAPIIHNMMQK
3300020215_10	PRK	Ga0196963_10000007157	1-292	MSKKHPVIAVTGSSGAGTTTVKQAFEHLFFRLNIEPAVVEGDSFHRYDRAEMRSHIANAQAEGRHFSHFAVEANLLEDLESLFRQYSETGTGKRRYYIHNEEEGQRLGGYKPGTFTPWGDIPEGTDLLFYEGLHGAVKNEVVNIPQYADLLVGVVPIVNLEWIQKIHRDTAERGYKPEDVTDTILRRMYDYVKVITPQFSQTDINFQRVPLVDTSNPFIARDIPSPDESLVIIRFKNPRKFNVDFQNLLSMIKDSFMSRYNSIVVPGGKMGLAMEIIFRPILERMMEEKKNA
3300027283_16	PRK	Ga0209643_100030028	1-287	MSAKYPIISITGSSGAGTTTVKDTFEKIFKRENISASFIEGDAFHRYDREAMKKKVAEEKAKGNDFTHFAADANELAILENVFSEYGRRGVGRTRHYIHDDAEAAKYGAAPGTFTEWEEFKGSDLLFYEGLHGCAVTEDLNLAQHCDLKIGVVPVINLEWIQKIHRDKATRGYSTEAVTDTILRRMPDYVHYICPQFSQTDINFQRVPIVDTSNPFIARWIPTPAESILVIRFTNPRGIDFPYLLSMLQNSFMSRANSIVVPGDKLDLAMQLIFTPLIHKLLERKHR
3300027284_23	PRK	Ga0209024_100106312	1-293	MSKKHPVIAVTGSSGAGTTTVKRAFEHIFFREKINAAVIEGDSFHSLSRVDFKAAVKKAEAEGNMSFSHFGPQSNDFGKLAELFETYGKTGGGKKRFYIHSDEEAAEHNKRLNTSLNPGEFTPWEDVPGGSDVLFYEGLHGLVKTDKADIAKHVDLGIGVVPIVNLEWIQKIHRDSAERGYSADVIVDTILRRMPDYVNYITPQFSRTDINFQRVSTVDTSNPFISRDIPTPDESFIVIRFREPKGVDFPYLLNMIPNSFMSRRNTIVVPGAKMGFAMELILAPIIQDMIANK
3300020725_5	PRK	Ga0214200_10004474	1-289	MSRKHPIIAVTGSSGAGTTTVMNSFKHIFRREAINAQVIEGDSFHRYDRMAMRAEMKAQEDKGNMNFSHFGPGANLLEELEGLFKSYGATGTGKVRRYLHDAGEAAPYKQEPGTFIPWEEIPKDTDLMFYEGLHGGYADDKVDVSAQVDLLVGVVPIINLEWVQKLHRDQKLRGYSQEAVTDTILRRMPDYVGHICPQFSRTHVNFQRVPTVDTSNPFVAKDIPSPDESMVVIRFSNPKGIDFQYLLGMLHDSWMTRPNTLVIPGGKMGLAMQLIFTPMILKLMDIKRK
3300025659_21	PRK	Ga0209249_100114724	1-294	MSAKHPVVAITGSSGAGTTTVKRAFEHIFTREKLSALVVEGDSYHRYDRAAMKEKVAAEETAGNSSFSHFGPGANHFDLLERNFKEYSETGQCDRRYYLHSDEEAAEHNERLDSELTPGQFTPWEKVGEGTDLLFYEGLHGLVKTEDDNVADQVDLGVGVVPIVNLEWIQKIHRDNAERGYSEEVIVDTILRRMPDYINYITPQFSQTDINFQRVSTVDTSNPFIARDIPLPDESFIVIRFKDPAKYNINFQYLLGMLDGSFMSRRNTIVVPGGKMGFAMEIILAPIIHDMMHK
3300025569_3	PRK	Ga0210073_10001387	1-289	MSRKHPVVAVTGSSGAGTTTVKVAFEHIFLREGVNPVVIEGDSYHRYDRAQMKEAMKKAELEGVHTFSHFGPESNIFDKLAETFKTYGETGACKRRYYLHSEEEAKPYGQNPGEFTQWEDVGADTDLLFYEGLHGGVVTPTINVAQYVDLLIGVVPIVNLEWIQKIHRDCSQRGYSAEAVTDTILRRMYDYVHYITPQFSNTDINFQRVPTVDTSNPFIARDIPTPDESFVVIRFKDPAKFDVDFPCLLSMLRDSFMSRRNTIVVPGGKMGFAMEIILAPIIQRILDNR
3300026893_1	PRK	Ga0209883_100010413	1-288	MSAKHPIISITGSSGAGTTSVTRTFENIFRRESVKAAIVEGDSFHRHDRKAMKIAMAEAESRGNLHFSHFGDEANLFAELETLFRDYAESGTGQSRKYLHNAEEAAPYGQEPGTFTAWEPLPQSELLFYEGLHGGVFTDKFDVAKFADLLIGVVPVINLEWIQKIHRDKSTRGYSTEAVTDVILRRMHEYVHYICPQFTRTHINFQRVPVVDTSDPFIARTIPTADESLVVIRFANPKGIDMPYLLSMLHDSFMSRANTLVVPGGKMELAMQLIFTPMILRLVERRKK
3300027806_37	PRK	Ga0209985_100082143	1-298	MSKRHPVVSVTGSSGAGTSTVKRAFEHIFAREGIVPAVVEGDSYHRYERGPMKEAMAEAVARGDNFSHFGPESNLFDKLEELFRVYGETGEGVRRYYLHSPEEAAEHNGRLGTQLEPGQFTPWEPMPEQTDLLFYEGLHGGVKGDGYDVAAYADLLVGVVPIANLEWIQKIHRDNAERGYTAETIVDTILRRMPDYINHICPQFSRTDINFQRVPTVDTSNPFICRNIPTADESFVIIHFRKGAREKWGIDFPYLLDMIHDSFMSSPTSIVVNGGKMGFAMELILTPIIHRMIEEKKH
3300020718_5	PRK	Ga0214178_10000995	1-289	MSRKHPIIAVTGSSGAGTTTVMNSFKHIFRREAINAQVIEGDSFHRYDRMAMRAEMKAQEDKGNMNFSHFGPGANLLEELEGLFKSYGATGTGKVRRYLHDAGEAAPYKQEPGTFIPWEEIPKDTDLMFYEGLHGGYADDKVDVSAQVDLLVGVVPIINLEWVQKLHRDQKLRGYSQEAVTDTILRRMPDYVGHICPQFSRTHVNFQRVPTVDTSNPFVAKDIPSPDESMVVIRFSNPKGIDFQYLLGMLHDSWMTRPNTLVIPGGKMGLAMQLIFTPMILKLMDIKRK
2228664011_1	PRK	2231508572	1-290	MSKKHPIISVTGSSGAGTTTVKTTFDQIFRREGVKTVSIEGDAFHRYDRAAMKAELDVRKAAGDETFSHFSYDANELGKLEEIFRTYGETGTGETRHYVHDDKESEKWGAAPGTFTDWAPFEDGSDLLFYEGLHGAVVNDEVNIAAHADLKIGVVPVINLEWTQKIHRDKASRGYTTEAVTDTILRRMHAYVHCICPQFSETDINFQRVPVVDTSNPFIARWIPTADESLVVIRFKNPRGIDFPYLMSMIEGSWMTRANSLVIPGGKMDLAMQLIFTPMIDRLVSQSKRA
3300023177_23	PRK	Ga0233423_1000091115	1-291	MSKKHPVVVVTGSSGAGTTTVKRAFEHIFTRESYSAAVIEGDSMHALNRAEYKAASVNNKTLSHFGPEANDFEGLANIFKTYGETGSGKKRYYIHSDEEAVALNARLGTNLKPGEFTPWEEMPTSTDLLFYEGLHGMVVTDKVDMAQHVDLAIGVVPVVNLEWIQKIHRDGAERGYSADVIVDTILRRMPDYVNYITPQFSRTDINFQRVPTVDTSNPFIARDIPTPDESFVIVRFANPKGVDFPYLLNMIHDSFMSRPNNLVVPGGKMGFAMELILEPVIQRMVEESRKA
3300026294_4	PRK	Ga0209839_1000068710	1-290	MSRSHPIISITGSSGAGTTSVKKTFENIFRREKVSAAYIEGDAFHRYNRAEMRTKMAEEGERGNKHFSHFSPETNLFEELERLFRDYGESGTGTTRHYVHDDDEAKLYGAAPGTFTEWAPLPEKSDLLFYEGLHGAVVTDRVNIAQHADLKIGVVPVINLEWIQKLHRDRSDRGYTQEAVTDTILRRMPDYVNYICPQFAETDINFQRVPTVDTSNPFIARWIPTPDESMVVIRLRNPRGIDFPYLLSMIPNSFMSRANSIVIHGSKLDLAMQLILTPLILQLMERKRRT
3300000256_8	PRK	LP_F_10_SI03_120DRAFT_100026021	16-309	MSKQHPVIAITGSSGAGTTTVKRACEHIFMREQLNALIVEGDSYHRFDRADMKARVEEEEVKGNKTFSHFGPEANHFELLADNFASYGKSGECDRRYYLHSDEEAAEHNARLNTDLTPGQFTPWEKVGAGTDLLFYEGLHGLVNTDEAKVSQQVDLGIGVVPIVNLEWIQKIHRDSSERGYSAEVIVDTILRRMPDYINYITPQFSETDINFQRISTVDTSNPFIARDIPTPDESFIVIRFKDPKKHNIDFSHLLDMLEGSFMSRRNTIVTPGGKMGLAMEIILAPIIHNMMQK
3300026217_2	PRK	Ga0209871_10001588	1-290	MSRSHPIISITGSSGAGTTSVKKTFENIFRREKVSAAYIEGDAFHRYNRAEMRTKMAEEGERGNKHFSHFSAETNLFEELERLFRDYGESGTGTTRHYVHDDDEAKLYGAAPGTFTEWAPLPEKSDLLFYEGLHGAVVTDRVNIAQHADLKIGVVPVINLEWIQKLHRDRSDRGYTQEAVTDTILRRMPDYVNYICPQFAETDINFQRVPTVDTSNPFIARWIPTPDESMVVIRLRNPRGIDFPYLLSMIPNSFMSRANSIVIHGSKLDLAMQLILTPLILQLMERKRRT
3300026516_37	PRK	Ga0209573_100060813	1-290	MSKKHPIISVTGSSGAGTSTVKTTFEQIFRREGVSAVSIEGDAFHRFNRADMRTELARRAAEGNQSFSHFSYEANELAELERVFREFAATGKGRTRTYVHDEVEAAKTGVAPGNFTAWAPFPDGADVLFYEGLHGCVVNDEVNLAKLADLKIGVVPVVNLEWIQKIHRDRAHRGYSTEAVTDTILRRMHAYVHCITPQFTETDINFQRVPVVDTSNPFIARWIPTPDESLVVIRFKNPRGIDFPYLVSMIAGSWMSRANSIVIPGNKQDLAMQLILTPLIERLIHDSRRA
3300022860_5	PRK	Ga0222698_100001363	1-297	MSKRHPIVAVTGSSGAGTSTVKRAFEHIFDREGIVPAVVEGDSYHRFERAPMKAEMAKAQEAGVNFSHFGPEANVFDKLEELFRTYGKTGNGEKRYYLHSPEEAAEHNGRLGTSLDPGQFTPWEPISPDTDVLFYEGLHGGVVGEGYDVAALVDLLIGVVPIANLEWIQKISRDNAERGYSAEAIVDTILRRMPDYINHICPQFSRTDINFQRVPTVDTSNPFICRNIPSPDESFVIIHFRKGAREKWGIDFSYLLRMIHDSFMSSPTSIVVNGGKMGFAMEIILTPIIGRMIKDKS
3300021128_4	PRK	Ga0214176_10008412	1-289	MSRKHPIIAVTGSSGAGTTTVMNSFKHIFRREAINAQVIEGDSFHRYDRMAMRAEMKAQEDKGNMNFSHFGPGANLLEELEGLFKSYGATGTGKVRRYLHDAGEAAPYKQEPGTFIPWEEIPKDTDLMFYEGLHGGYADDKVDVSAQVDLLVGVVPIINLEWVQKLHRDQKLRGYSQEAVTDTILRRMPDYVGHICPQFSRTHVNFQRVPTVDTSNPFVAKDIPSPDESMVVIRFSNPKGIDFQYLLGMLHDSWMTRPNTLVIPGGKMGLAMQLIFTPMILKLMDIKRK
3300014869_1	PRK	Ga0180298_100011513	1-288	MSVKHPIIAITGSSGAGTTTVKKAFEEIYRRGNYKATIVEGDSFHRYDRKGMKKAVQDADKEGRNLSHFGPEANLFNKLEDLFHRYSENGTGQIRKYLHNEDEAAPYKQEPGTFTPWEDIPSDTDLLFYEGLHGGVVTSETNAAQWVDLLIGVVPSVNLEWIQKISRDVGERGYSAEAVTHTILRRMPDYVQYITPQFTHSHINFQRVPLVDTSNPFIARDIPSPDESLVVIRFNKYRDQDYTYLLSMIHDSFMSRPNTLVVPGGKMGFAMQLIFRPIVSEMIEKRRQ
3300025587_8	PRK	Ga0208938_100012323	1-290	MSIKNPIIAITGSSGAGTTSVTKAFQHIFRRENIDAAIIEGDSFHRYDRQAMRQNMAEKSVAGDHHFSHFGPEANLLEELETLFREYGETGGGHSRHYVHDDAEAQRYGAPPGTFTDWAPLPAGTDLLFYEGLHGAVKTDAVDVSRYVDLCIGVVPIINLEWIQKLHRDKAQRGYSTEAVMDTILRRMPDYVNYICPQFSKTHVNFQRVPTVDTSNPFIAKDIPLADESMLVIRFSNPRGIDFPYLLSMLHDSFMSRPNIIVCPGGKMALAMQIIFTPMIMQLMDRKRRA
3300027386_33	PRK	Ga0209021_100068245	1-298	MSKQHPIVAVTGSSGAGTSTVKRAFEHIFRREGINPAVIEGDSYHRFDRMTMKVKMAEATAANRTFSHFGPEANIFKKLEETFLSYGDTGMGERRYYLHSPEEASEQNQRLGTSLNPGEFTPWEPFPANTDLLFYEGLHGGVKGDDYDVARLVDLLIGVVPIVNLEWIQKIHRDNAERGYSARTIVETILRRMPDYINHICPQFSETHINFQRVPTVDTSNPFIRRDIPTPDESFVIIHFRRGVKAQFAIEPTYLLQMIPDSFMSSPTSLVVNGGKMGFAMELILTPIIHRMIEEKKT
3300013122_11	PRK	Ga0172374_100008129	1-290	MSKKHPIISVTGSSGAGTSTVKNTFEQIFRREGVKSVSIEGDAFHRYNRAEMRAELIRRTDAGDATFSHFSYEANELAELERVFREFGETGKGRTRHYVHDEGEAAKYGVPPGEFTQWAAFEDGADVLFYEGLHGAVKNDSVDLVKLADLKIGVVPVINLEWIQKIHRDREQRGYSTEAVTDVILRRMHAYVHCICPQFVETDINFQRVPVVDTSDPFVARWIPTPDESLVVIRFRSPRGIDFPYLVSMINGSWMSRANSIVIPGNKLDLAMQLILTPLIQRLVREEKTA
3300013131_45	PRK	Ga0172373_100095335	1-290	MSKKHPIISVTGSSGAGTSTVKNTFEQIFRREGITAVSIEGDAFHRYNRADMRAELARRGGDGNQTFSHFSFEANELGELERVFRDYAATGKGRSRTYVHDEVEAARTGVAPGNFTAWAPFPDGSDLLFYEGLHGCVVNDEVNLAKLADLKIGVVPVINLEWIQKIHRDRAHRGYSTEAVTDTILRRMHAYVHCITPQFTQTDINFQRVPVVDTSNPFIARWIPTPDESLVVIRFKNPRGIDFPYLVSMIAGSWMSRANSIVIPGNKQDLAMQLILTPLIERLVHDSRRA
3300027796_14	PRK	Ga0209373_1000018824	2-293	SRKHPIIAVTGSSGAGTTTVKESFEHMFRREGIKPAIVEGDSFHRYNRADMKKALAEAERNGQRDFSHFGPGANLFGELEEVFSTYGENGRGRRRLYIHNAEEARRFSHLNVKSGEFTPWEDMPPDTDLLFYEGLHGCVVTKDCNVAQHVDLKIGVVPVINLEWIQKIHRDTRVRGYSEEAVMDTILRRMHDYVHYIVPQFKLTDINFQRVPVVDTSDPIIARDIPTADESLVVIRFRKPDRFRVDFPFLLQMIKDSWMSRRNTIVVPGGKMGLAMELIITPILRRIMEDRR
3300020446_14	PRK	Ga0211574_100010494	1-298	MSKRHPVVAVTGSSGAGTSTVKRAFEHIFAREGITPAVVEGDSYHRYERMPMKQAMADAMAKGENFSHFGPEANLFDKLDELFRTYGETGAGQKRYYLHSPEEAAEHNARLGVNLEPGQFTPWEDIPSGTDVLFYEGLHGGVKGVGYDVADLADLLVGVVPIVNLEWIQKIHRDNAERGYSAEAIVDTILRRMPDYINHICPQFSNTDINFQRVPTVDTSNPFICRNIPTPDESFVIIHFRKGAREKWGIDFNYLLNMIHDSFMSSPTSIVVNGGKMGFAMELILTPIIHRMIEEKKK
3300025596_10	PRK	Ga0209662_10030144	1-294	MSAKHPVVAITGSSGAGTTTVKRAFEHIFTREKLSALVVEGDSYHRYDRAAMKEKVAAEETAGNSSFSHFGPGANHFDLLERNFKEYSETGQCDRRYYLHSDEEAAEHNERLDSELTPGQFTPWEKVGEGTDLLFYEGLHGLVKTEDDNVADQVDLGVGVVPIVNLEWIQKIHRDNAERGYSEEVIVDTILRRMPDYINYITPQFSQTDINFQRVSTVDTSNPFIARDIPLPDESFIVIRFKDPAKYNINFQYLLGMLDGSFMSRRNTIVVPGGKMGFAMEIILAPIIHDMMHK
3300028274_9	PRK	Ga0257119_10009718	1-294	MSAKHPVVAITGSSGAGTTTVKRAFEHIFTREKLSALVVEGDSYHRYDRAAMKEKVAAEETAGNSSFSHFGPGANHFDLLERNFKEYSETGQCDRRYYLHSDEEAAEHNERLDSELTPGQFTPWEKVGEGTDLLFYEGLHGLVKTEDDNVADQVDLGVGVVPIVNLEWIQKIHRDNAERGYSEEVIVDTILRRMPDYINYITPQFSQTDINFQRVSTVDTSNPFIARDIPLPDESFIVIRFKDPAKYNINFQYLLGMLDGSFMSRRNTIVVPGGKMGFAMEIILAPIIHDMMHK
3300027157_7	PRK	Ga0255204_10011815	1-290	MSERHPIIAITGSSGAGTSTVTRTFSNIFRREGVKAAIIEGDSFHRYDRKEMKARGAEAEKAGNGHFSHFSAENNLFGEIENLFKTYGETGQGKSRKYLHNAEEAEPYKQEPGTFTPWEDLPADTDMLFYEGLHGAVVTPEHNIAQHPDLRVGVVPVINLEWIQKLWRDKHQRGYSTEAVTDTILRRMPDYVNYIVPQFAHTHVNFQRVPLVDTSNPFIARDIPSADESVVVIRFANPKGIDFQYLLSMIDNSWMSRANTIVVPGGKMELAMQLIFTPFVWRMMERKKRA
3300025707_28	PRK	Ga0209667_100012322	1-294	MSKQHPVIAITGSSGAGTTTVKRACEHIFMREQLNALIVEGDSYHRFDRADMKARVEEEEVKGNKTFSHFGPEANHFELLADNFASYGKSGECDRRYYLHSDEEAAEHNARLNTDLTPGQFTPWEKVGAGTDLLFYEGLHGLVNTDEAKVSQQVDLGIGVVPIVNLEWIQKIHRDSSERGYSAEVIVDTILRRMPDYINYITPQFSETDINFQRISTVDTSNPFIARDIPTPDESFIVIRFKDPKKHNIDFSHLLDMLEGSFMSRRNTIVTPGGKMGLAMEIILAPIIHNMMQK
3300020131_5	PRK	Ga0196972_1000008152	1-292	MSKKYPVIAVTGSSGAGTTTVKQAFEHLFFRLNIKPAVVEGDSFHRYDRVEMRSHIAKAQAEGRHFSHFAVEANLLEELEGLFRQYSETGTGKRRYYIHSEEEGVRLGGYKPGTFTPWADIPEGTDLLFYEGLHGAVKNEVVDIPQYADLLVGVVPIVNLEWIQKIHRDTAERGYKPEDVTDTILRRMYDYVKVITPQFSQTDINFQRVPLVDTSNPFIARDIPSPDESLVIIRFKNPRKFNVDFQNLLAMIKDSFMSRYNSIVVPGGKMGLAMEIIFRPILERMMEEKKKA
3300028175_9	PRK	Ga0257117_100077320	1-294	MSAKHPVVAITGSSGAGTTTVKRAFEHIFTREKLSALVVEGDSYHRYDRAAMKEKVAAEETAGNSSFSHFGPGANHFDLLERNFKEYSETGQCDRRYYLHSDEEAAEHNERLDSELTPGQFTPWEKVGEGTDLLFYEGLHGLVKTEDDNVADQVDLGVGVVPIVNLEWIQKIHRDNAERGYSEEVIVDTILRRMPDYINYITPQFSQTDINFQRVSTVDTSNPFIARDIPLPDESFIVIRFKDPAKYNINFQYLLGMLDGSFMSRRNTIVVPGGKMGFAMEIILAPIIHDMMHK
3300017423_23	PRK	Ga0185353_1000010209	1-288	MSKKHPVVVVTGSSGAGTTTVKRAFEHIFRRENLNAAVIEGDSFHSLDRAAFKVASTSNPALSHFGPEANDFESLTALFKSYGETGGGKKRYYIHSPEEATQLNARLGTALSPGQFTPWEEVPANTDLLFYEGLHGLVVTDKVDMAQHVDLAIGVVPVVNLEWIQKIHRDGAERGYSAEVIVDTILRRMPDYVNYVTPQFSRTHINFQRVPTVDTSNPFIARDIPTPDESFVIVRFADPKGVDFPFLLNMISGSFMSRPNNLVVPGGKMGFAMEIILEPVIDKLVHAA
3300021409_12	PRK	Ga0213835_1018737	1-298	MSKKHPIVAVTGSSGAGTTTVKRAFEHIFRREQINPVVIEGDSYHKYNRVEMRRMMAQASAAGKNFSHFGLGANVLDKLEALFKEYGEQGSGQQRYYLHSPEEAEHHNERLGVSCQPGEFTPWEDIKSNSDMLFYEGLHGGAVGNGIDVAQYVDLLVGVVPIVNLEWIQKISRDNAERGYSAETIVDTILRRMPDYVNYITPQFSRTHINFQRVATVDTSNPFIARDIPTPDESFVIVHTNRCFYERFSIDFPYLLSMIPGSFMSRHTTLVVPGGKMGFAMEIILSPLIDQMVEEARK
3300025422_12	PRK	Ga0209250_100007522	1-294	MSKQHPVIAITGSSGAGTTTVKRACEHIFMREQLNALIVEGDSYHRFDRADMKARVEEEEVKGNKTFSHFGPEANHFELLADNFASYGKSGECDRRYYLHSDEEAAEHNARLNTDLTPGQFTPWEKVGAGTDLLFYEGLHGLVNTDEAKVSQQVDLGIGVVPIVNLEWIQKIHRDSSERGYSAEVIVDTILRRMPDYINYITPQFSETDINFQRISTVDTSNPFIARDIPTPDESFIVIRFKDPKKHNIDFSHLLDMLEGSFMSRRNTIVTPGGKMGLAMEIILAPIIHNMMQK
3300026897_4	PRK	Ga0209906_10011156	1-288	MSAKHPIISITGSSGAGTTSVKRIFEQIFRREKVEAAFIEGDAFHRYDRAGMKDKVAAEERAGNPNFTHFNAAANELEILDEVFGEYGRKGTGRTRHYVHDDAEAAELGTSPGTFTDWKAFEPSDLLFYEGLHGCAVTDTVDLSRHGDLKIGVVPVINLEWIQKIHRDRATRGYSAEAVMDVILRRMPDYVRYIVPQFALTNINFQRVPIVDTSNPFIARWIPTPDESMLVIRFANPRGIDFPYLLSMIPSSFMSRANSIVVPGNKLDLAMQLILTPLILQLIERKRR
3300025601_8	PRK	Ga0208768_100005629	1-297	MSKRHPIVAVTGSSGAGTSTVKRAFEHIFDREGIVPAVVEGDSYHRFERAPMKAEMAKAQEAGVNFSHFGPEANVFDKLEELFRTYGKTGNGEKRYYLHSPEEAAEHNGRLGTSLDPGQFTPWEPISPDTDVLFYEGLHGGVVGEGYDVAALVDLLIGVVPIANLEWIQKISRDNAERGYSAEAIVDTILRRMPDYINHICPQFSRTDINFQRVPTVDTSNPFICRNIPSPDESFVIIHFRKGAREKWGIDFSYLLRMIHDSFMSSPTSIVVNGGKMGFAMEIILTPIIGRMIKDKS
3300025793_3	PRK	Ga0210065_100000921	1-289	MSKKHPVIAVTGSSGAGTTTVKVAFEHIFLREGVNPVVIEGDSYHKYDRAAMKVAMEEAGAADNHSFSHFGPEANVFDKLEETFKTYGETGSCKRRYYLHSDEEAKPYGQKPGEFTPWEDIEAGTDLLFYEGLHGGIVTDTVDVARHVDLLIGVVPIVNLEWIQKIFRDCEQRGYSTEAVTDTILRRMPDYVHYITPQFSRTDINFQRVPTVDTSNPFIARDIPTADESFVVIRFKDPKQLDIDFPYLLSMLDDSFMSRRNTLVVPAGKMGFAMEIILAPIIENILDNR
3300028114_24	PRK	Ga0247835_100019043	1-290	MSIKFPIVAVTGSSGAGTTTVMKSFQHIFRRDGIKAQVLEGDSMHRYDRLAMREHMKKELASGNQHFSHFGPEANLLSELEGIFKEFGETGQGKYRKYIHDAAEGAEFKQEPGTFTPWKDMEPGSDLLFYEGLHGAYVGDSVNVAKHVDLLVGVVPIINLEWIQKLHRDQNMRGYSQDAVVDTILRRMPDYMKHICPQFSKTHVNFQRVPTVDTSNPFIAKDIPSADESMVVIRFANPKGIDFPYLISMLGGSMMTRPNTLVIPGGKMGLAMQLIFTPMMLRLIDTKRRA
3300002504_2	PRK	JGI24705J35276_122298904	1-288	MSRKHPIISITGSSGAGTTSVKKTFEQIFFREGVNAVYIEGDAFHRYDRIEMREQMAKEAEQGNKHFSHFSPLTNLFEELEQAFRDYGETGTATTRHYVHDNEEAARYGSSPGTFTPWRRLPENSDLLFYEGLHGAVVTDKVNVARYADLKIGVVPVINLEWIQKLHRDRSARGYSTEAVTDTILRRMPDYVNYICPQFAATDINFQRVPTVDTSNPFIARWIPTPDESMVVIRFKNPRGIDFPYLLSMLPHSFMSRANSIVCPGAKLDLAMQLILTPLIMQLIERKR
3300028042_5	PRK	Ga0256844_1000001657	1-285	MSSKHPVVAVTGSSGAGTTTVKNAFEHIFFRENINPAIIEGDSYHRYDRAAMKVAVEEKGHTFSHFGPDANHFDILSDTFKEYGETGMCKRRYYLHSEEEATPYAPLTPGQFTEWENIPSGTDLLFYEGLHGGAKDGDTDVSSNVDLLVGVVPIVNLEWIQKIHRDNAQRGYSAEATVDTILRRMPDYVNYITPQFSRTDINFQRVPTVDTSNPFIARDIPTPDESFIVIRFKDPDNVDFPYLLNMIPDSFMSRRNNMVVPGSKMGFAMELILAPRIHQLMEKAK
3300027794_13	PRK	Ga0209480_1000010176	1-301	MSKLHPVIAVTGSSGAGTTFVKRAFEGILRREKIKAAIIEGDSFHSVTRAEFKRRSKDERHFSHFGPEANDFHALETLFQSYGTSGTGKKRYYLHNDIEAHEHTQRLAAKGICCAADSGEFTPWEAIDEGTDILFYEGLHGLVVDDTANKKYGGYNVAQYVDLGIGVVPSINLEWIQKIHRDHAERGYSAEATVDTILRRMPDYINHITPQFSRTDINFQRVPTVDTSNPFIARDIPSPDESFVVIRFRDPKKFSIDFTYLLSMIQHSFMSRRNSIVVPGGKLSLAMELILNPIINAMLAA
3300020153_29	PRK	Ga0197142_100512611	2-290	SVRHPIISVTGSSGAGTTTVKHTFEQIFRREGIKAAWIEGDAFHRWNRQEMREAMAEAAKRGNFHLSHFGVEANLLEELEAVFAEYGRQGTGRTRHYVHDEREAEIYGVPPGHFTDWEPLPPDTDLLFYEGLHGAVVTDKIDIARHADLKIGVVPVINLEWIQKIHRDRAARGYTTETVTDTILRRMPDYVRYICPQFTQTDINFQRVPVVDTSNPFIARWIPTADESLVVIRFRNPRGIDFPYLLSMIQGSWMSRANSIVIPGPKQDLAMQLILTPLILHLVERARRA
3300022884_6	PRK	Ga0222701_100018026	1-297	MSKRHPIVAVTGSSGAGTSTVKRAFEHIFDREGIVPAVVEGDSYHRFERAPMKAEMAKAQEAGVNFSHFGPEANVFDKLEELFRTYGKTGNGEKRYYLHSPEEAAEHNGRLGTSLDPGQFTPWEPISPDTDVLFYEGLHGGVVGEGYDVAALVDLLIGVVPIANLEWIQKISRDNAERGYSAEAIVDTILRRMPDYINHICPQFSRTDINFQRVPTVDTSNPFICRNIPSPDESFVIIHFRKGAREKWGIDFSYLLRMIHDSFMSSPTSIVVNGGKMGFAMEIILTPIIGRMIKDKS
3300024344_32	PRK	Ga0209992_100009331	1-287	TGSSGAGTTTVKRAFENIFRRQKITSAVIEGDSLHSLDRMAFRAAAAEAAKAGNNTFSHFGPEANHFDKIEEMFKTYGDTGMCKRRYYVHSDAEAVEHNQHFGSTDLTPGVFTPWEDIEKDSDLLFYEGLHGLAKDEAQNIDARKYVDLAIGVVPVVNLEWIQKIHRDGAERGYSAEATVDTIMRRMPDYIKYITPQFTYTDINFQRVATVDTSNPFIARDIPTPDESFVVIRFRNPKGVDFPYFLNMIPDSFMSRANTMVVPGGKMSHAMEVILSPIMHDMIENKK
3300000227_14	PRK	TB_AS07_7DRAFT_100026263	1-289	MSAKYPVIAVTGSSGAGTSTVKSAFEHMFRRLDIKNPAIIEGDSFHRFNRVEMKQAIADAENEGRRPPSHFGPEANLFDKIEELFKEYGEKGTGEKRYYLHNHEEAEPYGQEPGTFTAWEKIPEGTDLLFYEGLHGAVQHGAVDVSRFVDLLVGVVPIVNLEWIQKIHRDTSARGYSAEAVTDTILRRMHDYVHFIAPQFSKTHINFQRVPTVDTSNPFIARDIPTLDESFVVIRLADPKGVDFPYLLNMINGSFMSRRNTIVVPGGKMSFSMELILMPMLEDLLRNKK
3300027820_24	PRK	Ga0209578_1000057528	1-285	MSAKHPIIAITGSSGAGTSSVTTTFKEIFRREGVEAAVIEGDSFHRYDRAEMKAQMADAPPHFSHFGPEANILGELEGLFKTYSETGSGKSRKYLHNEEEAAPYKQKPGTFTPWEDLPESDMLFYEGLHGAVVTEDVNVAQYPDLKIGVVPVINLEWIQKLTRDKSARGYSTEAVTDTILRRMHDYVHYITPQFTQTHVNFQRVPTVDTSNPFIARYIPSPDESLLVIRFANPKGIDFPYLLSMLHDSFMSRPNTIVVPGGKMELAMQLIFTPFIWKLMDRRKKA
3300027739_6	PRK	Ga0209575_1000017131	1-292	MSVKHPIIAITGSSGAGTTTVKKAFEDIFRRGHIKSAVVEGDSFHRYSRKEMKAAVAEADKNGTNLSHFGPEANLFFELQNVFRDYAETGMGKKRYYIHNEEEAELHSGQEPGTFTDWMPFEEKTDLLFYEGLHGGVVDQAQNVDVARYVDLLVGVVPSVNLEWIQKIHRDVHERGYSQEAVVHTILRRMPDYVNYIVPQFTHSHINFQRVPLVDTSNPFIARDIPNPDESMVVIRFNRYRDQDYPYLLSMIHDSFMSRPNTLVVPGGKMGFAMQVIFRPIISKMIEERRKA
3300011987_6	PRK	Ga0120164_100003639	1-290	MSERNPIIAITGSSGAGTTSVTRTFENIFRREGVNAATIEGDSFHRYDRAEMKRKAAEAEAAGNNNFSHFGPENNLFAELETLFRDYAATSTGQRRKYLHDPEEAAPYQQEPGTFTPWEEVPEGTDLLFYEGLHGAVVTPEINIAQHPDLLVGVVPVINLEWIQKLWRDKSKRGYSTEAVTDTILRRMPDYVNYICPQFMHTHVNFQRVPMVDTSNPFVARDIPSPDESMVVIRFANPKGIDFQYLLNMINASFMSRANTIVVPGGKMELAMQLIFTPFVWRMMERKKRA
3300027756_18	PRK	Ga0209444_100030747	1-298	MSKRHPVVSVTGSSGAGTSTVKRAFEQIFKREDITPAVVEGDSYHRFERAEMKVAMAEALAKGENFSHFGPEANLFDKLGELFASYGASSSGEKRYYLHSFDEAAEHNDRLGTSLNPGQFTPWEPIPAGTDLLFYEGLHGGVVGEGYDVAGLADLLVGVVPIVNLEWIQKIARDNAERGYSAEATVDTILRRMPDYINHICPQFSRTDINFQRVPTVDTSNPFTIRNIPSPDESFVIIHFRKGAREKWGIDFQNLLSMIHDSFMSSPTSIVVNGGKMGFAMELILTPIIHRMIEEKKR
3300028287_19	PRK	Ga0257126_100006432	1-294	MSKQHPVIAITGSSGAGTTTVKRACEHIFMREQLNALIVEGDSYHRFDRADMKARVEEEEVKGNKTFSHFGPEANHFELLADNFASYGKSGECDRRYYLHSDEEAAEHNARLNTDLTPGQFTPWEKVGAGTDLLFYEGLHGLVNTDEAKVSQQVDLGIGVVPIVNLEWIQKIHRDSSERGYSAEVIVDTILRRMPDYINYITPQFSETDINFQRISTVDTSNPFIARDIPTPDESFIVIRFKDPKKHNIDFSHLLDMLEGSFMSRRNTIVTPGGKMGLAMEIILAPIIHNMMQK
3300023429_4	PRK	Ga0222710_100001852	1-297	MSKRHPIVAVTGSSGAGTSTVKRAFEHIFDREGIVPAVVEGDSYHRFERAPMKAEMAKAQEAGVNFSHFGPEANVFDKLEELFRTYGKTGNGEKRYYLHSPEEAAEHNGRLGTSLDPGQFTPWEPISPDTDVLFYEGLHGGVVGEGYDVAALVDLLIGVVPIANLEWIQKISRDNAERGYSAEAIVDTILRRMPDYINHICPQFSRTDINFQRVPTVDTSNPFICRNIPSPDESFVIIHFRKGAREKWGIDFSYLLRMIHDSFMSSPTSIVVNGGKMGFAMEIILTPIIGRMIKDKS
3300026299_12	PRK	Ga0209570_100025459	1-289	MSKKHPIISVTGSSGAGTSTVKHTFDQIFRREGITAVSIEGDAFHRFNRADMKAELARRVAEGNQTFSHFSYEANELEELQRVFRDYGGTGKGRTRTYVHDEVEAARTGVAPGNFTAWAPFAEGSDLLFYEGLHGAVVNDQVNLAALADLKIGVVPVINLEWIQKIHRDRSHRGYSTEAVTDTILRRMHAYVHCIAPQFTETDINFQRVPVVDTSNPFIARWIPTPDESLVVIRFKNPRGIDFAYLVSMIAGSWMSRANSIVIPGNKQDLAMQLILTPLIERLIRDSKR
3300012812_4	PRK	Ga0160471_1003395	1-290	MSKRHPIISVTGSSGAGTTTIKNTFDQIFRREGINAVSIEGDAFHRYDRAAMKAELTRRTEAGDHTFSHFSIDANELEMLESVFRDYGETGTGRTRHYIHDDREAEAWGQAPGTFTPWAAFQPDTDLLFYEGLHGAVRTDGIDIAGQADLKIGVVPVINLEWIQKIHRDKASRGYSTEAVTDVILRRMHAYVHVICPQFTQTDINFQRVPVVDTSNPFIARWIPTPDESLVVIRFRNPRGIDFPYLTTMIQGSWMSRANSIVIPGPRMDLAMQLILTPMVTRMVSEAKRA
3300022846_5	PRK	Ga0222699_100003329	1-297	MSKRHPIVAVTGSSGAGTSTVKRAFEHIFDREGIVPAVVEGDSYHRFERAPMKAEMAKAQEAGVNFSHFGPEANVFDKLEELFRTYGKTGNGEKRYYLHSPEEAAEHNGRLGTSLDPGQFTPWEPISPDTDVLFYEGLHGGVVGEGYDVAALVDLLIGVVPIANLEWIQKISRDNAERGYSAEAIVDTILRRMPDYINHICPQFSRTDINFQRVPTVDTSNPFICRNIPSPDESFVIIHFRKGAREKWGIDFSYLLRMIHDSFMSSPTSIVVNGGKMGFAMEIILTPIIGRMIKDKS
3300020373_22	PRK	Ga0211660_100002714	1-289	MSTRHPVIAVTGSSGAGTSSVKVAFEHIFRREQVQPCIIEGDSFHKYDRYQMREEVTKAQAAGKYLSHFGPDGNHFDKLEELFRSYGESGMGKRRYYLHNEEEAAPYKQKPGTFTPWENTPEGADLLFYEGLHGGVVNGKINVPQHVNLLVGVVPIVNLEWIQKIHRDTASRGYEPEAVTETILRRMYDYVHYIAPQFSRTDINFQRVPTVDTSNPFVARDIPTPDESFVVIRFRDPTKFNVDFPYLLAMLHDSFISRRNTIVVPGGKMGLAMEIILAPIVDNLIDRKR
3300004097_58	PRK	Ga0055584_10000013333	2-289	SKEHPIIAVTGSSGAGTSNVKHAFEHVFLREKINPVVIEGDSFHRFNRVDMKKAMAAAAEQGNDNFSHFGPGANLFSDIESLFKVYSESGSGRRRLYLHNEEDAALHEGLNTGEFTPWEDIPNGTDLLFYEGLHGCVVTDEVNIAQYVDLKIGVVPVINLEWIQKIHRDTNQRGYSNEAVMDTILRRMHDYVHYIVPQFKSTDINFQRVPVVDTSDPIIARDIPTPDESLVVIRFRRPDDFDVDFPYLLQMIHNSWMSRRNSIVVPGGKMGLAMELILTPIIRNMMEK
3300014786_14	PRK	Ga0169450_1002648	1-288	MSQKHPVIAVTGSSGAGTSTVKTSFEHIFQRERLNVAVVEGDSFHRYDRESMKQAVEESEKGGGRPISHFGPEANEFEKLEELFRSYGQSGSGEIRLYLHNEQEAQPYNQKPGTFTPWKSIQPGTDLLFYEGLHGGVKSDTADVSQYVDLLVGVVPIVNLEWIQKIYRDTAARGYSAEAVTHTILRRMHDYVHYITPQFSRTHVNFQRVPTVDTSNPFIARDIPTLDESMVVIRFRDHRGADFPYLLNMISGSFMSRPNTIVVPGGKMGMAIELILTPLILDLVAKSK
3300015049_1	PRK	Ga0180012_10004365	1-290	MSVKHPVIAITGSSGAGTSSVTKSFQHVFRRENINAAIIEGDSFHRYDRKAMKEAAAEQTKLGNDHFSHFSPETNVLDELENLFKTYGETGSGKRRYYLHNHDEATPWKQEPGTFTPWQDLPPADLLFYEGLHGAVVTDKVNIAQHADLLVGVVPIINLEWIQKLIRDKSARGYSTEAVVDTIMRRMPDYVNYIIPQFSRTHVNFQRVPTVDTSNPFIAQDIPTADESFVVIRFANPKGIDFPYLLSMIHDSFMSRPNVIVVPGGKMELAMQLIFTPMILRLMENKRRAT
3300011987_7	PRK	Ga0120164_100000618	1-298	MSSKHPVIAVTGSSGAGTTTVKRAFENIFRREKITAAVIEGDSLHSLDRMAFRAAASEATKAGDSSFSHFGPKANHFDKIEAMFKAYGKTGMCKRRYYVHSEAEALEHNKHFGLTNLTPGVFTPWEDIESHSDLLFYEGLHGLVKDEAHGIDAGKYVDLAIGVVPVVNLEWIQKIHRDKAERGYSAEATVDTIMRRMPDYIKFITPQFTKTDINFQRVATVDTSNPFIARDIPTPDESFVVVRFREPRGVDFPYMLAMIPGSFMSRANTLVVPGGKMSHAMEVILAPVMHDMIENKKK
3300026302_9	PRK	Ga0209794_1000005438	1-289	MSRKFPIISVTGSSGAGTSTVKATFDQIFRREGITAVSIEGDAFHRFNRAEMRDELARRYAEGDQTFSHFSYEANELGELERVFRDYGETGRGRTRHYVHDAAEAERHGVPPGEFTAWKPFADGSDVLFYEGLHGAVVNDQVNLPTLADLKIGVVPVINLEWIQKIHRDRATRGYSTEAVTDVILRRMHAYVHCITPQFTETDINFQRVPVVDTSNPFVARWIPTPDESLVVIRFRNPRGIDFPYLTAMIQGSWMTRANSIVIPGNKQDLAMQLILTPLIERLVSTARK
3300027851_25	PRK	Ga0209066_1000032540	1-290	MSERHPIVAITGSSGAGTSTVQRTFEEVFRRESVTAAVIEGDSFHAYDRKTMREKLAACEVGSGCQLSHFGPEANLFGELEHLFRSYAESGSGKRRKYLHSHEEAEPYKQEPGTFTPWAELPAGTDLLFYEGLHGAVQHENVDVARYVDLLIGVVPVVNLEWIQKLHRDKSTRGYSTEAVTDTILRRMHDYVHYICPQFARTHVNFQRVPMVDTSNPFIARAIPTADESMVVIRFANPKGIDFPYLLNMINDSFMSRANTIVVPGGKMELAMQLIFTPFIWRLMDRRRKA
3300000225_10	PRK	SI34jun09_120mDRAFT_10001273	16-309	MSKQHPVIAITGSSGAGTTTVKRACEHIFMREQLNALIVEGDSYHRFDRADMKARVEEEEVKGNKTFSHFGPEANHFELLADNFASYGKSGECDRRYYLHSDEEAAEHNARLNTDLTPGQFTPWEKVGAGTDLLFYEGLHGLVNTDEAKVSQQVDLGIGVVPIVNLEWIQKIHRDSSERGYSAEVIVDTILRRMPDYINYITPQFSETDINFQRISTVDTSNPFIARDIPTPDESFIVIRFKDPKKHNIDFSHLLDMLEGSFMSRRNTIVTPGGKMGLAMEIILAPIIHNMMQK
3300025738_32	PRK	Ga0209292_100158212	1-286	MSRKHPIIAVTGSSGAGTSSVKTAFEQLFQQCGITPMLVDGDGFHRYPRAEMSRLTAKADRENGHFSVFGTEANLFKELEDLLQHYGEQGYGTIRHYVHDEIQAQQYQQEPGTFTQWQEEDRGSDLLFYEGLHGALVHECINIAQHVDLKVGVVPVINLEWIQKIQRDTGERGYDKHQVKAAILRRMHDYVNIITPQFSFTDINFQRIPTVDTSDPFAATRIPTNEESLVVIHFRKPEKFDIDFPYLQSKLNGCLSRPDTLVISADKMTLAIEVIFEPIVQQMMSS
3300025458_18	PRK	Ga0209559_100010922	1-294	MSKQHPVIAITGSSGAGTTTVKRACEHIFMREQLNALIVEGDSYHRFDRADMKARVEEEEVKGNKTFSHFGPEANHFELLADNFASYGKSGECDRRYYLHSDEEAAEHNARLNTDLTPGQFTPWEKVGAGTDLLFYEGLHGLVNTDEAKVSQQVDLGIGVVPIVNLEWIQKIHRDSSERGYSAEVIVDTILRRMPDYINYITPQFSETDINFQRISTVDTSNPFIARDIPTPDESFIVIRFKDPKKHNIDFSHLLDMLEGSFMSRRNTIVTPGGKMGLAMEIILAPIIHNMMQK
3300005512_8	PRK	Ga0074648_100025553	1-294	MSQKHPIVVVTGSSGAGTSTVKKALEAIFLREEINPVIVEGDSFHRFDRAAMKVKMDEALAEGRDFSHFGADANEFGLLADLFKTYSETGSGKKRYYLHNQDEANHHNGRLGTDKKPGEFTPWEDIESGTDLMFYEGLHGCVKNDDVDMTQHVDLKVGVVPIVNLEWIQKIHRDNAERGYSADVIVDTILRRMPDYIKYITPQFSETDINFQRVSTVDTSNPFIARDIPTPDESFVVIRFKDPKKFNIDFPYLLSMLHDSFMSRRNTIVVPGGKMGLAMEIILTPIIHKMLEER
3300027828_41	PRK	Ga0209692_1000329317	2-292	SKKHPIIAVTGSSGAGTSTVKDAFEHMFRREGLNPAVIEGDSFHRYDRAAMKAKVAETEAAGDMNFSHFGPEANEFEKLAELFKSYGETGTGKRRLYLHSDEEAAAYDGLTPGQFTPWEDIPGGTDLMFYEGLHGSVKNDKVDMPAHVDLKIGVVPVINLEWIQKIHRDTSQRGYSSEAVMDTIMRRMHDYVHYIVPQFQYSDINFQRVPVVDTSDPIIARDIPTPDESVVVIRFRKPENIPAGVDFPYLLQMIPHSFMSRRNTIVVPGGKMGFAMELILTPILRQMMLER
3300000208_9	PRK	NICFPass4AFXDRAFT_00021123	1-290	MSALHPIIAVTGSSGAGTTSVMRTFEQIFRRESINAAFVEGDSFHRYDRVTMKQKMDEALARGDVHFSHFGPEANLFDELENLFRTYAETGTGRRRWYVHDEEEAQRRGQAPGTFTEWEPLPENTDLLFYEGLHGAVVCDGIDVARHVDLLIGVVPVINLEWIQKLHRDRATRGYSAEAIKDTILRRMHDYVHYICPQFSRTHINFQRVPVVDTSNPFIARFIPTPDESFLVIRFARPQGIDFPYLLSMLHGSFMSRANTIVCPGGKMDLAMQLIFTPMILRLIERRKEA
3300014720_16	PRK	Ga0172376_100030676	2-296	SKKHPVIAVTGSSGAGTSTVKRAFEHIFRLENIQAAVIEGDSYHKYNRLEMREATKQAAAEGRDLSHFGLNANLLDKLEALFQEYGETGGGQRRYYLHSPEEAEYHNGRLGTNNQPGEFTPWESIEPNTDVLFYEGLHGGVVAEDINLAKYVDLLVGVVPIVNLEWIQKIHRDNAERGYSAEAIVDTILRRMPDYVNYIAPQFSNTHINFQRVPTVDTSNPFIARDIPTLDESFVIIHTNRCFREKFQIDFRYLLDMIHDSFMSRHTTLVVPGGKMGMAMELILQPLIDSLVVES
3300004626_1	PRK	Ga0066188_10001402	1-293	MSKKHPIIAVTGSSGAGTSTVKVAFEHMFRREGVKPAVIEGDSYHRFNRAEMKAAMKRFEEQDGCTNFSHFGPEANLFEDLEETFRQYGETGSGQWRLYLHNHEEAEAFEGLGPGEFTPWQPFDRDTDILFYEGLHGCVVDEKVNMARYVDLKIGVVPVINLEWIQKIHRDTQTRGYSEEAVMDTILRRMYDYVHYIIPQFQYTDINFQRVPVVDTSDPIIARDIPTPDESLVVIRFRDPELFDVDFSFLLQMLHGSWMSRRNTIVVPGGKMGLAMELVLTPIMRNIVEERRQ
3300015198_8	PRK	Ga0167625_10025992	2-298	SKKHPVISVTGSSGAGTSTVKRAFEHIFLMEKIKAAIVEGDSYHKYNRIDMRTMMKQASAEGRNMSHFGLEANVLDKLEALFYEYGETGNGQRRYYLHNQDEADHHNPRLGTDCKSGEFTPWEGIEDGTDMLFYEGLHGGVVAKDIDVAKYADLLVGVVPIVNLEWIQKIHRDNAERGYSAEAIVDTILRRMPDYVNYIAPQFSNTHINFQRVPTVDTSNPFICRDIPTLDESFVIIHTNRCFHEKFQINFPYLLDMIHDSFMSRHTTLVVPGGKMGFAMELILQPLIDSMLIESKK
3300020297_5	PRK	Ga0211490_100015913	1-297	MSKRHPVVAVTGSSGAGTSTVKRAFEHIFAREGITPAVVEGDSYHRYERMPMKQAMADALAKGENFSHFGPEANLFDKLEELFRTYGETGAGQKRYYLHSVEEAAEHNARLGVNLEPGQFTPWEDIPTGTDVLFYEGLHGGVKGEGYDVAALADLLVGVVPITNLEWIQKIHRDNAERGYSAEAIVDTILRRMPDYINHICPQFSQTDINFQRVPTVDTSNPFICRNIPTPDESFVIIHFRKGAREKWGIDFGYLLNMIHDSFMSSPTSIVVNGGKMGFAMELILTPIIHRMIEEKN
3300024301_27	PRK	Ga0233451_100027659	1-289	MSQKHPIISITGSSGAGTSTVRDTFAQIFFREKVSAAFIEGDAFHRFDRAEMKKRMAEAQGNPANHFSHFGAEANEFELLEEVFKTYGETGNGRTRTYVHDDEEAEQWGYPPGTFTDWRSFDDDTDLLFYEGLHGAVTTDKVDIAQYADLKVGVVPVINLEWIQKLHRDKAKRGYSTEAVTDTILRRMHDYVHYICPQFAITDINFQRVPIVDTSNPFIARWIPTADESMVVIRFANPRGIDFPYLLSMIHDSFMSRPNSIVIPGGKMALALQLILTPMIWKLASESRR
3300025659_8	PRK	Ga0209249_100194415	1-294	MSKKHPVVVVTGSSGAGTSTVKKAFEHIFDRENIKPVVVEGDSFHRYDRAAMKIKMDEASKAGRDYSHFGADANEFDTLANLFKSYSETGTGKKRYYLHSEPEAEEHNARLGVDKKPGEFTPWEDIPAGSDLMFYEGLHGCVKNDEVDMTSNVDLKVGVVPIVNLEWIQKIHRDSAERGYSADVIVDTILRRMPDYIKYITPQFSETDINFQRVSTVDTSNPFIARDIPTPDESFVVIRFKDPKKFGTDFPFLLNMIHDSFMSRRNTIVVPGGKMGLAMEVILTPIIHKMLEER
3300025488_17	PRK	Ga0209141_100012122	1-294	MSKQHPVIAITGSSGAGTTTVKRACEHIFMREQLNALIVEGDSYHRFDRADMKARVEEEEVKGNKTFSHFGPEANHFELLADNFASYGKSGECDRRYYLHSDEEAAEHNARLNTDLTPGQFTPWEKVGAGTDLLFYEGLHGLVNTDEAKVSQQVDLGIGVVPIVNLEWIQKIHRDSSERGYSAEVIVDTILRRMPDYINYITPQFSETDINFQRISTVDTSNPFIARDIPTPDESFIVIRFKDPKKHNIDFSHLLDMLEGSFMSRRNTIVTPGGKMGLAMEIILAPIIHNMMQK
3300027917_60	PRK	Ga0209536_1000321493	1-293	MSVKHPIIAVTGSSGAGTTTVKNAFEHIFRREQLIPAVIEGDSYHAYDRQAMKEAINKFAEQGKTISHFGPEANLFDKLQETFAEYGETGMCKRRYYLHSEEEAEPYKQLKLGPGQFTPWEDIPENTDLLFYEGLHGGVKTETANVAELVDLLIGVVPIVNLEWIQKIHRDNAQRGYSAEAIVDTIMRRMHDYVHYITPQFSRTDVNFQRVPTVDTSNPFIARDIPTPDESFIVIRFRDPKQFNVDFPYLLNMIHDSFMSRPNTIVVPGGKMGFAMEIILTPLIHDLIENKKK
3300027870_38	PRK	Ga0209023_1000067346	2-199	GKVRSYLHDDEEAAPYGQEPGTFTQWEDIEAGTDVLFYEGLHGAVATDQVDIARHVDLAIGVVPVINLEWIQKVSRDKAQRGYSTEAVTETILRRMPDYVNYITPQFSKTHVNFQRVPVVDTSNPFISRTIPTADESMLVIRFANPRGIDFPYLLSMLHDSFMSRPNTIVTPGGKMDLAMQLIFTPMLWRLMDRREKA
3300027283_10	PRK	Ga0209643_1000061163	1-301	MSIRHPIIAVTGSSGAGTSTVKEAFSHMFRREGLNPAIIEGDSFHRYDRAEMKKKVAEAEKENCREFSHFGPQANLFPALENLFKTYGETGRGQRRLYLHNEAEAQPYAALGLQPGQFTPWEDMPQATDLLFYEGLHGCVVSEPEQEEQYNVAQHVDLRIGVVPVINLEWIQKIHRDTSQRGYSEKAVMDTIMRRMHDYVHHILPQFKLTDINFQRVPVVDTSDPIIARDIPSPDESLVVIRFRKPDRFGVDYPYLLQMIPGSFMSRRNTIVVPGGKMGFAMELILTPILRRIMDQKAKAA
3300025616_3	PRK	Ga0208613_100000431	1-296	MSSKHPVIAVTGSSGAGTTTVKRAFENIFRREKIIAAVIEGDSLHSLDRMAFRAASAEAAKAGNNTFSHFGPEANHFDKIEGMFKEYGESGMCQRRYYVHSDAEAVLHNKHFGLTDLTPGVFTPWESIDANSDLLFYEGLHGLARDHKGIDAVRYVDLGIGVVPVVNLEWIQKIHRDQAERGYSAEATVDTIMRRMPDYIKYITPQFSRTHINFQRVATVDTSNPFIARDIPTPDESFVVVRFRDPKGVDFPYMLAMIPGSFMSRANTLVVPGGKMSHAMEIILAPIMHDMIQNKK
3300025602_23	PRK	Ga0209361_100016250	1-294	MSKQHPVIAITGSSGAGTTTVKRACEHIFMREQLNALIVEGDSYHRFDRADMKARVEEEEVKGNKTFSHFGPEANHFELLADNFASYGKSGECDRRYYLHSDEEAAEHNARLNTDLTPGQFTPWEKVGAGTDLLFYEGLHGLVNTDEAKVSQQVDLGIGVVPIVNLEWIQKIHRDSSERGYSAEVIVDTILRRMPDYINYITPQFSETDINFQRISTVDTSNPFIARDIPTPDESFIVIRFKDPKKHNIDFSHLLDMLEGSFMSRRNTIVTPGGKMGLAMEIILAPIIHNMMQK
3300024341_13	PRK	Ga0233421_1000018224	1-291	MSKKHPVVVVTGSSGAGTTTVKRAFEHIFTRESYSAAVIEGDSMHALNRAEYKAASVNNKTLSHFGPEANDFEGLANIFKTYGETGSGKKRYYIHSDEEAVALNARLGTNLKPGEFTPWEEMPTSTDLLFYEGLHGMVVTDKVDMAQHVDLAIGVVPVVNLEWIQKIHRDGAERGYSADVIVDTILRRMPDYVNYITPQFSRTDINFQRVPTVDTSNPFIARDIPTPDESFVIVRFANPKGVDFPYLLNMIHDSFMSRPNNLVVPGGKMGFAMELILEPVIQRMVEESRKA
3300022844_3	PRK	Ga0222687_100001355	1-297	MSKRHPIVAVTGSSGAGTSTVKRAFEHIFDREGIVPAVVEGDSYHRFERAPMKAEMAKAQEAGVNFSHFGPEANVFDKLEELFRTYGKTGNGEKRYYLHSPEEAAEHNGRLGTSLDPGQFTPWEPISPDTDVLFYEGLHGGVVGEGYDVAALVDLLIGVVPIANLEWIQKISRDNAERGYSAEAIVDTILRRMPDYINHICPQFSRTDINFQRVPTVDTSNPFICRNIPSPDESFVIIHFRKGAREKWGIDFSYLLRMIHDSFMSSPTSIVVNGGKMGFAMEIILTPIIGRMIKDKS
3300027911_29	PRK	Ga0209698_1000001326	1-290	MSEKHPIIAITGSSGAGTTSVTRTFQKIFRREKIKAGVLEGDSFHRYDRKEMRRAMAEAEKANQNNFSHFGPEANLFEELESVFREYGETGSGRHRKYLHDADEAAPYGQEPGTFTAWERLESDTDLLFYEGLHGGVVTDKVNVARHPDLLIGVVPVINLEWIQKIHRDKAQRGYSTEAVTDVILRRMHDYVHYICPQFNRTHVNFQRVPTVDTSNPFEAREIPTADESFLVIRFANPKGIDFQYLLAMLHDSFMSRPNTIVAPGGKMELAMQLIFTPFIWRLMERRKKA
3300028595_3	PRK	Ga0272440_1000010135	1-289	MSRRHPIISITGSSGAGTTSVKKTFENIFRRENVKAAYIEGDAFHRYNREEMRRKMVEEAERGNKHFSHFSPDTNLFEELEKTFRDYSETGTGMTRHYVHDEEEARLYDTRPGNFTEWSRLPDDSDLLFYEGLHGAVVTEKVNIAQHADLKIGVVPVINLEWIQKLHRDRASRGYTTEAVTDTILRRMPDYVNYIIPQFSETDINFQRVPTVDTSNPFIARWIPTPDESMVVIRLKNPRGIDFPYLLSMIQGSFMSRANSIVIHGSKLDLAMQLILTPMIMQLMDRKRR
3300025572_18	PRK	Ga0207864_100028970	1-290	MSALHPIIAVTGSSGAGTTSVMRTFEQIFRRESINAAFVEGDSFHRYDRVTMKQKMDEALARGDVHFSHFGPEANLFDELENLFRTYAETGTGRRRWYVHDEEEAQRRGQAPGTFTEWEPLPENTDLLFYEGLHGAVVCDGIDVARHVDLLIGVVPVINLEWIQKLHRDRATRGYSAEAIKDTILRRMHDYVHYICPQFSRTHINFQRVPVVDTSNPFIARFIPTPDESFLVIRFARPQGIDFPYLLSMLHGSFMSRANTIVCPGGKMDLAMQLIFTPMILRLIERRKEA
3300024922_4	PRK	Ga0208887_10002089	1-290	MSVKHPIIAITGSSGAGTSTVMQSFQHIFRREKLNAQIVEGDSFHRYDRLAMRAQMKEQEALGNLNFSHFGPEANLLAELEALFVSYGQNGGGQVRKYLHDAGEAEPWGQEPGTFTPWQDIPADTDLMFYEGLHGAWAGNGIDIAKQVDLCVGVVPIINLEWIQKLHRDQRMRGYSQEAVVDTILRRMPDYVNHLCPQFGRTHVNFQRVPIVDTSNPFIARDIPSADESMVVIRFANPKGIDFEYLLTILHGSMLTRPNTLVVPGGKMGLAMQMIFTPMVLRLMDHKRRA
3300025431_5	PRK	Ga0209449_100036432	1-294	MSAKHPVVAITGSSGAGTTTVKRAFEHIFTREKLSALVVEGDSYHRYDRAAMKEKVAAEETAGNSSFSHFGPGANHFDLLERNFKEYSETGQCDRRYYLHSDEEAAEHNERLDSELTPGQFTPWEKVGEGTDLLFYEGLHGLVKTEDDNVADQVDLGVGVVPIVNLEWIQKIHRDNAERGYSEEVIVDTILRRMPDYINYITPQFSQTDINFQRVSTVDTSNPFIARDIPLPDESFIVIRFKDPAKYNINFQYLLGMLDGSFMSRRNTIVVPGGKMGFAMEIILAPIIHDMMHK
3300022836_9	PRK	Ga0222654_100009955	1-297	MSKRHPIVAVTGSSGAGTSTVKRAFEHIFDREGIVPAVVEGDSYHRFERAPMKAEMAKAQEAGVNFSHFGPEANVFDKLEELFRTYGKTGNGEKRYYLHSPEEAAEHNGRLGTSLDPGQFTPWEPISPDTDVLFYEGLHGGVVGEGYDVAALVDLLIGVVPIANLEWIQKISRDNAERGYSAEAIVDTILRRMPDYINHICPQFSRTDINFQRVPTVDTSNPFICRNIPSPDESFVIIHFRKGAREKWGIDFSYLLRMIHDSFMSSPTSIVVNGGKMGFAMEIILTPIIGRMIKDKS
3300022825_3	PRK	Ga0222669_100001655	1-297	MSKRHPIVAVTGSSGAGTSTVKRAFEHIFDREGIVPAVVEGDSYHRFERAPMKAEMAKAQEAGVNFSHFGPEANVFDKLEELFRTYGKTGNGEKRYYLHSPEEAAEHNGRLGTSLDPGQFTPWEPISPDTDVLFYEGLHGGVVGEGYDVAALVDLLIGVVPIANLEWIQKISRDNAERGYSAEAIVDTILRRMPDYINHICPQFSRTDINFQRVPTVDTSNPFICRNIPSPDESFVIIHFRKGAREKWGIDFSYLLRMIHDSFMSSPTSIVVNGGKMGFAMEIILTPIIGRMIKDKS
3300020707_5	PRK	Ga0214238_10008273	1-289	MSRKHPIIAVTGSSGAGTTTVMNSFKHIFRREAINAQVIEGDSFHRYDRMAMRAEMKAQEDKGNMNFSHFGPGANLLEELEGLFKSYGATGTGKVRRYLHDAGEAAPYKQEPGTFIPWEEIPKDTDLMFYEGLHGGYADDKVDVSAQVDLLVGVVPIINLEWVQKLHRDQKLRGYSQEAVTDTILRRMPDYVGHICPQFSRTHVNFQRVPTVDTSNPFVAKDIPSPDESMVVIRFSNPKGIDFQYLLGMLHDSWMTRPNTLVIPGGKMGLAMQLIFTPMILKLMDIKRK
3300017532_74	PRK	Ga0185302_1000381221	1-289	MSRKHPIIAVTGSSGAGTTTVMNSFKHIFRREAINAQVIEGDSFHRYDRMAMRAEMKAQEDKGNMNFSHFGPGANLLEELEGLFKSYGATGTGKVRRYLHDAGEAAPYKQEPGTFIPWEEIPKDTDLMFYEGLHGGYADDKVDVSAQVDLLVGVVPIINLEWVQKLHRDQKLRGYSQEAVTDTILRRMPDYVGHICPQFSRTHVNFQRVPTVDTSNPFVAKDIPSPDESMVVIRFSNPKGIDFQYLLGMLHDSWMTRPNTLVIPGGKMGLAMQLIFTPMILKLMDIKRK
3300012829_6	PRK	Ga0160467_10003346	1-291	MSERHPIISITGSSGAGTTSVTRTFENIFRREGVTAASIEGDSFHRYNRAQMKERQAAAEKDGNANFSHFGPDTNLFAELETLFRTYSESGSGKRRKYLHDAREAAPYKQEPGTFTAWEDIPPETDLLFYEGLHGAVVHDKINIAQYPDLLVGVVPVINLEWIQKLWRDKSTRGYSAEAVTDTILRRMPDYVNHICPQFSLTHVNFQRVPCVDTSNPFIARDIPAPDESFVVIRFANPKGIDFQYLLNMVHDSFMSRANTIVVPGGKMELAMQLIFTPFIWRMMERKKRAA
3300014060_42	PRK	Ga0119967_100018594	1-285	MSIKHPVISVTGSSGAGTSTAKVALEHIFRREKITPAVVEGDCFHKFDRNEFKVKSKEFEAAGKRLSHFSDEANLFDKIADLFKDYGDKGVGKARTYVHDKKEAELYGVEAGKFTDWRDVGEGSDLLFYEGLHGGVKEVVPFADLIVGIVPVVNLEWIQKIHRDTAMRGYSSEAVVENILSRMHDYVHFITPQFALTDINFQRVPLVDTSNPFIARDVPTPDESVVVIRVKNPEKWGIDFLWLNAMLKDSFMSRRNTMVVPAGKMMLAMELILTPIVHNMMDKAK
3300023241_5	PRK	Ga0222657_100004933	1-297	MSKRHPIVAVTGSSGAGTSTVKRAFEHIFDREGIVPAVVEGDSYHRFERAPMKAEMAKAQEAGVNFSHFGPEANVFDKLEELFRTYGKTGNGEKRYYLHSPEEAAEHNGRLGTSLDPGQFTPWEPISPDTDVLFYEGLHGGVVGEGYDVAALVDLLIGVVPIANLEWIQKISRDNAERGYSAEAIVDTILRRMPDYINHICPQFSRTDINFQRVPTVDTSNPFICRNIPSPDESFVIIHFRKGAREKWGIDFSYLLRMIHDSFMSSPTSIVVNGGKMGFAMEIILTPIIGRMIKDKS
3300022859_7	PRK	Ga0222672_100004763	1-297	MSKRHPIVAVTGSSGAGTSTVKRAFEHIFDREGIVPAVVEGDSYHRFERAPMKAEMAKAQEAGVNFSHFGPEANVFDKLEELFRTYGKTGNGEKRYYLHSPEEAAEHNGRLGTSLDPGQFTPWEPISPDTDVLFYEGLHGGVVGEGYDVAALVDLLIGVVPIANLEWIQKISRDNAERGYSAEAIVDTILRRMPDYINHICPQFSRTDINFQRVPTVDTSNPFICRNIPSPDESFVIIHFRKGAREKWGIDFSYLLRMIHDSFMSSPTSIVVNGGKMGFAMEIILTPIIGRMIKDKS
3300025380_5	PRK	Ga0208901_10005724	1-297	MSKRHPIVAVTGSSGAGTSTVKRAFEHIFDREGIVPAVVEGDSYHRFERAPMKAEMAKAQEAGVNFSHFGPEANVFDKLEELFRTYGKTGNGEKRYYLHSPEEAAEHNGRLGTSLDPGQFTPWEPISPDTDVLFYEGLHGGVVGEGYDVAALVDLLIGVVPIANLEWIQKISRDNAERGYSAEAIVDTILRRMPDYINHICPQFSRTDINFQRVPTVDTSNPFICRNIPSPDESFVIIHFRKGAREKWGIDFSYLLRMIHDSFMSSPTSIVVNGGKMGFAMEIILTPIIGRMIKDKS
3300000160_4	PRK	SI48aug10_135mDRAFT_100021122	1-294	MSAKHPVVAITGSSGAGTTTVKRAFEHIFTREKLSALVVEGDSYHRYDRAAMKEKVAAEETAGNSSFSHFGPGANHFDLLERNFKEYSETGQCDRRYYLHSDEEAAEHNERLDSELTPGQFTPWEKVGEGTDLLFYEGLHGLVKTEDDNVADQVDLGVGVVPIVNLEWIQKIHRDNAERGYSEEVIVDTILRRMPDYINYITPQFSQTDINFQRVSTVDTSNPFIARDIPLPDESFIVIRFKDPAKYNINFQYLLGMLDGSFMSRRNTIVVPGGKMGFAMEIILAPIIHDMMHK
3300027546_1	PRK	Ga0208984_100000519	1-289	MSRSHPIISITGSSGAGTTSVKKTFEHIFRREKVSAAYIEGDAFHRYNRAEMRAKIIEEGERGNKHFSHFSPETNLFEELEKVFRDYGEAGCGTTRHYVHDDEESTLYGAAPGTFTKWGPLPESSDLLFYEGLHGAVVTDKVNVAQHADLKIGVVPVINLEWIQKLHRDRGDRGYSTEAVTDTILRRMPDYVNFICPQFAETDINFQRVPTVDTSNPFIARWIPTPDESMVVIRLKNPRGIDFPYLLSMIPNSFMSRANSIVIHGSKLDLAMQLILTPLILQLMERKRR
3300024344_22	PRK	Ga0209992_1000001752	1-285	MSKKHPIVAVTGSSGAGTTTVKVAIDHIFNREHIDAVFVEGDSFHRYDRAAMKEAVAEADASGQTLSHFGPDGNVLDKLEELFIEYGESGTGQTRHYVHNETEAEQYRSPPGTFTEWEGAERGTDLLFYEGLHGGAVVNGIDIASHVDLLIGVVPIVNLEWIQKIHRDSSMRGYDSKDVTHTILRRMSDYVHYITPQFSQSDINFQRVPTVDTSNPFIARDVPTLDESFIVIRFQDPAKFNVDFPYLLAMLHDSFMSRRNTIVVPGGKWGVAMELILTPIIKDLI
3300025596_16	PRK	Ga0209662_100006722	1-294	MSKQHPVIAITGSSGAGTTTVKRACEHIFMREQLNALIVEGDSYHRFDRADMKARVEEEEVKGNKTFSHFGPEANHFELLADNFASYGKSGECDRRYYLHSDEEAAEHNARLNTDLTPGQFTPWEKVGAGTDLLFYEGLHGLVNTDEAKVSQQVDLGIGVVPIVNLEWIQKIHRDSSERGYSAEVIVDTILRRMPDYINYITPQFSETDINFQRISTVDTSNPFIARDIPTPDESFIVIRFKDPKKHNIDFSHLLDMLEGSFMSRRNTIVTPGGKMGLAMEIILAPIIHNMMQK
3300024327_22	PRK	Ga0233434_100022022	1-294	MSKQHPVIAITGSSGAGTTTVKRACEHIFMREQLNALIVEGDSYHRFDRADMKARVEEEEVKGNKTFSHFGPEANHFELLADNFASYGKSGECDRRYYLHSDEEAAEHNARLNTDLTPGQFTPWEKVGAGTDLLFYEGLHGLVNTDEAKVSQQVDLGIGVVPIVNLEWIQKIHRDSSERGYSAEVIVDTILRRMPDYINYITPQFSETDINFQRISTVDTSNPFIARDIPTPDESFIVIRFKDPKKHNIDFSHLLDMLEGSFMSRRNTIVTPGGKMGLAMEIILAPIIHNMMQK
3300009700_19	PRK	Ga0116217_100092949	1-290	MSARHPVVAITGSSGAGTTTVTTTFQQIFRREGVKAAIVDGDAFHRYDRNDMRAKMAEAQSKGQMQFSHFGPEANLFEELEALFRVYGESGTGKVRKYLHDEEEAAPYKQEPGTFTPWGDMPPDTDMLFYEGLHGAIVTETVNVAQHGDLLIGVVPVINLEWIQKLHRDKMARGYTQEAIVDTILRRMPDYVNFICPQFSQTHVNFQRVPTVDTSNPFIARDVPSPDESMLIIRFKNPRGIDFQYLLSMLPDSFMSRPNTIVCPGSKMPLAMQLIFTPMIWQLMDRKNRA
3300025364_4	PRK	Ga0208354_100021514	1-290	MSTQHPIISVTGSSGAGTTSVKKTFEQIFRREAINAAYIEGDAFHRFDRAAMKQAMADAAVAGNLNFSHFGPEANLFEKLEATFAAYGKSGGGETRHYIHDEAEAVRYGSPPGTFTDWRSLEEGTDLLFYEGLHGAVVSDTVDVAQHADLKIGVVPVLNLEWIQKLHRDRDTRGYTTEAVTETILRRMPDYVHYICPQFTETDINFQRIPTVDTSNPFVARWIPTADESMVVIRFKNPRGIDFSYLVTMIPGSFMSRANSIVIPGGKLDLAMQLILTPMILQLVERARRS
3300027057_6	PRK	Ga0207796_100137210	1-294	MSQKHPVVAVTGSSGAGTSTVKRSFEKIFERESIKPVVIEGDSFHRFDRKAMKSAMQAAEAEGNRHFSHFGPEANLFDRIEELFQTYGETGQGQKRYYLHSDEEAAFHNQRLGTSAGAGEFTPWEDIEPGSDLMFYEGLHGLAADGDVDISRYVDLGIGVVPIVNLEWIQKIFRDNEERGYTAEAIVDTILRRMPDYVKYITPQFSRTDINFQRVPTVDTSNPFIARDIPTPDESLVVIRFRDPKKFGTDFPYLLNMIHDSFMSRPNTLVVPGGKMGMAMEIILAPIIHEILGR
3300011411_1	PRK	Ga0153933_10000835	1-289	MSRRHPIISITGSSGAGTTSVKKTFENIFRREKVMAAYIEGDAFHRYDRAEMRSKMSEKAERGDKHFSHFSPETNLFEELEKLFRDYSETGTGTTRHYVHDEEESRLYGAKPGTFTAWEALPENSDLLFYEGLHGAVVTDKVNVAQQADLKIGVVPVINLEWIQKLHRDRSHRGYSTEAVTDTILRRMPDYVNYICPQFTETDINFQRVPTVDTSNPFIARWIPTPDESMVVIRLRNPRGIDFPYLLSMIPGSFMSRANSIVIHGAKLDLAMQLILTPLILQLIERKRR
3300002821_33	PRK	Iso3TCLC_1000225972	1-289	MSVKHPIIAITGSSGAGTSTVTKSFAHVFRREKITAAIIEGDSFHKYDRKAMKETAAEQAKQGNNHFSHFGADANELELLESLFKQYGETGGGKRRYYLHNHEEAAPWKQEPGTFTPWQDLPPSDVLFYEGLHGAVVTDKVNVAQHADLLVGVVPIINLEWIQKLIRDKGARGYSTEAVVDTILRRMPDYVNYITPQFSRTHVNFQRVPTVDTSNPFIAQDIPTPDESFVVIRFANPKGIDFPYLLSMIHDSFMSRPNVIVVPGGKMEIAMQLIFTPMILRLMENKRRA
3300025447_9	PRK	Ga0208102_10003556	1-296	MSSKHPVIAVTGSSGAGTTTVKRAFENIFRREKIIAAVIEGDSLHSLDRMAFRAASAEAAKAGNNTFSHFGPEANHFDKIEGMFKEYGESGMCQRRYYVHSDAEAVLHNKHFGLTDLTPGVFTPWESIDANSDLLFYEGLHGLARDHKGIDAVRYVDLGIGVVPVVNLEWIQKIHRDQAERGYSAEATVDTIMRRMPDYIKYITPQFSRTHINFQRVATVDTSNPFIARDIPTPDESFVVVRFRDPKGVDFPYMLAMIPGSFMSRANTLVVPGGKMSHAMEIILAPIMHDMIQNKK
3300027816_4	PRK	Ga0209990_1000039624	2-296	SKKHPVIAVTGSSGAGTSTVKRAFEHIFRLENIKAAVIEGDSYHKYNRLEMREAMKQAASEGRSLSHFGLNANLLDKLEALFQEYGETGGGQRRYYLHSTEEAEYHNGRLGTNNQPGEFTPWESIEPNTNVLFYEGLHGGVVAEGINLAQYVDLLVGVVPIVNLEWIQKIHRDNAERGYSAEAIVDTILRRMPDYVNYIAPQFSNTHINFQRVPTVDTSNPFIARDIPTLDESFVIIHTNRVFREKFQIDFRYLLDMIHDSFMSRHTTLVVPGGKMGMAMELILQPLIDSLVVES
3300000153_9	PRK	SI39nov09_135mDRAFT_10002288	16-309	MSKQHPVIAITGSSGAGTTTVKRACEHIFMREQLNALIVEGDSYHRFDRADMKARVEEEEVKGNKTFSHFGPEANHFELLADNFASYGKSGECDRRYYLHSDEEAAEHNARLNTDLTPGQFTPWEKVGAGTDLLFYEGLHGLVNTDEAKVSQQVDLGIGVVPIVNLEWIQKIHRDSSERGYSAEVIVDTILRRMPDYINYITPQFSETDINFQRISTVDTSNPFIARDIPTPDESFIVIRFKDPKKHNIDFSHLLDMLEGSFMSRRNTIVTPGGKMGLAMEIILAPIIHNMMQK
3300012798_3	PRK	Ga0160454_10026934	1-291	MSERHPIISITGSSGAGTTSVTRTFENIFRREGVTAASIEGDSFHRYDRAQMKERQAAAEKDGNANFSHFGPGTNLFAELETLFRTYSESGSGKRRKYLHDAREAAPYKQEPGTFTAWEDIPPDTDLLFYEGLHGAVVHNKINIAQYPDLLVGVVPVINLEWIQKLWRDKSTRGYSAEAVTDTILRRMPDYVNHICPQFSLTHVNFQRVPCVDTSNPFIARDIPAPDESFVVIRFANPKGIDFQYLLNMVHDSFMSRANTIVVPGGKMELAMQLIFTPFIWRMMERKKRAA
3300015196_10	PRK	Ga0167627_10027852	2-298	SKKHPVISVTGSSGAGTSTVKRAFEHIFLMEKIKAAIVEGDSYHKYNRIDMRTMMKQASAEGRNMSHFGLEANVLDKLEALFYEYGETGNGQRRYYLHNQDEADHHNPRLGTDCKSGEFTPWEGIEDGTDMLFYEGLHGGVVAKDIDVAKYADLLVGVVPIVNLEWIQKIHRDNAERGYSAEAIVDTILRRMPDYVNYIAPQFSNTHINFQRVPTVDTSNPFICRDIPTLDESFVIIHTNRCFHEKFQINFPYLLDMIHDSFMSRHTTLVVPGGKMGFAMELILQPLIDSMLIESKK
3300027863_53	PRK	Ga0207433_1000019073	1-291	MSVKHPIIAITGSSGAGTTTVMRSFQHIFRRENLTAQIVEGDSFHRFNRMEMREEMKKQEAAGNRHFSHFGPDANLLGELENVFKTYGETGGGKVRKYIHDAGEAAEFGVEPGNFTEWKDIKPGSDLMFYEGLHGGYADDKINVAKQVDLLVGVVPIINLEWIQKLHRDQIQRGYSQEAVMDTILRRMPDYVHHLTPQFSRTHVNFQRVPTVDTSNPFIAKDIPTLDESMVVIRFANPKGIDFPYLLSMLHDSWMSRPNTLVVPGGKMGLAMQLIFTPMILRLMDLKRRAG
3300017473_7	PRK	Ga0185331_100018113	1-289	MSVKHPVIAITGSSGAGTSTVTKSFANVFRREKITAAIIEGDSFHKYDRKSMKEAAAEQAKLGNNNFSHFGANANELELLEALFKQYGDTGTGKRRYYLHNHEEAAPYKQDPGTFTPWQDLPPSDVLFYEGLHGGVVTDKVNVAQHADLLVGVVPIINLEWIQKLIRDKGARGYSTEAVVDTVLRRMPDYVNYITPQFSRTHVNFQRVPTVDTSNPFIAQDIPSPDESFVVIRFANPKGIDFPYLLSMIHDSFMSRPNVIVVPGGKMELAMQLIFTPMILRLMENKRRA
3300012848_5	PRK	Ga0160443_100053114	1-291	MSERHPIISITGSSGAGTTSVTRTFENIFRREGVTAASIEGDSFHRYNRAQMKERQAAAEKDGNANFSHFGPDTNLFAELETLFRTYSESGSGKRRKYLHDAREAAPYKQEPGTFTAWEDIPPETDLLFYEGLHGAVVHDKINIAQYPDLLVGVVPVINLEWIQKLWRDKSTRGYSAEAVTDTILRRMPDYVNHICPQFSLTHVNFQRVPCVDTSNPFIARDIPAPDESFVVIRFANPKGIDFQYLLNMVHDSFMSRANTIVVPGGKMELAMQLIFTPFIWRMMERKKRAA
3300020154_4	PRK	Ga0196965_1000001157	1-292	MSKKHPVIAVTGSSGAGTTTVKQAFEHLFFRLNIEPAVVEGDSFHRYDRAEMRSHIANAQAEGRHFSHFAVEANLLEDLESLFRQYSETGTGKRRYYIHNEEEGQRLGGYKPGTFTPWGDIPEGTDLLFYEGLHGAVKNEVVNIPQYADLLVGVVPIVNLEWIQKIHRDTAERGYKPEDVTDTILRRMYDYVKVITPQFSQTDINFQRVPLVDTSNPFIARDIPSPDESLVIIRFKNPRKFNVDFQNLLSMIKDSFMSRYNSIVVPGGKMGLAMEIIFRPILERMMEEKKNA
3300022882_6	PRK	Ga0222626_10001559	1-297	MSKRHPIVAVTGSSGAGTSTVKRAFEHIFDREGIVPAVVEGDSYHRFERAPMKAEMAKAQEAGVNFSHFGPEANVFDKLEELFRTYGKTGNGEKRYYLHSPEEAAEHNGRLGTSLDPGQFTPWEPISPDTDVLFYEGLHGGVVGEGYDVAALVDLLIGVVPIANLEWIQKISRDNAERGYSAEAIVDTILRRMPDYINHICPQFSRTDINFQRVPTVDTSNPFICRNIPSPDESFVIIHFRKGAREKWGIDFSYLLRMIHDSFMSSPTSIVVNGGKMGFAMEIILTPIIGRMIKDKS
3300013125_34	PRK	Ga0172369_1000042110	1-290	MSKKHPIISVTGSSGAGTSTVKNTFEQIFRREGVKSVSIEGDAFHRYNRAEMRAELIRRTDAGDATFSHFSYEANELAELERVFREFGETGKGRTRHYVHDEGEAAKYGVPPGEFTQWAAFEDGADVLFYEGLHGAVKNDSVDLVKLADLKIGVVPVINLEWIQKIHRDREQRGYSTEAVTDVILRRMHAYVHCICPQFVETDINFQRVPVVDTSDPFVARWIPTPDESLVVIRFRSPRGIDFPYLVSMINGSWMSRANSIVIPGNKLDLAMQLILTPLIQRLVREEKTA
3300025431_6	PRK	Ga0209449_100024333	1-295	MSAKHPVVAITGSSGAGTTTVKRAFEHIFTREKLSALVVEGDSYHRYDRAAMKEKVASEEAAGNKSFSHFGPEANHFDLLEKNFAAYGKDGECDRRYYLHSDEEAAEHNGRLGSELTPGQFTPWEKVGAGTDLLFYEGLHGLVKTDDDDAAGQVDLGVGVVPIVNLEWIQKIHRDNAERGYSEEVIVDTIMRRMPDYIKYITPQFSQTDINFQRVSTVDTSNPFIARDIPLPDESFIVIRFKHPQKYNIDFQYLLGMLNGSFMSRRNTIVVPGGKMGFAMEIILAPIIHDLMNKR
3300023298_7	PRK	Ga0222638_100001863	1-297	MSKRHPIVAVTGSSGAGTSTVKRAFEHIFDREGIVPAVVEGDSYHRFERAPMKAEMAKAQEAGVNFSHFGPEANVFDKLEELFRTYGKTGNGEKRYYLHSPEEAAEHNGRLGTSLDPGQFTPWEPISPDTDVLFYEGLHGGVVGEGYDVAALVDLLIGVVPIANLEWIQKISRDNAERGYSAEAIVDTILRRMPDYINHICPQFSRTDINFQRVPTVDTSNPFICRNIPSPDESFVIIHFRKGAREKWGIDFSYLLRMIHDSFMSSPTSIVVNGGKMGFAMEIILTPIIGRMIKDKS
3300023434_6	PRK	Ga0222680_100001827	1-297	MSKRHPIVAVTGSSGAGTSTVKRAFEHIFDREGIVPAVVEGDSYHRFERAPMKAEMAKAQEAGVNFSHFGPEANVFDKLEELFRTYGKTGNGEKRYYLHSPEEAAEHNGRLGTSLDPGQFTPWEPISPDTDVLFYEGLHGGVVGEGYDVAALVDLLIGVVPIANLEWIQKISRDNAERGYSAEAIVDTILRRMPDYINHICPQFSRTDINFQRVPTVDTSNPFICRNIPSPDESFVIIHFRKGAREKWGIDFSYLLRMIHDSFMSSPTSIVVNGGKMGFAMEIILTPIIGRMIKDKS
3300024258_18	PRK	Ga0233440_100023722	1-294	MSKQHPVIAITGSSGAGTTTVKRACEHIFMREQLNALIVEGDSYHRFDRADMKARVEEEEVKGNKTFSHFGPEANHFELLADNFASYGKSGECDRRYYLHSDEEAAEHNARLNTDLTPGQFTPWEKVGAGTDLLFYEGLHGLVNTDEAKVSQQVDLGIGVVPIVNLEWIQKIHRDSSERGYSAEVIVDTILRRMPDYINYITPQFSETDINFQRISTVDTSNPFIARDIPTPDESFIVIRFKDPKKHNIDFSHLLDMLEGSFMSRRNTIVTPGGKMGLAMEIILAPIIHNMMQK
3300022838_5	PRK	Ga0222681_100003533	1-297	MSKRHPIVAVTGSSGAGTSTVKRAFEHIFDREGIVPAVVEGDSYHRFERAPMKAEMAKAQEAGVNFSHFGPEANVFDKLEELFRTYGKTGNGEKRYYLHSPEEAAEHNGRLGTSLDPGQFTPWEPISPDTDVLFYEGLHGGVVGEGYDVAALVDLLIGVVPIANLEWIQKISRDNAERGYSAEAIVDTILRRMPDYINHICPQFSRTDINFQRVPTVDTSNPFICRNIPSPDESFVIIHFRKGAREKWGIDFSYLLRMIHDSFMSSPTSIVVNGGKMGFAMEIILTPIIGRMIKDKS
3300027980_40	PRK	Ga0209475_100002665	1-298	MSQKHPIVAVTGSSGAGTSTVKKAFEHIFFREKINPVVIEGDSFHAFDRAAMKEEMAKHEAKGNLSFSHFGENANEFGKLEELFASYAKNGTGQKRYYLHSEPEAAEHNARLSIDKKPGEFTPWEDIEGGSDLMFYEGLHGLVKTENHNVAQHVDLGIGVVPIVNLEWIQKIHRDNAERGYSAEVIVDTILRRMPDYVNYITPQFSQTDINFQRVSTVDTSNPFIARDIPTPDESFIVIRFKDPAKFGTDFPYLLNMINDSFMSRRNTIVVPGGKMGMAMEIILTPIIHEMIEKSRKA
3300003089_1	PRK	Ga0052159_10000124	1-291	MSAKHPIIAITGSSGAGTTTVMRSFQHIFRREKLTAQIVEGDSFHKFNRMAMREEMKKQEADGNLNFSHFGPDANLLGELEGLFKTYGATGGGKVRKYIHDAGEATEFGVEPGNFTDWKDIAQGSDLMFYEGLHGGYADGTIDVAKQVDLLVGVVPIINLEWVQKLHRDQVQRGYSQEAVMDTILRRMPDYIYHITPQFSRTHVNFQRVPTVDTSNPFIAKDIPTLDESMVVIRFADPHGIDFPYLISMLHDSWMTRPNTLVVPGGKMGLAMQLIFTPMILRLMDIKRRAG
3300013131_54	PRK	Ga0172373_1000620510	2-293	SRKHPIIAVTGSSGAGTSTVKEAFEHMFRREGIKQATVEGDSFHRFNRVDMKKAMSDAEKQGNDTFSHFGADANLFGDLEELFRHYGESGRGKRRFYVHNDEEAVRFAHHGVKAGQFTPWEDLPDNTDLLFYEGLHGCVVTKDCNVAQHADLKIGVVPVINLEWIQKIHRDTKMRGYSEEAVMDTILRRMHDYVHYIIPQFKLTDINFQRVPIVDTSDPIIARDIPTADESLVVIRFRKPDRFRVDFPFLLQMIKDSWMSRRNTIVVPGGKMGLALELILTPILRRIMEDRK
3300020723_7	PRK	Ga0214249_10004632	1-296	MSSKHPVIAVTGSSGAGTTTVKRAFENIFRREKIIAAVIEGDSLHSLDRMAFRAASAEAAKAGNNTFSHFGPEANHFDKIEGMFKEYGESGMCQRRYYVHSDAEAVLHNKHFGLTDLTPGVFTPWESIDANSDLLFYEGLHGLARDHKGIDAVRYVDLGIGVVPVVNLEWIQKIHRDQAERGYSAEATVDTIMRRMPDYIKYITPQFSRTHINFQRVATVDTSNPFIARDIPTPDESFVVVRFRDPKGVDFPYMLAMIPGSFMSRANTLVVPGGKMSHAMEIILAPIMHDMIQNKK
3300000146_4	PRK	SI54feb11_120mDRAFT_100009410	16-309	MSKQHPVIAITGSSGAGTTTVKRACEHIFMREQLNALIVEGDSYHRFDRADMKARVEEEEVKGNKTFSHFGPEANHFELLADNFASYGKSGECDRRYYLHSDEEAAEHNARLNTDLTPGQFTPWEKVGAGTDLLFYEGLHGLVNTDEAKVSQQVDLGIGVVPIVNLEWIQKIHRDSSERGYSAEVIVDTILRRMPDYINYITPQFSETDINFQRISTVDTSNPFIARDIPTPDESFIVIRFKDPKKHNIDFSHLLDMLEGSFMSRRNTIVTPGGKMGLAMEIILAPIIHNMMQK
3300021506_3	PRK	Ga0190358_100003024	1-289	MSVKHSVIAITGSSGAGTTTVKKAFEDIFRRGRYKAAVVEGDSFHRYDRQEMKNAVLEADAEGRNLSHFSAEANRFDKLEELFHQYSETGLGQIRKYLHNENEAAPYNQSSGTFTPWEEIPSDTDLLFYEGLHGGVITPEYNIAQWVDLLIGVVPSVNLEWIQKISRDVGERGYSAEAVTHTILRRMPDYVQYITPQFTNSHINFQRVPLVDTSNPFIARDIPSPDESLVVIRFNKYRDQDYTYLLSMIHDSFMSRPNTLVVPGGKMGFAMQIIFRPIVSEMMEKRRKA
3300024260_20	PRK	Ga0233441_100024022	1-294	MSKQHPVIAITGSSGAGTTTVKRACEHIFMREQLNALIVEGDSYHRFDRADMKARVEEEEVKGNKTFSHFGPEANHFELLADNFASYGKSGECDRRYYLHSDEEAAEHNARLNTDLTPGQFTPWEKVGAGTDLLFYEGLHGLVNTDEAKVSQQVDLGIGVVPIVNLEWIQKIHRDSSERGYSAEVIVDTILRRMPDYINYITPQFSETDINFQRISTVDTSNPFIARDIPTPDESFIVIRFKDPKKHNIDFSHLLDMLEGSFMSRRNTIVTPGGKMGLAMEIILAPIIHNMMQK
3300026278_16	PRK	Ga0209018_100046012	1-295	MSKKHPIIAVTGSSGAGTTTVKRAFEHIFHRDNIRAAVIEGDSFHRYDRAAMKIEMAAAAQRGESLSHFGPAANRFDLLEELFREYGESGTGKKRYYIHSDEEARQLNARLGTSLNPGEFTPWEDLPTGTDLLFYEGLHGLVVTEDNNVAQHVDLGVGVVPIINLEWIQKIHRDNLERGYSAEAIVDTIMRRMPDYIRYITPQFSLTDINFQRVPTVDTSNPFIARDIPTPDESFVIIRFKDPNKLQIDFPYLLAMIPNSFMSRRNTMVVPGGKMGFAMEIILQPIIERMMDARK
3300025435_3	PRK	Ga0208618_100057713	1-289	MSRSHPIIAITGSSGAGTTTVKDTFSKIFLREKVTAAFIEGDAFHRYDRHAMKKKVAEEEANGNSHFTHFNPEANELEILQSVFESYGKSGAGKTRHYVHDDSEAELYGSPPGTFTDWKDMPESDLLFYEGLHGCAVTDNVNIAKHVDLKIGVVPVINLEWIQKIHRDKSMRGYSTEAVTDTILRRMPDYGRYICPQFSHTDINFQRVPTVDTSNPFIARWIPTPAESMLVIRFANPRGIDFPYLLSMLGGSWMSRANSIVCGGDKLDIAMQLIFTPLINKLLDIKRRT
3300020682_3	PRK	Ga0214229_10001189	1-289	MSRKHPIIAVTGSSGAGTTTVMNSFKHIFRREAINAQVIEGDSFHRYDRMAMRAEMKAQEDKGNMNFSHFGPGANLLEELEGLFKSYGATGTGKVRRYLHDAGEAAPYKQEPGTFIPWEEIPKDTDLMFYEGLHGGYADDKVDVSAQVDLLVGVVPIINLEWVQKLHRDQKLRGYSQEAVTDTILRRMPDYVGHICPQFSRTHVNFQRVPTVDTSNPFVAKDIPSPDESMVVIRFSNPKGIDFQYLLGMLHDSWMTRPNTLVIPGGKMGLAMQLIFTPMILKLMDIKRK
3300021142_20	PRK	Ga0214192_10046633	1-289	MSRKHPIIAVTGSSGAGTTTVMNSFKHIFRREAINAQVIEGDSFHRYDRMAMRAEMKAQEDKGNMNFSHFGPGANLLEELEGLFKSYGATGTGKVRRYLHDAGEAAPYKQEPGTFIPWEEIPKDTDLMFYEGLHGGYADDKVDVSAQVDLLVGVVPIINLEWVQKLHRDQKLRGYSQEAVTDTILRRMPDYVGHICPQFSRTHVNFQRVPTVDTSNPFVAKDIPSPDESMVVIRFSNPKGIDFQYLLGMLHDSWMTRPNTLVIPGGKMGLAMQLIFTPMILKLMDIKRK
3300012814_5	PRK	Ga0160453_1011708	1-291	MSERHPIISITGSSGAGTTSVTRTFENIFRREGVTAASIEGDSFHRYDRAQMKERQAAAEKDGNANFSHFGPGTNLFAELETLFRTYSESGSGKRRKYLHDAREAAPYKQEPGTFTAWEDIPPDTDLLFYEGLHGAVVHNKINIAQYPDLLVGVVPVINLEWIQKLWRDKSTRGYSAEAVTDTILRRMPDYVNHICPQFSLTHVNFQRVPCVDTSNPFIARDIPAPDESFVVIRFANPKGIDFQYLLNMVHDSFMSRANTIVVPGGKMELAMQLIFTPFIWRMMERKKRAA
3300017480_14	PRK	Ga0185336_100045720	1-290	MSERHPIIAITGSSGAGTTSVTRTFENIFRREKIGAAVIEGDSFHRHDRAEMKARLAEAERAGDKHFSHFGPENNLFTELEQLFHTYGETGSGKRRKYLHDAEEAAPYKQAPGTFTPWEDVPAGTDLLFYEGLHGAVITPDVNIARHPDLLIGVVPVINLEWIQKLWRDKKQRGYSTEAVTDTILRRMPDYVNYICPQFAHTHVNFQRVPCVDTSNPFIARDIPSADESFVVIRFANPKGIDFQYLLNMVHDSFMSRANTVVVPGGKMEIAMQLIFTPFIWRMMERRQRA
3300005512_15	PRK	Ga0074648_10024219	13-302	SKKHPIIAVTGSSGAGTSTVKDAFEHMFRREGLTPAVIEGDSFHRYDRAAMKAKVAETEAAGDMTFSHFGPEANEFAKLADLFKTYGETGGGKRRLYLHSNEEAAAYEGLNPGQFTPWEDIPSGTDLMFYEGLHGSVKTADVDMPRYVDLKIGVVPVINLEWIQKIHRDTSQRGYSQEAVMDTIMRRMHDYVHYIVPQFQHSDINFQRVPVVDTSDPIIARDIPTPDESVVVIRFRKPENLPSELDFPYLLQMIPHSFMSRRNTIVVPGGKMGFAMELILTPILRKMMSA
3300001594_13	PRK2	Draft_1000016810	8-306	NQPIFLGVVGDSAAGKSTLTGGIADILGRDRVAVLQADDYHRHSRAERRQLGLTPLAPQSNHLDILEQHLCLMRRGQPVLKPVYDHTSGTLRPPERLEAKPFVIVEGLLAYHSRGMRDCFDVKVFVEPDETLRTSWKLARDCAQRGYSLVEAKDSLARRAADSAAHIQPQRSFADIVVRFTPAAEDENHLNARHLLRPTLAHPDLGPVLDAGGKGGFHLALARDSDGKPVDMLDISGRIEPRRAKAVEDLLWSLIPEASHLRAPLGRFTDTAGQDSTSHSLALSQLLITYHLVKAATGL
3300017509_13	PRK2	Ga0185334_100254314	3-309	QRPIILGIVGDSAAGKTTLTKGIAQVLGEENVTTICTDDYHRYDRTQRAKLGITALHPDCNYLDIMQQHLSLLRDGQPILKPVYNHKTGTLEAPEYIKPSKFLIVEGLLGYSTRGVLDCYDIKVYLAPPETLRTQWKVKRDTQKRGYTPEQVLAELQKRESDSDQYIRPQRSWADMVVSFYPPADQLQEMNGRLNVRLVLRPTVPQPDLSQVITSSDGNAKPAIRIGLDRDMGKPVDVLEIDGHATSDQVHELEKFICSEAPHLLNVCNREMNPEIGRVAGITGEIIQSYPLALTQLLVVYHMLKAT
3300026188_8	PRK2	Ga0208274_100034015	1-312	MPFKRINRPIILGIVGDSAAGKTTLTAGIANILGADRVLSICTDHYHRYDRVERAENGISALDPRCNYIDILEQHIHRLRDGKPILKPTYNHDGGTLERPVYTEPKEYIIFEGLLGYATRSMRDAYDVKVYLEPNEDLRVKWKVQRDCGKRGYDPDAVMRSLKRRENCSSEFIQPQRTFADMVVSFFPPIGNDQETGAHLNVRHILRPTLPHPDLTPILGTGNKKGFRLELARDIDGKPVDVLDISGDIDDKRAKLMEDLLWELIPEAVHLRENVGKFTDGTNEQALSHPLALSQLMITFHIVKAALGHHAI
[truncated: 104 more rows]

## Sheet: HBD
Protein sequences of HBD identified by HMM. MAG and contig columns refer to the information gven by Nayfach et al. 2020.
[truncated: 159 more rows]
