# Supplementary material for: Carbon fixation pathways across the bacterial and archaeal tree of life
Source: PNAS Nexus. 2022 Oct 4;1(5):pgac226. doi: 10.1093/pnasnexus/pgac226 (PMC9802188; doi:10.1093/pnasnexus/pgac226)
Supplement: pgac226_Supplemental_Files [file pgac226_supplemental_files.zip › PNASNEXUS-PNASNEXUS-2022-00227-T-s05.xlsx]

## Sheet: Analyzed_Pathways
List of energy generating pathways analyzed
Energy generation	Metacyc pathways IDs
Ammonia oxidation	|AMMOXID-PWY|,|P303-PWY|,|PWY-2242|,|PWY-7082|
Chlorophyll biosynthesis	|P282-PWY|
Hydrogen oxidation	|PWY-5304|
Manganese oxidation	|PWY-5276|,|PWY-5279|,|PWY-5278|,|PWY-7457|
Carbon disulfide oxidation	|THIOSULFOX-PWY|,|PWY-5303|,|PWY-5296|,|PWY-6677|
Carbon monoxide oxidation	|P222-PWY|,|PWY-5274|,|PWY-5285|
Fe(II) oxidation	|PWY-7764|,|PWY-8126|,|PWY-8127|
Sulfur oxidation	|PWY-5526|,|PWY-7762|,|PWY-7759|,|PWY-7758|,|PWY-7760|
Sulfite oxidation	|P283-PWY|,|PWY-5382|,|PWY-6512|
Thiosulfate oxidation	|PWY-1164|,|PWY-5336|
Bacteriochlorophyll biosynthesis	|PWY-7750|
Nitrite oxidation	|PWY-6591|,|PWY-6592|
Sulfide oxidation	|PWY-6692|

## Sheet: rTCA1
Pathway completeness various energy-generating processes for all MAGs with the genomic potential to fix carbon through the rTCA1 cycle. MAG column refers to IDs given by Nayfach et al. 2020
							Nitrogenous compounds					Sulfur compounds												Carbon compounds			Pigment synthesis
							Ammonia oxidation				Nitrite oxidation	Sulfur oxidation	Sulfite oxidation				Thiosulfate oxidation				Sulfide oxidation			Carbon disulfide oxidation		Carbon monoxide oxidation	Chlorophyll biosynthesis			Bacteriochlorophyll biosynthesis					Hydrogen oxidation			Manganese oxidation		Iron oxidation
MAG	Domain	Phylum	Class	Order	Family	Genus	AMMOXID-PWY	P303-PWY	PWY-2242	PWY-7082	P282-PWY	PWY-5304	PWY-5276	PWY-5278	PWY-5279	PWY-7457	PWY-5296	PWY-5303	PWY-6677	THIOSULFOX-PWY	P222-PWY	PWY-5274	PWY-5285	PWY-1164	PWY-5336	PWY-7750	PWY-7764	PWY-8126	PWY-8127	PWY-5526	PWY-7758	PWY-7759	PWY-7760	PWY-7762	P283-PWY	PWY-5382	PWY-6512	PWY-6591	PWY-6592	PWY-6692
3300023301_8	Bacteria	Campylobacterota	Campylobacteria	Campylobacterales	Sulfurovaceae	Sulfurovum	0	0	0	0	0	0	0	0	0	100	0	0	0	100	100	100	0	0	0	100	0	0	0	0	0	0	0	0	100	100	100	0	0	0
3300025561_5	Bacteria	Campylobacterota	Campylobacteria	Campylobacterales	Sulfurovaceae	Sulfurovum	0	0	0	0	0	0	0	0	0	100	0	0	100	0	100	100	0	0	0	0	0	0	0	0	0	0	0	0	100	100	100	0	0	0
3300020734_5	Bacteria	Campylobacterota	Campylobacteria	Campylobacterales	Thiovulaceae	Unclassified	0	0	0	0	0	0	0	0	0	100	0	0	0	0	100	100	0	0	0	100	0	0	0	0	0	0	0	0	100	100	100	0	0	0
3300025933_27	Bacteria	Nitrospirota	Nitrospiria	Nitrospirales	Nitrospiraceae	Nitrospira_C	0	0	0	0	0	0	100	100	100	100	0	0	0	0	0	0	0	0	0	0	0	0	0	0	0	0	0	0	100	100	100	0	0	0
3300022860_8	Bacteria	Bacteroidota	Chlorobia	Chlorobiales	Chlorobiaceae	Chlorobium	0	0	0	0	100	0	0	0	0	0	0	0	0	100	100	100	0	0	0	0	100	100	100	100	92	94	0	85	0	0	0	0	0	0
3300022846_6	Bacteria	Bacteroidota	Chlorobia	Chlorobiales	Chlorobiaceae	Chlorobium	0	0	0	0	100	0	0	0	0	0	0	0	0	100	100	100	0	0	0	0	100	100	100	100	100	100	0	85	0	0	0	0	0	0
3300000234_38	Bacteria	Campylobacterota	Campylobacteria	Campylobacterales	UBA6016	UBA6016	0	0	0	0	0	0	0	0	0	100	0	0	0	0	100	100	0	0	0	100	0	0	0	0	0	0	0	0	100	100	100	0	0	0
3300027719_30	Bacteria	Campylobacterota	Campylobacteria	Campylobacterales	Thiovulaceae	Sulfuricurvum	0	0	0	0	0	0	0	0	0	100	0	0	0	0	100	100	0	0	0	0	0	0	0	0	0	0	0	0	100	100	100	0	0	0
3300025669_14	Bacteria	Bacteroidota	Chlorobia	Chlorobiales	Chlorobiaceae	Chlorobium	0	0	0	0	100	0	0	0	0	0	0	0	0	100	100	100	0	0	0	0	100	100	100	100	100	100	0	85	0	0	0	0	0	0
3300027773_22	Bacteria	Nitrospirota	Nitrospiria	2-01-FULL-66-17	Unclassified	Unclassified	0	0	0	0	0	0	100	100	100	100	0	0	0	0	100	100	100	0	0	0	0	0	0	0	0	0	0	0	100	100	100	0	0	0
3300022851_4	Bacteria	Bacteroidota	Chlorobia	Chlorobiales	Chlorobiaceae	Chlorobium	0	0	0	0	100	0	0	0	0	0	0	0	0	100	100	100	0	0	0	0	100	100	100	100	100	100	0	85	0	0	0	0	0	0
3300017532_66	Bacteria	Campylobacterota	Campylobacteria	Campylobacterales	Thiovulaceae	Unclassified	0	0	0	0	0	0	0	0	0	100	0	0	0	0	100	100	0	0	0	100	0	0	0	0	0	0	0	0	100	100	100	0	0	0
3300028417_18	Bacteria	Campylobacterota	Campylobacteria	Campylobacterales	Nitratiruptoraceae	Unclassified	0	0	0	0	0	0	0	0	0	100	0	0	0	0	100	100	0	0	0	0	0	0	0	0	0	0	0	0	100	100	100	0	0	0
3300021135_7	Bacteria	Bacteroidota	Chlorobia	Chlorobiales	Chlorobiaceae	Chlorobium	0	0	0	0	100	0	0	0	0	0	0	0	0	0	100	100	0	0	0	0	100	100	100	0	100	100	100	85	0	0	0	0	0	0
3300021133_2	Bacteria	Bacteroidota	Chlorobia	Chlorobiales	Chlorobiaceae	Chlorobium	0	0	0	0	100	0	0	0	0	0	0	0	0	0	100	100	0	0	0	0	100	100	100	0	100	100	100	85	0	0	0	0	0	0
3300020688_2	Bacteria	Bacteroidota	Chlorobia	Chlorobiales	Chlorobiaceae	Chlorobium	0	0	0	0	100	0	0	0	0	0	0	0	0	0	100	100	0	0	0	0	100	100	100	0	100	100	100	85	0	0	0	0	0	0
3300028298_15	Bacteria	Bacteroidota	Chlorobia	Chlorobiales	Chlorobiaceae	Chlorobium	0	0	0	0	100	0	0	0	0	0	0	0	0	0	100	100	0	0	0	0	100	100	100	0	100	100	0	85	0	0	0	0	0	0
3300026484_6	Bacteria	Campylobacterota	Campylobacteria	Campylobacterales	Sulfurovaceae	Sulfurovum	0	0	0	0	0	0	0	0	0	100	0	0	0	0	100	100	0	0	0	0	0	0	0	0	0	0	0	0	100	100	100	0	0	0
3300027373_23	Bacteria	Campylobacterota	Campylobacteria	Campylobacterales	Thiovulaceae	Sulfurimonas	0	0	0	0	0	0	0	0	0	100	0	0	0	0	100	100	0	0	0	100	0	0	0	0	0	0	0	0	100	100	100	0	0	0
3300027917_99	Archaea	Thermoplasmatota	Thermoplasmata_A	SG8-5	SG8-5	SG8-5	0	0	0	0	0	0	0	0	0	0	0	0	0	0	0	0	0	0	0	0	0	0	0	0	0	0	0	0	100	100	100	0	0	0
3300023241_6	Bacteria	Bacteroidota	Chlorobia	Chlorobiales	Chlorobiaceae	Chlorobium	0	0	0	0	100	0	0	0	0	0	0	0	0	100	100	100	0	0	0	0	100	100	100	100	100	100	0	85	0	0	0	0	0	0
3300021123_2	Bacteria	Bacteroidota	Chlorobia	Chlorobiales	Chlorobiaceae	Chlorobium	0	0	0	0	100	0	0	0	0	0	0	0	0	0	100	100	0	0	0	0	100	100	100	0	100	100	100	85	0	0	0	0	0	0
3300000032_19	Bacteria	Campylobacterota	Campylobacteria	Campylobacterales	Sulfurospirillaceae	Sulfurospirillum	0	0	0	0	0	0	0	0	0	100	0	0	0	100	100	100	0	0	0	0	0	0	0	0	0	0	0	0	100	100	100	0	0	0
3300020698_2	Bacteria	Bacteroidota	Chlorobia	Chlorobiales	Chlorobiaceae	Chlorobium	0	0	0	0	100	0	0	0	0	0	0	0	0	0	100	100	0	0	0	0	100	100	100	0	100	100	100	85	0	0	0	0	0	0
3300028581_33	Bacteria	Bacteroidota	Chlorobia	Chlorobiales	Chlorobiaceae	Chlorobium	0	0	0	0	100	0	0	0	0	0	0	0	0	100	100	100	0	0	0	0	100	100	100	0	100	100	0	85	0	0	0	0	0	0
3300021126_3	Bacteria	Bacteroidota	Chlorobia	Chlorobiales	Chlorobiaceae	Chlorobium	0	0	0	0	100	0	0	0	0	0	0	0	0	0	100	100	0	0	0	0	100	100	100	0	100	100	100	85	0	0	0	0	0	0
3300027852_46	Bacteria	Campylobacterota	Campylobacteria	Campylobacterales	Arcobacteraceae	Unclassified	0	0	0	0	0	0	0	0	0	100	0	0	100	0	100	100	0	0	0	0	0	0	0	0	0	0	0	0	100	100	100	0	0	0
3300028417_17	Bacteria	Campylobacterota	Campylobacteria	Campylobacterales	Thiovulaceae	4484-230	0	0	0	0	0	0	0	0	0	100	0	0	0	0	100	100	0	0	0	100	0	0	0	0	0	0	0	0	100	100	100	0	0	0
3300000236_8	Bacteria	Bacteroidota	Chlorobia	Chlorobiales	Chlorobiaceae	Chlorobium	0	0	0	0	100	0	0	0	0	0	0	0	0	100	100	100	0	0	0	0	100	100	100	100	100	100	0	85	0	0	0	0	0	0
3300028601_52	Bacteria	Campylobacterota	Campylobacteria	Campylobacterales	Sulfurovaceae	Sulfurovum	0	0	0	0	0	0	0	0	0	100	0	0	100	0	100	100	0	0	0	0	0	0	0	0	0	0	0	0	100	100	100	0	0	0
3300026488_11	Bacteria	Aquificota	Aquificae	Unclassified	Unclassified	Unclassified	0	0	0	0	0	0	0	0	0	100	0	0	0	0	100	100	0	0	0	0	0	0	0	0	0	0	0	0	100	100	100	0	0	0
3300027424_1	Bacteria	Nitrospirota	Nitrospiria	Nitrospirales	Nitrospiraceae	Nitrospira_C	0	0	0	0	0	0	100	100	100	100	0	0	0	0	0	0	0	0	0	0	0	0	0	0	0	0	0	0	100	100	100	0	0	0
3300025433_15	Bacteria	Bacteroidota	Chlorobia	Chlorobiales	Chlorobiaceae	Chlorobium	0	0	0	0	0	0	0	0	0	0	0	0	0	100	100	100	0	0	0	0	0	0	0	84	85	88	0	0	0	0	0	0	0	0
3300023234_7	Bacteria	Bacteroidota	Chlorobia	Chlorobiales	Chlorobiaceae	Chlorobium	0	0	0	0	100	0	0	0	0	0	0	0	0	100	100	100	0	0	0	0	100	100	100	100	100	100	0	85	0	0	0	0	0	0
3300000228_27	Bacteria	Campylobacterota	Campylobacteria	Campylobacterales	Sulfurovaceae	FS08-3	0	0	0	0	0	0	0	0	0	100	0	0	0	0	100	100	0	0	0	100	0	0	0	0	0	0	0	0	100	100	100	0	0	0
3300023299_6	Bacteria	Bacteroidota	Chlorobia	Chlorobiales	Chlorobiaceae	Chlorobium	0	0	0	0	100	0	0	0	0	0	0	0	0	100	100	100	0	0	0	0	100	100	100	100	100	100	0	85	0	0	0	0	0	0
3300013137_63	Bacteria	Bacteroidota	Chlorobia	Chlorobiales	Chlorobiaceae	Chlorobaculum	0	0	0	0	100	0	0	0	0	0	0	0	0	0	100	100	0	0	0	0	100	100	100	0	100	100	0	85	0	0	0	0	0	0
3300023257_7	Bacteria	Bacteroidota	Chlorobia	Chlorobiales	Chlorobiaceae	Chlorobium	0	0	0	0	100	0	0	0	0	0	0	0	0	100	100	100	0	0	0	0	100	100	100	100	100	100	0	85	0	0	0	0	0	0
3300013133_52	Bacteria	Bacteroidota	Chlorobia	Chlorobiales	Chlorobiaceae	Chlorobium	0	0	0	0	100	0	0	0	0	0	0	0	0	100	100	100	0	0	0	0	100	100	100	100	92	0	0	85	0	0	0	0	0	0
3300029233_1	Bacteria	Nitrospirota	Nitrospiria	Nitrospirales	Nitrospiraceae	Nitrospira_A	0	0	0	0	0	0	100	100	100	100	0	0	0	100	100	100	100	0	0	0	0	0	0	0	0	0	0	0	100	100	100	0	0	0
3300027332_2	Bacteria	Nitrospirota	Nitrospiria	Nitrospirales	Nitrospiraceae	Unclassified	0	0	0	0	0	0	100	100	100	100	0	0	0	0	0	0	0	0	0	0	0	0	0	0	0	0	0	0	100	100	100	0	0	0
3300027800_49	Bacteria	Campylobacterota	Campylobacteria	Campylobacterales	Thiovulaceae	Sulfuricurvum	0	0	0	0	0	0	0	0	0	100	0	0	0	0	100	100	0	0	0	0	0	0	0	0	0	0	0	0	100	100	100	0	0	0
3300027395_1	Bacteria	Nitrospirota	Nitrospiria	Nitrospirales	Nitrospiraceae	Nitrospira_C	0	0	0	0	0	0	100	100	100	100	0	0	0	0	0	0	0	0	0	0	0	0	0	0	0	0	0	0	100	100	100	0	0	0
3300027592_52	Bacteria	Campylobacterota	Campylobacteria	Campylobacterales	Thiovulaceae	Sulfuricurvum	0	0	0	0	0	0	0	0	0	100	0	0	0	0	100	100	0	0	0	0	0	0	0	0	0	0	0	0	100	100	100	0	0	0
3300027719_34	Bacteria	Campylobacterota	Campylobacteria	Campylobacterales	Thiovulaceae	Sulfuricurvum	0	0	0	0	0	0	0	0	0	100	0	0	0	0	100	100	0	0	0	0	0	0	0	0	0	0	0	0	100	100	100	0	0	0
3300012916_3	Bacteria	Nitrospirota	Nitrospiria	Nitrospirales	Nitrospiraceae	Nitrospira_C	0	0	0	0	0	0	100	100	100	100	0	0	0	0	0	0	0	0	0	0	0	0	0	0	0	0	0	0	100	100	100	0	0	0
3300017991_63	Bacteria	Bacteroidota	Chlorobia	Chlorobiales	Chlorobiaceae	Chlorobium_A	0	0	0	0	100	0	0	0	0	0	0	0	0	100	100	100	0	0	0	0	100	100	100	0	0	0	86	0	0	0	0	0	0	0
3300023249_8	Bacteria	Bacteroidota	Chlorobia	Chlorobiales	Chlorobiaceae	Chlorobium	0	0	0	0	100	0	0	0	0	0	0	0	0	100	100	100	0	0	0	0	100	100	100	100	100	100	0	85	0	0	0	0	0	0
3300025420_3	Bacteria	Bacteroidota	Chlorobia	Chlorobiales	Chlorobiaceae	Chlorobium	0	0	0	0	100	0	0	0	0	0	0	0	0	0	100	100	0	0	0	0	100	100	100	0	100	100	100	85	0	0	0	0	0	0
3300023244_8	Bacteria	Bacteroidota	Chlorobia	Chlorobiales	Chlorobiaceae	Chlorobium	0	0	0	0	100	0	0	0	0	0	0	0	0	100	100	100	0	0	0	0	100	100	100	100	100	100	0	85	0	0	0	0	0	0
3300027386_28	Bacteria	Nitrospirota	Nitrospiria	Nitrospirales	UBA8639	bin75	0	0	0	0	0	75	100	100	100	100	0	0	0	0	0	0	0	0	0	0	0	0	0	0	0	0	0	0	100	100	100	0	0	0
3300020735_6	Bacteria	Bacteroidota	Chlorobia	Chlorobiales	Chlorobiaceae	Chlorobium	0	0	0	0	100	0	0	0	0	0	0	0	0	0	100	100	0	0	0	0	100	100	100	0	100	100	100	85	0	0	0	0	0	0
3300027627_8	Bacteria	Nitrospirota	Nitrospiria	Nitrospirales	Nitrospiraceae	GCA-2737345	0	0	0	0	0	0	100	100	0	0	0	0	0	0	0	0	0	0	0	0	0	0	0	0	0	0	0	0	0	0	0	0	0	0
3300028553_25	Bacteria	Bacteroidota	Chlorobia	Chlorobiales	Chlorobiaceae	Chlorobium	0	0	0	0	100	0	0	0	0	0	0	0	0	100	100	100	0	0	0	0	100	100	100	0	100	100	0	85	0	0	0	0	0	0
3300000470_5	Bacteria	Bacteroidota	Chlorobia	Chlorobiales	Chloroherpetonaceae	Unclassified	0	0	0	0	100	0	0	0	0	0	0	0	0	100	100	100	0	0	0	0	100	100	100	0	100	100	0	85	0	0	0	0	0	0
3300025395_5	Bacteria	Bacteroidota	Chlorobia	Chlorobiales	Chlorobiaceae	Chlorobium	0	0	0	0	100	0	0	0	0	0	0	0	0	0	100	100	0	0	0	0	100	100	100	0	0	77	0	85	0	0	0	0	0	0
3300000568_21	Bacteria	Campylobacterota	Campylobacteria	Campylobacterales	Sulfurospirillaceae	Sulfurospirillum	0	0	0	0	0	0	0	0	0	100	0	0	100	100	100	100	0	0	0	0	0	0	0	0	0	0	0	0	100	100	100	0	0	0
3300025390_4	Bacteria	Bacteroidota	Chlorobia	Chlorobiales	Chlorobiaceae	Chlorobium	0	0	0	0	100	0	0	0	0	0	0	0	0	0	100	100	0	0	0	0	100	100	100	0	100	77	0	85	0	0	0	0	0	0
3300000164_15	Bacteria	Campylobacterota	Campylobacteria	Campylobacterales	Arcobacteraceae	Unclassified	0	0	0	0	0	0	0	0	0	100	0	0	0	0	100	100	0	0	0	0	0	0	0	0	0	0	0	0	100	100	100	0	0	0
3300017470_20	Bacteria	Bacteroidota	Chlorobia	Chlorobiales	Chlorobiaceae	Prosthecochloris	0	0	0	0	100	0	0	0	0	0	0	0	0	100	100	100	0	0	0	0	100	100	100	100	100	100	0	85	0	0	0	0	0	0
3300005512_36	Bacteria	Bacteroidota	Chlorobia	Chlorobiales	Chlorobiaceae	Chlorobium	0	0	0	0	100	0	0	0	0	0	0	0	0	100	100	100	0	0	0	0	100	100	100	100	100	100	100	85	0	0	0	0	0	0
3300026546_14	Bacteria	Campylobacterota	Campylobacteria	Campylobacterales	Sulfurovaceae	Unclassified	0	0	0	0	0	0	0	0	0	100	0	0	0	100	100	100	0	0	0	100	0	0	0	0	0	0	0	0	100	100	100	0	0	0
3300021116_2	Bacteria	Bacteroidota	Chlorobia	Chlorobiales	Chlorobiaceae	Chlorobium	0	0	0	0	100	0	0	0	0	0	0	0	0	0	100	100	0	0	0	0	100	100	100	0	100	100	100	85	0	0	0	0	0	0
3300027471_1	Bacteria	Nitrospirota	Nitrospiria	Nitrospirales	Nitrospiraceae	Nitrospira_C	0	0	0	0	0	0	100	100	100	100	0	0	0	0	0	0	0	0	0	0	0	0	0	0	0	0	0	0	100	100	100	0	0	0
3300005470_8	Bacteria	Bacteroidota	Chlorobia	Chlorobiales	Chlorobiaceae	Chlorobium	0	0	0	0	100	0	0	0	0	0	0	0	0	100	100	100	0	0	0	0	100	100	100	100	100	100	100	85	0	0	0	0	0	0
3300000162_3	Bacteria	Campylobacterota	Campylobacteria	Campylobacterales	Thiovulaceae	Unclassified	0	0	0	0	0	0	0	0	0	100	0	0	0	0	100	100	0	0	0	100	0	0	0	0	0	0	0	0	100	100	100	0	0	0
3300027800_36	Bacteria	Bacteroidota	Chlorobia	Chlorobiales	Chlorobiaceae	Chlorobium	0	0	0	0	100	0	0	0	0	0	0	0	0	0	100	100	0	0	0	0	100	100	100	0	100	100	0	85	0	0	0	0	0	0
3300020709_4	Bacteria	Campylobacterota	Campylobacteria	Campylobacterales	Thiovulaceae	Unclassified	0	0	0	0	0	0	0	0	0	100	0	0	0	0	100	100	0	0	0	100	0	0	0	0	0	0	0	0	100	100	100	0	0	0
3300028398_28	Bacteria	Campylobacterota	Campylobacteria	Campylobacterales	Thiovulaceae	Unclassified	0	0	0	0	0	0	0	0	0	100	0	0	0	0	100	100	0	0	0	100	0	0	0	0	0	0	0	0	100	100	100	0	0	0
3300027907_30	Bacteria	Nitrospirota	Nitrospiria	Nitrospirales	Nitrospiraceae	Nitrospira_C	0	0	0	0	0	0	100	100	100	100	0	0	0	0	0	0	0	0	0	0	0	0	0	0	0	0	0	0	100	100	100	0	0	0
3300022871_5	Bacteria	Bacteroidota	Chlorobia	Chlorobiales	Chlorobiaceae	Chlorobium	0	0	0	0	100	0	0	0	0	0	0	0	0	100	100	100	0	0	0	0	100	100	100	100	100	100	0	85	0	0	0	0	0	0
3300020695_3	Bacteria	Bacteroidota	Chlorobia	Chlorobiales	Chlorobiaceae	Chlorobium	0	0	0	0	100	0	0	0	0	0	0	0	0	0	100	100	0	0	0	0	100	100	100	0	100	100	100	85	0	0	0	0	0	0
3300023227_6	Bacteria	Bacteroidota	Chlorobia	Chlorobiales	Chlorobiaceae	Chlorobium	0	0	0	0	100	0	0	0	0	0	0	0	0	100	100	100	0	0	0	0	100	100	100	100	100	100	0	85	0	0	0	0	0	0
3300020690_2	Bacteria	Bacteroidota	Chlorobia	Chlorobiales	Chlorobiaceae	Chlorobium	0	0	0	0	100	0	0	0	0	0	0	0	0	0	100	100	0	0	0	0	100	100	100	0	100	77	86	85	0	0	0	0	0	0
3300027863_128	Bacteria	Campylobacterota	Campylobacteria	Campylobacterales	UBA6016	Unclassified	0	0	0	0	0	0	0	0	0	100	0	0	0	0	100	100	0	0	0	100	0	0	0	0	0	0	0	0	100	100	100	0	0	0
3300027796_43	Bacteria	Campylobacterota	Campylobacteria	Campylobacterales	Thiovulaceae	Sulfuricurvum	0	0	0	0	0	0	0	0	0	100	0	0	0	0	100	100	0	0	0	0	0	0	0	0	0	0	0	0	100	100	100	0	0	0
3300017485_6	Bacteria	Nitrospirota	Nitrospiria	2-01-FULL-66-17	Unclassified	Unclassified	0	0	0	0	0	0	0	0	0	100	0	0	0	0	0	0	0	0	0	0	0	0	0	0	0	0	0	0	100	100	100	0	0	0
3300017532_49	Bacteria	Bacteroidota	Chlorobia	Chlorobiales	Chlorobiaceae	Chlorobium	0	0	0	0	100	0	0	0	0	0	0	0	0	0	100	100	0	0	0	0	100	100	100	0	100	100	0	0	0	0	0	0	0	0
3300027649_23	Bacteria	Nitrospirota	Nitrospiria	Nitrospirales	Nitrospiraceae	GCA-2737345	0	0	0	0	0	0	0	0	0	0	0	0	0	0	0	0	0	0	0	0	0	0	0	0	0	0	0	0	0	0	0	0	0	0
3300023292_2	Bacteria	Bacteroidota	Chlorobia	Chlorobiales	Chlorobiaceae	Chlorobium	0	0	0	0	100	0	0	0	0	0	0	0	0	100	100	100	0	0	0	0	100	100	100	100	100	100	0	85	0	0	0	0	0	0
3300025410_2	Bacteria	Bacteroidota	Chlorobia	Chlorobiales	Chlorobiaceae	Chlorobium	0	0	0	0	100	0	0	0	0	0	0	0	0	0	100	100	0	0	0	0	100	100	100	0	100	100	100	85	0	0	0	0	0	0
3300022868_7	Bacteria	Bacteroidota	Chlorobia	Chlorobiales	Chlorobiaceae	Chlorobium	0	0	0	0	100	0	0	0	0	0	0	0	0	100	100	100	0	0	0	0	100	100	100	100	100	100	0	85	0	0	0	0	0	0
3300020683_2	Bacteria	Bacteroidota	Chlorobia	Chlorobiales	Chlorobiaceae	Chlorobium	0	0	0	0	100	0	0	0	0	0	0	0	0	0	100	100	0	0	0	0	100	100	100	0	100	100	100	85	0	0	0	0	0	0
3300025788_5	Bacteria	Bacteroidota	Chlorobia	Chlorobiales	Chlorobiaceae	Chlorobium	0	0	0	0	100	0	0	0	0	0	0	0	0	0	100	100	0	0	0	0	100	100	100	0	100	77	0	85	0	0	0	0	0	0
3300021120_3	Bacteria	Bacteroidota	Chlorobia	Chlorobiales	Chlorobiaceae	Chlorobium	0	0	0	0	100	0	0	0	0	0	0	0	0	0	100	100	0	0	0	0	100	100	100	0	100	100	100	85	0	0	0	0	0	0
3300001419_14	Bacteria	Bacteroidota	Chlorobia	Chlorobiales	Chlorobiaceae	Prosthecochloris	0	0	0	0	100	0	0	0	0	0	0	0	0	100	100	100	0	0	0	0	100	100	100	100	100	100	100	85	0	0	0	0	0	0
3300028398_49	Bacteria	Aquificota	Desulfurobacteriia	Desulfurobacteriales	Desulfurobacteriaceae	Thermovibrio	0	0	0	0	0	0	100	100	100	100	0	0	0	0	100	100	100	0	0	0	0	0	0	0	0	0	0	0	100	100	100	0	0	0
3300021125_2	Bacteria	Bacteroidota	Chlorobia	Chlorobiales	Chlorobiaceae	Chlorobium	0	0	0	0	100	0	0	0	0	0	0	0	0	0	100	100	0	0	0	0	100	100	100	0	100	100	100	85	0	0	0	0	0	0
3300022838_8	Bacteria	Bacteroidota	Chlorobia	Chlorobiales	Chlorobiaceae	Chlorobium	0	0	0	0	100	0	0	0	0	0	0	0	0	100	100	100	0	0	0	0	100	100	100	100	100	77	0	85	0	0	0	0	0	0
C. limicola	Reference genome						0	0	0	0	100	0	0	0	0	0	0	0	0	100	100	100	0	0	0	0	100	100	100	100	100	100	0	85	0	0	0	0	0	0
3300027867_10	Bacteria	Nitrospirota	Nitrospiria	2-01-FULL-66-17	Unclassified	Unclassified	0	0	0	0	0	0	100	100	100	100	0	0	0	0	0	0	0	0	0	0	0	0	0	0	0	0	0	0	100	100	100	0	0	0
3300026484_8	Bacteria	Campylobacterota	Campylobacteria	Campylobacterales	Sulfurovaceae	Sulfurovum	0	0	0	0	0	0	0	0	0	100	0	0	0	0	100	100	0	0	0	100	0	0	0	0	0	0	0	0	100	100	100	0	0	0
3300003700_1	Bacteria	Campylobacterota	Campylobacteria	Campylobacterales	Sulfurovaceae	tcs-49	0	0	0	0	0	0	0	0	0	0	0	0	0	0	0	0	0	0	0	0	0	0	0	0	0	0	0	0	0	0	0	0	0	0
3300001683_37	Bacteria	Nitrospirota	Nitrospiria	2-01-FULL-66-17	Unclassified	Unclassified	0	0	0	0	0	0	100	100	100	100	0	0	0	0	0	0	0	0	0	0	0	0	0	0	0	0	0	0	100	100	100	0	0	0
3300026510_14	Bacteria	Campylobacterota	Campylobacteria	Campylobacterales	Thiovulaceae	Unclassified	0	0	0	0	0	0	0	0	0	100	0	0	0	0	100	100	0	0	0	100	0	0	0	0	0	0	0	0	100	100	100	0	0	0
3300003123_2	Bacteria	Campylobacterota	Campylobacteria	Campylobacterales	Sulfurovaceae	Sulfurovum	0	0	0	0	0	0	0	0	0	100	0	0	0	0	100	100	0	0	0	0	0	0	0	0	0	0	0	0	100	100	100	0	0	0
3300009156_33	Bacteria	Nitrospirota	Nitrospiria	Nitrospirales	Nitrospiraceae	Unclassified	0	0	0	0	0	0	0	0	0	100	0	0	0	0	0	0	0	0	0	0	0	0	0	0	0	0	0	0	100	100	100	0	0	0
3300023262_7	Bacteria	Bacteroidota	Chlorobia	Chlorobiales	Chlorobiaceae	Chlorobium	0	0	0	0	100	0	0	0	0	0	0	0	0	100	100	100	0	0	0	0	100	100	100	100	100	100	0	85	0	0	0	0	0	0
3300027462_1	Bacteria	Nitrospirota	Nitrospiria	Nitrospirales	Nitrospiraceae	Nitrospira_C	0	0	0	0	0	0	100	100	100	100	0	0	0	0	0	0	0	0	0	0	0	0	0	0	0	0	0	0	100	100	100	0	0	0
3300020720_6	Bacteria	Bacteroidota	Chlorobia	Chlorobiales	Chlorobiaceae	Chlorobium	0	0	0	0	100	0	0	0	0	0	0	0	0	0	100	100	0	0	0	0	100	100	100	0	100	100	100	85	0	0	0	0	0	0
3300014923_1	Bacteria	Aquificota	Aquificae	Hydrogenothermales	Hydrogenothermaceae	Persephonella	0	0	0	0	0	0	100	100	100	100	0	0	0	0	100	100	100	0	0	100	0	0	0	0	0	0	0	0	100	100	100	0	0	0
3300020697_3	Bacteria	Campylobacterota	Campylobacteria	Campylobacterales	Thiovulaceae	Unclassified	0	0	0	0	0	0	0	0	0	100	0	0	0	0	100	100	0	0	0	100	0	0	0	0	0	0	0	0	100	100	100	0	0	0
3300026484_12	Bacteria	Aquificota	Aquificae	Aquificales	Unclassified	Unclassified	0	0	0	0	0	0	0	0	0	100	0	0	0	0	100	100	0	0	0	0	0	0	0	0	0	0	0	0	100	100	100	0	0	0
3300005466_14	Bacteria	Nitrospirota	Nitrospiria	Nitrospirales	Nitrospiraceae	GCA-2737345	0	0	0	0	0	0	100	100	100	100	0	0	0	100	0	0	0	0	0	0	0	0	0	0	0	0	0	0	100	100	100	0	0	0
3300020710_1	Bacteria	Bacteroidota	Chlorobia	Chlorobiales	Chlorobiaceae	Chlorobium	0	0	0	0	100	0	0	0	0	0	0	0	0	0	100	100	0	0	0	0	100	100	100	0	100	100	100	85	0	0	0	0	0	0
3300027909_47	Bacteria	Nitrospirota	Nitrospiria	Nitrospirales	Nitrospiraceae	Nitrospira_C	0	0	0	0	0	0	100	100	0	0	0	0	0	0	0	0	0	0	0	0	0	0	0	0	0	0	0	0	0	0	0	0	0	0
3300026512_13	Bacteria	Campylobacterota	Campylobacteria	Campylobacterales	Hydrogenimonadaceae	Hydrogenimonas	0	0	0	0	0	0	0	0	0	100	0	0	0	0	100	100	0	0	0	100	0	0	0	0	0	0	0	0	100	100	100	0	0	0
3300026280_26	Bacteria	Nitrospirota	Thermodesulfovibrionia	Thermodesulfovibrionales	Thermodesulfovibrionaceae	Thermodesulfovibrio	0	0	0	0	0	0	100	100	100	100	0	0	0	0	0	0	0	0	0	0	0	0	0	0	0	0	0	0	100	100	100	0	0	0
3300026382_7	Bacteria	Aquificota	Aquificae	Unclassified	Unclassified	Unclassified	0	0	0	0	0	0	0	0	0	100	0	0	0	0	100	100	0	0	0	0	0	0	0	0	0	0	0	0	100	100	100	0	0	0
3300000792_9	Bacteria	Nitrospirota	Nitrospiria	Nitrospirales	UBA8639	UBA8639	0	0	0	0	0	0	100	100	100	100	0	0	0	100	0	0	0	0	0	0	0	0	0	0	0	0	0	0	100	100	100	0	0	0
3300022884_9	Bacteria	Bacteroidota	Chlorobia	Chlorobiales	Chlorobiaceae	Chlorobium	0	0	0	0	100	0	0	0	0	0	0	0	0	100	100	100	0	0	0	0	100	100	100	100	100	100	0	85	0	0	0	0	0	0
3300019754_5	Bacteria	Campylobacterota	Campylobacteria	Campylobacterales	Sulfurovaceae	FS08-3	0	0	0	0	0	0	0	0	0	100	0	0	100	0	100	100	0	0	0	100	0	0	0	0	0	0	0	0	100	100	100	0	0	0
3300021130_4	Bacteria	Bacteroidota	Chlorobia	Chlorobiales	Chlorobiaceae	Chlorobium	0	0	0	0	100	0	0	0	0	0	0	0	0	0	100	100	0	0	0	0	100	100	100	0	100	100	100	85	0	0	0	0	0	0
3300020687_3	Bacteria	Bacteroidota	Chlorobia	Chlorobiales	Chlorobiaceae	Chlorobium	0	0	0	0	100	0	0	0	0	0	0	0	0	0	100	100	0	0	0	0	100	100	100	0	100	100	100	85	0	0	0	0	0	0
3300013123_41	Bacteria	Bacteroidota	Chlorobia	Chlorobiales	Chlorobiaceae	Chlorobaculum	0	0	0	0	100	0	0	0	0	0	0	0	0	100	100	100	0	0	0	0	100	100	100	0	100	100	0	85	0	0	0	0	0	0
3300022181_60	Bacteria	Campylobacterota	Campylobacteria	Campylobacterales	Thiovulaceae	Sulfuricurvum	0	0	0	0	0	0	0	0	0	100	0	0	0	0	100	100	0	0	0	0	0	0	0	0	0	0	0	0	100	100	100	0	0	0
3300027717_4	Bacteria	Nitrospirota	Nitrospiria	Nitrospirales	Nitrospiraceae	Nitrospira_C	0	0	0	0	0	0	100	100	100	100	0	0	0	0	0	0	0	0	0	0	0	0	0	0	0	0	0	0	100	100	100	0	0	0
3300021142_12	Bacteria	Bacteroidota	Chlorobia	Chlorobiales	Chlorobiaceae	Chlorobium	0	0	0	0	100	0	0	0	0	0	0	0	0	0	100	100	0	0	0	0	100	100	100	0	100	100	100	0	0	0	0	0	0	0
3300017434_18	Bacteria	Nitrospirota	Nitrospiria	Nitrospirales	Unclassified	Unclassified	0	0	0	0	0	0	100	100	100	100	0	0	0	0	0	0	0	0	0	0	0	0	0	0	0	0	0	0	100	100	100	0	0	0
3300020679_2	Bacteria	Bacteroidota	Chlorobia	Chlorobiales	Chlorobiaceae	Chlorobium	0	0	0	0	100	0	0	0	0	0	0	0	0	0	100	100	0	0	0	0	100	100	100	0	100	100	100	85	0	0	0	0	0	0
3300029821_28	Bacteria	Elusimicrobiota	Elusimicrobia	Elusimicrobiales	UBA9959	UBA9959	0	0	0	0	0	0	100	100	100	100	0	0	0	0	0	0	0	0	0	0	0	0	0	0	0	0	0	0	100	100	100	0	0	0
3300020722_2	Bacteria	Bacteroidota	Chlorobia	Chlorobiales	Chlorobiaceae	Chlorobium	0	0	0	0	100	0	0	0	0	0	0	0	0	0	100	100	0	0	0	0	100	100	100	0	100	100	100	85	0	0	0	0	0	0
3300028622_16	Bacteria	Elusimicrobiota	Elusimicrobia	Elusimicrobiales	UBA9959	UBA2231	0	0	0	0	0	0	0	0	0	100	0	0	0	0	0	0	0	0	0	0	0	0	0	0	0	0	0	0	100	100	100	0	0	0
3300022882_7	Bacteria	Bacteroidota	Chlorobia	Chlorobiales	Chlorobiaceae	Chlorobium	0	0	0	0	100	0	0	0	0	0	0	0	0	100	100	100	0	0	0	0	100	100	100	100	100	100	0	85	0	0	0	0	0	0
3300023061_2	Bacteria	Bacteroidota	Chlorobia	Chlorobiales	Chlorobiaceae	Chlorobium	0	0	0	0	100	0	0	0	0	0	0	0	0	100	100	100	0	0	0	0	100	100	100	100	100	100	0	85	0	0	0	0	0	0
3300019487_23	Bacteria	Nitrospirota	Nitrospiria	2-01-FULL-66-17	Unclassified	Unclassified	0	0	0	0	0	0	100	100	100	100	0	0	0	0	0	0	0	0	0	0	0	0	0	0	0	0	0	0	100	100	100	0	0	0
3300025390_2	Bacteria	Bacteroidota	Chlorobia	Chlorobiales	Chlorobiaceae	Chlorobium	0	0	0	0	100	0	0	0	0	0	0	0	0	0	100	100	0	0	0	0	100	100	100	0	100	100	100	85	0	0	0	0	0	0
3300025644_34	Bacteria	Campylobacterota	Campylobacteria	Campylobacterales	Arcobacteraceae	Unclassified	0	0	0	0	0	0	0	0	0	100	0	0	0	0	100	100	0	0	0	0	0	0	0	0	0	0	0	0	100	100	100	0	0	0
3300027815_41	Bacteria	Campylobacterota	Campylobacteria	Campylobacterales	Thiovulaceae	Sulfurimonas	0	0	0	0	0	0	0	0	0	100	0	0	0	0	100	100	0	0	0	100	0	0	0	0	0	0	0	0	100	100	100	0	0	0
3300021114_2	Bacteria	Bacteroidota	Chlorobia	Chlorobiales	Chlorobiaceae	Chlorobium	0	0	0	0	100	0	0	0	0	0	0	0	0	0	100	100	0	0	0	0	100	100	100	0	100	100	100	85	0	0	0	0	0	0
3300024048_8	Bacteria	Bacteroidota	Chlorobia	Chlorobiales	Chlorobiaceae	Chlorobium	0	0	0	0	100	0	0	0	0	0	0	0	0	100	100	100	0	0	0	0	100	100	100	100	100	100	0	85	0	0	0	0	0	0
3300027950_3	Bacteria	Nitrospirota	Nitrospiria	Nitrospirales	Nitrospiraceae	Unclassified	0	0	0	0	0	0	100	100	0	0	0	0	0	0	0	0	0	0	0	0	0	0	0	0	0	0	0	0	0	0	0	0	0	0
3300006083_6	Bacteria	Campylobacterota	Campylobacteria	Campylobacterales	Sulfurovaceae	Nitratifractor	0	0	0	0	0	0	0	0	0	100	0	0	0	0	100	100	0	0	0	0	0	0	0	0	0	0	0	0	100	100	100	0	0	0
3300022826_4	Bacteria	Bacteroidota	Chlorobia	Chlorobiales	Chlorobiaceae	Chlorobium	0	0	0	0	100	0	0	0	0	0	0	0	0	100	100	100	0	0	0	0	100	100	100	100	100	100	0	85	0	0	0	0	0	0
3300023253_8	Bacteria	Bacteroidota	Chlorobia	Chlorobiales	Chlorobiaceae	Chlorobium	0	0	0	0	100	0	0	0	0	0	0	0	0	100	100	100	0	0	0	0	100	100	100	100	100	100	0	85	0	0	0	0	0	0
3300006612_3	Bacteria	Campylobacterota	Campylobacteria	Campylobacterales	Sulfurovaceae	Nitratifractor	0	0	0	0	0	0	0	0	0	100	0	0	0	0	0	0	0	0	0	0	0	0	0	0	0	0	0	0	100	100	100	0	0	0
3300022864_8	Bacteria	Bacteroidota	Chlorobia	Chlorobiales	Chlorobiaceae	Chlorobium	0	0	0	0	100	0	0	0	0	0	0	0	0	100	100	100	0	0	0	0	100	100	100	100	100	100	0	85	0	0	0	0	0	0
3300014208_35	Bacteria	Elusimicrobiota	Elusimicrobia	UBA1565	UBA1565	Unclassified	0	0	0	0	0	0	0	0	0	0	0	0	0	0	0	0	0	0	0	0	0	0	0	0	0	0	0	0	0	0	0	0	0	0
3300000230_31	Bacteria	Campylobacterota	Campylobacteria	Campylobacterales	Sulfurovaceae	Unclassified	0	0	0	0	0	0	0	0	0	100	0	0	100	0	100	100	0	0	0	100	0	0	0	0	0	0	0	0	100	100	100	0	0	0
3300005529_67	Bacteria	Nitrospirota	Nitrospiria	Nitrospirales	Nitrospiraceae	Unclassified	0	0	0	0	0	0	100	100	100	100	0	0	0	100	100	100	100	0	0	0	0	0	0	0	0	0	0	0	100	100	100	0	0	0
3300001580_57	Bacteria	Campylobacterota	Campylobacteria	Campylobacterales	Sulfurovaceae	Sulfurovum	0	0	0	0	0	0	100	100	100	100	0	0	0	0	100	100	100	0	0	100	0	0	0	0	0	0	0	0	100	100	100	0	0	0
3300019760_7	Bacteria	Campylobacterota	Campylobacteria	Campylobacterales	Sulfurovaceae	FS08-3	0	0	0	0	0	0	0	0	0	100	0	0	100	0	100	100	0	0	0	0	0	0	0	0	0	0	0	0	100	100	100	0	0	0
3300027617_1	Bacteria	Nitrospirota	Nitrospiria	Nitrospirales	Nitrospiraceae	Nitrospira_C	0	0	0	0	0	0	100	100	100	100	0	0	0	0	0	0	0	0	0	0	0	0	0	0	0	0	0	0	100	100	100	0	0	0
3300023435_5	Bacteria	Bacteroidota	Chlorobia	Chlorobiales	Chlorobiaceae	Chlorobium	0	0	0	0	100	0	0	0	0	0	0	0	0	100	100	100	0	0	0	0	100	100	100	100	100	100	0	85	0	0	0	0	0	0
3300027949_1	Bacteria	Nitrospirota	Nitrospiria	Nitrospirales	Nitrospiraceae	Unclassified	0	0	0	0	0	0	100	100	100	100	0	0	0	0	0	0	0	0	0	0	0	0	0	0	0	0	0	0	100	100	100	0	0	0
3300007771_12	Bacteria	Campylobacterota	Campylobacteria	Campylobacterales	Sulfurovaceae	Nitratifractor	0	0	0	0	0	0	0	0	0	100	0	0	0	0	100	100	0	0	0	0	0	0	0	0	0	0	0	0	100	100	100	0	0	0
3300020713_1	Bacteria	Bacteroidota	Chlorobia	Chlorobiales	Chlorobiaceae	Chlorobium	0	0	0	0	100	0	0	0	0	0	0	0	0	0	100	100	0	0	0	0	100	100	100	0	100	100	100	85	0	0	0	0	0	0
3300005470_4	Bacteria	Campylobacterota	Campylobacteria	Campylobacterales	Thiovulaceae	Sulfurimonas	0	0	0	0	0	0	0	0	0	100	0	0	0	0	100	100	0	0	0	0	0	0	0	0	0	0	0	0	100	100	100	0	0	0
3300027796_44	Bacteria	Campylobacterota	Campylobacteria	Campylobacterales	UBA6016	UBA6016	0	0	0	0	0	0	0	0	0	100	0	0	0	100	100	100	0	0	0	0	0	0	0	0	0	0	0	0	100	100	100	0	0	0
3300025648_9	Bacteria	Bacteroidota	Chlorobia	Chlorobiales	Chlorobiaceae	Chlorobium	0	0	0	0	100	0	0	0	0	0	0	0	0	0	100	100	0	0	0	0	100	100	100	0	100	100	100	85	0	0	0	0	0	0
3300023233_7	Bacteria	Bacteroidota	Chlorobia	Chlorobiales	Chlorobiaceae	Chlorobium	0	0	0	0	100	0	0	0	0	0	0	0	0	100	100	100	0	0	0	0	100	100	100	100	100	100	0	85	0	0	0	0	0	0
3300000503_6	Bacteria	Bacteroidota	Chlorobia	Chlorobiales	Chlorobiaceae	Prosthecochloris	0	0	0	0	100	0	0	0	0	0	0	0	0	0	100	100	0	0	0	0	100	100	100	100	100	100	0	85	0	0	0	0	0	0
3300000228_25	Bacteria	Campylobacterota	Campylobacteria	Campylobacterales	Sulfurovaceae	UBA1140	0	0	0	0	0	0	0	0	0	100	0	0	0	0	100	100	0	0	0	100	0	0	0	0	0	0	0	0	100	100	100	0	0	0
3300000500_2	Bacteria	Bacteroidota	Chlorobia	Chlorobiales	Chloroherpetonaceae	Unclassified	0	0	0	0	100	0	0	0	0	0	0	0	0	100	100	100	0	0	0	0	100	100	100	0	100	100	0	85	0	0	0	0	0	0
3300005512_25	Bacteria	Bacteroidota	Chlorobia	Chlorobiales	Chlorobiaceae	Prosthecochloris	0	0	0	0	0	0	0	0	0	0	0	0	0	100	100	100	0	0	0	0	0	0	0	84	85	88	93	0	0	0	0	0	0	0
3300025838_17	Bacteria	Bacteroidota	Chlorobia	Chlorobiales	Chlorobiaceae	Chlorobium	0	0	0	0	100	0	0	0	0	0	0	0	0	0	100	100	0	0	0	0	100	100	100	0	100	77	0	85	0	0	0	0	0	0
3300028625_23	Bacteria	Campylobacterota	Campylobacteria	Campylobacterales	Sulfurovaceae	Sulfurovum_A	0	0	0	0	0	0	0	0	0	100	0	0	0	0	100	100	0	0	0	0	0	0	0	0	0	0	0	0	100	100	100	0	0	0
3300022859_8	Bacteria	Bacteroidota	Chlorobia	Chlorobiales	Chlorobiaceae	Chlorobium	0	0	0	0	0	0	0	0	0	0	0	0	0	100	100	100	0	0	0	0	0	0	0	84	85	88	0	0	0	0	0	0	0	0
3300021128_1	Bacteria	Bacteroidota	Chlorobia	Chlorobiales	Chlorobiaceae	Chlorobium	0	0	0	0	100	0	0	0	0	0	0	0	0	0	100	100	0	0	0	0	100	100	100	0	100	100	100	85	0	0	0	0	0	0
3300020691_2	Bacteria	Bacteroidota	Chlorobia	Chlorobiales	Chlorobiaceae	Chlorobium	0	0	0	0	100	0	0	0	0	0	0	0	0	0	100	100	0	0	0	0	100	100	100	0	100	100	100	85	0	0	0	0	0	0
3300020685_1	Bacteria	Bacteroidota	Chlorobia	Chlorobiales	Chlorobiaceae	Chlorobium	0	0	0	0	100	0	0	0	0	0	0	0	0	0	100	100	0	0	0	0	100	100	100	0	100	100	0	85	0	0	0	0	0	0
3300025622_29	Bacteria	Campylobacterota	Campylobacteria	Campylobacterales	Arcobacteraceae	Unclassified	0	0	0	0	0	0	0	0	0	100	0	0	0	0	100	100	0	0	0	0	0	0	0	0	0	0	0	0	100	100	100	0	0	0
3300025522_6	Bacteria	Campylobacterota	Campylobacteria	Campylobacterales	Thiovulaceae	Sulfurimonas	0	0	0	0	0	0	0	0	0	100	0	0	0	0	100	100	0	0	0	100	0	0	0	0	0	0	0	0	100	100	100	0	0	0
3300020707_2	Bacteria	Bacteroidota	Chlorobia	Chlorobiales	Chlorobiaceae	Chlorobium	0	0	0	0	100	0	0	0	0	0	0	0	0	0	100	100	0	0	0	0	100	100	100	0	100	100	100	85	0	0	0	0	0	0
3300025698_17	Bacteria	Bacteroidota	Chlorobia	Chlorobiales	Chlorobiaceae	Chlorobium	0	0	0	0	100	0	0	0	0	0	0	0	0	100	100	100	0	0	0	0	100	100	100	100	100	100	0	85	0	0	0	0	0	0
3300025788_3	Bacteria	Bacteroidota	Chlorobia	Chlorobiales	Chlorobiaceae	Chlorobium	0	0	0	0	100	0	0	0	0	0	0	0	0	0	100	100	0	0	0	0	100	100	100	0	100	100	100	85	0	0	0	0	0	0
3300028399_21	Bacteria	Nitrospirota	Nitrospiria	2-01-FULL-66-17	Unclassified	Unclassified	0	0	0	0	0	0	100	100	100	100	0	0	0	0	0	0	0	0	0	0	0	0	0	0	0	0	0	0	100	100	100	0	0	0
3300027800_45	Bacteria	Campylobacterota	Campylobacteria	Campylobacterales	UBA6016	UBA6016	0	0	0	0	0	0	0	0	0	100	0	0	0	100	100	100	0	0	0	0	0	0	0	0	0	0	0	0	100	100	100	0	0	0
3300020733_4	Bacteria	Bacteroidota	Chlorobia	Chlorobiales	Chlorobiaceae	Chlorobium	0	0	0	0	100	0	0	0	0	0	0	0	0	0	100	100	0	0	0	0	100	100	100	0	100	100	100	85	0	0	0	0	0	0
3300025566_4	Bacteria	Campylobacterota	Campylobacteria	Campylobacterales	Sulfurovaceae	Sulfurovum	0	0	0	0	0	0	0	0	0	100	0	0	100	0	0	0	0	0	0	0	0	0	0	0	0	0	0	0	100	100	100	0	0	0
3300000162_1	Bacteria	Bacteroidota	Chlorobia	Chlorobiales	Chlorobiaceae	Chlorobium	0	0	0	0	100	0	0	0	0	0	0	0	0	0	100	100	0	0	0	0	100	100	100	0	0	77	86	85	0	0	0	0	0	0
3300020333_14	Bacteria	Nitrospinota	UBA7883	UBA7883	UBA7883	UBA7883	0	0	0	0	0	0	100	100	100	100	0	0	0	0	100	100	100	0	0	0	0	0	0	0	0	0	0	0	100	100	100	0	0	0
3300027543_1	Bacteria	Nitrospirota	Nitrospiria	Nitrospirales	Nitrospiraceae	Nitrospira_C	0	0	0	0	0	0	100	100	100	100	0	0	0	0	0	0	0	0	0	0	0	0	0	0	0	0	0	0	100	100	100	0	0	0
3300025395_2	Bacteria	Bacteroidota	Chlorobia	Chlorobiales	Chlorobiaceae	Chlorobium	0	0	0	0	100	0	0	0	0	0	0	0	0	0	100	100	0	0	0	0	100	100	100	0	100	100	100	85	0	0	0	0	0	0
3300028534_14	Bacteria	Campylobacterota	Campylobacteria	Campylobacterales	Hydrogenimonadaceae	Hydrogenimonas	0	0	0	0	0	75	0	0	0	100	0	0	0	0	100	100	0	0	0	100	0	0	0	0	0	0	0	0	100	100	100	0	0	0
3300020423_38	Bacteria	Nitrospirota	Nitrospiria	Nitrospirales	UBA2166	UBA2166	0	0	0	0	0	0	0	0	0	0	0	0	0	0	0	0	0	0	0	0	0	0	0	0	0	0	0	0	0	0	0	0	0	0
3300022887_7	Bacteria	Bacteroidota	Chlorobia	Chlorobiales	Chlorobiaceae	Chlorobium	0	0	0	0	100	0	0	0	0	0	0	0	0	100	100	100	0	0	0	0	100	100	100	100	100	77	0	85	0	0	0	0	0	0
3300013833_6	Bacteria	Nitrospirota	Nitrospiria	Nitrospirales	Nitrospiraceae	Nitrospira_A	0	0	0	0	0	0	100	100	100	100	0	0	0	100	100	100	100	0	0	0	0	0	0	0	0	0	0	0	100	100	100	0	0	0
3300028417_25	Bacteria	Campylobacterota	Campylobacteria	Campylobacterales	Hydrogenimonadaceae	Hydrogenimonas	0	0	0	0	0	0	0	0	0	100	0	0	0	0	100	100	0	0	0	100	0	0	0	0	0	0	0	0	100	100	100	0	0	0
3300001419_19	Bacteria	Bacteroidota	Chlorobia	Chlorobiales	Chlorobiaceae	Chlorobium	0	0	0	0	100	0	0	0	0	0	0	0	0	100	100	100	0	0	0	0	100	100	100	100	100	100	0	85	0	0	0	0	0	0
3300022890_5	Bacteria	Bacteroidota	Chlorobia	Chlorobiales	Chlorobiaceae	Chlorobium	0	0	0	0	100	0	0	0	0	0	0	0	0	100	100	100	0	0	0	0	100	100	100	100	100	100	0	85	0	0	0	0	0	0
3300025936_15	Bacteria	Nitrospirota	Nitrospiria	Nitrospirales	Nitrospiraceae	GCA-2737345	0	0	0	100	0	0	100	100	100	100	0	0	0	100	0	0	0	0	0	0	0	0	0	0	0	0	0	0	100	100	100	0	0	0
3300022854_6	Bacteria	Bacteroidota	Chlorobia	Chlorobiales	Chlorobiaceae	Chlorobium	0	0	0	0	100	0	0	0	0	0	0	0	0	100	100	100	0	0	0	0	100	100	100	100	100	100	0	85	0	0	0	0	0	0
3300025420_4	Bacteria	Bacteroidota	Chlorobia	Chlorobiales	Chlorobiaceae	Chlorobium	0	0	0	0	100	0	0	0	0	0	0	0	0	0	100	100	0	0	0	0	100	100	100	0	100	77	0	85	0	0	0	0	0	0
3300027719_37	Bacteria	Campylobacterota	Campylobacteria	Campylobacterales	Thiovulaceae	Sulfuricurvum	0	0	0	0	0	0	0	0	0	100	0	0	0	0	100	100	0	0	0	0	0	0	0	0	0	0	0	0	100	100	100	0	0	0
3300020721_3	Bacteria	Bacteroidota	Chlorobia	Chlorobiales	Chlorobiaceae	Chlorobium	0	0	0	0	100	0	0	0	0	0	0	0	0	0	100	100	0	0	0	0	100	100	100	0	100	100	100	85	0	0	0	0	0	0
3300025648_15	Bacteria	Bacteroidota	Chlorobia	Chlorobiales	Chlorobiaceae	Chlorobium	0	0	0	0	100	0	0	0	0	0	0	0	0	0	100	100	0	0	0	0	100	100	100	0	100	77	0	0	0	0	0	0	0	0
3300005544_15	Bacteria	Nitrospirota	Nitrospiria	Nitrospirales	Nitrospiraceae	GCA-2737345	0	0	0	100	0	0	100	100	100	100	0	0	0	100	0	0	0	0	0	0	0	0	0	0	0	0	0	0	100	100	100	0	0	0
3300022834_6	Bacteria	Bacteroidota	Chlorobia	Chlorobiales	Chlorobiaceae	Chlorobium	0	0	0	0	100	0	0	0	0	0	0	0	0	100	100	100	0	0	0	0	100	100	100	100	100	100	0	85	0	0	0	0	0	0
3300025777_1	Bacteria	Bacteroidota	Chlorobia	Chlorobiales	Chlorobiaceae	Chlorobium	0	0	0	0	100	0	0	0	0	0	0	0	0	0	100	100	0	0	0	0	100	100	100	0	100	77	86	85	0	0	0	0	0	0
3300005365_16	Bacteria	Nitrospirota	Nitrospiria	Nitrospirales	Nitrospiraceae	GCA-2737345	0	0	0	100	0	0	100	100	100	100	0	0	0	100	0	0	0	0	0	0	0	0	0	0	0	0	0	0	100	100	100	0	0	0
3300027800_41	Bacteria	Campylobacterota	Campylobacteria	Campylobacterales	Thiovulaceae	Sulfuricurvum	0	0	0	0	0	0	0	0	0	100	0	0	0	0	100	100	0	0	0	0	0	0	0	0	0	0	0	0	100	100	100	0	0	0
3300020730_4	Bacteria	Bacteroidota	Chlorobia	Chlorobiales	Chlorobiaceae	Chlorobium	0	0	0	0	100	0	0	0	0	0	0	0	0	0	100	100	0	0	0	0	100	100	100	0	100	100	100	85	0	0	0	0	0	0
3300028624_17	Bacteria	Elusimicrobiota	Elusimicrobia	Elusimicrobiales	UBA9959	UBA2231	0	0	0	0	0	0	0	0	0	100	0	0	0	0	0	0	0	0	0	0	0	0	0	0	0	0	0	0	100	100	100	0	0	0
3300025940_26	Bacteria	Nitrospirota	Nitrospiria	Nitrospirales	Nitrospiraceae	Nitrospira_C	0	0	0	0	0	0	100	100	100	100	0	0	0	0	0	0	0	0	0	0	0	0	0	0	0	0	0	0	100	100	100	0	0	0
3300025586_24	Bacteria	Bacteroidota	Chlorobia	Chlorobiales	Chlorobiaceae	Chlorobium	0	0	0	0	100	0	0	0	0	0	0	0	0	100	100	100	0	0	0	0	100	100	100	100	100	100	0	85	0	0	0	0	0	0
3300028602_45	Bacteria	Campylobacterota	Campylobacteria	Campylobacterales	Sulfurovaceae	Sulfurovum	0	0	0	0	0	0	0	0	0	100	0	0	100	0	100	100	0	0	0	0	0	0	0	0	0	0	0	0	100	100	100	0	0	0
3300018080_43	Bacteria	Bacteroidota	Chlorobia	Chlorobiales	Chlorobiaceae	Chlorobium_A	0	0	0	0	100	0	0	0	0	0	0	0	0	100	100	100	0	0	0	0	100	100	100	84	100	100	100	85	0	0	0	0	0	0
3300023231_5	Bacteria	Bacteroidota	Chlorobia	Chlorobiales	Chlorobiaceae	Chlorobium	0	0	0	0	100	0	0	0	0	0	0	0	0	100	100	100	0	0	0	0	100	100	100	100	100	100	0	85	0	0	0	0	0	0
3300000503_7	Bacteria	Bacteroidota	Chlorobia	Chlorobiales	Chlorobiaceae	Chlorobaculum	0	0	0	0	100	0	0	0	0	0	0	0	0	100	100	100	0	0	0	0	100	100	100	0	100	100	0	0	0	0	0	0	0	0
3300020686_1	Bacteria	Bacteroidota	Chlorobia	Chlorobiales	Chlorobiaceae	Chlorobium	0	0	0	0	100	0	0	0	0	0	0	0	0	0	100	100	0	0	0	0	100	100	100	0	100	100	100	85	0	0	0	0	0	0
3300024516_18	Bacteria	Nitrospirota	Nitrospiria	Nitrospirales	UBA8639	SPGG5	0	0	0	0	0	0	100	100	100	100	0	0	0	0	0	0	0	0	0	0	0	0	0	0	0	0	0	0	100	100	100	0	0	0
3300023256_3	Bacteria	Bacteroidota	Chlorobia	Chlorobiales	Chlorobiaceae	Chlorobium	0	0	0	0	100	0	0	0	0	0	0	0	0	100	100	100	0	0	0	0	100	100	100	100	100	100	0	85	0	0	0	0	0	0
3300020715_5	Bacteria	Bacteroidota	Chlorobia	Chlorobiales	Chlorobiaceae	Chlorobium	0	0	0	0	100	0	0	0	0	0	0	0	0	0	100	100	0	0	0	0	100	100	100	0	100	100	0	85	0	0	0	0	0	0
3300020717_6	Bacteria	Bacteroidota	Chlorobia	Chlorobiales	Chlorobiaceae	Chlorobium	0	0	0	0	100	0	0	0	0	0	0	0	0	0	100	100	0	0	0	0	100	100	100	0	100	100	100	85	0	0	0	0	0	0
3300020221_43	Bacteria	Nitrospirota	Nitrospiria	Nitrospirales	Nitrospiraceae	Unclassified	0	0	0	0	100	0	100	100	100	100	0	0	0	0	0	0	0	0	0	0	100	100	100	0	0	0	0	0	100	100	100	0	0	0
3300025649_20	Bacteria	Bacteroidota	Chlorobia	Chlorobiales	Chlorobiaceae	Chlorobium	0	0	0	0	100	0	0	0	0	0	0	0	0	100	100	100	0	0	0	0	100	100	100	100	100	100	0	85	0	0	0	0	0	0
3300020171_15	Archaea	Thermoplasmatota	Thermoplasmata_A	SG8-5	SG8-5	Unclassified	0	0	0	0	0	0	0	0	0	0	0	0	0	0	0	0	0	0	0	0	0	0	0	0	0	0	0	0	100	100	100	0	0	0

## Sheet: rTCA2
Pathway completeness various energy-generating processes for all MAGs with the genomic potential to fix carbon through the rTCA2 cycle. MAG column refers to IDs given by Nayfach et al. 2020
							Nitrogenous compounds					Sulfur compounds												Carbon compounds			Pigment synthesis
							Ammonia oxidation				Nitrite oxidation	Sulfur oxidation	Sulfite oxidation				Thiosulfate oxidation				Sulfide oxidation			Carbon disulfide oxidation		Carbon monoxide oxidation	Chlorophyll biosynthesis			Bacteriochlorophyll biosynthesis					Hydrogen oxidation			Manganese oxidation		Iron oxidation
MAG	Domain	Phylum	Class	Order	Family	Genus	AMMOXID-PWY	P303-PWY	PWY-2242	PWY-7082	P282-PWY	PWY-5304	PWY-5276	PWY-5278	PWY-5279	PWY-7457	PWY-5296	PWY-5303	PWY-6677	THIOSULFOX-PWY	P222-PWY	PWY-5274	PWY-5285	PWY-1164	PWY-5336	PWY-7750	PWY-7764	PWY-8126	PWY-8127	PWY-5526	PWY-7758	PWY-7759	PWY-7760	PWY-7762	P283-PWY	PWY-5382	PWY-6512	PWY-6591	PWY-6592	PWY-6692
3300005958_5	Bacteria	Aquificota	Aquificae	Aquificales	Aquificaceae	Hydrogenobacter	0	0	0	0	0	0	100	100	100	100	0	0	0	0	100	100	100	0	0	0	0	0	0	0	0	0	0	0	100	100	100	0	0	0
3300005977_10	Bacteria	Aquificota	Aquificae	Aquificales	Hydrogenobaculaceae	Hydrogenobaculum	0	0	0	0	0	0	100	100	100	100	0	0	0	0	100	100	100	0	0	0	0	0	0	0	0	0	0	0	100	100	100	0	0	0
3300014779_5	Bacteria	Aquificota	Aquificae	Aquificales	Hydrogenobaculaceae	Hydrogenobaculum	0	0	0	0	0	0	100	100	100	100	0	0	0	0	100	100	100	0	0	100	0	0	0	0	0	0	0	0	100	100	100	0	0	0
3300020145_10	Bacteria	Aquificota	Aquificae	Aquificales	Aquificaceae	Thermocrinis	0	0	0	0	0	0	100	100	100	100	0	0	0	0	100	100	100	0	0	0	0	0	0	0	0	0	0	0	100	100	100	0	0	0
3300029221_20	Bacteria	Aquificota	Aquificae	Aquificales	Hydrogenobaculaceae	Hydrogenobaculum	0	0	0	0	0	0	100	100	100	100	0	0	0	0	100	100	100	0	0	100	0	0	0	0	0	0	0	0	100	100	100	0	0	0
3300006054_1	Bacteria	Aquificota	Aquificae	Aquificales	Aquificaceae	Thermocrinis	0	0	0	0	0	0	100	100	100	100	0	0	0	0	100	100	100	0	0	0	0	0	0	0	0	0	0	0	100	100	100	0	0	0
3300000342_7	Bacteria	Aquificota	Aquificae	Aquificales	Hydrogenobaculaceae	Hydrogenobaculum	0	0	0	0	0	0	100	100	100	100	0	0	0	0	100	100	100	0	0	0	0	0	0	0	0	0	0	0	100	100	100	0	0	0
3300017391_20	Bacteria	Aquificota	Aquificae	Aquificales	Aquificaceae	Thermocrinis	0	0	0	0	0	0	100	100	100	100	0	0	0	0	100	100	100	0	0	0	0	0	0	0	0	0	0	0	100	100	100	0	0	0
3300017386_2	Bacteria	Aquificota	Aquificae	Aquificales	Aquificaceae	Thermocrinis	0	0	0	0	0	0	100	100	100	100	0	0	0	0	100	100	100	0	0	0	0	0	0	0	0	0	0	0	100	100	100	0	0	0

## Sheet: 3HP
Pathway completeness various energy-generating processes for all MAGs with the genomic potential to fix carbon through the rTCA2 cycle. MAG column refers to IDs given by Nayfach et al. 2020
						Nitrogenous compounds					Sulfur compounds												Carbon compounds			Pigment synthesis
						Ammonia oxidation				Nitrite oxidation	Sulfur oxidation	Sulfite oxidation				Thiosulfate oxidation				Sulfide oxidation			Carbon disulfide oxidation		Carbon monoxide oxidation	Chlorophyll biosynthesis			Bacteriochlorophyll biosynthesis					Hydrogen oxidation			Manganese oxidation		Iron oxidation
MAG	Domain	Phylum	Class	Order	Family	Genus	AMMOXID-PWY	P303-PWY	PWY-2242	PWY-7082	P282-PWY	PWY-5304	PWY-5276	PWY-5278	PWY-5279	PWY-7457	PWY-5296	PWY-5303	PWY-6677	THIOSULFOX-PWY	P222-PWY	PWY-5274	PWY-5285	PWY-1164	PWY-5336	PWY-7750	PWY-7764	PWY-8126	PWY-8127	PWY-5526	PWY-7758	PWY-7759	PWY-7760	PWY-7762	P283-PWY	PWY-5382	PWY-6512	PWY-6591	PWY-6592	PWY-6692
3300017480_14	Bacteria	Proteobacteria	Gammaproteobacteria	Betaproteobacteriales	Burkholderiaceae	Rhizobacter	0	0	0	0	0	75	100	100	100	100	0	0	0	0	0	0	0	0	0	0	0	0	0	84	0	0	0	0	100	100	100	0	0	0
3300026293_3	Bacteria	Chloroflexota	Chloroflexia	Chloroflexales	Chloroflexaceae	Unclassified	0	0	0	0	100	0	100	100	0	0	0	0	0	0	0	0	0	0	0	0	100	100	100	100	92	94	0	85	0	0	0	0	0	0
3300026280_7	Bacteria	Chloroflexota	Chloroflexia	Chloroflexales	Chloroflexaceae	Unclassified	0	0	0	0	100	75	100	100	100	100	0	0	0	0	0	0	0	0	0	0	100	100	100	100	92	94	0	85	100	100	100	0	0	0
3300026278_7	Bacteria	Chloroflexota	Chloroflexia	Chloroflexales	Chloroflexaceae	Unclassified	0	0	0	0	100	0	100	100	0	0	0	0	0	0	0	0	0	0	0	0	100	100	100	100	92	94	0	85	0	0	0	0	0	0
3300017419_5	Bacteria	Chloroflexota	Chloroflexia	Chloroflexales	Chloroflexaceae	Chloroflexus	0	0	0	0	0	75	100	100	100	100	0	0	0	0	100	100	100	0	0	0	0	0	0	84	0	0	0	0	100	100	100	0	0	0
3300015204_6	Bacteria	Gemmatimonadota	Gemmatimonadetes	Gemmatimonadales	Gemmatimonadaceae	Unclassified	0	0	0	0	100	75	100	100	100	100	0	0	0	100	0	0	0	0	0	0	100	100	100	0	0	0	0	85	100	100	100	0	0	0
3300017453_8	Bacteria	Proteobacteria	Gammaproteobacteria	Betaproteobacteriales	Burkholderiaceae	Unclassified	0	0	0	0	100	75	100	100	100	100	0	0	0	0	0	0	0	0	0	0	100	100	100	100	0	0	0	100	100	100	100	0	0	0
3300015196_3	Bacteria	Gemmatimonadota	Gemmatimonadetes	Gemmatimonadales	Gemmatimonadaceae	Unclassified	0	0	0	0	100	75	100	100	100	100	0	0	0	100	0	0	0	0	0	0	100	100	100	100	0	0	0	85	100	100	100	0	0	0
3300027515_2	Bacteria	Chloroflexota	Chloroflexia	Chloroflexales	Chloroflexaceae	Unclassified	0	0	0	0	100	75	100	100	100	100	0	0	0	0	0	0	0	0	0	0	100	100	100	100	92	94	0	85	100	100	100	0	0	0
3300027823_20	Bacteria	Proteobacteria	Gammaproteobacteria	Betaproteobacteriales	Burkholderiaceae	Rubrivivax	0	0	0	0	0	75	0	0	0	100	0	0	0	100	0	0	0	0	0	0	0	0	0	84	0	0	0	0	100	100	100	0	0	0
3300017452_5	Bacteria	Chloroflexota	Chloroflexia	Chloroflexales	Chloroflexaceae	Unclassified	0	0	0	0	100	75	100	100	100	100	0	0	0	0	0	0	0	0	0	0	100	100	100	100	92	94	0	85	100	100	100	0	0	0
3300020153_12	Bacteria	Chloroflexota	Chloroflexia	Chloroflexales	Chloroflexaceae	Chloroflexus	0	0	0	0	0	75	100	100	100	100	0	0	0	0	100	100	100	0	0	0	0	0	0	84	0	0	0	0	100	100	100	0	0	0
3300027793_10	Bacteria	Proteobacteria	Gammaproteobacteria	Betaproteobacteriales	Ga0077523	Ga0077523	0	0	0	0	0	75	100	100	100	100	0	0	0	0	0	0	0	0	0	0	0	0	0	84	0	0	0	0	100	100	100	0	0	0
3300027816_9	Bacteria	Proteobacteria	Gammaproteobacteria	Betaproteobacteriales	Ga0077523	Ga0077523	0	0	0	0	0	75	100	100	100	100	0	0	0	0	0	0	0	0	0	0	0	0	0	84	0	0	0	0	100	100	100	0	0	0
C. auranticus	Reference genome						0	0	0	0	0	75	100	100	100	100	0	0	0	0	100	100	100	0	0	0	0	0	0	84	0	0	0	0	100	100	100	0	0	0
3300017467_2	Bacteria	Chloroflexota	Chloroflexia	Chloroflexales	Chloroflexaceae	Unclassified	0	0	0	0	100	0	100	100	0	0	0	0	0	0	100	100	100	0	0	0	100	100	100	100	100	100	0	85	0	0	0	0	0	0
3300022829_2	Bacteria	Proteobacteria	Gammaproteobacteria	Betaproteobacteriales	Burkholderiaceae	Hydrogenophaga	0	0	0	0	0	75	100	100	100	100	0	0	0	0	100	100	100	0	0	0	0	0	0	84	0	0	0	85	100	100	100	0	0	0
3300020153_8	Bacteria	Chloroflexota	Chloroflexia	Chloroflexales	Roseiflexaceae	Roseiflexus	0	0	0	0	0	75	100	100	100	100	0	0	0	0	100	100	100	0	0	0	0	0	0	84	0	0	0	0	100	100	100	0	0	0
3300014149_4	Bacteria	Chloroflexota	Chloroflexia	Chloroflexales	Roseiflexaceae	Roseiflexus	0	0	0	0	0	75	100	100	100	100	0	0	0	0	100	100	100	0	0	0	0	0	0	84	0	0	0	0	100	100	100	0	0	0
3300025717_5	Bacteria	Chloroflexota	Chloroflexia	Chloroflexales	Chloroflexaceae	Unclassified	0	0	0	100	0	0	100	100	100	100	0	0	0	100	0	0	0	0	0	0	0	0	0	84	78	0	0	0	100	100	100	0	0	0
3300026293_4	Bacteria	Chloroflexota	Chloroflexia	Chloroflexales	Roseiflexaceae	Roseiflexus	0	0	0	0	0	75	100	100	100	100	0	0	0	0	100	100	100	0	0	0	0	0	0	84	0	0	0	0	100	100	100	0	0	0
3300027806_15	Bacteria	Proteobacteria	Gammaproteobacteria	Betaproteobacteriales	Ga0077523	Ga0077523	0	0	0	0	0	75	100	100	100	100	0	0	0	0	0	0	0	0	0	0	0	0	0	84	0	0	0	0	100	100	100	0	0	0

## Sheet: CBB
Pathway completeness various energy-generating processes for all MAGs with the genomic potential to fix carbon through the rTCA2 cycle. MAG column refers to IDs given by Nayfach et al. 2020
						Nitrogenous compounds					Sulfur compounds												Carbon compounds			Pigment synthesis
						Ammonia oxidation				Nitrite oxidation	Sulfur oxidation	Sulfite oxidation				Thiosulfate oxidation				Sulfide oxidation			Carbon disulfide oxidation		Carbon monoxide oxidation	Chlorophyll biosynthesis			Bacteriochlorophyll biosynthesis					Hydrogen oxidation			Manganese oxidation		Iron oxidation
MAG	Domain	Phylum	Class	Order	Family	Genus	AMMOXID-PWY	P303-PWY	PWY-2242	PWY-7082	P282-PWY	PWY-5304	PWY-5276	PWY-5278	PWY-5279	PWY-7457	PWY-5296	PWY-5303	PWY-6677	THIOSULFOX-PWY	P222-PWY	PWY-5274	PWY-5285	PWY-1164	PWY-5336	PWY-7750	PWY-7764	PWY-8126	PWY-8127	PWY-5526	PWY-7758	PWY-7759	PWY-7760	PWY-7762	P283-PWY	PWY-5382	PWY-6512	PWY-6591	PWY-6592	PWY-6692
3300024336_17	Bacteria	Proteobacteria	Gammaproteobacteria	GCA-2400775	Unclassified	Unclassified	0	0	0	0	0	0	0	0	0	100	0	0	100	0	100	100	0	0	0	100	0	0	0	0	0	0	0	0	100	100	100	0	0	0
3300023429_4	Bacteria	Cyanobacteriota	Cyanobacteriia	Synechococcales_A	Cyanobiaceae	Cyanobium	0	0	0	0	100	0	100	100	0	0	0	0	0	0	100	100	100	0	0	0	100	100	100	0	0	0	0	0	0	0	0	0	0	0
3300027328_29	Bacteria	Cyanobacteriota	Cyanobacteriia	Synechococcales_A	Cyanobiaceae	Synechococcus_B	0	0	0	0	100	0	0	0	0	0	0	0	0	0	0	0	0	0	0	0	100	100	100	0	0	0	0	0	0	0	0	0	0	0
3300012839_5	Bacteria	Proteobacteria	Alphaproteobacteria	Rhodobacterales	Rhodobacteraceae	Paracoccus	0	0	0	0	0	75	0	0	0	100	0	0	0	0	0	0	0	0	0	0	0	0	0	0	0	0	0	0	100	100	100	0	0	0
3300025643_13	Bacteria	Proteobacteria	Gammaproteobacteria	GCA-2400775	Unclassified	Unclassified	0	0	0	0	0	0	100	100	0	0	0	0	100	0	100	100	100	0	0	0	0	0	0	0	0	0	0	0	0	0	0	0	0	0
3300014720_28	Bacteria	Cyanobacteriota	Cyanobacteriia	Cyanobacteriales	Nostocaceae	Raphidiopsis	0	0	0	0	100	0	100	100	0	0	0	0	0	0	0	0	0	0	0	0	100	100	100	0	0	0	0	0	0	0	0	0	0	0
3300014720_16	Bacteria	Cyanobacteriota	Cyanobacteriia	Pseudanabaenales	Pseudanabaenaceae	Pseudanabaena	0	0	0	0	100	0	0	0	0	100	0	0	0	0	0	0	0	0	0	0	100	100	100	0	0	0	0	0	100	100	100	0	0	0
3300022887_4	Bacteria	Cyanobacteriota	Cyanobacteriia	Synechococcales_A	Cyanobiaceae	Cyanobium	0	0	0	0	100	0	100	100	0	0	0	0	0	0	100	100	100	0	0	0	100	100	100	0	0	0	0	0	0	0	0	0	0	0
3300015214_62	Bacteria	Proteobacteria	Gammaproteobacteria	Thiohalomonadales	Thiohalomonadaceae	UBA3588	0	0	0	0	0	0	100	100	100	100	0	0	100	100	100	100	100	0	0	100	0	0	0	0	0	0	0	0	100	100	100	0	0	0
3300023239_8	Bacteria	Cyanobacteriota	Cyanobacteriia	Synechococcales_A	Cyanobiaceae	Cyanobium	0	0	0	0	100	0	100	100	0	0	0	0	0	0	100	100	100	0	0	0	100	100	100	0	0	0	0	0	0	0	0	0	0	0
3300025458_2	Bacteria	Proteobacteria	Gammaproteobacteria	GCA-1735895	GCA-1735895	Unclassified	0	0	0	0	0	0	0	0	0	0	80	0	0	100	100	100	0	0	0	100	0	0	0	0	0	0	0	0	0	0	0	0	100	0
3300025354_3	Bacteria	Cyanobacteriota	Cyanobacteriia	Phormidesmiales	Phormidesmiaceae	PCC-6406	0	0	0	0	100	0	100	100	0	0	0	0	0	0	100	100	100	0	0	0	100	100	100	0	0	0	0	0	0	0	0	0	0	0
3300028195_16	Bacteria	Proteobacteria	Gammaproteobacteria	GCA-2400775	Unclassified	Unclassified	0	0	0	0	0	0	0	0	0	100	0	0	100	0	100	100	0	0	0	100	0	0	0	0	0	0	0	0	100	100	100	0	0	0
3300028581_42	Bacteria	Proteobacteria	Gammaproteobacteria	Betaproteobacteriales	Burkholderiaceae	Polynucleobacter	0	0	0	0	0	75	100	100	100	100	0	0	0	0	100	100	100	0	0	0	0	0	0	0	0	0	0	0	100	100	100	0	0	0
3300025656_16	Bacteria	Proteobacteria	Gammaproteobacteria	GCA-2400775	Unclassified	Unclassified	0	0	0	0	0	0	0	0	0	100	0	0	100	0	100	100	0	0	0	100	0	0	0	0	0	0	0	0	100	100	100	0	0	0
3300024261_30	Bacteria	Proteobacteria	Gammaproteobacteria	GCA-2400775	Unclassified	Unclassified	0	0	0	0	0	0	0	0	0	100	0	0	100	0	100	100	0	0	0	100	0	0	0	0	0	0	0	0	100	100	100	0	0	0
3300024907_1	Bacteria	Proteobacteria	Gammaproteobacteria	Betaproteobacteriales	Burkholderiaceae	Polaromonas	0	0	0	0	0	75	100	100	100	100	0	0	0	100	100	100	100	0	0	100	0	0	0	0	0	0	0	0	100	100	100	0	0	0
3300003130_3	Bacteria	Proteobacteria	Alphaproteobacteria	Rhodobacterales	Rhodobacteraceae	Maritimibacter	0	0	0	0	0	0	100	100	0	0	0	0	100	0	100	100	100	0	0	100	0	0	0	0	0	0	0	0	0	0	0	0	0	0
3300010295_7	Bacteria	Proteobacteria	Gammaproteobacteria	GCA-1735895	GCA-1735895	GCA-1735895	0	0	0	0	0	0	0	0	0	0	0	0	100	0	0	0	0	0	0	0	0	0	0	0	0	0	0	0	0	0	0	0	0	0
3300006056_65	Bacteria	Proteobacteria	Gammaproteobacteria	Betaproteobacteriales	Rhodocyclaceae	Dechloromonas	0	0	0	0	0	75	100	100	100	100	0	0	0	0	100	100	100	0	0	100	0	0	0	0	0	0	0	0	100	100	100	0	0	0
3300025896_4	Bacteria	Proteobacteria	Gammaproteobacteria	Betaproteobacteriales	Burkholderiaceae	Limnohabitans	0	0	0	0	0	0	100	100	100	100	0	0	0	0	100	100	100	0	0	0	0	0	0	0	0	0	0	0	100	100	100	0	0	0
3300017505_14	Bacteria	Proteobacteria	Alphaproteobacteria	Rhizobiales	Beijerinckiaceae	PAR1	0	0	0	0	0	0	100	100	0	0	0	0	0	0	100	100	100	0	0	0	0	0	0	84	0	0	0	0	0	0	0	0	0	0
3300027980_33	Bacteria	Proteobacteria	Alphaproteobacteria	Rhodospirillales	Magnetovibrionaceae	Magnetovibrio	0	0	0	0	0	0	100	100	0	0	0	0	0	0	0	0	0	0	0	0	0	0	0	0	0	0	0	0	0	0	0	0	0	0
3300020723_7	Bacteria	Proteobacteria	Gammaproteobacteria	Betaproteobacteriales	Gallionellaceae	Gallionella	0	0	0	0	0	0	100	100	100	100	0	0	0	100	100	100	100	0	0	100	0	0	0	0	0	0	0	0	100	100	100	0	0	0
3300027816_13	Bacteria	Cyanobacteriota	Cyanobacteriia	Pseudanabaenales	Pseudanabaenaceae	Pseudanabaena	0	0	0	0	100	0	0	0	0	100	0	0	0	0	100	100	0	0	0	0	100	100	100	0	0	0	0	0	100	100	100	0	0	0
3300024339_19	Bacteria	Proteobacteria	Gammaproteobacteria	GCA-2400775	Unclassified	Unclassified	0	0	0	0	0	0	0	0	0	100	0	0	100	0	100	100	0	0	0	100	0	0	0	0	0	0	0	0	100	100	100	0	0	0
3300000325_9	Bacteria	Proteobacteria	Gammaproteobacteria	GCA-2400775	Unclassified	Unclassified	0	0	0	0	0	0	0	0	0	100	0	0	0	0	100	100	0	0	0	0	0	0	0	0	0	0	0	0	100	100	100	0	0	0
3300025663_15	Bacteria	Proteobacteria	Gammaproteobacteria	GCA-2400775	Unclassified	Unclassified	0	0	0	0	0	0	0	0	0	100	0	0	100	0	100	100	0	0	0	0	0	0	0	0	0	0	0	0	100	100	100	0	0	0
3300012820_3	Bacteria	Proteobacteria	Gammaproteobacteria	Betaproteobacteriales	Burkholderiaceae	Advenella	0	0	0	0	0	75	0	0	0	100	0	0	0	100	0	0	0	0	0	0	0	0	0	0	0	0	0	0	100	100	100	0	0	0
3300011987_7	Bacteria	Proteobacteria	Gammaproteobacteria	Betaproteobacteriales	Gallionellaceae	Gallionella	0	0	0	0	0	0	100	100	100	100	0	0	0	100	100	100	100	0	0	100	0	0	0	0	0	0	0	0	100	100	100	0	0	0
3300027386_33	Bacteria	Cyanobacteriota	Cyanobacteriia	Synechococcales_A	Cyanobiaceae	Synechococcus_B	0	0	0	0	100	0	0	0	0	0	0	0	0	0	0	0	0	0	0	0	100	100	100	0	0	0	0	0	0	0	0	0	0	0
3300014208_49	Bacteria	Proteobacteria	Gammaproteobacteria	Acidithiobacillales	Acidithiobacillaceae	Acidithiobacillus	0	0	0	0	0	0	100	100	0	0	0	0	0	0	100	100	100	0	0	0	0	0	0	0	0	0	0	0	0	0	0	0	0	0
3300022854_5	Bacteria	Cyanobacteriota	Cyanobacteriia	Synechococcales_A	Cyanobiaceae	Cyanobium	0	0	0	0	100	0	100	100	0	0	0	0	0	0	100	100	100	0	0	0	100	100	100	0	0	0	0	0	0	0	0	0	0	0
3300024953_8	Bacteria	Proteobacteria	Gammaproteobacteria	Betaproteobacteriales	Rhodocyclaceae	Dechloromonas	0	0	0	0	0	75	100	100	100	100	0	0	0	0	100	100	100	0	0	100	0	0	0	0	0	0	0	0	100	100	100	0	0	0
3300025709_24	Bacteria	Proteobacteria	Gammaproteobacteria	GCA-2400775	Unclassified	Unclassified	0	0	0	0	0	0	0	0	0	100	0	0	100	0	100	100	0	0	0	0	0	0	0	0	0	0	0	0	100	100	100	0	0	0
3300017473_7	Bacteria	Proteobacteria	Gammaproteobacteria	Betaproteobacteriales	Rhodocyclaceae	UBA2250	0	0	0	0	0	75	100	100	100	100	0	0	100	100	0	0	0	0	0	100	0	0	0	0	0	0	0	0	100	100	100	0	0	0
3300028198_13	Bacteria	Proteobacteria	Gammaproteobacteria	GCA-2400775	Unclassified	Unclassified	0	0	0	0	0	0	0	0	0	100	0	0	100	0	100	100	0	0	0	100	0	0	0	0	0	0	0	0	100	100	100	0	0	0
3300027649_26	Bacteria	Proteobacteria	Gammaproteobacteria	Betaproteobacteriales	Nitrosomonadaceae	Unclassified	0	0	0	0	0	0	0	0	0	0	0	0	0	0	0	0	0	0	0	0	0	0	0	0	0	0	0	0	0	0	0	0	0	0
3300027851_28	Bacteria	Proteobacteria	Alphaproteobacteria	Rhodospirillales	Magnetospirillaceae	Magnetospirillum	0	0	0	100	0	75	0	0	0	100	0	0	0	100	100	100	0	0	0	100	0	0	0	0	0	0	0	0	100	100	100	0	0	0
3300021132_5	Bacteria	Proteobacteria	Gammaproteobacteria	Betaproteobacteriales	Ferrovaceae	Unclassified	0	0	0	0	0	75	0	0	0	100	0	0	0	0	100	100	0	0	0	0	0	0	0	0	0	0	0	0	100	100	100	0	0	0
3300025592_18	Bacteria	Proteobacteria	Gammaproteobacteria	GCA-2400775	Unclassified	Unclassified	0	0	0	0	0	0	0	0	0	100	0	0	100	0	100	100	0	0	0	0	0	0	0	0	0	0	0	0	100	100	100	0	0	0
3300013126_36	Bacteria	Proteobacteria	Alphaproteobacteria	Rhodobacterales	Rhodobacteraceae	Pseudorhodobacter	0	0	0	0	0	75	0	0	0	100	0	0	0	0	100	100	0	0	0	0	0	0	0	0	0	0	0	0	100	100	100	0	0	0
3300027980_19	Bacteria	Proteobacteria	Gammaproteobacteria	Chromatiales	Sedimenticolaceae	Sedimenticola	0	0	0	100	0	0	100	100	0	0	100	0	100	100	100	100	100	0	0	100	0	0	0	0	0	0	0	0	0	0	0	0	0	0
3300025433_11	Bacteria	Cyanobacteriota	Cyanobacteriia	Synechococcales_A	Cyanobiaceae	Cyanobium	0	0	0	0	100	0	100	100	0	0	0	0	0	0	100	100	100	0	0	0	100	100	100	0	0	0	0	0	0	0	0	0	0	0
3300021484_1	Bacteria	Proteobacteria	Gammaproteobacteria	Beggiatoales	Beggiatoaceae	UBA10656	0	0	0	0	0	0	0	0	0	0	0	0	0	0	100	100	0	0	0	100	0	0	0	0	0	0	0	0	0	0	0	0	0	0
3300015198_8	Bacteria	Cyanobacteriota	Cyanobacteriia	Pseudanabaenales	Pseudanabaenaceae	Pseudanabaena	0	0	0	0	100	0	0	0	0	0	0	0	0	0	0	0	0	0	0	0	100	100	100	0	0	0	0	0	0	0	0	0	0	0
3300000212_10	Bacteria	Proteobacteria	Gammaproteobacteria	GCA-2400775	Unclassified	Unclassified	0	0	0	0	0	0	0	0	0	100	0	0	100	0	100	100	0	0	0	100	0	0	0	0	0	0	0	0	100	100	100	0	0	0
3300026282_11	Bacteria	Proteobacteria	Alphaproteobacteria	Rhodobacterales	Rhodobacteraceae	UBA1943	0	0	0	0	0	75	100	100	100	100	0	0	0	0	100	100	100	0	0	0	0	0	0	0	0	0	0	0	100	100	100	0	0	0
3300024344_11	Bacteria	Proteobacteria	Gammaproteobacteria	Methylococcales	Methylomonadaceae	Unclassified	0	0	0	0	0	0	100	100	0	0	80	0	0	0	100	100	100	0	0	100	0	0	0	0	0	0	0	0	0	0	0	100	100	0
3300021517_5	Bacteria	Cyanobacteriota	Cyanobacteriia	Cyanobacteriales	Nostocaceae	Calothrix	0	0	0	0	100	75	100	100	100	100	0	0	0	0	0	0	0	0	0	0	100	100	100	0	0	0	0	0	100	100	100	0	0	0
3300025662_20	Bacteria	Proteobacteria	Gammaproteobacteria	GCA-2400775	Unclassified	Unclassified	0	0	0	0	0	0	0	0	0	100	0	0	100	0	100	100	0	0	0	0	0	0	0	0	0	0	0	0	100	100	100	0	0	0
3300020735_9	Bacteria	Proteobacteria	Gammaproteobacteria	Betaproteobacteriales	Ferrovaceae	Unclassified	0	0	0	0	0	75	0	0	0	100	0	0	0	0	100	100	0	0	0	0	0	0	0	0	0	0	0	0	100	100	100	0	0	0
3300027917_60	Bacteria	Proteobacteria	Gammaproteobacteria	Unclassified	Unclassified	Unclassified	0	0	0	0	0	0	100	100	0	0	0	0	0	0	0	0	0	0	0	0	0	0	0	0	0	0	0	0	0	0	0	0	0	0
3300012814_5	Bacteria	Proteobacteria	Gammaproteobacteria	Betaproteobacteriales	Burkholderiaceae	Advenella	0	0	0	0	0	75	0	0	0	100	0	0	0	100	0	0	0	0	0	0	0	0	0	0	0	0	0	0	100	100	100	0	0	0
3300025226_5	Bacteria	Proteobacteria	Gammaproteobacteria	Betaproteobacteriales	Burkholderiaceae	Paraburkholderia	0	0	0	0	0	75	0	0	0	100	0	0	0	0	0	0	0	0	0	0	0	0	0	0	0	0	0	0	100	100	100	0	0	0
3300002821_33	Bacteria	Proteobacteria	Gammaproteobacteria	Betaproteobacteriales	Rhodocyclaceae	UBA2250	0	0	0	0	0	0	100	100	100	100	0	0	100	100	100	100	100	0	0	100	0	0	0	0	0	0	0	0	100	100	100	0	0	0
3300000146_4	Bacteria	Proteobacteria	Gammaproteobacteria	GCA-2400775	Unclassified	Unclassified	0	0	0	0	0	0	0	0	0	100	0	0	0	0	100	100	0	0	0	0	0	0	0	0	0	0	0	0	100	100	100	0	0	0
3300025659_8	Bacteria	Proteobacteria	Gammaproteobacteria	GCA-1735895	GCA-1735895	Unclassified	0	0	0	0	0	0	0	0	0	0	80	0	0	100	100	100	0	0	0	100	0	0	0	0	0	0	0	0	0	0	0	0	100	0
3300027797_19	Bacteria	Cyanobacteriota	Cyanobacteriia	Synechococcales_A	Cyanobiaceae	Cyanobium	0	0	0	0	0	0	100	100	0	0	0	0	0	0	0	0	0	0	0	0	0	0	0	0	0	0	0	0	0	0	0	0	0	0
3300027515_31	Bacteria	Chloroflexota	Anaerolineae	Anaerolineales	envOPS12	Unclassified	0	0	0	0	0	75	100	100	100	100	0	0	0	0	0	0	0	0	0	0	0	0	0	0	0	0	0	0	100	100	100	0	0	0
3300022836_9	Bacteria	Cyanobacteriota	Cyanobacteriia	Synechococcales_A	Cyanobiaceae	Cyanobium	0	0	0	0	100	0	100	100	0	0	0	0	0	0	100	100	100	0	0	0	100	100	100	0	0	0	0	0	0	0	0	0	0	0
3300000256_8	Bacteria	Proteobacteria	Gammaproteobacteria	GCA-2400775	Unclassified	Unclassified	0	0	0	0	0	0	0	0	0	100	0	0	0	0	100	100	0	0	0	0	0	0	0	0	0	0	0	0	100	100	100	0	0	0
3300009779_11	Bacteria	Proteobacteria	Gammaproteobacteria	Thiotrichales	Thiotrichaceae	Thiothrix_A	0	0	0	0	0	0	100	100	0	0	0	0	0	0	100	100	100	0	0	100	0	0	0	0	0	0	0	0	0	0	0	0	0	0
3300023249_7	Bacteria	Cyanobacteriota	Cyanobacteriia	Synechococcales_A	Cyanobiaceae	Cyanobium	0	0	0	0	100	0	100	100	0	0	0	0	0	0	100	100	100	0	0	0	100	100	100	0	0	0	0	0	0	0	0	0	0	0
3300015024_10	Bacteria	Cyanobacteriota	Cyanobacteriia	Pseudanabaenales	Pseudanabaenaceae	Pseudanabaena	0	0	0	0	100	0	0	0	0	0	0	0	0	0	0	0	0	0	0	0	100	100	100	0	0	0	0	0	0	0	0	0	0	0
3300024956_2	Bacteria	Proteobacteria	Gammaproteobacteria	Betaproteobacteriales	Burkholderiaceae	Massilia	0	0	0	0	0	75	100	100	100	100	0	0	0	100	0	0	0	0	0	100	0	0	0	0	0	0	0	0	100	100	100	0	0	0
3300021122_5	Bacteria	Proteobacteria	Gammaproteobacteria	Betaproteobacteriales	Ferrovaceae	Unclassified	0	0	0	0	0	75	0	0	0	100	0	0	0	0	100	100	0	0	0	0	0	0	0	0	0	0	0	0	100	100	100	0	0	0
3300016422_6	Bacteria	Proteobacteria	Gammaproteobacteria	Betaproteobacteriales	Burkholderiaceae	Rhodoferax	0	0	0	0	0	75	100	100	100	100	0	0	0	0	100	100	100	0	0	100	0	0	0	0	0	0	0	0	100	100	100	0	0	0
3300020709_5	Bacteria	Proteobacteria	Gammaproteobacteria	Betaproteobacteriales	Ferrovaceae	Unclassified	0	0	0	0	0	75	0	0	0	100	0	0	0	0	100	100	0	0	0	0	0	0	0	0	0	0	0	0	100	100	100	0	0	0
3300012798_3	Bacteria	Proteobacteria	Gammaproteobacteria	Betaproteobacteriales	Burkholderiaceae	Advenella	0	0	0	0	0	75	0	0	0	100	0	0	0	100	0	0	0	0	0	0	0	0	0	0	0	0	0	0	100	100	100	0	0	0
3300012090_4	Bacteria	Proteobacteria	Gammaproteobacteria	Betaproteobacteriales	Burkholderiaceae	Paraburkholderia	0	0	0	0	0	75	100	100	100	100	0	0	0	0	0	0	0	0	0	0	0	0	0	0	0	0	0	0	100	100	100	0	0	0
3300018412_3	Bacteria	Proteobacteria	Alphaproteobacteria	Rhizobiales	Xanthobacteraceae	Bradyrhizobium	0	0	0	0	0	0	100	100	0	0	100	0	0	0	0	0	0	0	0	0	0	0	0	84	0	0	0	85	0	0	0	0	0	0
3300025648_19	Bacteria	Proteobacteria	Gammaproteobacteria	Betaproteobacteriales	Ferrovaceae	Unclassified	0	0	0	0	0	75	0	0	0	100	0	0	0	0	0	0	0	0	0	0	0	0	0	0	0	0	0	0	100	100	100	0	0	0
3300005286_33	Bacteria	Proteobacteria	Alphaproteobacteria	Rhizobiales	Rhizobiaceae	Allorhizobium	0	0	0	0	0	0	100	100	0	0	0	0	0	0	0	0	0	0	0	100	0	0	0	0	0	0	0	0	0	0	0	0	0	0
3300025532_5	Bacteria	Cyanobacteriota	Cyanobacteriia	Synechococcales_A	Cyanobiaceae	Cyanobium	0	0	0	0	0	0	100	100	0	0	0	0	0	0	0	0	0	0	0	0	0	0	0	0	0	0	0	0	0	0	0	0	0	0
3300027828_41	Bacteria	Proteobacteria	Alphaproteobacteria	Rhodospirillales	Magnetovibrionaceae	Magnetovibrio	0	0	0	0	0	0	100	100	0	0	0	0	0	0	0	0	0	0	0	0	0	0	0	0	0	0	0	0	0	0	0	0	0	0
3300022888_21	Bacteria	Proteobacteria	Gammaproteobacteria	GCA-2400775	Unclassified	Unclassified	0	0	0	0	0	0	0	0	0	100	0	0	100	0	100	100	0	0	0	100	0	0	0	0	0	0	0	0	100	100	100	0	0	0
3300005238_4	Bacteria	Proteobacteria	Gammaproteobacteria	Betaproteobacteriales	Burkholderiaceae	Herminiimonas	0	0	0	0	0	75	100	100	100	100	0	0	0	100	100	100	100	0	0	0	0	0	0	0	0	0	0	0	100	100	100	0	0	0
3300017473_8	Bacteria	Proteobacteria	Gammaproteobacteria	Betaproteobacteriales	Hydrogenophilaceae	UBA3361	0	0	0	0	0	75	100	100	100	100	0	0	100	100	0	0	0	0	0	100	0	0	0	0	0	0	0	0	100	100	100	0	0	0
3300023227_3	Bacteria	Cyanobacteriota	Cyanobacteriia	Synechococcales_A	Cyanobiaceae	Cyanobium	0	0	0	0	100	0	100	100	0	0	0	0	0	0	100	100	100	0	0	0	100	100	100	0	0	0	0	0	0	0	0	0	0	0
3300027747_10	Bacteria	Cyanobacteriota	Cyanobacteriia	Synechococcales_A	Cyanobiaceae	Cyanobium	0	0	0	0	100	0	100	100	0	0	0	0	0	0	0	0	0	0	0	0	100	100	100	0	0	0	0	0	0	0	0	0	0	0
3300000255_8	Bacteria	Proteobacteria	Gammaproteobacteria	GCA-2400775	Unclassified	Unclassified	0	0	0	0	0	0	0	0	0	100	0	0	0	0	100	100	0	0	0	100	0	0	0	0	0	0	0	0	100	100	100	0	0	0
3300024257_16	Bacteria	Proteobacteria	Gammaproteobacteria	GCA-2400775	Unclassified	Unclassified	0	0	0	0	0	0	0	0	0	100	0	0	100	0	100	100	0	0	0	100	0	0	0	0	0	0	0	0	100	100	100	0	0	0
3300026863_9	Bacteria	Proteobacteria	Alphaproteobacteria	Rhizobiales	Rhizobiaceae	Pseudaminobacter	0	0	0	0	0	0	100	100	0	0	0	0	0	0	100	100	100	0	0	0	0	0	0	84	0	0	0	85	0	0	0	0	0	0
3300020707_5	Bacteria	Proteobacteria	Gammaproteobacteria	Betaproteobacteriales	Ferrovaceae	Unclassified	0	0	0	0	0	75	0	0	0	100	0	0	0	0	100	100	0	0	0	0	0	0	0	0	0	0	0	0	100	100	100	0	0	0
3300027806_37	Bacteria	Cyanobacteriota	Cyanobacteriia	Synechococcales_A	Cyanobiaceae	Cyanobium	0	0	0	0	100	0	100	100	0	0	0	0	0	0	0	0	0	0	0	0	100	100	100	0	0	0	0	0	0	0	0	0	0	0
3300026863_10	Bacteria	Proteobacteria	Alphaproteobacteria	Rhizobiales	Pseudoxanthobacteraceae	Pseudoxanthobacter	0	0	0	0	0	0	100	100	0	0	0	0	0	0	100	100	100	0	0	0	0	0	0	84	0	0	0	0	0	0	0	0	0	0
3300025665_20	Bacteria	Proteobacteria	Gammaproteobacteria	GCA-2400775	Unclassified	Unclassified	0	0	0	0	0	0	0	0	0	100	0	0	100	0	100	100	0	0	0	0	0	0	0	0	0	0	0	0	100	100	100	0	0	0
3300025729_32	Bacteria	Proteobacteria	Gammaproteobacteria	GCA-2400775	Unclassified	Unclassified	0	0	0	0	0	0	0	0	0	100	0	0	100	0	100	100	0	0	0	0	0	0	0	0	0	0	0	0	100	100	100	0	0	0
3300028400_19	Bacteria	Proteobacteria	Gammaproteobacteria	Thiohalomonadales	Unclassified	Unclassified	0	0	0	0	0	0	100	100	100	100	0	0	0	0	100	100	100	0	0	100	0	0	0	0	0	0	0	0	100	100	100	0	0	0
3300025254_6	Bacteria	Proteobacteria	Gammaproteobacteria	Betaproteobacteriales	Burkholderiaceae	Paraburkholderia	0	0	0	0	0	75	100	100	100	100	0	0	0	0	0	0	0	0	0	0	0	0	0	0	0	0	0	0	100	100	100	0	0	0
3300025252_3	Bacteria	Proteobacteria	Alphaproteobacteria	Rhizobiales	Rhizobiaceae	Ahrensia	0	0	0	0	0	0	100	100	0	0	0	0	100	0	100	100	100	0	0	0	0	0	0	0	0	0	0	0	0	0	0	0	0	0
3300011199_1	Bacteria	Proteobacteria	Gammaproteobacteria	Unclassified	Unclassified	Unclassified	0	0	0	0	0	75	100	100	100	100	0	0	0	0	100	100	100	0	0	100	0	0	0	0	0	0	0	0	100	100	100	0	0	0
3300000150_5	Bacteria	Proteobacteria	Gammaproteobacteria	GCA-2400775	Unclassified	Unclassified	0	0	0	0	0	0	100	100	100	100	0	0	100	0	100	100	100	0	0	100	0	0	0	0	0	0	0	0	100	100	100	0	0	0
3300024302_25	Bacteria	Proteobacteria	Gammaproteobacteria	GCA-2400775	Unclassified	Unclassified	0	0	0	0	0	0	0	0	0	100	0	0	100	0	100	100	0	0	0	0	0	0	0	0	0	0	0	0	100	100	100	0	0	0
3300020683_3	Bacteria	Proteobacteria	Gammaproteobacteria	Betaproteobacteriales	Ferrovaceae	Unclassified	0	0	0	0	0	75	0	0	0	100	0	0	0	0	100	100	0	0	0	0	0	0	0	0	0	0	0	0	100	100	100	0	0	0
3300005043_11	Bacteria	Proteobacteria	Alphaproteobacteria	Rhodospirillales	Magnetovibrionaceae	Magnetovibrio	0	0	0	0	0	0	100	100	0	0	0	0	0	0	100	100	100	0	0	0	0	0	0	0	0	0	0	0	0	0	0	0	0	0
3300003364_3	Bacteria	Proteobacteria	Alphaproteobacteria	Rhodospirillales	Rhodospirillaceae	BRH-c57	0	0	0	0	0	0	100	100	0	0	0	0	100	100	100	100	100	0	0	100	0	0	0	0	0	0	0	0	0	0	0	0	0	0
3300025513_11	Bacteria	Cyanobacteriota	Cyanobacteriia	Synechococcales_A	Cyanobiaceae	Cyanobium	0	0	0	0	100	0	100	100	0	0	0	0	0	0	100	100	100	0	0	0	100	100	100	0	0	0	0	0	0	0	0	0	0	0
3300024258_18	Bacteria	Proteobacteria	Gammaproteobacteria	GCA-2400775	Unclassified	Unclassified	0	0	0	0	0	0	0	0	0	100	0	0	100	0	100	100	0	0	0	100	0	0	0	0	0	0	0	0	100	100	100	0	0	0
3300023233_5	Bacteria	Cyanobacteriota	Cyanobacteriia	Synechococcales_A	Cyanobiaceae	Cyanobium	0	0	0	0	100	0	100	100	0	0	0	0	0	0	100	100	100	0	0	0	100	100	100	0	0	0	0	0	0	0	0	0	0	0
3300017418_16	Bacteria	Proteobacteria	Alphaproteobacteria	Rhizobiales	Beijerinckiaceae	PAR1	0	0	0	0	0	0	100	100	0	0	0	0	0	0	100	100	100	0	0	0	0	0	0	84	0	0	0	0	0	0	0	0	0	0
3300025628_11	Bacteria	Cyanobacteriota	Cyanobacteriia	Synechococcales_A	Cyanobiaceae	Cyanobium	0	0	0	0	100	0	100	100	0	0	0	0	0	0	100	100	100	0	0	0	100	100	100	0	0	0	0	0	0	0	0	0	0	0
3300024922_4	Bacteria	Proteobacteria	Gammaproteobacteria	Betaproteobacteriales	Rhodocyclaceae	Dechloromonas	0	0	0	0	0	75	100	100	100	100	0	0	0	0	100	100	100	0	0	100	0	0	0	0	0	0	0	0	100	100	100	0	0	0
3300009700_19	Bacteria	Proteobacteria	Alphaproteobacteria	Rhizobiales	Methyloligellaceae	Methyloceanibacter	0	0	0	0	0	0	100	100	0	0	0	0	0	100	0	0	0	0	0	0	0	0	0	0	0	0	0	0	0	0	0	0	0	0
3300027283_10	Bacteria	Proteobacteria	Alphaproteobacteria	Rhodospirillales	Rhodospirillaceae	BRH-c57	0	0	0	0	0	0	100	100	0	0	0	0	100	100	100	100	100	0	0	100	0	0	0	0	0	0	0	0	0	0	0	0	0	0
3300024260_20	Bacteria	Proteobacteria	Gammaproteobacteria	GCA-2400775	Unclassified	Unclassified	0	0	0	0	0	0	0	0	0	100	0	0	100	0	100	100	0	0	0	0	0	0	0	0	0	0	0	0	100	100	100	0	0	0
3300012812_4	Bacteria	Proteobacteria	Alphaproteobacteria	Rhodobacterales	Rhodobacteraceae	Paracoccus	0	0	0	0	0	75	0	0	0	100	0	0	0	0	0	0	0	0	0	0	0	0	0	0	0	0	0	0	100	100	100	0	0	0
3300025458_18	Bacteria	Proteobacteria	Gammaproteobacteria	GCA-2400775	Unclassified	Unclassified	0	0	0	0	0	0	0	0	0	100	0	0	100	0	100	100	0	0	0	100	0	0	0	0	0	0	0	0	100	100	100	0	0	0
3300024048_5	Bacteria	Cyanobacteriota	Cyanobacteriia	Synechococcales_A	Cyanobiaceae	Cyanobium	0	0	0	0	100	0	100	100	0	0	0	0	0	0	100	100	100	0	0	0	100	100	100	0	0	0	0	0	0	0	0	0	0	0
3300025522_1	Bacteria	Proteobacteria	Gammaproteobacteria	Betaproteobacteriales	Sulfuricellaceae	Unclassified	0	0	0	100	0	75	100	100	100	100	0	0	0	100	100	100	100	0	0	100	0	0	0	0	0	0	0	0	100	100	100	0	0	0
3300003089_1	Bacteria	Proteobacteria	Gammaproteobacteria	Betaproteobacteriales	Burkholderiaceae	Thiomonas	0	0	0	0	0	75	100	100	100	100	0	0	0	100	100	100	100	0	0	0	0	0	0	0	0	0	0	0	100	100	100	0	0	0
3300009702_49	Bacteria	Proteobacteria	Gammaproteobacteria	GCA-001735895	Unclassified	Unclassified	0	0	0	0	0	0	0	0	0	100	0	0	0	100	100	100	0	0	0	100	0	0	0	0	0	0	0	0	100	100	100	0	0	0
3300027317_8	Bacteria	Proteobacteria	Gammaproteobacteria	Betaproteobacteriales	Rhodocyclaceae	Tepidiphilus	0	0	0	0	0	0	100	100	100	100	0	0	0	0	100	100	100	0	0	100	0	0	0	0	0	0	0	0	100	100	100	0	0	0
3300025481_14	Bacteria	Proteobacteria	Gammaproteobacteria	Betaproteobacteriales	Gallionellaceae	Gallionella	0	0	0	0	0	0	100	100	100	100	0	0	0	0	100	100	100	0	0	0	0	0	0	0	0	0	0	0	100	100	100	0	0	0
3300027977_38	Bacteria	Proteobacteria	Gammaproteobacteria	Betaproteobacteriales	Burkholderiaceae	Polynucleobacter	0	0	0	0	0	75	100	100	100	100	0	0	0	0	100	100	100	0	0	0	0	0	0	0	0	0	0	0	100	100	100	0	0	0
3300025518_3	Bacteria	Proteobacteria	Gammaproteobacteria	Betaproteobacteriales	Burkholderiaceae	Hydrogenophaga	0	0	0	0	0	0	100	100	100	100	0	0	0	0	100	100	100	0	0	0	0	0	0	0	0	0	0	0	100	100	100	0	0	0
3300004626_3	Bacteria	Proteobacteria	Gammaproteobacteria	Chromatiales	Chromatiaceae	Thiosymbion	0	0	0	0	0	0	100	100	0	0	0	0	0	0	100	100	100	0	0	0	0	0	0	0	0	0	0	0	0	0	0	0	0	0
3300025814_9	Bacteria	Proteobacteria	Gammaproteobacteria	Unclassified	Unclassified	Unclassified	0	0	0	0	0	0	100	100	0	0	0	0	0	0	100	100	100	0	0	0	0	0	0	0	0	0	0	0	0	0	0	0	0	0
2228664011_1	Bacteria	Proteobacteria	Alphaproteobacteria	Rhodobacterales	Rhodobacteraceae	Celeribacter	0	0	0	0	0	0	100	100	0	0	0	0	100	100	100	100	100	0	0	0	0	0	0	0	0	0	0	0	0	0	0	0	0	0
3300025602_23	Bacteria	Proteobacteria	Gammaproteobacteria	GCA-2400775	Unclassified	Unclassified	0	0	0	0	0	0	0	0	0	100	0	0	100	0	100	100	0	0	0	100	0	0	0	0	0	0	0	0	100	100	100	0	0	0
3300023177_23	Bacteria	Proteobacteria	Gammaproteobacteria	Betaproteobacteriales	Hydrogenophilaceae	Unclassified	0	0	0	0	0	75	0	0	0	100	0	0	100	100	0	0	0	0	0	100	0	0	0	0	0	0	0	0	100	100	100	0	0	0
3300028277_15	Bacteria	Proteobacteria	Gammaproteobacteria	GCA-2400775	Unclassified	Unclassified	0	0	0	0	0	0	0	0	0	100	0	0	100	0	100	100	0	0	0	100	0	0	0	0	0	0	0	0	100	100	100	0	0	0
3300026797_1	Bacteria	Cyanobacteriota	Cyanobacteriia	Cyanobacteriales	Nostocaceae	Rivularia	0	0	0	0	100	0	100	100	0	0	0	0	0	0	0	0	0	0	0	0	100	100	100	0	0	0	0	0	0	0	0	0	0	0
3300029189_5	Bacteria	Proteobacteria	Gammaproteobacteria	Betaproteobacteriales	Nitrosomonadaceae	Nitrosomonas	0	0	0	0	0	0	100	100	0	0	0	0	0	0	100	100	100	0	0	100	0	0	0	0	0	0	0	0	0	0	0	0	0	0
3300009703_19	Bacteria	Proteobacteria	Gammaproteobacteria	Methylococcales	Methylomonadaceae	Unclassified	0	0	0	0	0	0	100	100	0	0	80	0	0	0	100	100	100	0	0	100	0	0	0	0	0	0	0	0	0	0	0	100	100	0
3300027238_1	Bacteria	Proteobacteria	Alphaproteobacteria	Rhodobacterales	Rhodobacteraceae	Marivivens	0	0	0	0	0	0	100	100	0	0	0	0	100	0	100	100	100	0	0	0	0	0	0	0	0	0	0	0	0	0	0	0	0	0
3300025384_2	Bacteria	Cyanobacteriota	Cyanobacteriia	Phormidesmiales	Phormidesmiaceae	Nodosilinea	0	0	0	0	100	0	100	100	0	0	0	0	0	0	100	100	100	0	0	0	100	100	100	0	0	0	0	0	0	0	0	0	0	0
3300020051_19	Bacteria	Proteobacteria	Gammaproteobacteria	Pseudomonadales	Litoricolaceae	Litoricola	0	0	0	0	0	75	100	100	100	100	0	0	0	0	100	100	100	0	0	0	0	0	0	0	0	0	0	0	100	100	100	0	0	0
3300024243_18	Bacteria	Proteobacteria	Gammaproteobacteria	GCA-2400775	Unclassified	Unclassified	0	0	0	0	0	0	0	0	0	100	0	0	100	0	100	100	0	0	0	100	0	0	0	0	0	0	0	0	100	100	100	0	0	0
3300027852_33	Bacteria	Proteobacteria	Alphaproteobacteria	Rhodospirillales	Magnetovibrionaceae	Magnetovibrio	0	0	0	0	0	0	100	100	0	0	0	0	0	0	100	100	100	0	0	0	0	0	0	0	0	0	0	0	0	0	0	0	0	0
3300014060_21	Bacteria	Cyanobacteriota	Cyanobacteriia	Pseudanabaenales	Pseudanabaenaceae	Pseudanabaena	0	0	0	0	0	0	100	100	100	100	0	0	0	0	100	100	100	0	0	0	0	0	0	0	0	0	0	0	100	100	100	0	0	0
3300025452_12	Bacteria	Proteobacteria	Gammaproteobacteria	GCA-2400775	Unclassified	Unclassified	0	0	0	0	0	0	0	0	0	100	0	0	100	0	100	100	0	0	0	0	0	0	0	0	0	0	0	0	100	100	100	0	0	0
3300002504_2	Bacteria	Proteobacteria	Alphaproteobacteria	Rhizobiales	Xanthobacteraceae	Bradyrhizobium	0	0	0	0	0	75	100	100	100	100	0	0	0	0	100	100	100	0	0	100	0	0	0	0	0	0	0	0	100	100	100	0	0	0
3300025649_16	Bacteria	Cyanobacteriota	Cyanobacteriia	Synechococcales_A	Cyanobiaceae	Cyanobium	0	0	0	0	100	0	100	100	0	0	0	0	0	0	0	0	0	0	0	0	100	100	100	0	0	0	0	0	0	0	0	0	0	0
3300011411_1	Bacteria	Proteobacteria	Alphaproteobacteria	Rhizobiales	Xanthobacteraceae	Bradyrhizobium	0	0	0	0	0	0	100	100	0	0	0	0	0	0	100	100	100	0	0	0	0	0	0	0	0	0	0	0	0	0	0	0	0	0
3300014149_7	Bacteria	Chloroflexota	Anaerolineae	UBA4142	Unclassified	Unclassified	0	0	0	0	0	0	100	100	100	100	0	0	0	0	0	0	0	0	0	0	0	0	0	0	0	0	0	0	100	100	100	0	0	0
3300027878_70	Bacteria	Cyanobacteriota	Cyanobacteriia	Pseudanabaenales	Pseudanabaenaceae	Unclassified	0	0	0	0	100	0	0	0	0	100	0	0	0	0	0	0	0	0	0	0	100	100	100	0	0	0	0	0	100	100	100	0	0	0
3300012044_8	Bacteria	Cyanobacteriota	Cyanobacteriia	Cyanobacteriales	Nostocaceae	Nostoc	0	0	0	0	100	0	0	0	0	0	0	0	0	0	0	0	0	0	0	0	100	100	100	0	0	0	0	0	0	0	0	0	0	0
3300025455_6	Bacteria	Cyanobacteriota	Cyanobacteriia	Synechococcales_A	Cyanobiaceae	Cyanobium	0	0	0	0	0	0	100	100	0	0	0	0	0	0	0	0	0	0	0	0	0	0	0	0	0	0	0	0	0	0	0	0	0	0
3300027739_6	Bacteria	Proteobacteria	Gammaproteobacteria	Beggiatoales	Unclassified	Unclassified	0	0	0	0	0	0	100	100	100	100	0	0	100	0	100	100	100	0	0	100	0	0	0	0	0	0	0	0	100	100	100	0	0	0
3300027284_7	Bacteria	Proteobacteria	Alphaproteobacteria	Rhizobiales	Rhizobiaceae	Aurantimonas	0	0	0	0	0	0	100	100	0	0	0	0	0	0	0	0	0	0	0	0	0	0	0	0	0	0	0	0	0	0	0	0	0	0
3300024960_3	Bacteria	Proteobacteria	Gammaproteobacteria	Betaproteobacteriales	Rhodocyclaceae	Sulfuritalea	0	0	0	0	0	75	0	0	0	100	0	0	0	100	100	100	0	0	0	100	0	0	0	0	0	0	0	0	100	100	100	0	0	0
3300027225_1	Bacteria	Proteobacteria	Alphaproteobacteria	Rhodobacterales	Rhodobacteraceae	Marivivens	0	0	0	0	0	0	100	100	0	0	0	0	100	0	100	100	100	0	0	0	0	0	0	0	0	0	0	0	0	0	0	0	0	0
3300022866_9	Bacteria	Cyanobacteriota	Cyanobacteriia	Synechococcales_A	Cyanobiaceae	Cyanobium	0	0	0	0	100	0	100	100	0	0	0	0	0	0	100	100	100	0	0	0	100	100	100	0	0	0	0	0	0	0	0	0	0	0
3300027800_19	Bacteria	Proteobacteria	Alphaproteobacteria	Rhodospirillales	Rhodospirillaceae	Insolitispirillum	0	0	0	0	0	0	0	0	0	0	0	0	0	0	0	0	0	0	0	0	0	0	0	0	0	0	0	0	0	0	0	0	0	0
3300027784_77	Bacteria	Proteobacteria	Gammaproteobacteria	Ectothiorhodospirales	Thioalkalivibrionaceae	Unclassified	0	0	0	0	0	0	100	100	100	100	0	0	100	0	100	100	100	0	0	0	0	0	0	0	0	0	0	0	100	100	100	0	0	0
3300020171_6	Bacteria	Proteobacteria	Gammaproteobacteria	Betaproteobacteriales	Burkholderiaceae	Rhodoferax	0	0	0	0	0	75	0	0	0	100	0	0	0	100	0	0	0	0	0	100	0	0	0	0	0	0	0	0	100	100	100	0	0	0
3300009839_23	Bacteria	Proteobacteria	Alphaproteobacteria	Rhizobiales	Methyloligellaceae	Methyloceanibacter	0	0	0	0	0	0	100	100	0	0	0	0	0	100	0	0	0	0	0	0	0	0	0	0	0	0	0	0	0	0	0	0	0	0
3300005838_13	Bacteria	Proteobacteria	Gammaproteobacteria	GCA-2400775	Unclassified	Unclassified	0	0	0	0	0	0	100	100	100	100	0	0	100	0	100	100	100	0	0	100	0	0	0	0	0	0	0	0	100	100	100	0	0	0
3300015208_4	Bacteria	Cyanobacteriota	Cyanobacteriia	Cyanobacteriales	Nostocaceae	Unclassified	0	0	0	0	100	0	0	0	0	0	0	0	0	0	0	0	0	0	0	0	100	100	100	0	0	0	0	0	0	0	0	0	0	0
3300026288_7	Bacteria	Proteobacteria	Gammaproteobacteria	Betaproteobacteriales	Rhodocyclaceae	Accumulibacter	0	0	0	0	0	75	100	100	100	100	0	0	0	0	0	0	0	0	0	100	0	0	0	0	0	0	0	0	100	100	100	0	0	0
3300000233_7	Bacteria	Proteobacteria	Alphaproteobacteria	Rhodobacterales	Rhodobacteraceae	MZDSW-24AT	0	0	0	0	0	0	100	100	0	0	0	0	0	100	100	100	100	0	0	0	0	0	0	84	0	0	0	85	0	0	0	0	0	0
3300027820_24	Bacteria	Proteobacteria	Alphaproteobacteria	Rhodospirillales	Terasakiellaceae	Unclassified	0	0	0	0	0	0	0	0	0	0	0	0	0	100	0	0	0	0	0	100	0	0	0	0	0	0	0	0	0	0	0	0	0	0
3300020351_11	Bacteria	Cyanobacteriota	Cyanobacteriia	Synechococcales_A	Cyanobiaceae	Synechococcus_C	0	0	0	0	100	0	0	0	0	0	0	0	0	0	0	0	0	0	0	0	100	100	100	0	0	0	0	0	0	0	0	0	0	0
3300000236_6	Bacteria	Proteobacteria	Gammaproteobacteria	Beggiatoales	Beggiatoaceae	Unclassified	0	0	0	0	0	0	0	0	0	0	0	0	0	0	100	100	0	0	0	0	0	0	0	0	0	0	0	0	0	0	0	0	0	0
3300024259_28	Bacteria	Proteobacteria	Gammaproteobacteria	GCA-2400775	Unclassified	Unclassified	0	0	0	0	0	0	0	0	0	100	0	0	100	0	100	100	0	0	0	0	0	0	0	0	0	0	0	0	100	100	100	0	0	0
3300022908_6	Bacteria	Proteobacteria	Gammaproteobacteria	Xanthomonadales	Rhodanobacteraceae	Dokdonella	0	0	0	0	0	0	0	0	0	0	0	0	0	0	0	0	0	0	0	0	0	0	0	0	0	0	0	0	0	0	0	0	0	0
3300025216_4	Bacteria	Proteobacteria	Gammaproteobacteria	Nitrosococcales	Methylophagaceae	Methylophaga	0	0	0	0	0	0	100	100	0	0	0	0	0	0	100	100	100	0	0	0	0	0	0	0	0	0	0	0	0	0	0	0	0	0
3300020052_29	Bacteria	Proteobacteria	Gammaproteobacteria	Pseudomonadales	Litoricolaceae	Litoricola	0	0	0	0	0	0	100	100	100	100	0	0	0	0	100	100	100	0	0	0	0	0	0	0	0	0	0	0	100	100	100	0	0	0
3300027832_61	Bacteria	Proteobacteria	Gammaproteobacteria	Nitrosococcales	Methylophagaceae	Unclassified	0	0	0	0	0	0	100	100	0	0	0	0	100	0	100	100	100	0	0	100	0	0	0	0	0	0	0	0	0	0	0	0	0	0
3300011987_6	Bacteria	Proteobacteria	Gammaproteobacteria	Betaproteobacteriales	Burkholderiaceae	Polaromonas	0	0	0	0	0	75	100	100	100	100	0	0	0	100	100	100	100	0	0	100	0	0	0	0	0	0	0	0	100	100	100	0	0	0
3300028189_18	Bacteria	Proteobacteria	Gammaproteobacteria	GCA-2400775	Unclassified	Unclassified	0	0	0	0	0	0	0	0	0	100	0	0	100	0	100	100	0	0	0	100	0	0	0	0	0	0	0	0	100	100	100	0	0	0
3300028174_16	Bacteria	Proteobacteria	Gammaproteobacteria	GCA-2400775	Unclassified	Unclassified	0	0	0	0	0	0	0	0	0	100	0	0	100	0	100	100	0	0	0	100	0	0	0	0	0	0	0	0	100	100	100	0	0	0
3300020726_7	Bacteria	Proteobacteria	Gammaproteobacteria	Betaproteobacteriales	Ferrovaceae	Unclassified	0	0	0	0	0	75	0	0	0	100	0	0	0	0	100	100	0	0	0	0	0	0	0	0	0	0	0	0	100	100	100	0	0	0
3300028534_9	Bacteria	Proteobacteria	Gammaproteobacteria	Chromatiales	Sedimenticolaceae	EsTjRp	0	0	0	0	0	0	100	100	100	100	0	0	100	0	100	100	100	0	0	100	0	0	0	0	0	0	0	0	100	100	100	0	0	0
3300012003_13	Bacteria	Proteobacteria	Gammaproteobacteria	Betaproteobacteriales	Gallionellaceae	Gallionella	0	0	0	0	0	0	100	100	100	100	0	0	0	100	100	100	100	0	0	0	0	0	0	0	0	0	0	0	100	100	100	0	0	0
3300028400_17	Bacteria	Proteobacteria	Gammaproteobacteria	GCA-2400775	Unclassified	Unclassified	0	0	0	0	0	0	100	100	0	0	0	0	0	100	100	100	100	0	0	0	0	0	0	0	0	0	0	0	0	0	0	0	0	0
3300020373_22	Bacteria	Proteobacteria	Gammaproteobacteria	UBA10353	LS-SOB	UBA12578	0	0	0	0	0	0	0	0	0	0	0	0	100	0	0	0	0	0	0	0	0	0	0	0	0	0	0	0	0	0	0	0	0	0
3300025661_8	Bacteria	Cyanobacteriota	Cyanobacteriia	Synechococcales_A	Cyanobiaceae	Cyanobium	0	0	0	0	100	0	100	100	0	0	0	0	0	0	100	100	100	0	0	0	100	100	100	0	0	0	0	0	0	0	0	0	0	0
3300028114_24	Bacteria	Proteobacteria	Gammaproteobacteria	Betaproteobacteriales	Burkholderiaceae	Polynucleobacter	0	0	0	0	0	75	100	100	100	100	0	0	0	0	100	100	100	0	0	0	0	0	0	0	0	0	0	0	100	100	100	0	0	0
3300024327_22	Bacteria	Proteobacteria	Gammaproteobacteria	GCA-2400775	Unclassified	Unclassified	0	0	0	0	0	0	0	0	0	100	0	0	100	0	100	100	0	0	0	100	0	0	0	0	0	0	0	0	100	100	100	0	0	0
3300000208_9	Bacteria	Proteobacteria	Gammaproteobacteria	Steroidobacterales	Steroidobacteraceae	Unclassified	0	0	0	0	0	0	0	0	0	0	0	0	0	0	0	0	0	0	0	100	0	0	0	0	0	0	0	0	0	0	0	0	0	0
3300025770_29	Bacteria	Proteobacteria	Gammaproteobacteria	GCA-2400775	Unclassified	Unclassified	0	0	0	0	0	0	0	0	0	100	0	0	100	0	100	100	0	0	0	100	0	0	0	0	0	0	0	0	100	100	100	0	0	0
3300028283_14	Bacteria	Proteobacteria	Gammaproteobacteria	Competibacterales	Competibacteraceae	Unclassified	0	0	0	0	0	0	0	0	0	0	0	0	0	0	100	100	0	0	0	0	0	0	0	0	0	0	0	0	0	0	0	0	0	0
3300025976_1	Bacteria	Proteobacteria	Gammaproteobacteria	Woeseiales	Woeseiaceae	Unclassified	0	0	0	0	0	0	100	100	0	0	100	0	0	0	100	100	100	0	0	100	0	0	0	0	0	0	0	0	0	0	0	0	0	0
3300027857_18	Bacteria	Proteobacteria	Alphaproteobacteria	Rhodospirillales	Magnetospirillaceae	Unclassified	0	0	0	0	0	0	100	100	0	0	0	0	0	0	0	0	0	0	0	0	0	0	0	0	0	0	0	0	0	0	0	0	0	0
3300027240_1	Bacteria	Proteobacteria	Alphaproteobacteria	Rhodobacterales	Rhodobacteraceae	Marivivens	0	0	0	0	0	0	100	100	0	0	0	0	100	0	100	100	100	0	0	0	0	0	0	0	0	0	0	0	0	0	0	0	0	0
3300027863_98	Bacteria	Proteobacteria	Gammaproteobacteria	Acidithiobacillales	Acidithiobacillaceae	Acidithiobacillus	0	0	0	0	0	0	100	100	0	0	0	0	0	0	100	100	100	0	0	0	0	0	0	0	0	0	0	0	0	0	0	0	0	0
3300025105_25	Bacteria	Cyanobacteriota	Cyanobacteriia	Eurycoccales	Leptococcaceae	Leptococcus	0	0	0	0	100	0	100	100	0	0	0	0	0	0	100	100	100	0	0	0	100	100	100	0	0	0	0	0	0	0	0	0	0	0
3300000216_15	Bacteria	Proteobacteria	Gammaproteobacteria	GCA-2400775	Unclassified	Unclassified	0	0	0	0	0	0	0	0	0	100	0	0	0	0	100	100	0	0	0	0	0	0	0	0	0	0	0	0	100	100	100	0	0	0
3300022912_15	Bacteria	Proteobacteria	Alphaproteobacteria	Rhodospirillales	UBA2165	UBA2165	0	0	0	0	0	0	100	100	0	0	0	0	0	0	0	0	0	0	0	0	0	0	0	0	0	0	0	0	0	0	0	0	0	0
3300013132_43	Bacteria	Cyanobacteriota	Cyanobacteriia	Phormidesmiales	Phormidesmiaceae	Nodosilinea	0	0	0	0	100	0	100	100	0	0	80	0	0	0	0	0	0	0	0	0	100	100	100	0	0	0	0	0	0	0	0	0	0	0
3300012835_3	Bacteria	Proteobacteria	Alphaproteobacteria	Rhodobacterales	Rhodobacteraceae	Paracoccus	0	0	0	0	0	75	100	100	100	100	0	0	0	0	0	0	0	0	0	0	0	0	0	0	0	0	0	0	100	100	100	0	0	0
3300025619_18	Bacteria	Proteobacteria	Gammaproteobacteria	Betaproteobacteriales	Gallionellaceae	Gallionella	0	0	0	0	0	0	0	0	0	100	0	0	0	0	100	100	0	0	0	0	0	0	0	0	0	0	0	0	100	100	100	0	0	0
3300021506_3	Bacteria	Proteobacteria	Gammaproteobacteria	Beggiatoales	Beggiatoaceae	Unclassified	0	0	0	0	0	0	0	0	0	0	0	0	100	100	100	100	0	0	0	0	0	0	0	0	0	0	0	0	0	0	0	0	0	0
3300021409_12	Bacteria	Cyanobacteriota	Cyanobacteriia	Cyanobacteriales	Cyanobacteriaceae	Symphothece	0	0	0	0	100	0	100	100	0	0	0	0	0	0	0	0	0	0	0	0	100	100	100	0	0	0	0	0	0	0	0	0	0	0
3300020720_9	Bacteria	Proteobacteria	Gammaproteobacteria	Betaproteobacteriales	Ferrovaceae	Unclassified	0	0	0	0	0	75	0	0	0	100	0	0	0	0	100	100	0	0	0	0	0	0	0	0	0	0	0	0	100	100	100	0	0	0
3300023208_28	Bacteria	Proteobacteria	Gammaproteobacteria	Betaproteobacteriales	Hydrogenophilaceae	UBA3361	0	0	0	0	0	75	100	100	100	100	0	0	100	100	0	0	0	0	0	100	0	0	0	0	0	0	0	0	100	100	100	0	0	0
3300012921_22	Bacteria	Proteobacteria	Gammaproteobacteria	Betaproteobacteriales	Rhodocyclaceae	Methyloversatilis	0	0	0	0	0	75	100	100	100	100	0	0	0	0	0	0	0	0	0	100	0	0	0	84	0	0	0	0	100	100	100	0	0	0
3300013126_16	Bacteria	Cyanobacteriota	Cyanobacteriia	Pseudanabaenales	Pseudanabaenaceae	Pseudanabaena	0	0	0	0	100	0	0	0	0	0	0	0	0	0	0	0	0	0	0	0	100	100	100	0	0	0	0	0	0	0	0	0	0	0
3300025642_19	Bacteria	Cyanobacteriota	Cyanobacteriia	Synechococcales_A	Cyanobiaceae	Cyanobium	0	0	0	0	100	0	100	100	0	0	0	0	0	0	0	0	0	0	0	0	100	100	100	0	0	0	0	0	0	0	0	0	0	0
3300009083_59	Bacteria	Proteobacteria	Alphaproteobacteria	Rhizobiales	Xanthobacteraceae	Rhodopseudomonas	0	0	0	0	0	0	100	100	0	0	0	0	0	100	100	100	100	0	0	0	0	0	0	84	0	0	0	85	0	0	0	0	0	0
3300006912_4	Bacteria	Proteobacteria	Alphaproteobacteria	Rhodospirillales	Casp-alpha2	Unclassified	0	0	0	0	0	0	100	100	0	0	0	0	0	100	100	100	100	0	0	0	0	0	0	0	0	0	0	0	0	0	0	0	0	0
3300017470_9	Bacteria	Proteobacteria	Alphaproteobacteria	Rhodobacterales	Rhodobacteraceae	Rhodovulum	0	0	0	0	100	0	0	0	0	0	0	0	0	100	100	100	0	0	0	0	100	100	100	100	0	0	0	85	0	0	0	0	0	0
3300000216_6	Bacteria	Proteobacteria	Gammaproteobacteria	GCA-2400775	Unclassified	Unclassified	0	0	0	0	0	0	100	100	100	100	0	0	100	0	100	100	100	0	0	0	0	0	0	0	0	0	0	0	100	100	100	0	0	0
3300025672_15	Bacteria	Proteobacteria	Gammaproteobacteria	GCA-2400775	Unclassified	Unclassified	0	0	0	0	0	0	0	0	0	100	0	0	100	0	100	100	0	0	0	0	0	0	0	0	0	0	0	0	100	100	100	0	0	0
3300027283_34	Bacteria	Proteobacteria	Gammaproteobacteria	Betaproteobacteriales	Hydrogenophilaceae	Thiobacillus	0	0	0	0	0	75	100	100	100	100	0	0	0	100	100	100	100	0	0	100	0	0	0	0	0	0	0	0	100	100	100	0	0	0
3300020694_4	Bacteria	Proteobacteria	Gammaproteobacteria	Betaproteobacteriales	Ferrovaceae	Unclassified	0	0	0	0	0	75	0	0	0	100	0	0	0	0	100	100	0	0	0	0	0	0	0	0	0	0	0	0	100	100	100	0	0	0
3300020810_16	Bacteria	Proteobacteria	Gammaproteobacteria	Pseudomonadales	Litoricolaceae	Litoricola	0	0	0	0	0	75	100	100	100	100	0	0	0	0	100	100	100	0	0	0	0	0	0	0	0	0	0	0	100	100	100	0	0	0
3300020198_26	Bacteria	Chloroflexota	Anaerolineae	Anaerolineales	Unclassified	Unclassified	0	0	0	0	100	75	100	100	100	100	0	0	0	100	0	0	0	0	0	0	100	100	100	0	0	0	0	0	100	100	100	0	0	0
3300027828_25	Bacteria	Proteobacteria	Gammaproteobacteria	Chromatiales	Sedimenticolaceae	Sedimenticola	0	0	0	100	0	0	100	100	0	0	100	0	100	100	100	100	100	0	0	100	0	0	0	0	0	0	0	0	0	0	0	0	0	0
3300027009_5	Bacteria	Cyanobacteriota	Cyanobacteriia	Cyanobacteriales	Xenococcaceae	Pleurocapsa	0	0	0	0	100	0	0	0	0	0	0	0	0	0	0	0	0	0	0	0	100	100	100	0	0	0	0	0	0	0	0	0	0	0
3300009083_117	Bacteria	Cyanobacteriota	Cyanobacteriia	Pseudanabaenales	Pseudanabaenaceae	Unclassified	0	0	0	0	0	0	0	0	0	100	0	0	0	0	0	0	0	0	0	0	0	0	0	0	0	0	0	0	100	100	100	0	0	0
3300025572_18	Bacteria	Proteobacteria	Gammaproteobacteria	Steroidobacterales	Steroidobacteraceae	Unclassified	0	0	0	0	0	0	0	0	0	0	0	0	0	0	0	0	0	0	0	0	0	0	0	0	0	0	0	0	0	0	0	0	0	0
3300025882_8	Bacteria	Proteobacteria	Gammaproteobacteria	Betaproteobacteriales	Burkholderiaceae	Rhizobacter	0	0	0	0	0	75	100	100	100	100	0	0	0	0	100	100	100	0	0	100	0	0	0	0	0	0	0	0	100	100	100	0	0	0
3300002544_3	Bacteria	Proteobacteria	Alphaproteobacteria	Rhodospirillales	Rhodospirillaceae	BRH-c57	0	0	0	0	0	0	100	100	0	0	0	0	100	0	100	100	100	0	0	100	0	0	0	0	0	0	0	0	0	0	0	0	0	0
3300026518_11	Bacteria	Proteobacteria	Gammaproteobacteria	21-64-14	21-64-14	Unclassified	0	0	0	0	0	0	0	0	0	0	0	0	0	0	100	100	0	0	0	100	0	0	0	0	0	0	0	0	0	0	0	0	0	0
3300003894_18	Bacteria	Proteobacteria	Alphaproteobacteria	Rhodospirillales	2-02-FULL-58-16	Unclassified	0	0	0	0	0	0	100	100	0	0	0	0	100	100	100	100	100	0	0	0	0	0	0	0	0	0	0	0	0	0	0	0	0	0
3300025717_8	Bacteria	Cyanobacteriota	Cyanobacteriia	Cyanobacteriales	Phormidiaceae	Lyngbya	0	0	0	0	100	75	0	0	0	100	0	0	0	0	0	0	0	0	0	0	100	100	100	0	0	0	0	0	100	100	100	0	0	0
3300020711_5	Bacteria	Proteobacteria	Gammaproteobacteria	Betaproteobacteriales	Ferrovaceae	Unclassified	0	0	0	0	0	75	0	0	0	100	0	0	0	0	100	100	0	0	0	0	0	0	0	0	0	0	0	0	100	100	100	0	0	0
3300028177_16	Bacteria	Proteobacteria	Gammaproteobacteria	GCA-2400775	Unclassified	Unclassified	0	0	0	0	0	0	0	0	0	100	0	0	100	0	100	100	0	0	0	100	0	0	0	0	0	0	0	0	100	100	100	0	0	0
3300002247_1	Bacteria	Proteobacteria	Gammaproteobacteria	Betaproteobacteriales	Gallionellaceae	Gallionella	0	0	0	0	0	0	100	100	100	100	0	0	0	0	100	100	100	0	0	0	0	0	0	0	0	0	0	0	100	100	100	0	0	0
3300014913_9	Bacteria	Proteobacteria	Gammaproteobacteria	Beggiatoales	Beggiatoaceae	Unclassified	0	0	0	0	0	0	0	0	0	0	0	0	100	100	100	100	0	0	0	0	0	0	0	0	0	0	0	0	0	0	0	0	0	0
3300000187_7	Bacteria	Proteobacteria	Gammaproteobacteria	GCA-2400775	Unclassified	Unclassified	0	0	0	0	0	0	0	0	0	100	0	0	100	0	100	100	0	0	0	100	0	0	0	0	0	0	0	0	100	100	100	0	0	0
3300023231_3	Bacteria	Cyanobacteriota	Cyanobacteriia	Synechococcales_A	Cyanobiaceae	Cyanobium	0	0	0	0	100	0	100	100	0	0	0	0	0	0	100	100	100	0	0	0	100	100	100	0	0	0	0	0	0	0	0	0	0	0
3300013126_37	Bacteria	Cyanobacteriota	Cyanobacteriia	Phormidesmiales	Phormidesmiaceae	Nodosilinea	0	0	0	0	100	0	100	100	0	0	80	0	0	0	0	0	0	0	0	0	100	100	100	0	0	0	0	0	0	0	0	0	0	0
3300026897_4	Bacteria	Proteobacteria	Alphaproteobacteria	Rhizobiales	Rhizobiaceae	Pseudaminobacter	0	0	0	0	0	0	100	100	0	0	0	0	0	0	100	100	100	0	0	0	0	0	0	84	0	0	0	85	0	0	0	0	0	0
3300025606_5	Bacteria	Cyanobacteriota	Cyanobacteriia	Synechococcales_A	Cyanobiaceae	Cyanobium	0	0	0	0	0	0	100	100	0	0	0	0	0	0	0	0	0	0	0	0	0	0	0	0	0	0	0	0	0	0	0	0	0	0
3300025727_26	Bacteria	Proteobacteria	Gammaproteobacteria	GCA-2400775	Unclassified	Unclassified	0	0	0	0	0	0	0	0	0	100	0	0	100	0	100	100	0	0	0	0	0	0	0	0	0	0	0	0	100	100	100	0	0	0
3300014713_8	Bacteria	Proteobacteria	Gammaproteobacteria	Betaproteobacteriales	Nitrosomonadaceae	Nitrosomonas	0	100	0	100	0	0	100	100	0	0	0	0	0	0	100	100	100	0	0	100	0	0	0	0	0	0	0	0	0	0	0	0	0	0
3300027570_12	Bacteria	Proteobacteria	Alphaproteobacteria	Rhizobiales	Methyloligellaceae	Methyloceanibacter	0	0	0	0	0	0	100	100	0	0	0	0	0	100	0	0	0	0	0	0	0	0	0	0	0	0	0	0	0	0	0	0	0	0
3300015049_1	Bacteria	Proteobacteria	Gammaproteobacteria	Betaproteobacteriales	Rhodocyclaceae	UBA2250	0	0	0	0	0	75	100	100	100	100	100	0	0	100	0	0	0	0	0	100	0	0	0	0	0	0	0	0	100	100	100	0	0	0
3300009556_6	Bacteria	Actinobacteriota	Actinobacteria	Propionibacteriales	Propionibacteriaceae	Propionicimonas	0	0	0	0	0	0	0	0	0	100	80	0	0	0	100	100	0	0	0	0	0	0	0	0	0	0	0	0	100	100	100	0	0	0
3300025596_16	Bacteria	Proteobacteria	Gammaproteobacteria	GCA-2400775	Unclassified	Unclassified	0	0	0	0	0	0	0	0	0	100	0	0	100	0	100	100	0	0	0	0	0	0	0	0	0	0	0	0	100	100	100	0	0	0
3300023295_4	Bacteria	Cyanobacteriota	Cyanobacteriia	Synechococcales_A	Cyanobiaceae	Cyanobium	0	0	0	0	100	0	100	100	0	0	0	0	0	0	100	100	100	0	0	0	100	100	100	0	0	0	0	0	0	0	0	0	0	0
3300027794_13	Bacteria	Proteobacteria	Gammaproteobacteria	Thiotrichales	Thiotrichaceae	Thiothrix_A	0	0	0	0	0	0	100	100	0	0	0	0	0	0	100	100	100	0	0	0	0	0	0	0	0	0	0	0	0	0	0	0	0	0
3300028177_12	Bacteria	Proteobacteria	Gammaproteobacteria	Thiomicrospirales	Unclassified	Unclassified	0	0	0	0	0	0	100	100	100	100	0	0	100	0	100	100	100	0	0	100	0	0	0	0	0	0	0	0	100	100	100	0	0	0
3300000172_14	Bacteria	Proteobacteria	Gammaproteobacteria	GCA-2400775	Unclassified	Unclassified	0	0	0	0	0	0	0	0	0	100	0	0	0	0	100	100	0	0	0	0	0	0	0	0	0	0	0	0	100	100	100	0	0	0
3300027607_9	Bacteria	Cyanobacteriota	Cyanobacteriia	Cyanobacteriales	Coleofasciculaceae	Unclassified	0	0	0	0	100	0	0	0	0	0	0	0	0	0	0	0	0	0	0	0	100	100	100	0	0	0	0	0	0	0	0	0	0	0
3300020426_25	Bacteria	SAR324	SAR324	SAR324	NAC60-12	Arctic96AD-7	0	0	0	0	0	0	100	100	0	0	0	0	0	0	0	0	0	0	0	0	0	0	0	0	0	0	0	0	0	0	0	0	0	0
3300014060_15	Bacteria	Cyanobacteriota	Cyanobacteriia	Cyanobacteriales	Phormidiaceae	Planktothrix	0	0	0	0	100	75	100	100	100	100	0	0	0	0	100	100	100	0	0	0	100	100	100	0	0	0	0	0	100	100	100	0	0	0
3300025614_19	Bacteria	Proteobacteria	Gammaproteobacteria	GCA-2400775	Unclassified	Unclassified	0	0	0	0	0	0	0	0	0	100	0	0	100	0	100	100	0	0	0	100	0	0	0	0	0	0	0	0	100	100	100	0	0	0
3300025643_23	Bacteria	Proteobacteria	Gammaproteobacteria	GCA-2400775	Unclassified	Unclassified	0	0	0	0	0	0	0	0	0	100	0	0	100	0	100	100	0	0	0	0	0	0	0	0	0	0	0	0	100	100	100	0	0	0
3300014720_26	Bacteria	Cyanobacteriota	Cyanobacteriia	Phormidesmiales	Phormidesmiaceae	Nodosilinea	0	0	0	0	100	0	100	100	0	0	80	0	0	0	0	0	0	0	0	0	100	100	100	0	0	0	0	0	0	0	0	0	0	0
3300022865_7	Bacteria	Cyanobacteriota	Cyanobacteriia	Synechococcales_A	Cyanobiaceae	Cyanobium	0	0	0	0	100	0	100	100	0	0	0	0	0	0	100	100	100	0	0	0	100	100	100	0	0	0	0	0	0	0	0	0	0	0
3300000167_11	Bacteria	Proteobacteria	Gammaproteobacteria	GCA-2400775	Unclassified	Unclassified	0	0	0	0	0	0	0	0	0	100	0	0	0	0	100	100	0	0	0	0	0	0	0	0	0	0	0	0	100	100	100	0	0	0
3300025603_17	Bacteria	Cyanobacteriota	Cyanobacteriia	Synechococcales_A	Cyanobiaceae	Cyanobium	0	0	0	0	100	0	100	100	0	0	0	0	0	0	0	0	0	0	0	0	100	100	100	0	0	0	0	0	0	0	0	0	0	0
3300014869_1	Bacteria	Proteobacteria	Gammaproteobacteria	Beggiatoales	Beggiatoaceae	UBA10656	0	0	0	0	0	0	0	0	0	0	0	0	0	100	100	100	0	0	0	100	0	0	0	0	0	0	0	0	0	0	0	0	0	0
3300026516_40	Bacteria	Proteobacteria	Alphaproteobacteria	Rhizobiales	Beijerinckiaceae	Unclassified	0	0	0	0	0	75	100	100	100	100	0	0	0	100	100	100	100	0	0	100	0	0	0	0	0	0	0	0	100	100	100	0	0	0
3300024256_17	Bacteria	Proteobacteria	Gammaproteobacteria	GCA-2400775	Unclassified	Unclassified	0	0	0	0	0	0	0	0	0	100	0	0	100	0	100	100	0	0	0	0	0	0	0	0	0	0	0	0	100	100	100	0	0	0
3300011828_1	Bacteria	Proteobacteria	Alphaproteobacteria	Rhodobacterales	Rhodobacteraceae	Haematobacter	0	0	0	0	0	0	100	100	0	0	0	0	0	0	0	0	0	0	0	0	0	0	0	0	0	0	0	0	0	0	0	0	0	0
3300023234_6	Bacteria	Cyanobacteriota	Cyanobacteriia	Synechococcales_A	Cyanobiaceae	Cyanobium	0	0	0	0	100	0	100	100	0	0	0	0	0	0	100	100	100	0	0	0	100	100	100	0	0	0	0	0	0	0	0	0	0	0
3300023237_10	Bacteria	Cyanobacteriota	Cyanobacteriia	Synechococcales_A	Cyanobiaceae	Cyanobium	0	0	0	0	100	0	100	100	0	0	0	0	0	0	100	100	100	0	0	0	100	100	100	0	0	0	0	0	0	0	0	0	0	0
3300020338_6	Bacteria	Proteobacteria	Gammaproteobacteria	UBA10353	LS-SOB	UBA12578	0	0	0	0	0	0	0	0	0	0	0	0	100	0	0	0	0	0	0	0	0	0	0	0	0	0	0	0	0	0	0	0	0	0
3300026534_28	Bacteria	Proteobacteria	Gammaproteobacteria	Chromatiales	Chromatiaceae	Unclassified	0	0	0	0	0	0	100	100	0	0	0	0	100	100	100	100	100	0	0	100	0	0	0	0	0	0	0	0	0	0	0	0	0	0
3300020178_23	Bacteria	Proteobacteria	Gammaproteobacteria	Pseudomonadales	Litoricolaceae	Litoricola	0	0	0	0	0	75	100	100	100	100	0	0	0	0	100	100	100	0	0	0	0	0	0	0	0	0	0	0	100	100	100	0	0	0
3300017505_2	Bacteria	Cyanobacteriota	Cyanobacteriia	Cyanobacteriales	Phormidiaceae	Lyngbya	0	0	0	0	100	75	100	100	100	100	0	0	0	0	100	100	100	0	0	0	100	100	100	0	0	0	0	0	100	100	100	0	0	0
3300013502_11	Bacteria	Proteobacteria	Gammaproteobacteria	Betaproteobacteriales	Burkholderiaceae	UBA2334	0	0	0	0	0	75	100	100	100	100	0	0	0	0	100	100	100	0	0	0	0	0	0	0	0	0	0	0	100	100	100	0	0	0
3300025518_9	Bacteria	Proteobacteria	Gammaproteobacteria	Betaproteobacteriales	Burkholderiaceae	Macromonas	0	0	0	0	0	0	100	100	100	100	0	0	0	0	100	100	100	0	0	0	0	0	0	0	0	0	0	0	100	100	100	0	0	0
3300014208_47	Bacteria	Proteobacteria	Gammaproteobacteria	Betaproteobacteriales	Gallionellaceae	Sideroxydans	0	0	0	0	0	0	0	0	0	100	0	0	0	100	100	100	0	0	0	100	0	0	0	0	0	0	0	0	100	100	100	0	0	0
3300021517_10	Bacteria	Cyanobacteriota	Cyanobacteriia	Phormidesmiales	Phormidesmiaceae	Nodosilinea	0	0	0	0	100	0	0	0	0	0	0	0	0	0	0	0	0	0	0	0	100	100	100	0	0	0	0	0	0	0	0	0	0	0
3300015202_9	Bacteria	Cyanobacteriota	Cyanobacteriia	Pseudanabaenales	Pseudanabaenaceae	Pseudanabaena	0	0	0	0	100	0	0	0	0	0	0	0	0	0	0	0	0	0	0	0	100	100	100	0	0	0	0	0	0	0	0	0	0	0
3300013138_52	Bacteria	Proteobacteria	Alphaproteobacteria	Rhodobacterales	Rhodobacteraceae	Pseudorhodobacter	0	0	0	0	0	75	0	0	0	100	0	0	0	0	100	100	0	0	0	0	0	0	0	0	0	0	0	0	100	100	100	0	0	0
3300024046_12	Bacteria	Proteobacteria	Gammaproteobacteria	Betaproteobacteriales	Nitrosomonadaceae	Nitrosomonas	0	0	0	0	0	0	100	100	0	0	0	0	0	0	100	100	100	0	0	100	0	0	0	0	0	0	0	0	0	0	0	0	0	0
Cereibacter sphaeroides	Reference genome						0	0	0	0	0	75	100	100	100	100	0	0	0	0	100	100	100	0	0	0	0	0	0	84	0	0	0	0	100	100	100	0	0	0
3300009083_38	Bacteria	Cyanobacteriota	Cyanobacteriia	Cyanobacteriales	Nostocaceae	Nostoc	0	0	0	0	100	0	0	0	0	0	0	0	0	0	0	0	0	0	0	0	100	100	100	0	0	0	0	0	0	0	0	0	0	0
3300024937_4	Bacteria	Proteobacteria	Gammaproteobacteria	Betaproteobacteriales	Burkholderiaceae	Curvibacter_A	0	0	0	0	0	75	100	100	100	100	0	0	0	0	100	100	100	0	0	100	0	0	0	0	0	0	0	0	100	100	100	0	0	0
3300020171_9	Bacteria	Actinobacteriota	Actinobacteria	Propionibacteriales	Propionibacteriaceae	Propionicimonas	0	0	0	0	100	0	0	0	0	0	0	0	0	0	100	100	0	0	0	0	100	100	100	0	0	0	0	0	0	0	0	0	0	0
3300016445_5	Bacteria	Proteobacteria	Gammaproteobacteria	Betaproteobacteriales	Burkholderiaceae	Rhodoferax	0	0	0	0	0	75	100	100	100	100	0	0	0	0	100	100	100	0	0	100	0	0	0	0	0	0	0	0	100	100	100	0	0	0
3300027799_6	Bacteria	Proteobacteria	Zetaproteobacteria	Mariprofundales	Mariprofundaceae	Unclassified	0	0	0	0	0	0	0	0	0	0	0	0	0	0	100	100	0	0	0	0	0	0	0	0	0	0	0	0	0	0	0	0	0	0
3300026294_4	Bacteria	Proteobacteria	Alphaproteobacteria	Rhizobiales	Xanthobacteraceae	Bradyrhizobium	0	0	0	0	0	0	100	100	0	0	0	0	0	0	0	0	0	0	0	0	0	0	0	0	0	0	0	0	0	0	0	0	0	0
3300004097_58	Bacteria	Proteobacteria	Alphaproteobacteria	Rhodospirillales	2-02-FULL-58-16	GCA-2717285	0	0	0	0	0	0	100	100	0	0	0	0	100	0	0	0	0	0	0	0	0	0	0	0	0	0	0	0	0	0	0	0	0	0
3300009095_80	Bacteria	Proteobacteria	Gammaproteobacteria	Steroidobacterales	Steroidobacteraceae	Unclassified	0	0	0	0	0	0	0	0	0	0	0	0	0	0	0	0	0	0	0	100	0	0	0	0	0	0	0	0	0	0	0	0	0	0
3300021130_8	Bacteria	Proteobacteria	Gammaproteobacteria	Betaproteobacteriales	Ferrovaceae	Unclassified	0	0	0	0	0	75	0	0	0	100	0	0	0	0	100	100	0	0	0	0	0	0	0	0	0	0	0	0	100	100	100	0	0	0
3300025468_20	Bacteria	Proteobacteria	Gammaproteobacteria	Thiomicrospirales	Thioglobaceae	Thioglobus_A	0	0	0	0	0	75	100	100	100	100	0	0	100	0	100	100	100	0	0	100	0	0	0	0	0	0	0	0	100	100	100	0	0	0
3300022845_7	Bacteria	Cyanobacteriota	Cyanobacteriia	Synechococcales_A	Cyanobiaceae	Cyanobium	0	0	0	0	100	0	100	100	0	0	0	0	0	0	100	100	100	0	0	0	100	100	100	0	0	0	0	0	0	0	0	0	0	0
3300025435_3	Bacteria	Proteobacteria	Alphaproteobacteria	Rhizobiales	Beijerinckiaceae	Unclassified	0	0	0	0	0	0	100	100	100	100	0	0	0	0	100	100	100	0	0	0	0	0	0	0	0	0	0	0	100	100	100	0	0	0
3300022825_3	Bacteria	Cyanobacteriota	Cyanobacteriia	Synechococcales_A	Cyanobiaceae	Cyanobium	0	0	0	0	100	0	100	100	0	0	0	0	0	0	100	100	100	0	0	0	100	100	100	0	0	0	0	0	0	0	0	0	0	0
3300025431_5	Bacteria	Proteobacteria	Gammaproteobacteria	GCA-2400775	Unclassified	Unclassified	0	0	0	0	0	0	100	100	100	100	0	0	100	0	100	100	100	0	0	0	0	0	0	0	0	0	0	0	100	100	100	0	0	0
3300021142_20	Bacteria	Proteobacteria	Gammaproteobacteria	Betaproteobacteriales	Ferrovaceae	Unclassified	0	0	0	0	0	75	0	0	0	100	0	0	0	0	100	100	0	0	0	0	0	0	0	0	0	0	0	0	100	100	100	0	0	0
3300027282_3	Bacteria	Proteobacteria	Alphaproteobacteria	Rhodospirillales	Rhodospirillaceae	BRH-c57	0	0	0	0	0	0	100	100	0	0	0	0	100	100	100	100	100	0	0	100	0	0	0	0	0	0	0	0	0	0	0	0	0	0
3300025601_8	Bacteria	Cyanobacteriota	Cyanobacteriia	Synechococcales_A	Cyanobiaceae	Cyanobium	0	0	0	0	100	0	100	100	0	0	0	0	0	0	0	0	0	0	0	0	100	100	100	0	0	0	0	0	0	0	0	0	0	0
3300024964_4	Bacteria	Proteobacteria	Gammaproteobacteria	Betaproteobacteriales	Burkholderiaceae	Rhodoferax	0	0	0	0	0	0	100	100	0	0	0	0	0	100	100	100	100	0	0	100	0	0	0	0	0	0	0	0	0	0	0	0	0	0
3300026293_15	Bacteria	Chloroflexota	Anaerolineae	CG2-30-64-16	CG2-30-64-16	Unclassified	0	0	0	0	0	0	100	100	100	100	0	0	0	0	0	0	0	0	0	0	0	0	0	0	0	0	0	0	100	100	100	0	0	0
3300027980_29	Bacteria	Proteobacteria	Alphaproteobacteria	Rhodobacterales	Rhodobacteraceae	Pseudodonghicola	0	0	0	0	100	0	100	100	0	0	0	0	100	100	100	100	100	0	0	100	100	100	100	0	0	0	0	0	0	0	0	0	0	0
3300000160_4	Bacteria	Proteobacteria	Gammaproteobacteria	GCA-2400775	Unclassified	Unclassified	0	0	0	0	0	0	100	100	100	100	0	0	100	0	100	100	100	0	0	100	0	0	0	0	0	0	0	0	100	100	100	0	0	0
3300017518_9	Bacteria	Cyanobacteriota	Cyanobacteriia	Cyanobacteriales	Nostocaceae	Unclassified	0	0	0	0	100	0	0	0	0	0	0	0	0	0	0	0	0	0	0	0	100	100	100	0	0	0	0	0	0	0	0	0	0	0
3300025525_9	Bacteria	Proteobacteria	Gammaproteobacteria	Betaproteobacteriales	Hydrogenophilaceae	UBA3361	0	0	0	0	0	75	100	100	100	100	0	0	100	0	100	100	100	0	0	0	0	0	0	0	0	0	0	0	100	100	100	0	0	0
3300003272_6	Bacteria	Cyanobacteriota	Cyanobacteriia	Cyanobacteriales	Desertifilaceae	Roseofilum	0	0	0	0	100	75	100	100	100	100	0	0	0	0	100	100	100	0	0	0	100	100	100	0	0	0	0	0	100	100	100	0	0	0
3300025263_5	Bacteria	Proteobacteria	Gammaproteobacteria	Betaproteobacteriales	Burkholderiaceae	Variovorax	0	0	0	0	0	75	100	100	100	100	0	0	0	0	0	0	0	0	0	100	0	0	0	0	0	0	0	0	100	100	100	0	0	0
3300027283_24	Bacteria	Proteobacteria	Alphaproteobacteria	Rhodobacterales	Rhodobacteraceae	Defluviimonas	0	0	0	0	0	0	100	100	0	0	0	0	0	100	100	100	100	0	0	0	0	0	0	0	0	0	0	0	0	0	0	0	0	0
3300027592_17	Bacteria	Proteobacteria	Gammaproteobacteria	Unclassified	Unclassified	Unclassified	0	100	0	0	0	75	100	100	100	100	100	0	100	100	100	100	100	100	0	100	0	0	0	0	0	0	0	0	100	100	100	0	0	0
3300027730_43	Bacteria	Proteobacteria	Gammaproteobacteria	Betaproteobacteriales	Burkholderiaceae	Polynucleobacter	0	0	0	0	0	75	100	100	100	100	0	0	0	0	100	100	100	0	0	0	0	0	0	0	0	0	0	0	100	100	100	0	0	0
3300022856_3	Bacteria	Cyanobacteriota	Cyanobacteriia	Synechococcales_A	Cyanobiaceae	Cyanobium	0	0	0	0	100	0	100	100	0	0	0	0	0	0	100	100	100	0	0	0	100	100	100	0	0	0	0	0	0	0	0	0	0	0
3300025348_1	Bacteria	Cyanobacteriota	Cyanobacteriia	Phormidesmiales	Phormidesmiaceae	Nodosilinea	0	0	0	0	100	0	100	100	0	0	0	0	0	0	100	100	100	0	0	0	100	100	100	0	0	0	0	0	0	0	0	0	0	0
3300025488_2	Bacteria	Proteobacteria	Gammaproteobacteria	GCA-1735895	GCA-1735895	Unclassified	0	0	0	0	0	0	0	0	0	0	80	0	0	100	100	100	0	0	0	100	0	0	0	0	0	0	0	0	0	0	0	0	100	0
3300025380_5	Bacteria	Cyanobacteriota	Cyanobacteriia	Synechococcales_A	Cyanobiaceae	Cyanobium	0	0	0	0	100	0	100	100	0	0	0	0	0	0	100	100	100	0	0	0	100	100	100	0	0	0	0	0	0	0	0	0	0	0
3300022834_4	Bacteria	Cyanobacteriota	Cyanobacteriia	Synechococcales_A	Cyanobiaceae	Cyanobium	0	0	0	0	100	0	100	100	0	0	0	0	0	0	100	100	100	0	0	0	100	100	100	0	0	0	0	0	0	0	0	0	0	0
3300025738_32	Bacteria	Proteobacteria	Gammaproteobacteria	Pseudomonadales	IMCC2047	IMCC2047	0	0	0	0	0	0	100	100	100	100	0	0	0	0	0	0	0	0	0	100	0	0	0	0	0	0	0	0	100	100	100	0	0	0
3300027816_4	Bacteria	Cyanobacteriota	Cyanobacteriia	Pseudanabaenales	Pseudanabaenaceae	Pseudanabaena	0	0	0	0	100	75	0	0	0	100	0	0	0	0	0	0	0	0	0	0	100	100	100	0	0	0	0	0	100	100	100	0	0	0
3300013123_37	Bacteria	Proteobacteria	Alphaproteobacteria	Rhodobacterales	Rhodobacteraceae	Pseudorhodobacter	0	0	0	0	0	75	0	0	0	100	0	0	0	0	100	100	0	0	0	0	0	0	0	0	0	0	0	0	100	100	100	0	0	0
3300025347_2	Bacteria	Cyanobacteriota	Cyanobacteriia	Phormidesmiales	Phormidesmiaceae	Phormidesmis	0	0	0	0	100	0	100	100	0	0	0	0	0	0	100	100	100	0	0	0	100	100	100	0	0	0	0	0	0	0	0	0	0	0
3300013125_33	Bacteria	Chloroflexota	Anaerolineae	Anaerolineales	Unclassified	Unclassified	0	0	0	0	0	75	100	100	100	100	0	0	0	0	100	100	100	0	0	0	0	0	0	0	0	0	0	0	100	100	100	0	0	0
3300022902_25	Bacteria	Proteobacteria	Gammaproteobacteria	GCA-2400775	Unclassified	Unclassified	0	0	0	0	0	0	0	0	0	100	0	0	100	0	100	100	0	0	0	100	0	0	0	0	0	0	0	0	100	100	100	0	0	0
3300014149_10	Bacteria	Cyanobacteriota	Cyanobacteriia	Eurycoccales	Leptococcaceae	Leptococcus	0	0	0	0	100	0	100	100	0	0	0	0	0	0	100	100	100	0	0	0	100	100	100	0	0	0	0	0	0	0	0	0	0	0
3300025514_5	Bacteria	Proteobacteria	Gammaproteobacteria	Betaproteobacteriales	Burkholderiaceae	Hydrogenophaga	0	0	0	0	0	0	100	100	100	100	0	0	0	0	100	100	100	0	0	0	0	0	0	0	0	0	0	0	100	100	100	0	0	0
3300027980_36	Bacteria	Proteobacteria	Alphaproteobacteria	Rhodospirillales	Terasakiellaceae	Unclassified	0	0	0	0	0	0	100	100	0	0	0	0	0	100	0	0	0	0	0	100	0	0	0	0	0	0	0	0	0	0	0	0	0	0
3300002009_3	Bacteria	Proteobacteria	Gammaproteobacteria	Betaproteobacteriales	Gallionellaceae	Gallionella	0	0	0	0	0	0	100	100	100	100	0	0	0	0	100	100	100	0	0	0	0	0	0	0	0	0	0	0	100	100	100	0	0	0
3300021057_4	Bacteria	Proteobacteria	Gammaproteobacteria	Methylococcales	Methylococcaceae	Methylocaldum	0	100	0	0	0	0	100	100	0	0	80	0	0	0	100	100	100	0	0	0	0	0	0	0	0	0	0	0	0	0	0	0	0	0
3300028174_12	Bacteria	Proteobacteria	Gammaproteobacteria	GCA-2400775	Unclassified	Unclassified	0	0	0	0	0	0	100	100	100	100	0	0	100	0	100	100	100	0	0	100	0	0	0	0	0	0	0	0	100	100	100	0	0	0
3300026534_23	Bacteria	Proteobacteria	Gammaproteobacteria	Chromatiales	Sedimenticolaceae	Thiolapillus	0	0	0	0	0	0	0	0	0	0	0	0	100	100	100	100	0	0	0	100	0	0	0	0	0	0	0	0	0	0	0	0	0	0
3300025667_21	Bacteria	Proteobacteria	Gammaproteobacteria	GCA-2400775	Unclassified	Unclassified	0	0	0	0	0	0	0	0	0	100	0	0	100	0	100	100	0	0	0	0	0	0	0	0	0	0	0	0	100	100	100	0	0	0
3300027851_39	Bacteria	Proteobacteria	Gammaproteobacteria	Betaproteobacteriales	Rhodocyclaceae	Dechloromonas	0	0	0	0	0	75	100	100	100	100	0	0	0	100	100	100	100	0	0	100	0	0	0	0	0	0	0	0	100	100	100	0	0	0
3300020275_8	Bacteria	Proteobacteria	Gammaproteobacteria	UBA10353	LS-SOB	UBA12578	0	0	0	0	0	0	0	0	0	0	0	0	100	0	0	0	0	0	0	0	0	0	0	0	0	0	0	0	0	0	0	0	0	0
3300018914_5	Bacteria	Cyanobacteriota	Cyanobacteriia	Cyanobacteriales	Phormidiaceae	Microcoleus	0	0	0	0	100	75	0	0	0	100	0	0	0	0	0	0	0	0	0	0	100	100	100	0	0	0	0	0	100	100	100	0	0	0
3300020297_5	Bacteria	Cyanobacteriota	Cyanobacteriia	Synechococcales_A	Cyanobiaceae	Synechococcus_C	0	0	0	0	100	0	0	0	0	0	0	0	0	0	0	0	0	0	0	0	100	100	100	0	0	0	0	0	0	0	0	0	0	0
3300017423_23	Bacteria	Proteobacteria	Gammaproteobacteria	Betaproteobacteriales	Hydrogenophilaceae	UBA3361	0	0	0	0	0	75	100	100	100	100	0	0	100	100	100	100	100	0	0	100	0	0	0	0	0	0	0	0	100	100	100	0	0	0
3300012682_32	Bacteria	Proteobacteria	Gammaproteobacteria	Betaproteobacteriales	Nitrosomonadaceae	Nitrosomonas	0	0	0	0	0	0	100	100	0	0	0	0	0	0	0	0	0	0	0	0	0	0	0	0	0	0	0	0	0	0	0	0	0	0
3300027625_13	Bacteria	Proteobacteria	Alphaproteobacteria	Rhizobiales	Methyloligellaceae	Methyloceanibacter	0	0	0	0	0	0	100	100	0	0	0	0	0	100	0	0	0	0	0	0	0	0	0	0	0	0	0	0	0	0	0	0	0	0
3300026534_11	Bacteria	Chloroflexota	Anaerolineae	Caldilineales	Caldilineaceae	Unclassified	0	0	0	0	0	0	100	100	0	0	0	0	0	100	100	100	100	0	0	0	0	0	0	0	0	0	0	0	0	0	0	0	0	0
3300001970_7	Bacteria	Cyanobacteriota	Cyanobacteriia	Synechococcales_A	Cyanobiaceae	Synechococcus_C	0	0	0	0	0	0	100	100	0	0	0	0	0	0	100	100	100	0	0	0	0	0	0	0	0	0	0	0	0	0	0	0	0	0
3300026972_2	Bacteria	Proteobacteria	Alphaproteobacteria	Rhizobiales	Stappiaceae	Labrenzia	0	0	0	0	0	75	100	100	100	100	0	0	0	0	100	100	100	0	0	0	0	0	0	0	0	0	0	0	100	100	100	0	0	0
3300003868_3	Bacteria	Proteobacteria	Gammaproteobacteria	Betaproteobacteriales	Burkholderiaceae	Rhodoferax	0	0	0	0	0	75	100	100	100	100	0	0	0	100	100	100	100	0	0	0	0	0	0	84	0	0	0	0	100	100	100	0	0	0
3300023187_8	Bacteria	Proteobacteria	Alphaproteobacteria	Sphingomonadales	Sphingomonadaceae	Sphingomonas	0	0	0	0	0	0	100	100	0	0	0	0	0	0	100	100	100	0	0	0	0	0	0	0	0	0	0	0	0	0	0	0	0	0
3300011486_4	Bacteria	Cyanobacteriota	Cyanobacteriia	Synechococcales_B	Prochlorotrichaceae	Prochlorothrix	0	0	0	0	100	0	100	100	0	0	0	0	0	0	0	0	0	0	0	0	100	100	100	0	0	0	0	0	0	0	0	0	0	0
3300027157_7	Bacteria	Proteobacteria	Gammaproteobacteria	Betaproteobacteriales	Burkholderiaceae	Limnohabitans	0	0	0	0	0	0	100	100	0	0	0	0	0	100	100	100	100	0	0	0	0	0	0	0	0	0	0	0	0	0	0	0	0	0
3300020154_4	Bacteria	Proteobacteria	Gammaproteobacteria	Methylococcales	Methylococcaceae	Methylocaldum	0	100	0	0	0	0	100	100	0	0	0	0	0	0	100	100	100	0	0	100	0	0	0	0	0	0	0	0	0	0	0	0	0	0
3300027554_9	Bacteria	Cyanobacteriota	Cyanobacteriia	Cyanobacteriales	Xenococcaceae	Pleurocapsa	0	0	0	0	100	0	100	100	0	0	0	0	0	0	0	0	0	0	0	0	100	100	100	0	0	0	0	0	0	0	0	0	0	0
3300023091_7	Bacteria	Proteobacteria	Gammaproteobacteria	Betaproteobacteriales	Gallionellaceae	Unclassified	0	0	0	0	0	75	100	100	100	100	0	0	0	0	100	100	100	0	0	0	0	0	0	0	0	0	0	0	100	100	100	0	0	0
3300023244_5	Bacteria	Cyanobacteriota	Cyanobacteriia	Synechococcales_A	Cyanobiaceae	Cyanobium	0	0	0	0	100	0	100	100	0	0	0	0	0	0	100	100	100	0	0	0	100	100	100	0	0	0	0	0	0	0	0	0	0	0
3300025364_1	Bacteria	Cyanobacteriota	Cyanobacteriia	Phormidesmiales	Phormidesmiaceae	Nodosilinea	0	0	0	0	100	0	100	100	0	0	0	0	0	0	100	100	100	0	0	0	100	100	100	0	0	0	0	0	0	0	0	0	0	0
3300027319_12	Bacteria	Proteobacteria	Gammaproteobacteria	Betaproteobacteriales	Rhodocyclaceae	Tepidiphilus	0	0	0	0	0	75	100	100	100	100	0	0	0	0	100	100	100	0	0	100	0	0	0	0	0	0	0	0	100	100	100	0	0	0
3300024324_21	Bacteria	Proteobacteria	Gammaproteobacteria	GCA-2400775	Unclassified	Unclassified	0	0	0	0	0	0	0	0	0	100	0	0	100	0	100	100	0	0	0	100	0	0	0	0	0	0	0	0	100	100	100	0	0	0
3300005326_19	Bacteria	Proteobacteria	Gammaproteobacteria	Betaproteobacteriales	Burkholderiaceae	Rhodoferax	0	0	0	0	0	75	100	100	100	100	0	0	0	0	100	100	100	0	0	0	0	0	0	0	0	0	0	0	100	100	100	0	0	0
3300022740_1	Bacteria	Proteobacteria	Alphaproteobacteria	Rhizobiales	Rhizobiaceae	Sinorhizobium	0	0	0	0	0	0	100	100	0	0	0	0	0	0	0	0	0	0	0	100	0	0	0	0	0	0	0	0	0	0	0	0	0	0
3300024344_32	Bacteria	Proteobacteria	Gammaproteobacteria	Betaproteobacteriales	Gallionellaceae	Gallionella	0	0	0	0	0	0	0	0	0	0	0	0	0	0	0	0	0	0	0	0	0	0	0	0	0	0	0	0	0	0	0	0	0	0
3300028571_40	Bacteria	Proteobacteria	Gammaproteobacteria	Betaproteobacteriales	Burkholderiaceae	Polynucleobacter	0	0	0	0	0	75	100	100	100	100	0	0	0	0	100	100	100	0	0	0	0	0	0	0	0	0	0	0	100	100	100	0	0	0
3300027863_115	Bacteria	Proteobacteria	Gammaproteobacteria	Betaproteobacteriales	Nitrosomonadaceae	Unclassified	0	0	0	0	0	0	0	0	0	0	80	0	0	100	100	100	0	0	0	0	0	0	0	0	0	0	0	0	0	0	0	0	0	0
3300027980_40	Bacteria	Proteobacteria	Gammaproteobacteria	GCA-001735895	Unclassified	Unclassified	0	0	0	0	0	0	100	100	100	100	0	0	0	100	0	0	0	0	0	0	0	0	0	0	0	0	0	0	100	100	100	0	0	0
3300022933_25	Bacteria	Proteobacteria	Gammaproteobacteria	GCA-2400775	Unclassified	Unclassified	0	0	0	0	0	0	0	0	0	100	0	0	100	0	100	100	0	0	0	0	0	0	0	0	0	0	0	0	100	100	100	0	0	0
3300000140_3	Bacteria	SAR324	SAR324	SAR324	NAC60-12	Arctic96AD-7	0	0	0	0	0	0	100	100	0	0	0	0	0	0	0	0	0	0	0	0	0	0	0	0	0	0	0	0	0	0	0	0	0	0
3300026288_12	Bacteria	Proteobacteria	Alphaproteobacteria	Rhodobacterales	Rhodobacteraceae	UBA1943	0	0	0	0	0	75	100	100	100	100	0	0	0	0	100	100	100	0	0	0	0	0	0	0	0	0	0	0	100	100	100	0	0	0
3300027283_16	Bacteria	Proteobacteria	Alphaproteobacteria	Rhizobiales	Rhizobiaceae	Allorhizobium	0	0	0	0	0	0	100	100	100	100	0	0	0	0	100	100	100	0	0	0	0	0	0	0	0	0	0	0	100	100	100	0	0	0
3300000227_30	Bacteria	Proteobacteria	Gammaproteobacteria	Acidithiobacillales	Acidithiobacillaceae	Acidithiobacillus	0	0	0	0	0	0	100	100	0	0	0	0	0	0	100	100	100	0	0	0	0	0	0	0	0	0	0	0	0	0	0	0	0	0
3300027958_9	Bacteria	Proteobacteria	Gammaproteobacteria	Betaproteobacteriales	Rhodocyclaceae	Dechloromonas	0	0	0	0	0	75	100	100	100	100	0	0	0	100	100	100	100	0	0	100	0	0	0	0	0	0	0	0	100	100	100	0	0	0
3300026201_15	Bacteria	Cyanobacteriota	Cyanobacteriia	Synechococcales_A	Cyanobiaceae	Synechococcus_C	0	0	0	0	100	0	0	0	0	0	0	0	0	0	0	0	0	0	0	0	100	100	100	0	0	0	0	0	0	0	0	0	0	0
3300027718_7	Bacteria	Proteobacteria	Gammaproteobacteria	Betaproteobacteriales	Burkholderiaceae	Paraburkholderia	0	0	0	0	0	0	100	100	100	100	0	0	0	0	0	0	0	0	0	0	0	0	0	0	0	0	0	0	100	100	100	0	0	0
3300003309_1	Bacteria	Cyanobacteriota	Cyanobacteriia	Cyanobacteriales	Desertifilaceae	Roseofilum	0	0	0	0	100	75	100	100	100	100	0	0	0	0	100	100	100	0	0	0	100	100	100	0	0	0	0	0	100	100	100	0	0	0
3300013099_26	Bacteria	Proteobacteria	Gammaproteobacteria	Unclassified	Unclassified	Unclassified	0	0	0	0	0	0	0	0	0	0	0	0	0	100	100	100	0	0	0	100	0	0	0	0	0	0	0	0	0	0	0	0	0	0
3300011563_1	Bacteria	Proteobacteria	Alphaproteobacteria	Rhodobacterales	Rhodobacteraceae	Paracoccus	0	0	0	0	0	75	100	100	100	100	0	0	0	0	0	0	0	0	0	0	0	0	0	0	0	0	0	0	100	100	100	0	0	0
3300023298_7	Bacteria	Cyanobacteriota	Cyanobacteriia	Synechococcales_A	Cyanobiaceae	Cyanobium	0	0	0	0	100	0	100	100	0	0	0	0	0	0	100	100	100	0	0	0	100	100	100	0	0	0	0	0	0	0	0	0	0	0
3300025702_12	Bacteria	Proteobacteria	Gammaproteobacteria	Xanthomonadales	Marinicellaceae	Unclassified	0	0	0	0	0	0	100	100	0	0	0	0	0	0	100	100	100	0	0	100	0	0	0	0	0	0	0	0	0	0	0	0	0	0
3300024327_14	Bacteria	Proteobacteria	Gammaproteobacteria	GCA-2400775	Unclassified	Unclassified	0	0	0	0	0	0	100	100	100	100	0	0	100	0	100	100	100	0	0	100	0	0	0	0	0	0	0	0	100	100	100	0	0	0
3300026893_1	Bacteria	Proteobacteria	Gammaproteobacteria	Betaproteobacteriales	Burkholderiaceae	Rhizobacter	0	0	0	0	100	75	100	100	100	100	0	0	0	0	0	0	0	0	0	0	100	100	100	100	0	0	0	100	100	100	100	0	0	0
3300022842_9	Bacteria	Cyanobacteriota	Cyanobacteriia	Synechococcales_A	Cyanobiaceae	Cyanobium	0	0	0	0	100	0	100	100	0	0	0	0	0	0	100	100	100	0	0	0	100	100	100	0	0	0	0	0	0	0	0	0	0	0
3300027828_13	Bacteria	Proteobacteria	Gammaproteobacteria	UBA5859	Unclassified	Unclassified	0	0	0	0	0	0	100	100	100	100	0	0	100	100	100	100	100	0	0	0	0	0	0	0	0	0	0	0	100	100	100	0	0	0
3300020301_7	Bacteria	Cyanobacteriota	Cyanobacteriia	Synechococcales_A	Cyanobiaceae	Synechococcus_C	0	0	0	0	100	0	0	0	0	0	0	0	0	0	0	0	0	0	0	0	100	100	100	0	0	0	0	0	0	0	0	0	0	0
3300017434_8	Bacteria	Proteobacteria	Gammaproteobacteria	Betaproteobacteriales	Gallionellaceae	Gallionella	0	0	0	0	0	0	0	0	0	100	0	0	0	0	100	100	0	0	0	0	0	0	0	0	0	0	0	0	100	100	100	0	0	0
3300025547_13	Bacteria	Proteobacteria	Gammaproteobacteria	GCA-2400775	Unclassified	Unclassified	0	0	0	0	0	0	0	0	0	100	0	0	100	0	100	100	0	0	0	0	0	0	0	0	0	0	0	0	100	100	100	0	0	0
3300013125_34	Bacteria	Proteobacteria	Alphaproteobacteria	Rhodobacterales	Rhodobacteraceae	Pseudorhodobacter	0	0	0	0	0	75	0	0	0	100	0	0	0	0	100	100	0	0	0	0	0	0	0	0	0	0	0	0	100	100	100	0	0	0
3300022859_7	Bacteria	Cyanobacteriota	Cyanobacteriia	Synechococcales_A	Cyanobiaceae	Cyanobium	0	0	0	0	100	0	100	100	0	0	0	0	0	0	100	100	100	0	0	0	100	100	100	0	0	0	0	0	0	0	0	0	0	0
3300025707_28	Bacteria	Proteobacteria	Gammaproteobacteria	GCA-2400775	Unclassified	Unclassified	0	0	0	0	0	0	0	0	0	100	0	0	100	0	100	100	0	0	0	0	0	0	0	0	0	0	0	0	100	100	100	0	0	0
3300023434_6	Bacteria	Cyanobacteriota	Cyanobacteriia	Synechococcales_A	Cyanobiaceae	Cyanobium	0	0	0	0	100	0	100	100	0	0	0	0	0	0	100	100	100	0	0	0	100	100	100	0	0	0	0	0	0	0	0	0	0	0
3300025586_14	Bacteria	Cyanobacteriota	Cyanobacteriia	Synechococcales_A	Cyanobiaceae	Cyanobium	0	0	0	0	100	0	100	100	0	0	0	0	0	0	100	100	100	0	0	0	100	100	100	0	0	0	0	0	0	0	0	0	0	0
3300025510_4	Bacteria	Proteobacteria	Gammaproteobacteria	Betaproteobacteriales	Rhodocyclaceae	UBA2250	0	0	0	0	0	75	100	100	100	100	0	0	0	0	0	0	0	0	0	0	0	0	0	0	0	0	0	0	100	100	100	0	0	0
3300026188_8	Bacteria	Proteobacteria	Alphaproteobacteria	Rhodospirillales	2-02-FULL-58-16	GCA-2686765	0	0	0	0	0	0	100	100	100	100	0	0	0	0	0	0	0	0	0	0	0	0	0	0	0	0	0	0	100	100	100	0	0	0
3300020369_14	Bacteria	Proteobacteria	Alphaproteobacteria	Rhodobacterales	Rhodobacteraceae	GCA-2706605	0	0	0	0	100	0	0	0	0	0	0	0	0	0	100	100	0	0	0	0	100	100	100	0	0	0	0	0	0	0	0	0	0	0
3300027728_21	Bacteria	Proteobacteria	Gammaproteobacteria	Betaproteobacteriales	Burkholderiaceae	Polynucleobacter	0	0	0	0	0	75	100	100	100	100	0	0	0	0	100	100	100	0	0	0	0	0	0	0	0	0	0	0	100	100	100	0	0	0
3300027870_38	Bacteria	Actinobacteriota	Actinobacteria	Propionibacteriales	Nocardioidaceae	Unclassified	0	0	0	0	0	0	100	100	0	0	0	0	0	0	100	100	100	0	0	0	0	0	0	0	0	0	0	0	0	0	0	0	0	0
3300014204_15	Bacteria	Proteobacteria	Gammaproteobacteria	Acidithiobacillales	Acidithiobacillaceae	Acidithiobacillus	0	0	0	0	0	0	100	100	0	0	0	0	0	0	100	100	100	0	0	0	0	0	0	0	0	0	0	0	0	0	0	0	0	100
3300027911_29	Bacteria	Proteobacteria	Gammaproteobacteria	Betaproteobacteriales	Burkholderiaceae	GJ-E10	0	0	0	0	100	75	100	100	100	100	0	0	0	100	100	100	100	0	0	0	100	100	100	100	0	0	0	85	100	100	100	0	0	0
3300010315_5	Bacteria	Proteobacteria	Gammaproteobacteria	GCA-1735895	GCA-1735895	GCA-1735895	0	0	0	0	0	0	100	100	0	0	0	0	100	0	0	0	0	0	0	0	0	0	0	0	0	0	0	0	0	0	0	0	0	0
3300017509_13	Bacteria	Cyanobacteriota	Cyanobacteriia	Leptolyngbyales	Leptolyngbyaceae	Phormidesmis_A	0	0	0	0	100	75	0	0	0	100	0	0	0	0	0	0	0	0	0	0	100	100	100	0	0	0	0	0	100	100	100	0	0	0
3300002858_1	Bacteria	Cyanobacteriota	Cyanobacteriia	Cyanobacteriales	Nostocaceae	Rivularia	0	0	0	0	100	75	100	100	100	100	0	0	0	0	100	100	100	0	0	0	100	100	100	0	0	0	0	0	100	100	100	0	0	0
3300007517_24	Bacteria	Cyanobacteriota	Cyanobacteriia	Pseudophormidiales	Pseudophormidiaceae	Unclassified	0	0	0	0	100	0	100	100	0	0	0	0	0	0	0	0	0	0	0	0	100	100	100	0	0	0	0	0	0	0	0	0	0	0
3300013122_11	Bacteria	Proteobacteria	Alphaproteobacteria	Rhodobacterales	Rhodobacteraceae	Pseudorhodobacter	0	0	0	0	0	75	0	0	0	100	0	0	0	0	100	100	0	0	0	0	0	0	0	0	0	0	0	0	100	100	100	0	0	0
3300027860_13	Bacteria	Cyanobacteriota	Cyanobacteriia	Cyanobacteriales	Nostocaceae	Unclassified	0	0	0	0	100	75	100	100	100	100	0	0	0	0	0	0	0	0	0	0	100	100	100	0	0	0	0	0	100	100	100	0	0	0
3300017467_3	Bacteria	Cyanobacteriota	Cyanobacteriia	PCC-7407	PCC-7407	Unclassified	0	0	0	0	100	75	100	100	100	100	0	0	0	0	0	0	0	0	0	0	100	100	100	0	0	0	0	0	100	100	100	0	0	0
3300025354_1	Bacteria	Cyanobacteriota	Cyanobacteriia	Phormidesmiales	Phormidesmiaceae	Nodosilinea	0	0	0	0	100	0	100	100	0	0	0	0	0	0	100	100	100	0	0	0	100	100	100	0	0	0	0	0	0	0	0	0	0	0
3300005260_7	Bacteria	Proteobacteria	Gammaproteobacteria	Betaproteobacteriales	Burkholderiaceae	Herminiimonas	0	0	0	0	0	75	100	100	100	100	0	0	0	100	100	100	100	0	0	0	0	0	0	0	0	0	0	0	100	100	100	0	0	0
3300014060_42	Bacteria	Proteobacteria	Zetaproteobacteria	Mariprofundales	Mariprofundaceae	Ghiorsea	0	0	0	0	0	0	0	0	0	100	0	0	0	0	100	100	0	0	0	0	0	0	0	0	0	0	0	0	100	100	100	0	0	0
3300027057_6	Bacteria	Proteobacteria	Gammaproteobacteria	Ectothiorhodospirales	Thioalkalivibrionaceae	Thioalkalivibrio_B	0	0	0	0	0	0	100	100	0	0	0	0	100	0	100	100	100	0	0	0	0	0	0	0	0	0	0	0	0	0	0	0	0	0
3300003130_1	Bacteria	Proteobacteria	Gammaproteobacteria	Chromatiales	Sedimenticolaceae	Sedimenticola	0	0	0	0	0	0	100	100	0	0	0	0	100	100	100	100	100	0	0	0	0	0	0	0	0	0	0	0	0	0	0	0	0	0
3300027546_1	Bacteria	Proteobacteria	Alphaproteobacteria	Rhizobiales	Xanthobacteraceae	Bradyrhizobium	0	0	0	0	0	0	100	100	0	0	0	0	0	0	0	0	0	0	0	0	0	0	0	0	0	0	0	0	0	0	0	0	0	0
3300013131_54	Bacteria	Proteobacteria	Alphaproteobacteria	Rhodospirillales	Magnetospirillaceae	Magnetospirillum	0	0	0	0	0	75	0	0	0	100	0	0	0	0	0	0	0	0	0	100	0	0	0	0	0	0	0	0	100	100	100	0	0	0
3300025422_12	Bacteria	Proteobacteria	Gammaproteobacteria	GCA-2400775	Unclassified	Unclassified	0	0	0	0	0	0	0	0	0	100	0	0	100	0	100	100	0	0	0	0	0	0	0	0	0	0	0	0	100	100	100	0	0	0
3300012837_3	Bacteria	Proteobacteria	Gammaproteobacteria	Betaproteobacteriales	Burkholderiaceae	Advenella	0	0	0	0	0	75	0	0	0	100	0	0	0	100	0	0	0	0	0	0	0	0	0	0	0	0	0	0	100	100	100	0	0	0
3300015204_10	Bacteria	Cyanobacteriota	Cyanobacteriia	Pseudanabaenales	Pseudanabaenaceae	Pseudanabaena	0	0	0	0	100	0	0	0	0	0	0	0	0	0	0	0	0	0	0	0	100	100	100	0	0	0	0	0	0	0	0	0	0	0
3300027677_13	Bacteria	SAR324	SAR324	SAR324	NAC60-12	Arctic96AD-7	0	0	0	0	0	0	100	100	0	0	0	0	0	0	0	0	0	0	0	0	0	0	0	0	0	0	0	0	0	0	0	0	0	0
3300022931_25	Bacteria	Proteobacteria	Gammaproteobacteria	GCA-2400775	Unclassified	Unclassified	0	0	0	0	0	0	0	0	0	100	0	0	100	0	100	100	0	0	0	100	0	0	0	0	0	0	0	0	100	100	100	0	0	0
3300025039_9	Bacteria	Proteobacteria	Gammaproteobacteria	Nitrosococcales	Methylophagaceae	Methylophaga	0	0	0	0	0	0	100	100	0	0	0	0	0	0	100	100	100	0	0	0	0	0	0	0	0	0	0	0	0	0	0	0	0	0
3300025529_9	Bacteria	Proteobacteria	Gammaproteobacteria	Steroidobacterales	Steroidobacteraceae	Steroidobacter	0	0	0	0	0	0	0	0	0	0	0	0	0	0	0	0	0	0	0	0	0	0	0	0	0	0	0	0	0	0	0	0	0	0
3300014060_27	Bacteria	Proteobacteria	Alphaproteobacteria	Rhodobacterales	Rhodobacteraceae	Maritimibacter	0	0	0	0	0	0	0	0	0	0	0	0	0	100	100	100	0	0	0	100	0	0	0	0	0	0	0	0	0	0	0	0	0	0
3300025436_4	Bacteria	Proteobacteria	Gammaproteobacteria	Betaproteobacteriales	Gallionellaceae	Gallionella	0	0	0	0	0	0	100	100	100	100	0	0	0	100	100	100	100	0	0	100	0	0	0	0	0	0	0	0	100	100	100	0	0	0
3300022844_3	Bacteria	Cyanobacteriota	Cyanobacteriia	Synechococcales_A	Cyanobiaceae	Cyanobium	0	0	0	0	100	0	100	100	0	0	0	0	0	0	100	100	100	0	0	0	100	100	100	0	0	0	0	0	0	0	0	0	0	0
3300027284_5	Bacteria	Proteobacteria	Alphaproteobacteria	Rhizobiales	Rhizobiaceae	Hoeflea	0	0	0	100	0	75	100	100	100	100	0	0	100	100	100	100	100	0	0	0	0	0	0	0	0	0	0	0	100	100	100	0	0	0
3300017444_8	Bacteria	Chloroflexota	Anaerolineae	4572-78	Unclassified	Unclassified	0	0	0	0	0	75	100	100	100	100	0	0	0	0	100	100	100	0	0	0	0	0	0	0	0	0	0	0	100	100	100	0	0	0
3300027051_10	Bacteria	Proteobacteria	Gammaproteobacteria	Betaproteobacteriales	Sulfuricellaceae	UBA2239	0	0	0	0	0	75	100	100	100	100	0	0	100	100	100	100	100	0	0	100	0	0	0	0	0	0	0	0	100	100	100	0	0	0
3300027793_7	Bacteria	Cyanobacteriota	Cyanobacteriia	Pseudanabaenales	Pseudanabaenaceae	Pseudanabaena	0	0	0	0	100	75	100	100	100	100	0	0	0	0	0	0	0	0	0	0	100	100	100	0	0	0	0	0	100	100	100	0	0	0
3300027796_14	Bacteria	Proteobacteria	Alphaproteobacteria	Rhodospirillales	Magnetospirillaceae	Unclassified	0	0	0	0	0	75	0	0	0	100	0	0	0	100	0	0	0	0	0	100	0	0	0	0	0	0	0	0	100	100	100	0	0	0
3300025431_6	Bacteria	Proteobacteria	Gammaproteobacteria	GCA-2400775	Unclassified	Unclassified	0	100	0	0	0	0	100	100	100	100	0	0	100	0	100	100	100	0	0	100	0	0	0	0	0	0	0	0	100	100	100	0	0	0
3300027283_7	Bacteria	Proteobacteria	Alphaproteobacteria	Rhizobiales	Rhizobiaceae	Hoeflea	0	0	0	100	0	75	100	100	100	100	0	0	100	100	100	100	100	0	0	0	0	0	0	0	0	0	0	0	100	100	100	0	0	0
3300027851_25	Bacteria	Proteobacteria	Gammaproteobacteria	Betaproteobacteriales	Rhodocyclaceae	Thauera	0	0	0	0	0	75	100	100	100	100	0	0	0	0	0	0	0	0	0	100	0	0	0	0	0	0	0	0	100	100	100	0	0	0
3300022884_6	Bacteria	Cyanobacteriota	Cyanobacteriia	Synechococcales_A	Cyanobiaceae	Cyanobium	0	0	0	0	0	0	100	100	0	0	0	0	0	0	100	100	100	0	0	0	0	0	0	0	0	0	0	0	0	0	0	0	0	0
3300021468_5	Bacteria	Proteobacteria	Gammaproteobacteria	Beggiatoales	Beggiatoaceae	Marithrix	0	0	0	0	0	0	0	0	0	0	0	0	100	100	100	100	0	0	0	0	0	0	0	0	0	0	0	0	0	0	0	0	0	0
3300017444_60	Bacteria	Proteobacteria	Gammaproteobacteria	Betaproteobacteriales	Rhodocyclaceae	UBA2250	0	0	0	0	0	75	100	100	100	100	0	0	0	100	100	100	100	0	0	100	0	0	0	0	0	0	0	0	100	100	100	0	0	0
3300025587_8	Bacteria	Proteobacteria	Gammaproteobacteria	Betaproteobacteriales	Rhodocyclaceae	Unclassified	0	0	0	0	0	75	100	100	100	100	0	0	0	0	0	0	0	0	0	0	0	0	0	0	0	0	0	0	100	100	100	0	0	0
3300026303_5	Bacteria	Proteobacteria	Gammaproteobacteria	Betaproteobacteriales	Rhodocyclaceae	Accumulibacter	0	0	0	0	0	75	100	100	100	100	0	0	0	0	0	0	0	0	0	100	0	0	0	0	0	0	0	0	100	100	100	0	0	0
3300027283_27	Bacteria	Proteobacteria	Gammaproteobacteria	Betaproteobacteriales	Hydrogenophilaceae	Thiobacillus	0	0	0	0	0	75	100	100	100	100	0	0	100	100	100	100	100	0	0	100	0	0	0	0	0	0	0	0	100	100	100	0	0	0
3300025660_26	Bacteria	Proteobacteria	Gammaproteobacteria	GCA-2400775	Unclassified	Unclassified	0	0	0	0	0	0	0	0	0	100	0	0	100	0	100	100	0	0	0	0	0	0	0	0	0	0	0	0	100	100	100	0	0	0
3300024344_22	Bacteria	Actinobacteriota	Acidimicrobiia	Microtrichales	UBA11606	UBA11606	0	0	0	0	0	0	100	100	0	0	80	0	0	0	100	100	100	0	0	0	0	0	0	0	0	0	0	0	0	0	0	0	0	0
3300024301_27	Bacteria	Proteobacteria	Gammaproteobacteria	Pseudomonadales	Litoricolaceae	Litoricola	0	0	0	0	0	75	100	100	100	100	0	0	0	0	100	100	100	0	0	0	0	0	0	0	0	0	0	0	100	100	100	0	0	0
3300003129_3	Bacteria	Proteobacteria	Gammaproteobacteria	GCA-1735895	GCA-1735895	GCA-1735895	0	0	0	0	0	0	100	100	0	0	0	0	100	0	0	0	0	0	0	0	0	0	0	0	0	0	0	0	0	0	0	0	0	0
3300023174_50	Bacteria	Cyanobacteriota	Cyanobacteriia	Synechococcales_A	Cyanobiaceae	RCC307	0	0	0	0	100	0	0	0	0	0	0	0	0	0	0	0	0	0	0	0	100	100	100	0	0	0	0	0	0	0	0	0	0	0
3300025347_1	Bacteria	Cyanobacteriota	Cyanobacteriia	Phormidesmiales	Phormidesmiaceae	Nodosilinea	0	0	0	0	100	0	100	100	0	0	0	0	0	0	100	100	100	0	0	0	100	100	100	0	0	0	0	0	0	0	0	0	0	0
3300025623_19	Bacteria	Proteobacteria	Gammaproteobacteria	GCA-2400775	Unclassified	Unclassified	0	0	0	0	0	0	0	0	0	100	0	0	100	0	100	100	0	0	0	0	0	0	0	0	0	0	0	0	100	100	100	0	0	0
3300026269_9	Bacteria	SAR324	SAR324	SAR324	NAC60-12	Arctic96AD-7	0	0	0	0	0	0	100	100	0	0	0	0	0	0	0	0	0	0	0	0	0	0	0	0	0	0	0	0	0	0	0	0	0	0
3300010033_3	Bacteria	Proteobacteria	Alphaproteobacteria	Rhodospirillales	Rhodospirillaceae	Rhodospira	0	0	0	0	100	0	100	100	0	0	0	0	0	100	100	100	100	0	0	0	100	100	100	0	0	0	0	0	0	0	0	0	0	0
3300017467_17	Bacteria	Proteobacteria	Gammaproteobacteria	Betaproteobacteriales	Rhodocyclaceae	Unclassified	0	0	0	0	0	75	100	100	100	100	0	0	0	100	0	0	0	0	0	0	0	0	0	0	0	0	0	0	100	100	100	0	0	0
3300009703_25	Bacteria	Actinobacteriota	Acidimicrobiia	Microtrichales	UBA11606	UBA11606	0	0	0	0	0	0	100	100	0	0	80	0	0	0	100	100	100	0	0	0	0	0	0	0	0	0	0	0	0	0	0	0	0	0
3300024259_11	Bacteria	Chloroflexota	Anaerolineae	Anaerolineales	UBA11858	Unclassified	0	0	0	0	0	75	100	100	100	100	0	0	0	100	100	100	100	0	0	0	0	0	0	0	0	0	0	0	100	100	100	0	0	0
3300012825_4	Bacteria	Proteobacteria	Gammaproteobacteria	Betaproteobacteriales	Burkholderiaceae	Advenella	0	0	0	0	0	75	0	0	0	100	0	0	0	100	0	0	0	0	0	0	0	0	0	0	0	0	0	0	100	100	100	0	0	0
3300012847_3	Bacteria	Proteobacteria	Gammaproteobacteria	Betaproteobacteriales	Burkholderiaceae	Advenella	0	0	0	0	0	75	0	0	0	100	0	0	0	100	0	0	0	0	0	0	0	0	0	0	0	0	0	0	100	100	100	0	0	0
3300005962_1	Bacteria	Chloroflexota	Anaerolineae	Anaerolineales	envOPS12	Unclassified	0	0	0	0	0	75	100	100	100	100	0	0	0	100	0	0	0	0	0	0	0	0	0	0	0	0	0	0	100	100	100	0	0	0
3300026278_16	Bacteria	Proteobacteria	Gammaproteobacteria	Chromatiales	Chromatiaceae	Allochromatium	0	0	0	0	0	0	100	100	0	0	0	0	0	100	100	100	100	0	0	0	0	0	0	84	0	0	0	0	0	0	0	0	0	0
3300029821_12	Bacteria	Proteobacteria	Gammaproteobacteria	Betaproteobacteriales	Burkholderiaceae	Hydrogenophaga	0	0	0	0	0	75	100	100	100	100	0	0	0	100	100	100	100	0	0	100	0	0	0	0	0	0	0	0	100	100	100	0	0	0
3300027284_23	Bacteria	Proteobacteria	Gammaproteobacteria	Betaproteobacteriales	Hydrogenophilaceae	Thiobacillus	0	0	0	0	0	75	100	100	100	100	0	0	0	100	100	100	100	0	0	100	0	0	0	0	0	0	0	0	100	100	100	0	0	0
3300024341_13	Bacteria	Proteobacteria	Gammaproteobacteria	Betaproteobacteriales	Hydrogenophilaceae	UBA3361	0	0	0	0	0	75	100	100	100	100	0	0	100	100	0	0	0	0	0	100	0	0	0	0	0	0	0	0	100	100	100	0	0	0
3300027878_36	Bacteria	Cyanobacteriota	Cyanobacteriia	Neosynechococcales	Neosynechococcaceae	Unclassified	0	0	0	0	100	0	0	0	0	0	0	0	0	0	0	0	0	0	0	0	100	100	100	0	0	0	0	0	0	0	0	0	0	0
3300025478_17	Bacteria	Proteobacteria	Gammaproteobacteria	GCA-2400775	Unclassified	Unclassified	0	0	0	0	0	0	0	0	0	100	0	0	100	0	100	100	0	0	0	0	0	0	0	0	0	0	0	0	100	100	100	0	0	0
3300004626_1	Bacteria	Proteobacteria	Alphaproteobacteria	Rhodospirillales	Casp-alpha2	Unclassified	0	0	0	0	0	0	100	100	0	0	0	0	0	100	100	100	100	0	0	0	0	0	0	0	0	0	0	0	0	0	0	0	0	0
3300017473_19	Bacteria	Proteobacteria	Gammaproteobacteria	Betaproteobacteriales	Hydrogenophilaceae	Unclassified	0	0	0	0	0	75	100	100	100	100	0	0	100	100	0	0	0	0	0	100	0	0	0	0	0	0	0	0	100	100	100	0	0	0
3300025719_23	Bacteria	Proteobacteria	Gammaproteobacteria	GCA-2400775	Unclassified	Unclassified	0	0	0	0	0	0	0	0	0	100	0	0	100	0	100	100	0	0	0	100	0	0	0	0	0	0	0	0	100	100	100	0	0	0
3300000188_3	Bacteria	Proteobacteria	Gammaproteobacteria	GCA-2400775	Unclassified	Unclassified	0	0	0	0	0	0	0	0	0	100	0	0	0	0	100	100	0	0	0	0	0	0	0	0	0	0	0	0	100	100	100	0	0	0
3300026302_9	Bacteria	Proteobacteria	Alphaproteobacteria	Rhodobacterales	Rhodobacteraceae	CCB-MM2	0	0	0	0	0	0	100	100	0	0	0	0	100	0	100	100	100	0	0	100	0	0	0	0	0	0	0	0	0	0	0	0	0	0
3300017532_74	Bacteria	Proteobacteria	Gammaproteobacteria	Betaproteobacteriales	Ferrovaceae	Unclassified	0	0	0	0	0	75	0	0	0	100	0	0	0	0	0	0	0	0	0	0	0	0	0	0	0	0	0	0	100	100	100	0	0	0
3300012819_3	Bacteria	Proteobacteria	Gammaproteobacteria	Betaproteobacteriales	Burkholderiaceae	Advenella	0	0	0	0	0	75	0	0	0	100	0	0	0	100	0	0	0	0	0	0	0	0	0	0	0	0	0	0	100	100	100	0	0	0
3300025079_9	Bacteria	Proteobacteria	Gammaproteobacteria	Nitrosococcales	Methylophagaceae	Methylophaga	0	0	0	0	0	0	100	100	0	0	0	0	0	0	100	100	100	0	0	0	0	0	0	0	0	0	0	0	0	0	0	0	0	0
3300020173_21	Bacteria	Proteobacteria	Gammaproteobacteria	Pseudomonadales	Litoricolaceae	Litoricola	0	0	0	0	0	0	100	100	0	0	0	0	0	0	100	100	100	0	0	0	0	0	0	0	0	0	0	0	0	0	0	0	0	0
3300024344_17	Bacteria	Proteobacteria	Gammaproteobacteria	Methylococcales	Methylomonadaceae	Unclassified	0	100	0	0	0	0	100	100	0	0	80	0	0	0	100	100	100	0	0	100	0	0	0	0	0	0	0	0	0	0	0	0	100	0
3300000353_5	Bacteria	Cyanobacteriota	Cyanobacteriia	Pseudophormidiales	Pseudophormidiaceae	Unclassified	0	0	0	0	100	0	100	100	0	0	0	0	0	0	0	0	0	0	0	0	100	100	100	0	0	0	0	0	0	0	0	0	0	0
3300014786_14	Bacteria	Proteobacteria	Gammaproteobacteria	Betaproteobacteriales	Nitrosomonadaceae	Nitrosomonas	0	100	0	100	0	0	0	0	0	0	0	0	0	0	100	100	0	0	0	100	0	0	0	0	0	0	0	0	0	0	0	0	0	0
3300025488_17	Bacteria	Proteobacteria	Gammaproteobacteria	GCA-2400775	Unclassified	Unclassified	0	0	0	0	0	0	0	0	0	100	0	0	100	0	100	100	0	0	0	0	0	0	0	0	0	0	0	0	100	100	100	0	0	0
3300025793_3	Bacteria	Proteobacteria	Gammaproteobacteria	Thiohalobacterales	Thiohalobacteraceae	UBA9214	0	0	0	0	0	0	100	100	0	0	100	0	100	0	100	100	100	0	0	0	0	0	0	0	0	0	0	0	0	0	0	0	0	0
3300023299_4	Bacteria	Cyanobacteriota	Cyanobacteriia	Synechococcales_A	Cyanobiaceae	Cyanobium	0	0	0	0	100	0	100	100	0	0	0	0	0	0	100	100	100	0	0	0	100	100	100	0	0	0	0	0	0	0	0	0	0	0
3300013131_65	Bacteria	Proteobacteria	Gammaproteobacteria	Betaproteobacteriales	Burkholderiaceae	Unclassified	0	0	0	0	0	75	100	100	100	100	0	0	0	0	100	100	100	0	0	0	0	0	0	0	0	0	0	0	100	100	100	0	0	0
3300025377_1	Bacteria	Proteobacteria	Alphaproteobacteria	Geminicoccales	Geminicoccaceae	Unclassified	0	0	0	0	0	0	100	100	0	0	0	0	0	0	100	100	100	0	0	0	0	0	0	84	0	0	0	0	0	0	0	0	0	0
3300003364_1	Bacteria	Proteobacteria	Alphaproteobacteria	Rhizobiales	Rhizobiaceae	Hoeflea	0	0	0	100	0	75	100	100	100	100	0	0	100	100	100	100	100	0	0	0	0	0	0	0	0	0	0	0	100	100	100	0	0	0
3300027262_5	Bacteria	Cyanobacteriota	Cyanobacteriia	Cyanobacteriales	Xenococcaceae	Pleurocapsa	0	0	0	0	100	0	0	0	0	0	0	0	0	0	0	0	0	0	0	0	100	100	100	0	0	0	0	0	0	0	0	0	0	0
3300023236_6	Bacteria	Cyanobacteriota	Cyanobacteriia	Synechococcales_A	Cyanobiaceae	Cyanobium	0	0	0	0	100	0	100	100	0	0	0	0	0	0	100	100	100	0	0	0	100	100	100	0	0	0	0	0	0	0	0	0	0	0
3300026217_2	Bacteria	Proteobacteria	Alphaproteobacteria	Rhizobiales	Xanthobacteraceae	Bradyrhizobium	0	0	0	0	0	0	100	100	0	0	0	0	0	0	0	0	0	0	0	0	0	0	0	0	0	0	0	0	0	0	0	0	0	0
3300022860_5	Bacteria	Cyanobacteriota	Cyanobacteriia	Synechococcales_A	Cyanobiaceae	Cyanobium	0	0	0	0	100	0	100	100	0	0	0	0	0	0	100	100	100	0	0	0	100	100	100	0	0	0	0	0	0	0	0	0	0	0
2014031006_1	Bacteria	Cyanobacteriota	Cyanobacteriia	Eurycoccales	Leptococcaceae	Leptococcus	0	0	0	0	100	0	0	0	0	0	0	0	0	0	100	100	0	0	0	0	100	100	100	0	0	0	0	0	0	0	0	0	0	0
3300028595_3	Bacteria	Proteobacteria	Alphaproteobacteria	Rhizobiales	Xanthobacteraceae	Bradyrhizobium	0	0	0	0	100	0	100	100	0	0	0	0	0	0	100	100	100	0	0	100	100	100	100	100	0	0	0	100	0	0	0	0	0	0
3300011190_5	Bacteria	Proteobacteria	Gammaproteobacteria	GCA-1735895	GCA-1735895	GCA-1735895	0	0	0	0	0	0	0	0	0	0	0	0	100	0	0	0	0	0	0	0	0	0	0	0	0	0	0	0	0	0	0	0	0	0
3300027756_18	Bacteria	Cyanobacteriota	Cyanobacteriia	Synechococcales_A	Cyanobiaceae	Cyanobium	0	0	0	0	100	0	0	0	0	0	0	0	0	0	0	0	0	0	0	0	100	100	100	0	0	0	0	0	0	0	0	0	0	0
3300027965_11	Bacteria	Cyanobacteriota	Cyanobacteriia	Cyanobacteriales	Nostocaceae	Unclassified	0	0	0	0	100	0	100	100	0	0	80	0	0	0	0	0	0	0	0	0	100	100	100	0	0	0	0	0	0	0	0	0	0	0
3300027863_53	Bacteria	Proteobacteria	Gammaproteobacteria	Betaproteobacteriales	Burkholderiaceae	Thiomonas	0	0	0	0	0	75	100	100	100	100	0	0	0	100	100	100	100	0	0	0	0	0	0	0	0	0	0	0	100	100	100	0	0	0
3300014149_18	Bacteria	Proteobacteria	Gammaproteobacteria	Betaproteobacteriales	Gallionellaceae	Sideroxydans	0	0	0	0	0	0	0	0	0	0	0	0	0	0	100	100	0	0	0	0	0	0	0	0	0	0	0	0	0	0	0	0	0	0
3300020698_4	Bacteria	Proteobacteria	Gammaproteobacteria	Betaproteobacteriales	Ferrovaceae	Unclassified	0	0	0	0	0	75	0	0	0	100	0	0	0	0	100	100	0	0	0	0	0	0	0	0	0	0	0	0	100	100	100	0	0	0
3300017494_6	Bacteria	Proteobacteria	Gammaproteobacteria	Betaproteobacteriales	Burkholderiaceae	Rhodoferax	0	0	0	0	0	75	100	100	100	100	0	0	0	100	100	100	100	0	0	100	0	0	0	0	0	0	0	0	100	100	100	0	0	0
3300021135_14	Bacteria	Proteobacteria	Gammaproteobacteria	Betaproteobacteriales	Ferrovaceae	Unclassified	0	0	0	0	0	75	0	0	0	100	0	0	0	0	100	100	0	0	0	0	0	0	0	0	0	0	0	0	100	100	100	0	0	0
3300009702_54	Bacteria	Proteobacteria	Gammaproteobacteria	Chromatiales	Sedimenticolaceae	Unclassified	0	0	0	0	0	0	100	100	0	0	0	0	100	100	100	100	100	0	0	100	0	0	0	0	0	0	0	0	0	0	0	0	100	0
3300021126_5	Bacteria	Proteobacteria	Gammaproteobacteria	Betaproteobacteriales	Ferrovaceae	Unclassified	0	0	0	0	0	75	0	0	0	100	0	0	0	0	100	100	0	0	0	0	0	0	0	0	0	0	0	0	100	100	100	0	0	0
3300013132_50	Bacteria	Cyanobacteriota	Cyanobacteriia	Cyanobacteriales	Nostocaceae	Raphidiopsis	0	0	0	0	100	0	100	100	0	0	0	0	0	0	0	0	0	0	0	0	100	100	100	0	0	0	0	0	0	0	0	0	0	0
3300012921_40	Bacteria	Cyanobacteriota	Cyanobacteriia	Synechococcales_A	Cyanobiaceae	Cyanobium	0	0	0	0	100	0	100	100	0	0	0	0	0	0	100	100	100	0	0	0	100	100	100	0	0	0	0	0	0	0	0	0	0	0
3300027850_10	Bacteria	Cyanobacteriota	Cyanobacteriia	Cyanobacteriales	Nostocaceae	Nostoc	0	0	0	0	100	0	0	0	0	0	0	0	0	0	0	0	0	0	0	0	100	100	100	0	0	0	0	0	0	0	0	0	0	0
3300027902_27	Bacteria	Proteobacteria	Gammaproteobacteria	Betaproteobacteriales	Rhodocyclaceae	Dechloromonas	0	0	0	0	0	75	100	100	100	100	0	0	0	100	100	100	100	0	0	100	0	0	0	0	0	0	0	0	100	100	100	0	0	0
3300020446_14	Bacteria	Cyanobacteriota	Cyanobacteriia	Synechococcales_A	Cyanobiaceae	Synechococcus_C	0	0	0	0	100	0	0	0	0	0	0	0	0	0	0	0	0	0	0	0	100	100	100	0	0	0	0	0	0	0	0	0	0	0
3300017444_11	Bacteria	Cyanobacteriota	Cyanobacteriia	Cyanobacteriales	Nostocaceae	Trichormus	0	0	0	0	100	75	100	100	100	100	0	0	0	0	100	100	100	0	0	0	100	100	100	0	0	0	0	0	100	100	100	0	0	0
3300003317_1	Bacteria	Cyanobacteriota	Cyanobacteriia	Cyanobacteriales	Desertifilaceae	Roseofilum	0	0	0	0	100	75	100	100	100	100	0	0	0	0	100	100	100	0	0	0	100	100	100	0	0	0	0	0	100	100	100	0	0	0
3300020131_5	Bacteria	Proteobacteria	Gammaproteobacteria	Methylococcales	Methylococcaceae	Methylocaldum	0	100	0	0	0	0	100	100	0	0	80	0	0	0	100	100	100	0	0	100	0	0	0	0	0	0	0	0	0	0	0	0	0	0
3300027852_25	Bacteria	Proteobacteria	Gammaproteobacteria	Pseudomonadales	Nitrincolaceae	Nitrincola	0	0	0	0	0	0	100	100	0	0	0	0	0	100	100	100	100	0	0	0	0	0	0	0	0	0	0	0	0	0	0	0	0	0
3300022739_2	Bacteria	Proteobacteria	Alphaproteobacteria	Rhizobiales	Rhizobiaceae	Sinorhizobium	0	0	0	0	0	0	100	100	0	0	0	0	0	0	0	0	0	0	0	100	0	0	0	0	0	0	0	0	0	0	0	0	0	0
3300025530_25	Bacteria	Proteobacteria	Alphaproteobacteria	Rhizobiales	Rhizobiaceae	Chelativorans	0	0	0	0	0	0	100	100	0	0	0	0	0	0	100	100	100	0	0	0	0	0	0	0	0	0	0	0	0	0	0	0	0	0
3300025622_17	Bacteria	Proteobacteria	Gammaproteobacteria	GCA-2400775	Unclassified	Unclassified	0	0	0	0	0	0	0	0	0	100	0	0	100	0	100	100	0	0	0	0	0	0	0	0	0	0	0	0	100	100	100	0	0	0
3300022847_9	Bacteria	Cyanobacteriota	Cyanobacteriia	Synechococcales_A	Cyanobiaceae	Cyanobium	0	0	0	0	100	0	100	100	0	0	0	0	0	0	100	100	100	0	0	0	100	100	100	0	0	0	0	0	0	0	0	0	0	0
3300028274_12	Bacteria	Proteobacteria	Gammaproteobacteria	GCA-2400775	Unclassified	Unclassified	0	0	0	0	0	0	0	0	0	100	0	0	100	0	100	100	0	0	0	100	0	0	0	0	0	0	0	0	100	100	100	0	0	0
3300027850_51	Bacteria	Cyanobacteriota	Cyanobacteriia	Pseudanabaenales	Pseudanabaenaceae	Unclassified	0	0	0	0	100	0	0	0	0	100	0	0	0	0	0	0	0	0	0	0	100	100	100	0	0	0	0	0	100	100	100	0	0	0
3300026293_26	Bacteria	Chloroflexota	Anaerolineae	Anaerolineales	envOPS12	Unclassified	0	0	0	0	0	75	100	100	100	100	0	0	0	0	0	0	0	0	0	0	0	0	0	0	0	0	0	0	100	100	100	0	0	0
3300020682_3	Bacteria	Proteobacteria	Gammaproteobacteria	Betaproteobacteriales	Ferrovaceae	Unclassified	0	0	0	0	0	75	0	0	0	100	0	0	0	0	100	100	0	0	0	0	0	0	0	0	0	0	0	0	100	100	100	0	0	0
3300023253_6	Bacteria	Cyanobacteriota	Cyanobacteriia	Synechococcales_A	Cyanobiaceae	Cyanobium	0	0	0	0	100	0	100	100	0	0	0	0	0	0	100	100	100	0	0	0	100	100	100	0	0	0	0	0	0	0	0	0	0	0
3300006427_1	Bacteria	Proteobacteria	Alphaproteobacteria	Rhizobiales	Rhizobiaceae	Neorhizobium	0	0	0	0	0	0	100	100	0	0	0	0	0	100	100	100	100	0	0	100	0	0	0	0	0	0	0	0	0	0	0	0	0	0
3300004087_5	Bacteria	Proteobacteria	Gammaproteobacteria	Chromatiales	Chromatiaceae	Thiosymbion	0	0	0	0	0	0	100	100	0	0	0	0	0	0	100	100	100	0	0	0	0	0	0	0	0	0	0	0	0	0	0	0	0	0
3300024252_20	Bacteria	Proteobacteria	Gammaproteobacteria	GCA-2400775	Unclassified	Unclassified	0	0	0	0	0	0	0	0	0	100	0	0	100	0	100	100	0	0	0	100	0	0	0	0	0	0	0	0	100	100	100	0	0	0
3300023238_7	Bacteria	Cyanobacteriota	Cyanobacteriia	Synechococcales_A	Cyanobiaceae	Cyanobium	0	0	0	0	100	0	100	100	0	0	0	0	0	0	100	100	100	0	0	0	100	100	100	0	0	0	0	0	0	0	0	0	0	0
3300002544_1	Bacteria	Proteobacteria	Alphaproteobacteria	Rhizobiales	Rhizobiaceae	Hoeflea	0	0	0	100	0	75	100	100	100	100	0	0	100	100	100	100	100	0	0	0	0	0	0	0	0	0	0	0	100	100	100	0	0	0
3300017480_22	Bacteria	Proteobacteria	Gammaproteobacteria	Betaproteobacteriales	Burkholderiaceae	Unclassified	0	0	0	0	100	75	0	0	0	100	0	0	0	0	0	0	0	0	0	0	100	100	100	100	0	0	0	0	100	100	100	0	0	0
3300024950_4	Bacteria	Proteobacteria	Gammaproteobacteria	Betaproteobacteriales	Burkholderiaceae	Curvibacter_A	0	0	0	0	0	75	100	100	100	100	0	0	0	0	100	100	100	0	0	100	0	0	0	0	0	0	0	0	100	100	100	0	0	0
3300017688_2	Bacteria	Proteobacteria	Alphaproteobacteria	Rhizobiales	Rhizobiaceae	Hoeflea	0	0	0	0	100	75	100	100	100	100	0	0	100	0	100	100	100	0	0	0	100	100	100	100	0	0	0	100	100	100	100	0	0	0
3300006912_6	Bacteria	Proteobacteria	Gammaproteobacteria	Chromatiales	Chromatiaceae	Thiosymbion	0	0	0	0	0	0	100	100	0	0	0	0	0	0	100	100	100	0	0	0	0	0	0	0	0	0	0	0	0	0	0	0	0	0
3300000211_6	Bacteria	Proteobacteria	Gammaproteobacteria	GCA-2400775	Unclassified	Unclassified	0	0	0	0	0	0	0	0	0	100	0	0	100	0	100	100	0	0	0	0	0	0	0	0	0	0	0	0	100	100	100	0	0	0
3300025698_9	Bacteria	Cyanobacteriota	Cyanobacteriia	Synechococcales_A	Cyanobiaceae	Cyanobium	0	0	0	0	100	0	100	100	0	0	0	0	0	0	100	100	100	0	0	0	100	100	100	0	0	0	0	0	0	0	0	0	0	0
3300009784_22	Bacteria	Proteobacteria	Gammaproteobacteria	Betaproteobacteriales	Rhodocyclaceae	Unclassified	0	0	0	0	0	75	100	100	100	100	0	0	0	0	0	0	0	0	0	100	0	0	0	0	0	0	0	0	100	100	100	0	0	0
3300023241_5	Bacteria	Cyanobacteriota	Cyanobacteriia	Synechococcales_A	Cyanobiaceae	Cyanobium	0	0	0	0	100	0	100	100	0	0	0	0	0	0	100	100	100	0	0	0	100	100	100	0	0	0	0	0	0	0	0	0	0	0
3300027852_20	Bacteria	Proteobacteria	Gammaproteobacteria	GCA-001735895	Unclassified	Unclassified	0	0	0	0	0	0	100	100	100	100	0	0	100	100	100	100	100	0	0	100	0	0	0	0	0	0	0	0	100	100	100	0	100	0
3300021128_4	Bacteria	Proteobacteria	Gammaproteobacteria	Betaproteobacteriales	Ferrovaceae	Unclassified	0	0	0	0	0	75	0	0	0	100	0	0	0	0	100	100	0	0	0	0	0	0	0	0	0	0	0	0	100	100	100	0	0	0
3300025447_9	Bacteria	Proteobacteria	Gammaproteobacteria	Betaproteobacteriales	Gallionellaceae	Gallionella	0	0	0	0	0	0	100	100	100	100	0	0	0	100	100	100	100	0	0	100	0	0	0	0	0	0	0	0	100	100	100	0	0	0
3300017687_1	Bacteria	Proteobacteria	Alphaproteobacteria	Rhizobiales	Rhizobiaceae	Hoeflea	0	0	0	0	100	75	100	100	100	100	0	0	100	0	100	100	100	0	0	0	100	100	100	100	0	0	0	100	100	100	100	0	0	0
3300027382_4	Bacteria	Proteobacteria	Alphaproteobacteria	UBA8366	GCA-2696645	Unclassified	0	0	0	0	0	0	100	100	0	0	0	0	0	100	100	100	100	0	0	0	0	0	0	0	0	0	0	0	0	0	0	0	0	0
3300027814_10	Bacteria	Proteobacteria	Gammaproteobacteria	Acidiferrobacterales	Sulfurifustaceae	SM1-46	0	0	0	0	0	75	100	100	100	100	0	0	0	0	0	0	0	0	0	0	0	0	0	0	0	0	0	0	100	100	100	0	0	0
3300028086_2	Bacteria	Proteobacteria	Gammaproteobacteria	Betaproteobacteriales	Burkholderiaceae	Limnohabitans	0	0	0	0	0	75	100	100	100	100	0	0	0	100	100	100	100	0	0	0	0	0	0	0	0	0	0	0	100	100	100	0	0	0
3300011013_14	Bacteria	Actinobacteriota	Acidimicrobiia	Microtrichales	UBA11606	UBA11606	0	0	0	0	0	75	100	100	100	100	80	0	0	0	100	100	100	0	0	0	0	0	0	0	0	0	0	0	100	100	100	0	0	0
3300017423_22	Bacteria	Proteobacteria	Gammaproteobacteria	Betaproteobacteriales	Methylophilaceae	Unclassified	0	0	0	0	0	0	0	0	0	100	0	0	0	0	100	100	0	0	0	0	0	0	0	0	0	0	0	0	100	100	100	0	0	0
3300028274_9	Bacteria	Proteobacteria	Gammaproteobacteria	GCA-2400775	Unclassified	Unclassified	0	0	0	0	0	0	100	100	100	100	0	0	100	0	100	100	100	0	0	0	0	0	0	0	0	0	0	0	100	100	100	0	0	0
3300028026_3	Bacteria	Proteobacteria	Gammaproteobacteria	Chromatiales	Sedimenticolaceae	EsTjRp	0	100	0	0	0	0	100	100	100	100	0	0	100	100	100	100	100	0	0	100	0	0	0	0	0	0	0	0	100	100	100	0	0	0
3300028189_11	Bacteria	Proteobacteria	Gammaproteobacteria	GCA-2400775	Unclassified	Unclassified	0	0	0	0	0	0	100	100	100	100	0	0	100	0	100	100	100	0	0	100	0	0	0	0	0	0	0	0	100	100	100	0	0	0
3300002544_11	Bacteria	Actinobacteriota	Actinobacteria	Propionibacteriales	Propionibacteriaceae	Tessaracoccus	0	0	0	0	0	0	0	0	0	0	0	0	0	0	100	100	0	0	0	0	0	0	0	0	0	0	0	0	0	0	0	0	0	0
3300028173_10	Bacteria	Proteobacteria	Gammaproteobacteria	GCA-2400775	Unclassified	Unclassified	0	0	0	0	0	0	0	0	0	100	0	0	100	0	100	100	0	0	0	100	0	0	0	0	0	0	0	0	100	100	100	0	0	0
3300027834_23	Bacteria	Proteobacteria	Gammaproteobacteria	Betaproteobacteriales	Gallionellaceae	UBA7399	0	0	0	0	0	0	100	100	100	100	0	0	0	0	0	0	0	0	0	0	0	0	0	0	0	0	0	0	100	100	100	0	0	0
3300022912_17	Bacteria	Chloroflexota	Anaerolineae	Anaerolineales	UBA11858	Unclassified	0	0	0	0	0	75	100	100	100	100	0	0	0	100	100	100	100	0	0	0	0	0	0	0	0	0	0	0	100	100	100	0	0	0
3300028175_14	Bacteria	Proteobacteria	Gammaproteobacteria	GCA-2400775	Unclassified	Unclassified	0	0	0	0	0	0	0	0	0	100	0	0	100	0	100	100	0	0	0	100	0	0	0	0	0	0	0	0	100	100	100	0	0	0
3300022912_29	Bacteria	Proteobacteria	Gammaproteobacteria	GCA-2400775	Unclassified	Unclassified	0	0	0	0	0	0	0	0	0	100	0	0	100	0	100	100	0	0	0	100	0	0	0	0	0	0	0	0	100	100	100	0	0	0
3300025668_17	Bacteria	SAR324	SAR324	SAR324	NAC60-12	Arctic96AD-7	0	0	0	0	0	0	100	100	0	0	0	0	0	0	0	0	0	0	0	0	0	0	0	0	0	0	0	0	0	0	0	0	0	0
3300027815_25	Bacteria	Proteobacteria	Gammaproteobacteria	Betaproteobacteriales	Sulfuricellaceae	Sulfuricella	0	100	0	0	0	75	100	100	100	100	0	0	0	100	100	100	100	0	0	100	0	0	0	0	0	0	0	0	100	100	100	0	0	0
3300027607_4	Bacteria	Cyanobacteriota	Cyanobacteriia	Neosynechococcales	Neosynechococcaceae	Unclassified	0	0	0	0	100	0	0	0	0	0	0	0	0	0	100	100	0	0	0	0	100	100	100	0	0	0	0	0	0	0	0	0	0	0
3300027229_1	Bacteria	Proteobacteria	Alphaproteobacteria	Rhodobacterales	Rhodobacteraceae	Marivivens	0	0	0	0	0	0	100	100	0	0	0	0	100	0	100	100	100	0	0	0	0	0	0	0	0	0	0	0	0	0	0	0	0	0
3300005512_15	Bacteria	Proteobacteria	Alphaproteobacteria	Rhodospirillales	Magnetovibrionaceae	Magnetovibrio	0	0	0	0	0	0	100	100	0	0	0	0	0	0	100	100	100	0	0	100	0	0	0	0	0	0	0	0	0	0	0	0	0	0
3300010292_6	Bacteria	Proteobacteria	Gammaproteobacteria	GCA-1735895	GCA-1735895	GCA-1735895	0	0	0	0	0	0	100	100	0	0	0	0	100	0	0	0	0	0	0	0	0	0	0	0	0	0	0	0	0	0	0	0	0	0
3300022846_5	Bacteria	Cyanobacteriota	Cyanobacteriia	Synechococcales_A	Cyanobiaceae	Cyanobium	0	0	0	0	100	0	100	100	0	0	0	0	0	0	100	100	100	0	0	0	100	100	100	0	0	0	0	0	0	0	0	0	0	0
3300028287_19	Bacteria	Proteobacteria	Gammaproteobacteria	GCA-2400775	Unclassified	Unclassified	0	0	0	0	0	0	0	0	0	100	0	0	100	0	100	100	0	0	0	100	0	0	0	0	0	0	0	0	100	100	100	0	0	0
3300026299_12	Bacteria	Proteobacteria	Alphaproteobacteria	Rhodobacterales	Rhodobacteraceae	24-YEA-8	0	0	0	0	0	0	100	100	0	0	0	0	0	0	100	100	100	0	0	0	0	0	0	0	0	0	0	0	0	0	0	0	0	0
3300001594_13	Bacteria	Proteobacteria	Alphaproteobacteria	Rhodospirillales	Magnetospirillaceae	Magnetospirillum	0	0	0	0	0	75	100	100	100	100	0	0	0	100	100	100	100	0	0	100	0	0	0	0	0	0	0	0	100	100	100	0	0	0
3300022882_6	Bacteria	Cyanobacteriota	Cyanobacteriia	Synechococcales_A	Cyanobiaceae	Cyanobium	0	0	0	0	100	0	100	100	0	0	0	0	0	0	100	100	100	0	0	0	100	100	100	0	0	0	0	0	0	0	0	0	0	0
3300025431_12	Bacteria	Proteobacteria	Gammaproteobacteria	GCA-2400775	Unclassified	Unclassified	0	0	0	0	0	0	0	0	0	100	0	0	100	0	100	100	0	0	0	0	0	0	0	0	0	0	0	0	100	100	100	0	0	0
3300027742_13	Bacteria	Proteobacteria	Alphaproteobacteria	Rhodobacterales	Rhodobacteraceae	Maritimibacter	0	0	0	0	100	0	100	100	0	0	0	0	100	100	100	100	100	0	0	100	100	100	100	0	0	0	0	0	0	0	0	0	0	0
3300022857_10	Bacteria	Cyanobacteriota	Cyanobacteriia	Synechococcales_A	Cyanobiaceae	Cyanobium	0	0	0	0	100	0	100	100	0	0	0	0	0	0	100	100	100	0	0	0	100	100	100	0	0	0	0	0	0	0	0	0	0	0
3300000248_4	Bacteria	SAR324	SAR324	SAR324	NAC60-12	Arctic96AD-7	0	0	0	0	0	0	100	100	0	0	0	0	0	0	0	0	0	0	0	0	0	0	0	0	0	0	0	0	0	0	0	0	0	0
3300027247_1	Bacteria	Proteobacteria	Alphaproteobacteria	Rhodobacterales	Rhodobacteraceae	Marivivens	0	0	0	0	0	0	100	100	0	0	0	0	100	0	100	100	100	0	0	0	0	0	0	0	0	0	0	0	0	0	0	0	0	0
3300015196_10	Bacteria	Cyanobacteriota	Cyanobacteriia	Pseudanabaenales	Pseudanabaenaceae	Pseudanabaena	0	0	0	0	100	0	0	0	0	0	0	0	0	0	0	0	0	0	0	0	100	100	100	0	0	0	0	0	0	0	0	0	0	0
3300020348_13	Bacteria	Cyanobacteriota	Cyanobacteriia	Synechococcales_A	Cyanobiaceae	Synechococcus_C	0	0	0	0	100	0	0	0	0	0	0	0	0	0	0	0	0	0	0	0	100	100	100	0	0	0	0	0	0	0	0	0	0	0
3300027841_14	Bacteria	Proteobacteria	Gammaproteobacteria	Betaproteobacteriales	Gallionellaceae	Sideroxydans	0	0	0	0	0	0	0	0	0	100	0	0	100	100	100	100	0	0	0	100	0	0	0	0	0	0	0	0	100	100	100	0	0	0
3300012005_15	Bacteria	Proteobacteria	Gammaproteobacteria	Betaproteobacteriales	Gallionellaceae	Gallionella	0	0	0	0	0	0	100	100	0	0	0	0	0	100	100	100	100	0	0	100	0	0	0	0	0	0	0	0	0	0	0	0	0	0
3300012921_15	Bacteria	Proteobacteria	Gammaproteobacteria	Betaproteobacteriales	Ga0077523	Ga0077523	0	0	0	0	100	75	100	100	100	100	100	0	0	100	0	0	0	100	0	0	100	100	100	100	0	0	0	85	100	100	100	0	0	0
3300012829_6	Bacteria	Proteobacteria	Gammaproteobacteria	Betaproteobacteriales	Burkholderiaceae	Advenella	0	0	0	0	0	75	0	0	0	100	0	0	0	100	0	0	0	0	0	0	0	0	0	0	0	0	0	0	100	100	100	0	0	0
3300020153_29	Bacteria	Proteobacteria	Alphaproteobacteria	Geminicoccales	Geminicoccaceae	Unclassified	0	0	0	0	0	0	0	0	0	0	0	0	0	0	0	0	0	0	0	0	0	0	0	84	0	0	0	85	0	0	0	0	0	0
3300012848_5	Bacteria	Proteobacteria	Gammaproteobacteria	Betaproteobacteriales	Burkholderiaceae	Advenella	0	0	0	0	0	75	0	0	0	100	0	0	0	100	0	0	0	0	0	0	0	0	0	0	0	0	0	0	100	100	100	0	0	0
3300022891_2	Bacteria	Cyanobacteriota	Cyanobacteriia	Cyanobacteriales	Phormidiaceae	Microcoleus	0	0	0	0	100	75	0	0	0	100	0	0	0	0	0	0	0	0	0	0	100	100	100	0	0	0	0	0	100	100	100	0	0	0
3300022838_5	Bacteria	Cyanobacteriota	Cyanobacteriia	Synechococcales_A	Cyanobiaceae	Cyanobium	0	0	0	0	100	0	100	100	0	0	0	0	0	0	100	100	100	0	0	0	100	100	100	0	0	0	0	0	0	0	0	0	0	0
3300003689_1	Bacteria	Cyanobacteriota	Cyanobacteriia	Cyanobacteriales	Geitlerinemaceae	PCC-9228	0	0	0	0	100	0	0	0	0	0	0	0	0	0	100	100	0	0	0	100	100	100	100	0	0	0	0	0	0	0	0	0	0	0
3300025722_20	Bacteria	Proteobacteria	Gammaproteobacteria	GCA-2400775	Unclassified	Unclassified	0	0	0	0	0	0	0	0	0	100	0	0	100	0	100	100	0	0	0	100	0	0	0	0	0	0	0	0	100	100	100	0	0	0
3300000225_10	Bacteria	Proteobacteria	Gammaproteobacteria	GCA-2400775	Unclassified	Unclassified	0	0	0	0	0	0	0	0	0	100	0	0	100	0	100	100	0	0	0	100	0	0	0	0	0	0	0	0	100	100	100	0	0	0
3300028175_9	Bacteria	Proteobacteria	Gammaproteobacteria	GCA-2400775	Unclassified	Unclassified	0	0	0	0	0	0	100	100	100	100	0	0	100	0	100	100	100	0	0	0	0	0	0	0	0	0	0	0	100	100	100	0	0	0
3300027022_2	Bacteria	Proteobacteria	Alphaproteobacteria	Rhizobiales	Stappiaceae	Labrenzia	0	0	0	0	0	75	100	100	100	100	0	0	0	0	100	100	100	0	0	0	0	0	0	0	0	0	0	0	100	100	100	0	0	0
3300027786_3	Bacteria	Cyanobacteriota	Cyanobacteriia	Cyanobacteriales	Phormidiaceae	Unclassified	0	0	0	0	100	75	100	100	100	100	0	0	0	0	100	100	100	0	0	0	100	100	100	0	0	0	0	0	100	100	100	0	0	0
3300025681_22	Bacteria	Proteobacteria	Gammaproteobacteria	GCA-2400775	Unclassified	Unclassified	0	0	0	0	0	0	0	0	0	100	0	0	100	0	100	100	0	0	0	0	0	0	0	0	0	0	0	0	100	100	100	0	0	0
3300026516_37	Bacteria	Proteobacteria	Alphaproteobacteria	Rhodobacterales	Rhodobacteraceae	CCB-MM2	0	0	0	0	0	75	100	100	100	100	0	0	100	0	100	100	100	0	0	0	0	0	0	0	0	0	0	0	100	100	100	0	0	0
3300025545_19	Bacteria	Proteobacteria	Gammaproteobacteria	GCA-2400775	Unclassified	Unclassified	0	0	0	0	0	0	0	0	0	100	0	0	100	0	100	100	0	0	0	0	0	0	0	0	0	0	0	0	100	100	100	0	0	0
3300027239_1	Bacteria	Proteobacteria	Alphaproteobacteria	Rhodobacterales	Rhodobacteraceae	Marivivens	0	0	0	0	0	0	100	100	0	0	0	0	100	0	100	100	100	0	0	0	0	0	0	0	0	0	0	0	0	0	0	0	0	0
3300015202_4	Bacteria	Cyanobacteriota	Cyanobacteriia	Leptolyngbyales	Leptolyngbyaceae	Phormidesmis_A	0	0	0	0	100	75	0	0	0	100	0	0	0	0	0	0	0	0	0	0	100	100	100	0	0	0	0	0	100	100	100	0	0	0
3300027781_1	Bacteria	Cyanobacteriota	Cyanobacteriia	Cyanobacteriales	Phormidiaceae	Unclassified	0	0	0	0	100	75	100	100	100	100	0	0	0	0	100	100	100	0	0	0	100	100	100	0	0	0	0	0	100	100	100	0	0	0
3300020302_2	Bacteria	Cyanobacteriota	Cyanobacteriia	Synechococcales_A	Cyanobiaceae	Synechococcus_C	0	0	0	0	100	0	0	0	0	0	0	0	0	0	0	0	0	0	0	0	100	100	100	0	0	0	0	0	0	0	0	0	0	0
3300000198_9	Bacteria	Proteobacteria	Gammaproteobacteria	GCA-2400775	Unclassified	Unclassified	0	0	0	0	0	0	0	0	0	100	0	0	0	0	100	100	0	0	0	0	0	0	0	0	0	0	0	0	100	100	100	0	0	0
3300026534_21	Bacteria	Proteobacteria	Gammaproteobacteria	Thiohalobacterales	Thiohalobacteraceae	Unclassified	0	0	0	0	0	0	100	100	100	100	0	0	0	100	100	100	100	0	0	100	0	0	0	0	0	0	0	0	100	100	100	0	0	0
3300012828_5	Bacteria	Proteobacteria	Gammaproteobacteria	Betaproteobacteriales	Burkholderiaceae	Advenella	0	0	0	0	0	75	0	0	0	100	0	0	0	100	0	0	0	0	0	0	0	0	0	0	0	0	0	0	100	100	100	0	0	0
3300020298_4	Bacteria	SAR324	SAR324	SAR324	NAC60-12	Arctic96AD-7	0	0	0	0	0	0	100	100	0	0	0	0	0	0	0	0	0	0	0	0	0	0	0	0	0	0	0	0	0	0	0	0	0	0
3300002009_1	Bacteria	Proteobacteria	Alphaproteobacteria	Rhizobiales	Xanthobacteraceae	Bradyrhizobium	0	0	0	0	0	75	100	100	100	100	0	0	0	0	100	100	100	0	0	100	0	0	0	0	0	0	0	0	100	100	100	0	0	0
3300027841_10	Bacteria	Proteobacteria	Gammaproteobacteria	Betaproteobacteriales	Rhodocyclaceae	UBA2250	0	0	0	0	0	75	100	100	100	100	0	0	100	100	100	100	100	0	0	100	0	0	0	0	0	0	0	0	100	100	100	0	0	0
3300020725_5	Bacteria	Proteobacteria	Gammaproteobacteria	Betaproteobacteriales	Ferrovaceae	Unclassified	0	0	0	0	0	75	0	0	0	100	0	0	0	0	100	100	0	0	0	0	0	0	0	0	0	0	0	0	100	100	100	0	0	0
3300000153_9	Bacteria	Proteobacteria	Gammaproteobacteria	GCA-2400775	Unclassified	Unclassified	0	0	0	0	0	0	0	0	0	100	0	0	0	0	100	100	0	0	0	0	0	0	0	0	0	0	0	0	100	100	100	0	0	0
3300027823_36	Bacteria	Cyanobacteriota	Cyanobacteriia	Pseudanabaenales	Pseudanabaenaceae	Unclassified	0	0	0	0	100	0	0	0	0	100	0	0	0	0	0	0	0	0	0	0	100	100	100	0	0	0	0	0	100	100	100	0	0	0
3300010312_2	Bacteria	Proteobacteria	Alphaproteobacteria	Rhodobacterales	Rhodobacteraceae	Marivivens	0	0	0	0	0	0	100	100	0	0	0	0	100	0	100	100	100	0	0	0	0	0	0	0	0	0	0	0	0	0	0	0	0	0
3300000172_5	Bacteria	Proteobacteria	Gammaproteobacteria	GCA-2400775	Unclassified	Unclassified	0	0	0	0	0	0	100	100	100	100	0	0	100	0	100	100	100	0	0	0	0	0	0	0	0	0	0	0	100	100	100	0	0	0
3300023501_3	Bacteria	Cyanobacteriota	Cyanobacteriia	Synechococcales_A	Cyanobiaceae	Cyanobium	0	0	0	0	100	0	100	100	0	0	0	0	0	0	100	100	100	0	0	0	100	100	100	0	0	0	0	0	0	0	0	0	0	0
3300027834_38	Bacteria	Proteobacteria	Alphaproteobacteria	Rhodospirillales	Magnetovibrionaceae	Magnetovibrio	0	0	0	0	0	0	100	100	0	0	0	0	0	0	100	100	100	0	0	0	0	0	0	0	0	0	0	0	0	0	0	0	0	0
3300026863_1	Bacteria	Cyanobacteriota	Cyanobacteriia	Cyanobacteriales	Nostocaceae	Tolypothrix_B	0	0	0	0	100	75	100	100	100	100	0	0	0	0	0	0	0	0	0	0	100	100	100	0	0	0	0	0	100	100	100	0	0	0
3300022855_5	Bacteria	Cyanobacteriota	Cyanobacteriia	Synechococcales_A	Cyanobiaceae	Cyanobium	0	0	0	0	100	0	100	100	0	0	0	0	0	0	100	100	100	0	0	0	100	100	100	0	0	0	0	0	0	0	0	0	0	0
3300025659_21	Bacteria	Proteobacteria	Gammaproteobacteria	GCA-2400775	Unclassified	Unclassified	0	0	0	0	0	0	100	100	100	100	0	0	100	0	100	100	100	0	0	0	0	0	0	0	0	0	0	0	100	100	100	0	0	0
3300008215_4	Bacteria	Proteobacteria	Alphaproteobacteria	Rhodospirillales	Casp-alpha2	Unclassified	0	0	0	0	0	0	100	100	0	0	0	0	0	100	100	100	100	0	0	0	0	0	0	0	0	0	0	0	0	0	0	0	0	0
3300023262_5	Bacteria	Cyanobacteriota	Cyanobacteriia	Synechococcales_A	Cyanobiaceae	Cyanobium	0	0	0	0	100	0	100	100	0	0	0	0	0	0	100	100	100	0	0	0	100	100	100	0	0	0	0	0	0	0	0	0	0	0
3300005701_1	Bacteria	Cyanobacteriota	Cyanobacteriia	Cyanobacteriales	Phormidiaceae	Tychonema	0	0	0	0	100	75	100	100	100	100	0	0	0	0	0	0	0	0	0	0	100	100	100	0	0	0	0	0	100	100	100	0	0	0
3300021374_5	Bacteria	Cyanobacteriota	Cyanobacteriia	Cyanobacteriales	Unclassified	Unclassified	0	0	0	0	100	75	100	100	100	100	80	0	0	0	100	100	100	0	0	0	100	100	100	0	0	0	0	0	100	100	100	0	0	0
3300003641_1	Bacteria	Cyanobacteriota	Cyanobacteriia	Cyanobacteriales	Desertifilaceae	Roseofilum	0	0	0	0	100	75	100	100	100	100	0	0	0	0	100	100	100	0	0	0	100	100	100	0	0	0	0	0	100	100	100	0	0	0
3300000214_8	Bacteria	Proteobacteria	Gammaproteobacteria	GCA-2400775	Unclassified	Unclassified	0	0	0	0	0	0	0	0	0	100	0	0	100	0	100	100	0	0	0	0	0	0	0	0	0	0	0	0	100	100	100	0	0	0
3300024336_10	Bacteria	Proteobacteria	Alphaproteobacteria	Sneathiellales	Unclassified	Unclassified	0	0	0	0	100	0	0	100	0	100	100	0	100	0	0	0	0	0	0	100	0	0	0	0	0	0	0	0	0	0	0	0	0	0
3300025261_4	Bacteria	Proteobacteria	Gammaproteobacteria	Betaproteobacteriales	Burkholderiaceae	Paraburkholderia	0	0	0	0	0	75	100	100	100	100	0	0	0	0	0	0	0	0	0	0	0	0	0	0	0	0	0	0	100	100	100	0	0	0
3300025569_3	Bacteria	Proteobacteria	Gammaproteobacteria	Thiohalobacterales	Thiohalobacteraceae	Unclassified	0	0	0	0	0	0	100	100	0	0	0	0	100	0	100	100	100	0	0	100	0	0	0	0	0	0	0	0	0	0	0	0	0	0
3300005985_13	Bacteria	Proteobacteria	Alphaproteobacteria	Acetobacterales	Acetobacteraceae	Ga0074136	0	0	0	0	0	0	100	100	0	0	0	0	0	0	0	0	0	0	0	0	0	0	0	0	0	0	0	0	0	0	0	0	0	0
3300009697_10	Bacteria	Cyanobacteriota	Cyanobacteriia	Cyanobacteriales	Nostocaceae	Unclassified	0	0	0	0	100	0	0	0	0	0	0	0	0	0	0	0	0	0	0	0	100	100	100	0	0	0	0	0	0	0	0	0	0	0
3300020215_10	Bacteria	Proteobacteria	Gammaproteobacteria	Methylococcales	Methylococcaceae	Methylocaldum	0	100	0	0	0	0	100	100	0	0	0	0	0	0	100	100	100	0	0	100	0	0	0	0	0	0	0	0	0	0	0	0	0	0
3300012831_3	Bacteria	Proteobacteria	Alphaproteobacteria	Rhodobacterales	Rhodobacteraceae	Paracoccus	0	0	0	0	0	75	0	0	0	100	0	0	0	0	0	0	0	0	0	0	0	0	0	0	0	0	0	0	100	100	100	0	0	0
3300005391_1	Bacteria	Proteobacteria	Gammaproteobacteria	GCA-1735895	GCA-1735895	GCA-1735895	0	0	0	0	0	0	100	100	0	0	0	0	100	0	0	0	0	0	0	0	0	0	0	0	0	0	0	0	0	0	0	0	0	0
3300026271_9	Bacteria	Proteobacteria	Gammaproteobacteria	Betaproteobacteriales	Gallionellaceae	Gallionella	0	0	0	0	0	0	0	0	0	0	0	0	0	0	0	0	0	0	0	0	0	0	0	0	0	0	0	0	0	0	0	0	0	0
3300027733_7	Bacteria	Cyanobacteriota	Cyanobacteriia	Synechococcales_A	Cyanobiaceae	RCC307	0	0	0	0	0	0	100	100	0	0	80	0	0	0	100	100	100	0	0	0	0	0	0	0	0	0	0	0	0	0	0	0	0	0
3300027246_2	Bacteria	Proteobacteria	Alphaproteobacteria	Rhodobacterales	Rhodobacteraceae	Marivivens	0	0	0	0	0	0	100	100	0	0	0	0	100	0	100	100	100	0	0	0	0	0	0	0	0	0	0	0	0	0	0	0	0	0
3300022848_5	Bacteria	Cyanobacteriota	Cyanobacteriia	Synechococcales_A	Cyanobiaceae	Cyanobium	0	0	0	0	100	0	100	100	0	0	0	0	0	0	100	100	100	0	0	0	100	100	100	0	0	0	0	0	0	0	0	0	0	0
3300027244_1	Bacteria	Proteobacteria	Alphaproteobacteria	Rhodobacterales	Rhodobacteraceae	Marivivens	0	0	0	0	0	0	100	100	0	0	0	0	100	0	100	100	100	0	0	0	0	0	0	0	0	0	0	0	0	0	0	0	0	0
3300022828_1	Bacteria	Cyanobacteriota	Cyanobacteriia	Synechococcales_A	Cyanobiaceae	Cyanobium	0	0	0	0	100	0	100	100	0	0	0	0	0	0	100	100	100	0	0	0	100	100	100	0	0	0	0	0	0	0	0	0	0	0
3300010294_7	Bacteria	Proteobacteria	Gammaproteobacteria	GCA-1735895	GCA-1735895	GCA-1735895	0	0	0	0	0	0	0	0	0	0	0	0	100	0	0	0	0	0	0	0	0	0	0	0	0	0	0	0	0	0	0	0	0	0
3300024258_10	Bacteria	Proteobacteria	Alphaproteobacteria	Sneathiellales	Unclassified	Unclassified	0	0	0	0	0	0	0	100	0	100	80	0	100	0	0	0	0	0	0	100	0	0	0	0	0	0	0	0	0	100	0	0	0	0
3300026082_5	Bacteria	SAR324	SAR324	SAR324	NAC60-12	Arctic96AD-7	0	0	0	0	0	0	100	100	0	0	0	0	0	0	0	0	0	0	0	0	0	0	0	0	0	0	0	0	0	0	0	0	0	0
3300025455_5	Bacteria	Proteobacteria	Gammaproteobacteria	Betaproteobacteriales	Rhodocyclaceae	Sulfuritalea	0	0	0	0	0	0	0	0	0	100	0	0	0	100	0	0	0	0	0	0	0	0	0	0	0	0	0	0	100	100	100	0	0	0
3300000247_3	Bacteria	SAR324	SAR324	SAR324	NAC60-12	Arctic96AD-7	0	0	0	0	0	0	100	100	0	0	0	0	0	0	0	0	0	0	0	0	0	0	0	0	0	0	0	0	0	0	0	0	0	0
3300022885_12	Bacteria	Cyanobacteriota	Cyanobacteriia	Synechococcales_A	Cyanobiaceae	Cyanobium	0	0	0	0	100	0	100	100	0	0	0	0	0	0	100	100	100	0	0	0	100	100	100	0	0	0	0	0	0	0	0	0	0	0
3300027796_15	Bacteria	Proteobacteria	Alphaproteobacteria	Rhodospirillales	Rhodospirillaceae	Insolitispirillum	0	0	0	0	0	0	0	0	0	0	0	0	0	0	0	0	0	0	0	0	0	0	0	0	0	0	0	0	0	0	0	0	0	0
3300000227_14	Bacteria	Spirochaetota	Leptospirae	Turneriellales	Unclassified	Unclassified	0	0	0	0	0	0	100	100	100	100	0	0	0	100	100	100	100	0	0	100	0	0	0	0	0	0	0	0	100	100	100	0	0	0
3300025364_4	Bacteria	Proteobacteria	Alphaproteobacteria	Geminicoccales	Unclassified	Unclassified	0	0	0	0	0	0	100	100	0	0	0	0	0	0	100	100	100	0	0	0	0	0	0	84	0	0	0	0	0	0	0	0	0	0
3300005512_8	Bacteria	Proteobacteria	Gammaproteobacteria	GCA-1735895	GCA-1735895	Unclassified	0	0	0	0	0	0	100	100	0	0	0	0	100	100	100	100	100	0	0	100	0	0	0	0	0	0	0	0	0	0	0	0	0	0
3300020691_3	Bacteria	Proteobacteria	Gammaproteobacteria	Betaproteobacteriales	Ferrovaceae	Unclassified	0	0	0	0	0	75	0	0	0	100	0	0	0	0	100	100	0	0	0	0	0	0	0	0	0	0	0	0	100	100	100	0	0	0
3300005253_6	Bacteria	Proteobacteria	Alphaproteobacteria	Rhizobiales	Rhizobiaceae	Aurantimonas	0	0	0	0	0	0	100	100	0	0	0	0	100	100	0	0	0	0	0	100	0	0	0	0	0	0	0	0	0	0	0	0	0	0
3300025616_3	Bacteria	Proteobacteria	Gammaproteobacteria	Betaproteobacteriales	Gallionellaceae	Gallionella	0	0	0	0	0	0	100	100	100	100	0	0	0	100	100	100	100	0	0	100	0	0	0	0	0	0	0	0	100	100	100	0	0	0
3300002242_16	Bacteria	Proteobacteria	Alphaproteobacteria	Rhodobacterales	Rhodobacteraceae	Unclassified	0	0	0	0	0	0	100	100	0	0	0	0	0	0	100	100	100	0	0	0	0	0	0	0	0	0	0	0	0	0	0	0	0	0
3300025676_22	Bacteria	Proteobacteria	Gammaproteobacteria	GCA-2400775	Unclassified	Unclassified	0	0	0	0	0	0	0	0	0	100	0	0	100	0	100	100	0	0	0	0	0	0	0	0	0	0	0	0	100	100	100	0	0	0
3300026267_7	Bacteria	Proteobacteria	Gammaproteobacteria	UBA10353	LS-SOB	UBA12578	0	100	0	100	0	0	0	0	0	0	0	0	100	0	100	100	0	0	0	0	0	0	0	0	0	0	0	0	0	0	0	0	0	0
3300028042_5	Bacteria	Proteobacteria	Gammaproteobacteria	GCA-2400775	Unclassified	Unclassified	0	0	0	0	0	0	100	100	100	100	100	0	100	100	100	100	100	0	0	100	0	0	0	0	0	0	0	0	100	100	100	0	0	0
3300028277_9	Bacteria	Proteobacteria	Gammaproteobacteria	GCA-2400775	Unclassified	Unclassified	0	0	0	0	0	0	100	100	100	100	0	0	100	0	100	100	100	0	0	0	0	0	0	0	0	0	0	0	100	100	100	0	0	0
3300027835_12	Bacteria	Proteobacteria	Alphaproteobacteria	Rhodospirillales	Unclassified	Unclassified	0	0	0	0	0	75	100	100	100	100	0	0	0	0	0	0	0	0	0	0	0	0	0	0	0	0	0	0	100	100	100	0	0	0
3300000447_4	Bacteria	Proteobacteria	Gammaproteobacteria	Nitrococcales	Halorhodospiraceae	Alkalilimnicola	0	0	0	0	0	0	100	100	0	0	0	0	0	0	100	100	100	0	0	0	0	0	0	0	0	0	0	0	0	0	0	0	0	0
3300013131_45	Bacteria	Proteobacteria	Alphaproteobacteria	Rhodobacterales	Rhodobacteraceae	Unclassified	0	0	0	0	0	75	100	100	100	100	0	0	0	0	100	100	100	0	0	100	0	0	0	0	0	0	0	0	100	100	100	0	0	0
3300013502_13	Bacteria	Proteobacteria	Gammaproteobacteria	Thiotrichales	Thiotrichaceae	Thiothrix	0	0	0	0	0	75	100	100	100	100	0	0	100	0	100	100	100	0	0	100	0	0	0	0	0	0	0	0	100	100	100	0	0	0
3300011486_1	Bacteria	Proteobacteria	Gammaproteobacteria	Betaproteobacteriales	Burkholderiaceae	Paucibacter	0	0	0	0	0	75	100	100	100	100	0	0	0	0	100	100	100	0	0	0	0	0	0	0	0	0	0	0	100	100	100	0	0	0
3300025596_10	Bacteria	Proteobacteria	Gammaproteobacteria	GCA-2400775	Unclassified	Unclassified	0	0	0	0	0	0	0	0	0	0	0	0	0	0	100	100	0	0	0	0	0	0	0	0	0	0	0	0	0	0	0	0	0	0
3300024300_13	Bacteria	Proteobacteria	Gammaproteobacteria	Betaproteobacteriales	Hydrogenophilaceae	UBA3361	0	0	0	0	0	75	100	100	100	100	0	0	100	100	0	0	0	0	0	100	0	0	0	0	0	0	0	0	100	100	100	0	0	0
3300026897_2	Bacteria	Cyanobacteriota	Cyanobacteriia	Cyanobacteriales	Nostocaceae	Unclassified	0	0	0	0	100	0	100	100	0	0	0	0	0	0	100	100	100	0	0	0	100	100	100	0	0	0	0	0	0	0	0	0	0	0
3300026519_36	Bacteria	Proteobacteria	Gammaproteobacteria	Xanthomonadales	Marinicellaceae	Unclassified	0	0	0	0	0	0	100	100	0	0	0	0	100	0	100	100	100	0	0	100	0	0	0	0	0	0	0	0	0	0	0	0	0	0
3300020147_5	Bacteria	Proteobacteria	Gammaproteobacteria	Methylococcales	Methylococcaceae	Methylocaldum	0	100	0	0	0	0	100	100	0	0	80	0	0	0	100	100	100	0	0	100	0	0	0	0	0	0	0	0	0	0	0	0	0	0
3300025688_19	Bacteria	Proteobacteria	Gammaproteobacteria	GCA-2400775	Unclassified	Unclassified	0	0	0	0	0	0	0	0	0	100	0	0	100	0	100	100	0	0	0	100	0	0	0	0	0	0	0	0	100	100	100	0	0	0
3300005043_12	Bacteria	Proteobacteria	Alphaproteobacteria	Rhizobiales	Rhizobiaceae	Nitratireductor_B	0	0	0	0	0	0	0	0	0	0	0	0	0	0	0	0	0	0	0	0	0	0	0	0	0	0	0	0	0	0	0	0	0	0
3300025456_15	Bacteria	Proteobacteria	Gammaproteobacteria	GCA-2400775	Unclassified	Unclassified	0	0	0	0	0	0	0	0	0	100	0	0	100	0	100	100	0	0	0	0	0	0	0	0	0	0	0	0	100	100	100	0	0	0
3300000365_29	Bacteria	Proteobacteria	Gammaproteobacteria	Ectothiorhodospirales	Thioalkalivibrionaceae	Unclassified	0	0	0	0	0	87	100	100	100	100	0	0	100	0	100	100	100	0	0	0	0	0	0	0	0	0	0	0	100	100	100	0	0	0
3300025662_27	Bacteria	Proteobacteria	Gammaproteobacteria	Thiomicrospirales	Thioglobaceae	Thioglobus_A	0	0	0	0	0	75	100	100	100	100	0	0	0	0	100	100	100	0	0	100	0	0	0	0	0	0	0	0	100	100	100	0	0	0
3300000353_4	Bacteria	Cyanobacteriota	Cyanobacteriia	Cyanobacteriales	Phormidiaceae	Lyngbya	0	0	0	0	100	0	0	0	0	0	0	0	0	0	0	0	0	0	0	0	100	100	100	0	0	0	0	0	0	0	0	0	0	0
3300012818_5	Bacteria	Proteobacteria	Gammaproteobacteria	Betaproteobacteriales	Burkholderiaceae	Advenella	0	0	0	0	0	75	0	0	0	100	0	0	0	100	0	0	0	0	0	0	0	0	0	0	0	0	0	0	100	100	100	0	0	0
3300022916_29	Bacteria	Proteobacteria	Gammaproteobacteria	GCA-2400775	Unclassified	Unclassified	0	0	0	0	0	0	0	0	0	100	0	0	100	0	100	100	0	0	0	100	0	0	0	0	0	0	0	0	100	100	100	0	0	0
3300020718_5	Bacteria	Proteobacteria	Gammaproteobacteria	Betaproteobacteriales	Ferrovaceae	Unclassified	0	0	0	0	0	75	0	0	0	100	0	0	0	0	100	100	0	0	0	0	0	0	0	0	0	0	0	0	100	100	100	0	0	0
3300028188_15	Bacteria	Proteobacteria	Gammaproteobacteria	GCA-2400775	Unclassified	Unclassified	0	0	0	0	0	0	0	0	0	100	0	0	100	0	100	100	0	0	0	100	0	0	0	0	0	0	0	0	100	100	100	0	0	0

## Sheet: HPHB
Pathway completeness various energy-generating processes for all MAGs with the genomic potential to fix carbon through the rTCA2 cycle. MAG column refers to IDs given by Nayfach et al. 2020
					Nitrogenous compounds					Sulfur compounds												Carbon compounds			Pigment synthesis
					Ammonia oxidation				Nitrite oxidation	Sulfur oxidation	Sulfite oxidation				Thiosulfate oxidation				Sulfide oxidation			Carbon disulfide oxidation		Carbon monoxide oxidation	Chlorophyll biosynthesis			Bacteriochlorophyll biosynthesis					Hydrogen oxidation			Manganese oxidation		Iron oxidation
MAG	Domain	Phylum	Class	Order	Family	Genus	AMMOXID-PWY	P303-PWY	PWY-2242	PWY-7082	P282-PWY	PWY-5304	PWY-5276	PWY-5278	PWY-5279	PWY-7457	PWY-5296	PWY-5303	PWY-6677	THIOSULFOX-PWY	P222-PWY	PWY-5274	PWY-5285	PWY-1164	PWY-5336	PWY-7750	PWY-7764	PWY-8126	PWY-8127	PWY-5526	PWY-7758	PWY-7759	PWY-7760	PWY-7762	P283-PWY	PWY-5382	PWY-6512	PWY-6591	PWY-6592	PWY-6692
3300027169_1	Archaea	Crenarchaeota	Nitrososphaeria	Nitrososphaerales	Nitrososphaeraceae	Unclassified	0	0	0	100	0	0	0	0	0	0	0	0	0	0	0	0	0	0	0	100	0	0	0	0	0	0	0	0	100	100	100	0	0	0
3300021093_71	Archaea	Crenarchaeota	Nitrososphaeria	Nitrososphaerales	Nitrosopumilaceae	Nitrosotenuis	0	0	0	100	0	0	0	0	0	0	0	0	0	0	0	0	0	0	0	100	0	0	0	0	0	0	0	0	0	0	0	0	0	0
3300026209_28	Archaea	Crenarchaeota	Nitrososphaeria	Nitrososphaerales	Nitrosopumilaceae	Nitrosopumilus	0	0	0	100	0	0	0	0	0	0	0	0	0	0	0	0	0	0	0	100	0	0	0	0	0	0	0	0	0	0	0	0	0	0
3300020196_66	Archaea	Crenarchaeota	Nitrososphaeria	Nitrososphaerales	Nitrosopumilaceae	Nitrosotenuis	0	0	0	100	0	0	0	0	0	0	0	0	0	0	0	0	0	0	0	100	0	0	0	0	0	0	0	0	0	0	0	0	0	0
3300027032_1	Archaea	Crenarchaeota	Nitrososphaeria	Nitrososphaerales	Nitrososphaeraceae	Unclassified	0	0	0	100	0	0	0	0	0	0	0	0	0	0	100	100	0	0	0	100	0	0	0	0	0	0	0	0	100	100	100	0	0	0
3300006903_27	Archaea	Crenarchaeota	Nitrososphaeria	Nitrososphaerales	Nitrososphaeraceae	Unclassified	0	0	0	100	0	0	0	0	0	0	0	0	0	0	0	0	0	0	0	100	0	0	0	0	0	0	0	0	100	100	100	0	0	0
3300027821_8	Archaea	Crenarchaeota	Nitrososphaeria	Nitrososphaerales	Nitrososphaeraceae	Unclassified	0	0	0	100	0	0	0	0	0	0	0	0	0	0	100	100	0	0	0	100	0	0	0	0	0	0	0	0	100	100	100	0	0	0
3300027706_51	Archaea	Crenarchaeota	Nitrososphaeria	Nitrososphaerales	Nitrosopumilaceae	Unclassified	0	0	0	100	0	0	0	0	0	0	0	0	0	0	0	0	0	0	0	100	0	0	0	0	0	0	0	0	0	0	0	0	0	0
3300013764_3	Archaea	Crenarchaeota	Nitrososphaeria	Nitrososphaerales	Nitrososphaeraceae	UBA10452	0	0	0	100	0	0	0	0	0	0	0	0	0	0	100	100	0	0	0	100	0	0	0	0	0	0	0	0	0	0	0	0	0	0
3300005964_2	Archaea	Crenarchaeota	Thermoprotei	Sulfolobales	Sulfolobaceae	Sulfolobus_A	0	0	0	0	0	0	0	0	0	0	0	0	0	0	100	100	0	0	0	0	0	0	0	0	0	0	0	0	100	100	100	0	0	0
3300026067_25	Bacteria	Proteobacteria	Alphaproteobacteria	Rhizobiales	Methyloligellaceae	Methyloceanibacter	0	0	0	0	0	0	0	0	0	0	0	0	0	100	0	0	0	0	0	100	0	0	0	0	0	0	0	0	0	100	0	0	0	0
3300020179_69	Archaea	Crenarchaeota	Nitrososphaeria	Nitrososphaerales	Nitrosopumilaceae	Nitrosotenuis	0	0	0	100	0	0	0	0	0	0	0	0	0	0	0	0	0	0	0	100	0	0	0	0	0	0	0	0	0	0	0	0	0	0
3300020308_3	Archaea	Crenarchaeota	Nitrososphaeria	Nitrososphaerales	Nitrosopumilaceae	Nitrosopelagicus	0	0	0	100	0	0	0	0	0	0	0	0	0	0	0	0	0	0	0	100	0	0	0	0	0	0	0	0	0	0	0	0	0	0
3300027010_2	Bacteria	Proteobacteria	Alphaproteobacteria	Rhizobiales	Xanthobacteraceae	Pseudolabrys	0	0	0	75	100	0	100	0	0	0	100	0	0	0	0	0	0	0	0	100	0	0	0	0	0	0	0	0	0	100	0	0	0	83
3300026762_1	Archaea	Crenarchaeota	Thermoprotei	Sulfolobales	Sulfolobaceae	Sulfolobus_A	0	0	0	0	0	0	0	0	0	0	0	0	0	0	100	100	0	0	0	0	0	0	0	0	0	0	0	0	100	100	100	0	0	0
3300026200_36	Archaea	Crenarchaeota	Nitrososphaeria	Nitrososphaerales	Nitrosopumilaceae	Nitrosopumilus	0	0	0	100	0	0	0	0	0	0	0	0	0	0	0	0	0	0	0	100	0	0	0	0	0	0	0	0	0	0	0	0	0	0
3300005471_39	Archaea	Crenarchaeota	Nitrososphaeria	Nitrososphaerales	Nitrososphaeraceae	Nitrososphaera	0	0	0	100	0	0	0	0	0	0	0	0	0	0	0	0	0	0	0	100	0	0	0	0	0	0	0	0	0	0	0	0	0	0
3300025373_22	Archaea	Crenarchaeota	Nitrososphaeria	Nitrososphaerales	Unclassified	Unclassified	0	0	0	100	0	0	0	0	0	0	0	0	0	0	100	100	0	0	0	100	0	0	0	0	0	0	0	0	0	0	0	0	0	0
3300025668_21	Bacteria	Proteobacteria	Gammaproteobacteria	Pseudomonadales	Halieaceae	Luminiphilus	0	0	0	0	0	0	100	100	0	0	0	0	0	0	0	0	0	0	0	0	0	0	0	84	0	0	0	0	0	0	0	0	0	0
3300027582_13	Bacteria	Proteobacteria	Gammaproteobacteria	Pseudomonadales	Halieaceae	Luminiphilus	0	0	0	0	0	0	100	100	0	0	0	0	0	0	0	0	0	0	0	0	0	0	0	84	0	0	0	0	0	0	0	0	0	0
3300017426_31	Archaea	Crenarchaeota	Nitrososphaeria	Nitrososphaerales	Nitrososphaeraceae	UBA10452	0	0	0	100	0	0	0	0	0	0	0	0	0	0	0	0	0	0	0	100	0	0	0	0	0	0	0	0	0	0	0	0	0	0
3300025315_14	Archaea	Crenarchaeota	Nitrososphaeria	Nitrososphaerales	Nitrososphaeraceae	UBA11057	0	0	0	100	0	0	0	0	0	0	0	0	0	0	0	0	0	0	0	100	0	0	0	0	0	0	0	0	0	0	0	0	0	0
3300020428_54	Archaea	Crenarchaeota	Nitrososphaeria	Nitrososphaerales	Nitrosopumilaceae	Nitrosopumilus	0	0	0	100	0	0	0	0	0	0	0	0	0	0	0	0	0	0	0	100	0	0	0	0	0	0	0	0	0	0	0	0	0	0
3300020190_76	Archaea	Crenarchaeota	Nitrososphaeria	Nitrososphaerales	Nitrosopumilaceae	Nitrosotenuis	0	0	0	100	0	0	0	0	0	0	0	0	0	0	0	0	0	0	0	100	0	0	0	0	0	0	0	0	0	0	0	0	0	0
3300005256_4	Archaea	Crenarchaeota	Thermoprotei	Sulfolobales	Sulfolobaceae	Metallosphaera	0	0	0	0	0	0	0	0	0	0	0	75	0	100	100	100	0	0	0	0	0	0	0	0	0	0	0	0	100	100	100	0	0	0
3300026885_2	Archaea	Crenarchaeota	Thermoprotei	Sulfolobales	Sulfolobaceae	Sulfolobus	0	0	0	0	0	0	0	0	0	0	0	0	0	0	100	100	0	100	0	0	0	0	0	0	0	0	0	0	100	100	100	0	0	0
3300025892_65	Archaea	Crenarchaeota	Nitrososphaeria	Nitrososphaerales	Nitrosopumilaceae	Nitrosopumilus	0	0	0	100	0	0	0	0	0	0	0	0	0	0	0	0	0	0	0	100	0	0	0	0	0	0	0	0	0	0	0	0	0	0
3300026627_1	Archaea	Crenarchaeota	Thermoprotei	Sulfolobales	Sulfolobaceae	Sulfolobus_A	0	0	0	0	0	0	0	0	0	0	0	0	0	0	100	100	0	0	0	0	0	0	0	0	0	0	0	0	100	100	100	0	0	0
3300005958_1	Archaea	Crenarchaeota	Thermoprotei	Sulfolobales	Sulfolobaceae	Sulfolobus	0	0	0	0	0	100	100	0	0	100	0	75	0	100	100	100	0	0	0	0	0	0	0	0	0	0	0	0	100	100	100	0	0	0
3300027627_15	Archaea	Crenarchaeota	Nitrososphaeria	Nitrososphaerales	Nitrosopumilaceae	Nitrosoarchaeum	0	0	0	100	0	0	0	0	0	0	0	0	0	0	0	0	0	0	0	100	0	0	0	0	0	0	0	0	0	0	0	0	0	0
3300027675_4	Archaea	Crenarchaeota	Nitrososphaeria	Nitrososphaerales	Nitrososphaeraceae	UBA11057	0	0	0	0	0	0	0	0	0	0	0	0	0	0	0	0	0	0	0	0	0	0	0	0	0	0	0	0	100	100	100	0	0	0
3300026279_35	Archaea	Crenarchaeota	Nitrososphaeria	Nitrososphaerales	Nitrosopumilaceae	Nitrosopumilus	0	0	0	100	0	0	0	0	0	0	0	0	0	0	0	0	0	0	0	100	0	0	0	0	0	0	0	0	0	0	0	0	0	0
3300025498_14	Archaea	Crenarchaeota	Bathyarchaeia	40CM-2-53-6	RBG-16-50-20	RBG-16-50-20	0	0	0	0	0	0	0	0	0	0	0	0	0	0	100	100	0	0	0	0	0	0	0	0	0	0	0	0	100	100	100	0	0	0
3300020343_15	Archaea	Crenarchaeota	Nitrososphaeria	Nitrososphaerales	Nitrosopumilaceae	Nitrosopelagicus	0	0	0	100	0	0	0	0	0	0	0	0	0	0	0	0	0	0	0	100	0	0	0	0	0	0	0	0	0	0	0	0	0	0
3300026877_4	Archaea	Crenarchaeota	Thermoprotei	Sulfolobales	Sulfolobaceae	Metallosphaera	0	0	0	0	0	0	0	100	0	0	0	75	0	100	100	100	0	0	0	0	0	0	0	0	0	0	0	0	100	100	100	0	0	0
3300020204_66	Archaea	Crenarchaeota	Nitrososphaeria	Nitrososphaerales	Nitrosopumilaceae	Nitrosotenuis	0	0	0	100	0	0	0	0	0	0	0	0	0	0	0	0	0	0	0	100	0	0	0	0	0	0	0	0	0	0	0	0	0	0
3300002481_6	Archaea	Halobacterota	Archaeoglobi	Archaeoglobales	Archaeoglobaceae	Archaeoglobus_A	0	0	0	0	0	0	0	0	0	0	0	0	0	0	0	0	0	0	0	0	0	0	0	0	0	0	0	0	0	0	0	0	0	0
3300025849_23	Bacteria	Proteobacteria	Gammaproteobacteria	Pseudomonadales	Halieaceae	Luminiphilus	0	0	0	0	0	0	100	100	0	0	0	0	0	0	0	0	0	0	0	0	0	0	0	0	0	0	0	0	0	0	0	0	0	0
3300020411_47	Archaea	Crenarchaeota	Nitrososphaeria	Nitrososphaerales	Nitrosopumilaceae	Nitrosopelagicus	0	0	0	100	0	0	0	0	0	0	0	0	0	0	0	0	0	0	0	100	0	0	0	0	0	0	0	0	0	0	0	0	0	0
3300025472_11	Archaea	Crenarchaeota	Bathyarchaeia	40CM-2-53-6	RBG-16-50-20	RBG-16-50-20	0	0	0	0	0	0	0	0	0	0	0	0	0	0	100	100	0	0	0	0	0	0	0	0	0	0	0	0	100	100	100	0	0	0
3300005290_16	Archaea	Crenarchaeota	Nitrososphaeria	Nitrososphaerales	Nitrososphaeraceae	Unclassified	0	0	0	100	0	0	0	0	0	0	0	0	0	0	0	0	0	0	0	100	0	0	0	0	0	0	0	0	100	100	100	0	0	0
3300027815_63	Archaea	Crenarchaeota	Nitrososphaeria	Nitrososphaerales	Nitrosopumilaceae	Nitrosoarchaeum	0	0	0	100	0	0	0	0	0	0	0	0	0	0	0	0	0	0	0	100	0	0	0	0	0	0	0	0	0	0	0	0	0	0
3300017444_81	Archaea	Crenarchaeota	Nitrososphaeria	Nitrososphaerales	UBA213	UBA213	0	0	0	100	0	0	0	0	0	0	0	0	0	0	0	0	0	0	0	100	0	0	0	0	0	0	0	0	100	100	100	0	0	0
3300025886_35	Bacteria	Proteobacteria	Gammaproteobacteria	Pseudomonadales	Halieaceae	Luminiphilus	0	0	0	0	0	0	100	100	0	0	0	0	0	0	0	0	0	0	0	0	0	0	0	84	0	0	0	0	0	0	0	0	0	0
3300020397_12	Bacteria	Proteobacteria	Gammaproteobacteria	Pseudomonadales	Halieaceae	Luminiphilus	0	0	0	0	0	0	100	100	0	0	0	0	0	0	0	0	0	0	0	0	0	0	0	84	0	0	0	85	0	0	0	0	0	0
3300020279_14	Archaea	Crenarchaeota	Nitrososphaeria	Nitrososphaerales	Nitrosopumilaceae	Nitrosopelagicus	0	0	0	100	0	0	0	0	0	0	0	0	0	0	0	0	0	0	0	100	0	0	0	0	0	0	0	0	0	0	0	0	0	0
3300027187_1	Archaea	Crenarchaeota	Nitrososphaeria	Nitrososphaerales	Nitrososphaeraceae	Unclassified	0	0	0	100	0	0	0	0	0	0	0	0	0	0	100	100	0	0	0	100	0	0	0	0	0	0	0	0	100	100	100	0	0	0
3300005529_108	Archaea	Crenarchaeota	Nitrososphaeria	Nitrososphaerales	Nitrososphaeraceae	Nitrososphaera	0	0	0	100	0	0	0	0	0	0	0	0	0	0	100	100	0	0	0	100	0	0	0	0	0	0	0	0	0	0	0	0	0	0
3300026906_3	Archaea	Crenarchaeota	Thermoprotei	Sulfolobales	Sulfolobaceae	Sulfolobus_A	0	0	0	0	0	0	0	0	0	0	0	0	0	0	100	100	0	0	0	0	0	0	0	0	0	0	0	0	100	100	100	0	0	0
3300021424_55	Archaea	Crenarchaeota	Nitrososphaeria	Nitrososphaerales	Nitrosopumilaceae	Nitrosotenuis	0	0	0	100	0	0	0	0	0	0	0	0	0	0	0	0	0	0	0	100	0	0	0	0	0	0	0	0	0	0	0	0	0	0
3300010038_14	Archaea	Crenarchaeota	Nitrososphaeria	Nitrososphaerales	Nitrososphaeraceae	Unclassified	0	0	0	100	0	0	0	0	0	0	0	0	0	0	0	0	0	0	0	100	0	0	0	0	0	0	0	0	100	100	100	0	0	0
3300007076_33	Archaea	Crenarchaeota	Nitrososphaeria	Nitrososphaerales	Nitrososphaeraceae	Unclassified	0	0	0	100	0	0	0	0	0	0	0	0	0	0	0	0	0	0	0	100	0	0	0	0	0	0	0	0	0	0	0	0	0	0
3300000214_11	Archaea	Crenarchaeota	Nitrososphaeria	Nitrososphaerales	Nitrosopumilaceae	Nitrosopumilus	0	0	0	100	0	0	0	0	0	0	0	0	0	0	100	100	0	0	0	100	0	0	0	0	0	0	0	0	0	0	0	0	0	0
3300025942_30	Archaea	Crenarchaeota	Nitrososphaeria	Nitrososphaerales	Nitrososphaeraceae	UBA11057	0	0	0	100	0	0	0	0	0	0	0	0	0	0	0	0	0	0	0	100	0	0	0	0	0	0	0	0	0	0	0	0	0	0
3300025546_44	Archaea	Halobacterota	Archaeoglobi	Archaeoglobales	Archaeoglobaceae	Unclassified	0	0	0	0	0	0	0	0	0	0	0	0	0	0	0	0	0	0	0	0	0	0	0	0	0	0	0	0	0	0	0	0	0	0
3300009840_20	Archaea	Crenarchaeota	Nitrososphaeria	Nitrososphaerales	Nitrososphaeraceae	Nitrososphaera	0	0	0	100	0	0	0	0	0	0	0	0	0	0	0	0	0	0	0	100	0	0	0	0	0	0	0	0	0	0	0	0	0	0
3300025644_38	Archaea	Crenarchaeota	Nitrososphaeria	Nitrososphaerales	Nitrosopumilaceae	Nitrosopumilus	0	0	0	100	0	0	0	0	0	0	0	0	0	0	0	0	0	0	0	100	0	0	0	0	0	0	0	0	0	0	0	0	0	0
3300020250_9	Archaea	Crenarchaeota	Nitrososphaeria	Nitrososphaerales	Nitrosopumilaceae	Nitrosopelagicus	0	0	0	100	0	0	0	0	0	0	0	0	0	0	0	0	0	0	0	100	0	0	0	0	0	0	0	0	0	0	0	0	0	0
2077657024_3	Archaea	Crenarchaeota	Thermoprotei	Sulfolobales	Sulfolobaceae	Metallosphaera	0	0	0	0	0	0	0	0	0	0	0	0	0	0	100	100	0	0	0	0	0	0	0	0	0	0	0	0	100	100	100	0	0	0
3300027273_1	Archaea	Crenarchaeota	Nitrososphaeria	Nitrososphaerales	Nitrososphaeraceae	Unclassified	0	0	0	100	0	0	0	0	0	0	0	0	0	0	0	0	0	0	0	100	0	0	0	0	0	0	0	0	100	100	100	0	0	0
3300026256_37	Archaea	Crenarchaeota	Nitrososphaeria	Nitrososphaerales	Nitrosopumilaceae	Nitrosopumilus	0	0	0	100	0	0	0	0	0	0	0	0	0	0	0	0	0	0	0	100	0	0	0	0	0	0	0	0	0	0	0	0	0	0
3300027717_8	Archaea	Crenarchaeota	Nitrososphaeria	Nitrososphaerales	Nitrososphaeraceae	Unclassified	0	0	0	100	0	0	0	0	0	0	0	0	0	0	0	0	0	0	0	100	0	0	0	0	0	0	0	0	100	100	100	0	0	0
3300005937_25	Archaea	Crenarchaeota	Nitrososphaeria	Nitrososphaerales	Nitrososphaeraceae	UBA11057	0	0	0	100	0	0	0	0	0	0	0	0	0	0	0	0	0	0	0	100	0	0	0	0	0	0	0	0	100	100	100	0	0	0
3300027364_2	Archaea	Crenarchaeota	Nitrososphaeria	Nitrososphaerales	Nitrososphaeraceae	UBA11057	0	0	0	100	0	0	0	0	0	0	0	0	0	0	0	0	0	0	0	100	0	0	0	0	0	0	0	0	100	100	100	0	0	0
3300024054_62	Archaea	Crenarchaeota	Nitrososphaeria	Nitrososphaerales	Nitrosopumilaceae	Nitrosotenuis	0	0	0	100	0	0	0	0	0	0	0	0	0	0	0	0	0	0	0	100	0	0	0	0	0	0	0	0	0	0	0	0	0	0
3300027854_40	Archaea	Crenarchaeota	Nitrososphaeria	Nitrososphaerales	Nitrosopumilaceae	Nitrosotalea	0	0	0	100	0	0	0	0	0	0	0	0	0	0	0	0	0	0	0	100	0	0	0	0	0	0	0	0	0	0	0	0	0	0
3300020259_8	Archaea	Crenarchaeota	Nitrososphaeria	Nitrososphaerales	Nitrosopumilaceae	Nitrosopelagicus	0	0	0	100	0	0	0	0	0	0	0	0	0	0	0	0	0	0	0	100	0	0	0	0	0	0	0	0	0	0	0	0	0	0
3300026885_4	Archaea	Crenarchaeota	Thermoprotei	Sulfolobales	Sulfolobaceae	Sulfolobus_A	0	0	0	0	0	0	0	0	0	0	0	0	0	0	100	100	0	0	0	0	0	0	0	0	0	0	0	0	100	100	100	0	0	0
3300000865_14	Archaea	Crenarchaeota	Nitrososphaeria	Nitrososphaerales	UBA213	Unclassified	0	0	0	100	0	0	0	0	0	0	0	0	0	0	100	100	0	0	0	100	0	0	0	0	0	0	0	0	0	0	0	0	0	0
3300028654_9	Archaea	Crenarchaeota	Nitrososphaeria	Nitrososphaerales	Nitrosopumilaceae	Nitrosotalea	0	0	0	100	0	0	0	0	0	0	0	0	0	0	0	0	0	0	0	100	0	0	0	0	0	0	0	0	0	0	0	0	0	0
3300026882_6	Archaea	Crenarchaeota	Thermoprotei	Sulfolobales	Sulfolobaceae	Sulfolobus	0	0	0	0	0	87	100	0	0	100	0	0	0	100	100	100	0	0	0	0	0	0	0	0	0	0	0	0	100	100	100	0	0	0
3300020249_8	Archaea	Crenarchaeota	Nitrososphaeria	Nitrososphaerales	Nitrosopumilaceae	Nitrosopelagicus	0	0	0	100	0	0	0	0	0	0	0	0	0	0	0	0	0	0	0	100	0	0	0	0	0	0	0	0	0	0	0	0	0	0
3300025422_19	Archaea	Crenarchaeota	Nitrososphaeria	Nitrososphaerales	Nitrosopumilaceae	Nitrosopumilus	0	0	0	100	0	0	0	0	0	0	0	0	0	0	100	100	0	0	0	100	0	0	0	0	0	0	0	0	0	0	0	0	0	0
3300027649_41	Archaea	Crenarchaeota	Nitrososphaeria	Nitrososphaerales	Nitrosopumilaceae	Nitrosoarchaeum	0	0	0	100	0	0	0	0	0	0	0	0	0	0	0	0	0	0	0	100	0	0	0	0	0	0	0	0	0	0	0	0	0	0
3300025880_39	Bacteria	Proteobacteria	Gammaproteobacteria	Pseudomonadales	Halieaceae	Luminiphilus	0	0	0	0	0	0	100	100	0	0	0	0	0	0	0	0	0	0	0	0	0	0	0	0	0	0	0	0	0	0	0	0	0	0
3300009503_196	Archaea	Halobacterota	Archaeoglobi	Archaeoglobales	Archaeoglobaceae	Unclassified	0	0	0	0	0	0	0	0	0	0	0	0	0	0	0	0	0	0	0	0	0	0	0	0	0	0	0	0	0	0	0	0	0	0
3300027773_45	Archaea	Crenarchaeota	Nitrososphaeria	Nitrososphaerales	Nitrososphaeraceae	Unclassified	0	0	0	100	0	0	0	0	0	0	0	0	0	0	0	0	0	0	0	100	0	0	0	0	0	0	0	0	0	0	0	0	0	0
3300013763_3	Archaea	Crenarchaeota	Nitrososphaeria	Nitrososphaerales	Nitrososphaeraceae	UBA10452	0	0	0	0	0	0	0	0	0	0	0	0	0	0	100	100	0	0	0	0	0	0	0	0	0	0	0	0	0	0	0	0	0	0
3300027968_61	Archaea	Crenarchaeota	Nitrososphaeria	Nitrososphaerales	Nitrosopumilaceae	Unclassified	0	0	0	100	0	0	0	0	0	0	0	0	0	0	0	0	0	0	0	100	0	0	0	0	0	0	0	0	0	0	0	0	0	0
3300027947_1	Archaea	Crenarchaeota	Nitrososphaeria	Nitrososphaerales	Nitrososphaeraceae	Unclassified	0	0	0	100	0	0	0	0	0	0	0	0	0	0	100	100	0	0	0	100	0	0	0	0	0	0	0	0	100	100	100	0	0	0
3300024431_52	Archaea	Crenarchaeota	Nitrososphaeria	Nitrososphaerales	Nitrosopumilaceae	Unclassified	0	0	0	100	0	0	0	0	0	0	0	0	0	0	0	0	0	0	0	100	0	0	0	0	0	0	0	0	0	0	0	0	0	0
3300020109_94	Archaea	Crenarchaeota	Nitrososphaeria	Nitrososphaerales	Nitrosopumilaceae	Nitrosotenuis	0	0	0	100	0	0	0	0	0	0	0	0	0	0	0	0	0	0	0	100	0	0	0	0	0	0	0	0	0	0	0	0	0	0
3300020183_61	Archaea	Crenarchaeota	Nitrososphaeria	Nitrososphaerales	Nitrosopumilaceae	Nitrosotenuis	0	0	0	100	0	0	0	0	0	0	0	0	0	0	0	0	0	0	0	100	0	0	0	0	0	0	0	0	0	0	0	0	0	0
3300005977_4	Archaea	Crenarchaeota	Thermoprotei	Sulfolobales	Sulfolobaceae	Sulfolobus	0	0	0	0	0	0	0	0	0	0	0	0	0	0	100	100	0	0	0	0	0	0	0	0	0	0	0	0	100	100	100	0	0	0
3300027378_2	Archaea	Crenarchaeota	Nitrososphaeria	Nitrososphaerales	Nitrososphaeraceae	UBA11057	0	0	0	0	0	0	0	0	0	0	0	0	0	0	0	0	0	0	0	0	0	0	0	0	0	0	0	0	100	100	100	0	0	0
3300014823_4	Archaea	Crenarchaeota	Nitrososphaeria	Nitrososphaerales	Nitrososphaeraceae	UBA10452	0	0	0	100	0	0	0	0	0	0	0	0	0	0	100	100	0	0	0	100	0	0	0	0	0	0	0	0	0	0	0	0	0	0
3300021376_74	Archaea	Crenarchaeota	Nitrososphaeria	Nitrososphaerales	Nitrosopumilaceae	Nitrosotenuis	0	0	0	100	0	0	0	0	0	0	0	0	0	0	0	0	0	0	0	100	0	0	0	0	0	0	0	0	0	0	0	0	0	0
3300027937_1	Archaea	Crenarchaeota	Thermoprotei	Sulfolobales	Sulfolobaceae	Sulfolobus_A	0	0	0	0	0	0	0	0	0	0	0	0	0	0	100	100	0	0	0	0	0	0	0	0	0	0	0	0	100	100	100	0	0	0
3300006914_30	Archaea	Crenarchaeota	Nitrososphaeria	Nitrososphaerales	Nitrososphaeraceae	Unclassified	0	0	0	100	0	0	0	0	0	0	0	0	0	0	0	0	0	0	0	100	0	0	0	0	0	0	0	0	100	100	100	0	0	0
3300005964_4	Archaea	Crenarchaeota	Thermoprotei	Sulfolobales	Sulfolobaceae	Sulfolobus	0	0	0	0	0	100	100	0	0	100	0	75	0	100	100	100	0	0	0	0	0	0	0	0	0	0	0	0	100	100	100	0	0	0
3300003078_1	Archaea	Crenarchaeota	Thermoprotei	Sulfolobales	Sulfolobaceae	Acd1	0	0	0	0	0	0	0	0	0	0	0	0	0	0	100	100	0	0	0	0	0	0	0	0	0	0	0	0	100	100	100	0	0	0
3300025345_12	Archaea	Crenarchaeota	Nitrososphaeria	Nitrososphaerales	Unclassified	Unclassified	0	0	0	100	0	0	0	0	0	0	0	0	0	0	100	100	0	0	0	100	0	0	0	0	0	0	0	0	0	0	0	0	0	0
3300027702_17	Archaea	Crenarchaeota	Nitrososphaeria	Nitrososphaerales	Nitrosopumilaceae	Nitrosopelagicus	0	0	0	100	0	0	0	0	0	0	0	0	0	0	0	0	0	0	0	100	0	0	0	0	0	0	0	0	0	0	0	0	0	0
3300010358_12	Archaea	Crenarchaeota	Nitrososphaeria	Nitrososphaerales	Nitrososphaeraceae	UBA11057	0	0	0	100	0	0	0	0	0	0	0	0	0	0	0	0	0	100	0	100	0	0	0	0	0	0	0	0	100	100	100	0	0	0
3300020311_8	Archaea	Crenarchaeota	Nitrososphaeria	Nitrososphaerales	Nitrosopumilaceae	Nitrosopelagicus	0	0	0	100	0	0	0	0	0	0	0	0	0	0	0	0	0	0	0	100	0	0	0	0	0	0	0	0	0	0	0	0	0	0
3300026268_29	Archaea	Crenarchaeota	Nitrososphaeria	Nitrososphaerales	Nitrosopumilaceae	Nitrosopumilus	0	0	0	100	0	0	0	0	0	0	0	0	0	0	0	0	0	0	0	100	0	0	0	0	0	0	0	0	0	0	0	0	0	0
3300020139_35	Archaea	Crenarchaeota	Nitrososphaeria	Nitrososphaerales	UBA213	Unclassified	0	0	0	0	0	0	0	0	0	0	0	0	0	0	100	100	0	0	0	0	0	0	0	0	0	0	0	0	0	0	0	0	0	0
3300026973_1	Archaea	Crenarchaeota	Nitrososphaeria	Nitrososphaerales	Nitrososphaeraceae	Unclassified	0	0	0	100	0	0	0	0	0	0	0	0	0	0	0	0	0	0	0	100	0	0	0	0	0	0	0	0	100	100	100	0	0	0
3300000652_2	Archaea	Crenarchaeota	Nitrososphaeria	Nitrososphaerales	Nitrososphaeraceae	Unclassified	0	0	0	100	0	0	0	0	0	0	0	0	0	0	0	0	0	0	0	100	0	0	0	0	0	0	0	0	100	100	100	0	0	0
3300020145_12	Archaea	Crenarchaeota	Nitrososphaeria	Nitrososphaerales	UBA213	Unclassified	0	0	0	0	0	0	0	0	0	0	0	0	0	0	100	100	0	0	0	0	0	0	0	0	0	0	0	0	0	0	0	0	0	0
3300005858_28	Archaea	Crenarchaeota	Nitrososphaeria	Nitrososphaerales	Unclassified	Unclassified	0	0	0	100	0	0	0	0	0	0	0	0	0	0	100	100	0	0	0	100	0	0	0	0	0	0	0	0	0	0	0	0	0	0
3300026821_2	Archaea	Crenarchaeota	Thermoprotei	Sulfolobales	Sulfolobaceae	Sulfolobus_A	0	0	0	0	0	0	0	0	0	0	0	0	0	0	100	100	0	0	0	0	0	0	0	0	0	0	0	0	100	100	100	0	0	0
3300027905_84	Archaea	Crenarchaeota	Nitrososphaeria	Nitrososphaerales	Nitrosopumilaceae	Nitrosotalea	0	0	0	100	0	0	0	0	0	0	0	0	0	0	0	0	0	0	0	100	0	0	0	0	0	0	0	0	0	0	0	0	0	0
3300027384_1	Archaea	Crenarchaeota	Nitrososphaeria	Nitrososphaerales	Nitrososphaeraceae	Unclassified	0	0	0	100	0	0	0	0	0	0	0	0	0	0	100	100	0	0	0	100	0	0	0	0	0	0	0	0	100	100	100	0	0	0
3300027695_6	Archaea	Crenarchaeota	Nitrososphaeria	Nitrososphaerales	Nitrososphaeraceae	Unclassified	0	0	0	100	0	0	0	0	0	0	0	0	0	0	0	0	0	0	0	100	0	0	0	0	0	0	0	0	0	0	0	0	0	0
3300009760_12	Archaea	Crenarchaeota	Bathyarchaeia	40CM-2-53-6	RBG-16-50-20	RBG-16-50-20	0	0	0	0	0	0	0	0	0	0	0	0	0	0	100	100	0	0	0	0	0	0	0	0	0	0	0	0	100	100	100	0	0	0
3300027471_3	Archaea	Crenarchaeota	Nitrososphaeria	Nitrososphaerales	Nitrososphaeraceae	UBA10452	0	0	0	100	0	0	0	0	0	0	0	0	0	0	0	0	0	0	0	100	0	0	0	0	0	0	0	0	100	100	100	0	0	0
3300003839_1	Archaea	Crenarchaeota	Thermoprotei	Sulfolobales	Sulfolobaceae	Sulfolobus_A	0	0	0	0	0	0	0	0	0	0	0	0	0	0	100	100	0	0	0	0	0	0	0	0	0	0	0	0	100	100	100	0	0	0
3300027933_2	Archaea	Crenarchaeota	Thermoprotei	Sulfolobales	Sulfolobaceae	Sulfolobus_A	0	0	0	0	0	0	0	0	0	0	0	0	0	0	100	100	0	0	0	0	0	0	0	0	0	0	0	0	100	100	100	0	0	0
3300005977_5	Archaea	Crenarchaeota	Thermoprotei	Sulfolobales	Sulfolobaceae	Sulfolobus_A	0	0	0	0	0	0	0	0	0	0	0	0	0	0	100	100	0	0	0	0	0	0	0	0	0	0	0	0	100	100	100	0	0	0
3300027950_2	Archaea	Crenarchaeota	Nitrososphaeria	Nitrososphaerales	Nitrososphaeraceae	UBA10452	0	0	0	100	0	0	0	0	0	0	0	0	0	0	100	100	0	0	0	100	0	0	0	0	0	0	0	0	100	100	100	0	0	0
3300026877_3	Archaea	Crenarchaeota	Thermoprotei	Sulfolobales	Sulfolobaceae	Sulfolobus_A	0	0	0	0	0	0	0	0	0	0	0	0	0	0	100	100	0	0	0	0	0	0	0	0	0	0	0	0	100	100	100	0	0	0
3300027526_4	Archaea	Crenarchaeota	Nitrososphaeria	Nitrososphaerales	Nitrososphaeraceae	UBA10452	0	0	0	100	0	0	0	0	0	0	0	0	0	0	0	0	0	0	0	100	0	0	0	0	0	0	0	0	0	0	0	0	0	0
3300013010_15	Archaea	Crenarchaeota	Thermoprotei	Sulfolobales	Sulfolobaceae	Sulfolobus_A	0	0	0	0	0	0	0	0	0	0	0	0	0	0	100	100	0	0	0	0	0	0	0	0	0	0	0	0	100	100	100	0	0	0
3300027323_9	Archaea	Halobacterota	Archaeoglobi	Archaeoglobales	Archaeoglobaceae	Archaeoglobus_A	0	0	0	0	0	0	0	0	0	0	0	0	0	0	0	0	0	0	0	0	0	0	0	0	0	0	0	0	0	0	0	0	0	0
3300027907_39	Archaea	Crenarchaeota	Nitrososphaeria	Nitrososphaerales	Nitrososphaeraceae	UBA11057	0	0	0	100	0	0	0	0	0	0	0	0	0	0	0	0	0	0	0	100	0	0	0	0	0	0	0	0	0	0	0	0	0	0
3300010299_19	Archaea	Crenarchaeota	Nitrososphaeria	Nitrososphaerales	Nitrosopumilaceae	Nitrosopumilus	0	0	0	100	0	0	0	0	0	0	0	0	0	0	0	0	0	0	0	100	0	0	0	0	0	0	0	0	0	0	0	0	0	0
3300010041_15	Archaea	Crenarchaeota	Nitrososphaeria	Nitrososphaerales	Nitrososphaeraceae	Nitrososphaera	0	0	0	100	0	0	0	0	0	0	0	0	0	0	0	0	0	0	0	100	0	0	0	0	0	0	0	0	0	0	0	0	0	0
3300012883_1	Archaea	Crenarchaeota	Nitrososphaeria	Nitrososphaerales	Nitrososphaeraceae	Unclassified	0	0	0	100	0	0	0	0	0	0	0	0	0	0	0	0	0	0	0	100	0	0	0	0	0	0	0	0	0	0	0	0	0	0
3300025660_38	Archaea	Crenarchaeota	Nitrososphaeria	Nitrososphaerales	Nitrosopumilaceae	Nitrosopumilus	0	0	0	100	0	0	0	0	0	0	0	0	0	0	100	100	0	0	0	100	0	0	0	0	0	0	0	0	0	0	0	0	0	0
3300019458_25	Archaea	Crenarchaeota	Nitrososphaeria	Nitrososphaerales	UBA213	Unclassified	0	0	0	100	0	0	0	0	0	0	0	0	0	0	0	0	0	0	0	100	0	0	0	0	0	0	0	0	100	100	100	0	0	0
3300027665_7	Archaea	Crenarchaeota	Nitrososphaeria	Nitrososphaerales	Nitrososphaeraceae	Unclassified	0	0	0	100	0	0	0	0	0	0	0	0	0	0	0	0	0	0	0	100	0	0	0	0	0	0	0	0	0	0	0	0	0	0
3300025704_18	Bacteria	Proteobacteria	Gammaproteobacteria	Pseudomonadales	Halieaceae	Luminiphilus	0	0	0	0	0	0	100	100	0	0	0	0	0	0	0	0	0	0	0	0	0	0	0	84	0	0	0	0	0	0	0	0	0	0
3300026882_3	Archaea	Crenarchaeota	Thermoprotei	Sulfolobales	Sulfolobaceae	Metallosphaera	0	0	0	0	0	0	0	0	0	0	0	75	0	100	100	100	0	0	0	0	0	0	0	0	0	0	0	0	100	100	100	0	0	0
3300025809_41	Bacteria	Proteobacteria	Gammaproteobacteria	Pseudomonadales	Halieaceae	Luminiphilus	0	0	0	0	0	0	100	100	0	0	0	0	0	0	0	0	0	0	0	0	0	0	0	0	0	0	0	0	0	0	0	0	0	0
3300005529_111	Archaea	Crenarchaeota	Nitrososphaeria	Nitrososphaerales	Nitrosopumilaceae	Nitrosotalea	0	0	0	100	0	0	0	0	0	0	0	0	0	0	0	0	0	0	0	100	0	0	0	0	0	0	0	0	0	0	0	0	0	0
3300027706_38	Archaea	Crenarchaeota	Nitrososphaeria	Nitrososphaerales	Nitrososphaeraceae	Unclassified	0	0	0	100	0	0	0	0	0	0	0	0	0	0	0	0	0	0	0	100	0	0	0	0	0	0	0	0	0	0	0	0	0	0
3300027907_36	Archaea	Crenarchaeota	Nitrososphaeria	Nitrososphaerales	Nitrososphaeraceae	Unclassified	0	0	0	100	0	0	0	0	0	0	0	0	0	0	0	0	0	0	0	100	0	0	0	0	0	0	0	0	100	100	100	0	0	0
3300025617_10	Bacteria	Proteobacteria	Gammaproteobacteria	Pseudomonadales	Halieaceae	Luminiphilus	0	0	0	0	0	0	100	100	0	0	0	0	0	0	0	0	0	0	0	0	0	0	0	84	0	0	0	0	0	0	0	0	0	0
3300025690_38	Archaea	Crenarchaeota	Nitrososphaeria	Nitrososphaerales	Nitrosopumilaceae	Nitrosopumilus	0	0	0	100	0	0	0	0	0	0	0	0	0	0	0	0	0	0	0	100	0	0	0	0	0	0	0	0	0	0	0	0	0	0
3300002481_21	Archaea	Halobacterota	Archaeoglobi	Archaeoglobales	Archaeoglobaceae	JdFR-41	0	0	0	0	0	0	0	0	0	0	0	0	0	0	0	0	0	0	0	0	0	0	0	0	0	0	0	0	0	0	0	0	0	0
3300026762_6	Archaea	Crenarchaeota	Thermoprotei	Sulfolobales	Sulfolobaceae	Metallosphaera	0	0	0	0	0	0	0	0	0	0	0	0	0	0	100	100	0	0	0	0	0	0	0	0	0	0	0	0	100	100	100	0	0	0
3300005444_22	Archaea	Crenarchaeota	Nitrososphaeria	Nitrososphaerales	Nitrososphaeraceae	Nitrososphaera	0	0	0	100	0	0	0	0	0	0	0	0	0	0	0	0	0	0	0	100	0	0	0	0	0	0	0	0	0	0	0	0	0	0
N. maritimus	Reference genome						0	0	0	100	0	0	0	0	0	0	0	0	0	0	0	0	0	0	0	100	0	0	0	0	0	0	0	0	0	0	0	0	0	0
3300026906_5	Archaea	Crenarchaeota	Thermoprotei	Sulfolobales	Sulfolobaceae	Metallosphaera	0	0	0	0	0	0	0	100	0	0	0	75	0	100	100	100	0	0	0	0	0	0	0	0	0	0	0	0	100	100	100	0	0	0
3300020417_34	Archaea	Crenarchaeota	Nitrososphaeria	Nitrososphaerales	Nitrosopumilaceae	Nitrosopelagicus	0	0	0	100	0	0	0	0	0	0	0	0	0	0	0	0	0	0	0	100	0	0	0	0	0	0	0	0	0	0	0	0	0	0

## Sheet: DCHB
Pathway completeness various energy-generating processes for all MAGs with the genomic potential to fix carbon through the rTCA2 cycle. MAG column refers to IDs given by Nayfach et al. 2020
				Nitrogenous compounds					Sulfur compounds												Carbon compounds			Pigment synthesis
				Ammonia oxidation				Nitrite oxidation	Sulfur oxidation	Sulfite oxidation				Thiosulfate oxidation				Sulfide oxidation			Carbon disulfide oxidation		Carbon monoxide oxidation	Chlorophyll biosynthesis			Bacteriochlorophyll biosynthesis					Hydrogen oxidation			Manganese oxidation		Iron oxidation
MAG	Domain	Phylum	Class	Order	Family	Genus	AMMOXID-PWY	P303-PWY	PWY-2242	PWY-7082	P282-PWY	PWY-5304	PWY-5276	PWY-5278	PWY-5279	PWY-7457	PWY-5296	PWY-5303	PWY-6677	THIOSULFOX-PWY	P222-PWY	PWY-5274	PWY-5285	PWY-1164	PWY-5336	PWY-7750	PWY-7764	PWY-8126	PWY-8127	PWY-5526	PWY-7758	PWY-7759	PWY-7760	PWY-7762	P283-PWY	PWY-5382	PWY-6512	PWY-6591	PWY-6592	PWY-6692
3300017398_13	Archaea	Crenarchaeota	Thermoprotei	Unclassified	Unclassified	Unclassified	0	0	0	0	0	0	0	0	0	0	0	0	0	0	0	0	0	0	0	0	0	0	0	0	0	0	0	0	0	0	0	0	0	0
3300027323_16	Archaea	Halobacterota	Archaeoglobi	Archaeoglobales	Archaeoglobaceae	JdFR-37	0	0	0	0	0	0	0	0	0	0	0	0	0	0	100	100	0	0	0	0	0	0	0	0	0	0	0	0	100	100	100	0	0	0
3300002481_8	Archaea	Halobacterota	Archaeoglobi	Archaeoglobales	Archaeoglobaceae	JdFR-37	0	0	0	0	0	0	0	0	0	0	0	0	0	0	100	100	0	0	0	0	0	0	0	0	0	0	0	0	0	0	0	0	0	0
3300017400_16	Archaea	Crenarchaeota	Thermoprotei	Unclassified	Unclassified	Unclassified	0	0	0	0	0	0	0	0	0	0	0	0	0	0	0	0	0	0	0	0	0	0	0	0	0	0	0	0	0	0	0	0	0	0
3300017449_1	Archaea	Asgardarchaeota	Lokiarchaeia	Unclassified	Unclassified	Unclassified	0	0	0	0	0	0	0	0	0	0	0	0	0	0	0	0	0	0	0	0	0	0	0	0	0	0	0	0	0	0	0	0	0	0
I. hospitalis	Reference genome						0	0	0	0	0	0	0	0	0	0	0	0	0	0	0	0	0	0	0	0	0	0	0	0	0	0	0	0	0	0	0	0	0	0
3300026885_9	Archaea	Crenarchaeota	Thermoprotei	Sulfolobales	Sulfolobaceae	Sulfolobus	0	0	0	0	0	0	0	0	0	0	0	0	0	100	100	100	0	0	0	0	0	0	0	0	0	0	0	0	0	0	0	0	0	0
3300027937_3	Archaea	Crenarchaeota	Thermoprotei	Thermoproteales	Thermoproteaceae	Thermoproteus	0	0	0	0	0	0	0	0	0	0	0	0	0	0	0	0	0	0	0	0	0	0	0	0	0	0	0	0	100	100	100	0	0	0
3300005964_3	Archaea	Crenarchaeota	Thermoprotei	Thermoproteales	Thermoproteaceae	Thermoproteus	0	0	0	0	0	0	0	0	0	0	0	0	0	0	0	0	0	0	0	0	0	0	0	0	0	0	0	0	100	100	100	0	0	0
3300027323_29	Archaea	Crenarchaeota	Bathyarchaeia	B26-1	UBA233	JdFR-07	0	0	0	0	0	0	0	0	0	0	0	0	0	0	0	0	0	0	0	0	0	0	0	0	0	0	0	0	100	100	0	0	0	0
3300005977_7	Archaea	Crenarchaeota	Thermoprotei	Sulfolobales	Sulfolobaceae	Sulfolobus	0	0	0	0	0	100	100	0	0	100	0	75	0	100	100	100	0	0	0	0	0	0	0	0	0	0	0	0	100	100	100	0	0	0
3300026821_4	Archaea	Crenarchaeota	Thermoprotei	Thermoproteales	Thermoproteaceae	Thermoproteus	0	0	0	0	0	0	0	0	0	0	0	0	0	0	0	0	0	0	0	0	0	0	0	0	0	0	0	0	100	100	100	0	0	0
3300005977_11	Archaea	Crenarchaeota	Thermoprotei	Thermoproteales	Thermoproteaceae	Thermoproteus	0	0	0	0	0	0	0	0	0	0	0	0	0	0	0	0	0	0	0	0	0	0	0	0	0	0	0	0	100	100	100	0	0	0
3300017400_25	Archaea	Crenarchaeota	Bathyarchaeia	B26-1	UBA233	Unclassified	0	0	0	0	0	0	0	0	0	0	0	0	0	0	0	0	0	0	0	0	0	0	0	0	0	0	0	0	0	100	0	0	0	0
3300022470_9	Archaea	Asgardarchaeota	Lokiarchaeia	Unclassified	Unclassified	Unclassified	0	0	0	0	0	0	0	0	0	0	0	0	0	0	0	0	0	0	0	0	0	0	0	0	0	0	0	0	0	0	0	0	0	0
3300027323_20	Archaea	Halobacterota	Archaeoglobi	Archaeoglobales	Archaeoglobaceae	Archaeoglobus_A	0	0	0	0	0	0	0	0	0	0	0	0	0	0	0	0	0	0	0	0	0	0	0	0	0	0	0	0	100	100	100	0	0	0
3300000866_15	Archaea	Crenarchaeota	Bathyarchaeia	B26-1	UBA233	Unclassified	0	0	0	0	0	0	0	0	0	0	0	0	0	0	0	0	0	0	0	0	0	0	0	0	0	0	0	0	0	0	0	0	0	0
3300003483_1	Archaea	Crenarchaeota	Thermoprotei	Sulfolobales	Sulfolobaceae	Sulfolobus_A	0	0	0	0	0	0	0	0	0	0	0	0	0	0	100	100	0	0	0	0	0	0	0	0	0	0	0	0	100	100	100	0	0	0
3300005958_2	Archaea	Crenarchaeota	Thermoprotei	Thermoproteales	Thermoproteaceae	Thermoproteus	0	0	0	0	0	0	0	0	0	0	0	0	0	0	0	0	0	0	0	0	0	0	0	0	0	0	0	0	100	100	100	0	0	0
