# Supplementary material for: Carbon fixation pathways across the bacterial and archaeal tree of life
Source: PNAS Nexus. 2022 Oct 4;1(5):pgac226. doi: 10.1093/pnasnexus/pgac226 (PMC9802188; doi:10.1093/pnasnexus/pgac226)
Supplement: pgac226_Supplemental_Files [file pgac226_supplemental_files.zip › PNASNEXUS-PNASNEXUS-2022-00227-T-s06.xlsx]

## Sheet: Sheet1
MAGs with more than one CFP
Data from Nayfach et al. 2020 was used for the information in the columns MAG_ID, taxonomy (phylum, class, order, family, genus) and environmetal information (Ecosystem, Ecosystem_category, Ecosystem_type, Ecosystem_subtype and habitat)
Pathway completeness refers refers to the values considering MAG completeness (as calculated by CheckM) and reference calibration (see main text).
MAG contamination was calculated with CheckM
MAG	Metagenome	Domain	Phylum	Class	Order	Family	Genus	MAG_Comp	Contamination	PWY1	PWY1_Comp	PWY2	PWY2_Comp	Domain	Phylum	Class	Order	Family	Genus	ECOSYSTEM	ECOSYSTEM_CATEGORY	ECOSYSTEM_TYPE	ECOSYSTEM_SUBTYPE	Habitat
3300005977_4	3300005977	Archaea	Crenarchaeota	Thermoprotei	Sulfolobales	Sulfolobaceae	Sulfolobus	99.4	0.6	4HB3HP	100	DC4HB	92	Archaea	Crenarchaeota	Thermoprotei	Sulfolobales	Sulfolobaceae	Sulfolobus	Environmental	Aquatic	Non-marine Saline and Alkaline	Unclassified	Ferrous microbial mat
3300026906_5	3300026906	Archaea	Crenarchaeota	Thermoprotei	Sulfolobales	Sulfolobaceae	Metallosphaera	98.21	0.6	4HB3HP	100	DC4HB	92	Archaea	Crenarchaeota	Thermoprotei	Sulfolobales	Sulfolobaceae	Metallosphaera	Environmental	Aquatic	Thermal springs	Hot (42-90C)	Hot spring
3300005958_1	3300005958	Archaea	Crenarchaeota	Thermoprotei	Sulfolobales	Sulfolobaceae	Sulfolobus	100	0	4HB3HP	100	DC4HB	100	Archaea	Crenarchaeota	Thermoprotei	Sulfolobales	Sulfolobaceae	Sulfolobus	Environmental	Aquatic	Non-marine Saline and Alkaline	Alkaline	Hypoxic/sulfidic aquatic
3300026885_4	3300026885	Archaea	Crenarchaeota	Thermoprotei	Sulfolobales	Sulfolobaceae	Sulfolobus_A	95.24	0	4HB3HP	100	DC4HB	100	Archaea	Crenarchaeota	Thermoprotei	Sulfolobales	Sulfolobaceae	Sulfolobus_A	Environmental	Aquatic	Thermal springs	Hot (42-90C)	Hot spring
2077657024_3	2077657024	Archaea	Crenarchaeota	Thermoprotei	Sulfolobales	Sulfolobaceae	Metallosphaera	78.77	0.04	4HB3HP	93	DC4HB	92	Archaea	Crenarchaeota	Thermoprotei	Sulfolobales	Sulfolobaceae	Metallosphaera	Environmental	Aquatic	Thermal springs	Hot (42-90C)	Hot spring
3300026882_3	3300026882	Archaea	Crenarchaeota	Thermoprotei	Sulfolobales	Sulfolobaceae	Metallosphaera	97.62	0.6	4HB3HP	100	DC4HB	100	Archaea	Crenarchaeota	Thermoprotei	Sulfolobales	Sulfolobaceae	Metallosphaera	Environmental	Aquatic	Thermal springs	Hot (42-90C)	Hot spring
3300027937_1	3300027937	Archaea	Crenarchaeota	Thermoprotei	Sulfolobales	Sulfolobaceae	Sulfolobus_A	98.81	2.98	4HB3HP	100	DC4HB	100	Archaea	Crenarchaeota	Thermoprotei	Sulfolobales	Sulfolobaceae	Sulfolobus_A	Environmental	Aquatic	Thermal springs	Hot (42-90C)	Hot spring
3300005256_4	3300005256	Archaea	Crenarchaeota	Thermoprotei	Sulfolobales	Sulfolobaceae	Metallosphaera	86.01	0	4HB3HP	100	DC4HB	100	Archaea	Crenarchaeota	Thermoprotei	Sulfolobales	Sulfolobaceae	Metallosphaera	Environmental	Aquatic	Thermal springs	Hot (42-90C)	Hot spring
3300003078_1	3300003078	Archaea	Crenarchaeota	Thermoprotei	Sulfolobales	Sulfolobaceae	Acd1	86.05	0.6	4HB3HP	100	DC4HB	92	Archaea	Crenarchaeota	Thermoprotei	Sulfolobales	Sulfolobaceae	Acd1	Environmental	Aquatic	Thermal springs	Hot (42-90C)	Hot spring
3300026885_2	3300026885	Archaea	Crenarchaeota	Thermoprotei	Sulfolobales	Sulfolobaceae	Sulfolobus	99.4	1.19	4HB3HP	100	DC4HB	100	Archaea	Crenarchaeota	Thermoprotei	Sulfolobales	Sulfolobaceae	Sulfolobus	Environmental	Aquatic	Thermal springs	Hot (42-90C)	Hot spring
3300027933_2	3300027933	Archaea	Crenarchaeota	Thermoprotei	Sulfolobales	Sulfolobaceae	Sulfolobus_A	98.21	0.3	4HB3HP	100	DC4HB	100	Archaea	Crenarchaeota	Thermoprotei	Sulfolobales	Sulfolobaceae	Sulfolobus_A	Environmental	Aquatic	Thermal springs	Hot (42-90C)	Hot spring
3300026882_6	3300026882	Archaea	Crenarchaeota	Thermoprotei	Sulfolobales	Sulfolobaceae	Sulfolobus	94.74	0.89	4HB3HP	100	DC4HB	92	Archaea	Crenarchaeota	Thermoprotei	Sulfolobales	Sulfolobaceae	Sulfolobus	Environmental	Aquatic	Thermal springs	Hot (42-90C)	Hot spring
3300003839_1	3300003839	Archaea	Crenarchaeota	Thermoprotei	Sulfolobales	Sulfolobaceae	Sulfolobus_A	99.4	0.6	4HB3HP	100	DC4HB	100	Archaea	Crenarchaeota	Thermoprotei	Sulfolobales	Sulfolobaceae	Sulfolobus_A	Environmental	Aquatic	Thermal springs	Unclassified	Thermal springs
3300013010_15	3300013010	Archaea	Crenarchaeota	Thermoprotei	Sulfolobales	Sulfolobaceae	Sulfolobus_A	97.02	3.61	4HB3HP	100	DC4HB	100	Archaea	Crenarchaeota	Thermoprotei	Sulfolobales	Sulfolobaceae	Sulfolobus_A	Environmental	Aquatic	Marine	Coastal	Freshwater to marine saline gradient
3300026906_3	3300026906	Archaea	Crenarchaeota	Thermoprotei	Sulfolobales	Sulfolobaceae	Sulfolobus_A	98.81	0	4HB3HP	100	DC4HB	100	Archaea	Crenarchaeota	Thermoprotei	Sulfolobales	Sulfolobaceae	Sulfolobus_A	Environmental	Aquatic	Thermal springs	Hot (42-90C)	Hot spring
3300026762_6	3300026762	Archaea	Crenarchaeota	Thermoprotei	Sulfolobales	Sulfolobaceae	Metallosphaera	94.64	0	4HB3HP	100	DC4HB	100	Archaea	Crenarchaeota	Thermoprotei	Sulfolobales	Sulfolobaceae	Metallosphaera	Environmental	Aquatic	Thermal springs	Hot (42-90C)	Hot spring
3300005964_4	3300005964	Archaea	Crenarchaeota	Thermoprotei	Sulfolobales	Sulfolobaceae	Sulfolobus	100	0	4HB3HP	100	DC4HB	100	Archaea	Crenarchaeota	Thermoprotei	Sulfolobales	Sulfolobaceae	Sulfolobus	Environmental	Aquatic	Non-marine Saline and Alkaline	Unclassified	Ferrous microbial mat and aquatic
3300005977_5	3300005977	Archaea	Crenarchaeota	Thermoprotei	Sulfolobales	Sulfolobaceae	Sulfolobus_A	99.4	0	4HB3HP	100	DC4HB	100	Archaea	Crenarchaeota	Thermoprotei	Sulfolobales	Sulfolobaceae	Sulfolobus_A	Environmental	Aquatic	Non-marine Saline and Alkaline	Unclassified	Ferrous microbial mat
3300026627_1	3300026627	Archaea	Crenarchaeota	Thermoprotei	Sulfolobales	Sulfolobaceae	Sulfolobus_A	98.81	0	4HB3HP	100	DC4HB	100	Archaea	Crenarchaeota	Thermoprotei	Sulfolobales	Sulfolobaceae	Sulfolobus_A	Environmental	Aquatic	Thermal springs	Hot (42-90C)	Hot spring
3300026821_2	3300026821	Archaea	Crenarchaeota	Thermoprotei	Sulfolobales	Sulfolobaceae	Sulfolobus_A	92.26	0.6	4HB3HP	100	DC4HB	100	Archaea	Crenarchaeota	Thermoprotei	Sulfolobales	Sulfolobaceae	Sulfolobus_A	Environmental	Aquatic	Thermal springs	Hot (42-90C)	Hot spring
3300005964_2	3300005964	Archaea	Crenarchaeota	Thermoprotei	Sulfolobales	Sulfolobaceae	Sulfolobus_A	96.43	0	4HB3HP	100	DC4HB	100	Archaea	Crenarchaeota	Thermoprotei	Sulfolobales	Sulfolobaceae	Sulfolobus_A	Environmental	Aquatic	Non-marine Saline and Alkaline	Unclassified	Ferrous microbial mat and aquatic
3300026877_4	3300026877	Archaea	Crenarchaeota	Thermoprotei	Sulfolobales	Sulfolobaceae	Metallosphaera	97.02	0	4HB3HP	100	DC4HB	100	Archaea	Crenarchaeota	Thermoprotei	Sulfolobales	Sulfolobaceae	Metallosphaera	Environmental	Aquatic	Thermal springs	Hot (42-90C)	Hot spring
3300026885_9	3300026885	Archaea	Crenarchaeota	Thermoprotei	Sulfolobales	Sulfolobaceae	Sulfolobus	95.24	0.3	DC4HB	100	4HB3HP	93	Archaea	Crenarchaeota	Thermoprotei	Sulfolobales	Sulfolobaceae	Sulfolobus	Environmental	Aquatic	Thermal springs	Hot (42-90C)	Hot spring
