# Supplementary material for: Carbon fixation pathways across the bacterial and archaeal tree of life
Source: PNAS Nexus. 2022 Oct 4;1(5):pgac226. doi: 10.1093/pnasnexus/pgac226 (PMC9802188; doi:10.1093/pnasnexus/pgac226)
Supplement: pgac226_Supplemental_Files [file pgac226_supplemental_files.zip › PNASNEXUS-PNASNEXUS-2022-00227-T-s07.xlsx]

## Sheet: rTCA1
Best BLAST hit in the UniRef database for all the enzymes required for the rTCA1 cycle .
E.C. numbers and enzyme names are given and columns show best hit in the UniRef database. Identify values and alignment length to the best hit are given in the following column. NA refers to no hit being found.
MAG	Ammonia_oxidation__AMMOXID-PWY__1.14.99.39(ammonia monooxygenase)	Ammonia_oxidation__AMMOXID-PWY__1.14.99.39(identity)	Ammonia_oxidation__AMMOXID-PWY__1.14.99.39(alignment_length)	Ammonia_oxidation__AMMOXID-PWY__1.7.2.6(hydroxylamine oxidoreductase)	Ammonia_oxidation__AMMOXID-PWY__1.7.2.6(identity)	Ammonia_oxidation__AMMOXID-PWY__1.7.2.6(alignment_length)	Ammonia_oxidation__P303-PWY__1.7.2.8(hydrazine oxidoreductase)	Ammonia_oxidation__P303-PWY__1.7.2.8(identity)	Ammonia_oxidation__P303-PWY__1.7.2.8(alignment_length)	Ammonia_oxidation__P303-PWY__1.7.2.1/1.9.3.2(NITRITE-REDUCTASE-CYTOCHROME-RXN)	Ammonia_oxidation__P303-PWY__1.7.2.1/1.9.3.2(identity)	Ammonia_oxidation__P303-PWY__1.7.2.1/1.9.3.2(alignment_length)	Ammonia_oxidation__P303-PWY__1.7.2.7(hydrazine synthase)	Ammonia_oxidation__P303-PWY__1.7.2.7(identity)	Ammonia_oxidation__P303-PWY__1.7.2.7(alignment_length)	Ammonia_oxidation__PWY-2242__1.14.99.39(ammonia monooxygenase)	Ammonia_oxidation__PWY-2242__1.14.99.39(identity)	Ammonia_oxidation__PWY-2242__1.14.99.39(alignment_length)	Ammonia_oxidation__PWY-2242__NA(RXN-3482)	Ammonia_oxidation__PWY-2242__NA(identity)	Ammonia_oxidation__PWY-2242__NA(alignment_length)	Ammonia_oxidation__PWY-2242__NA(pyruvic oxime dioxygenase)	Ammonia_oxidation__PWY-2242__NA(identity)	Ammonia_oxidation__PWY-2242__NA(alignment_length)	Ammonia_oxidation__PWY-7082__NA(cytochrome c554)	Ammonia_oxidation__PWY-7082__NA(identity)	Ammonia_oxidation__PWY-7082__NA(alignment_length)	Ammonia_oxidation__PWY-7082__1.14.99.39(ammonia monooxygenase)	Ammonia_oxidation__PWY-7082__1.14.99.39(identity)	Ammonia_oxidation__PWY-7082__1.14.99.39(alignment_length)	Ammonia_oxidation__PWY-7082__1.7.2.6(hydroxylamine oxidoreductase)	Ammonia_oxidation__PWY-7082__1.7.2.6(identity)	Ammonia_oxidation__PWY-7082__1.7.2.6(alignment_length)	Ammonia_oxidation__PWY-7082__NA(ubiquinol-cytochrome-c reductase)	Ammonia_oxidation__PWY-7082__NA(identity)	Ammonia_oxidation__PWY-7082__NA(alignment_length)	Bacteriochlorophyll_biosynthesis__PWY-5526__4.2.1.165(chlorophyllide hydratase)	Bacteriochlorophyll_biosynthesis__PWY-5526__4.2.1.165(identity)	Bacteriochlorophyll_biosynthesis__PWY-5526__4.2.1.165(alignment_length)	Bacteriochlorophyll_biosynthesis__PWY-5526__1.3.7.15(3-hydroxyethylchlorophyllide a reductase)	Bacteriochlorophyll_biosynthesis__PWY-5526__1.3.7.15(identity)	Bacteriochlorophyll_biosynthesis__PWY-5526__1.3.7.15(alignment_length)	Bacteriochlorophyll_biosynthesis__PWY-5526__1.1.1.396(2-desacetyl-2-hydroxyethyl bacteriochlorophyllide a dehydrogenase)	Bacteriochlorophyll_biosynthesis__PWY-5526__1.1.1.396(identity)	Bacteriochlorophyll_biosynthesis__PWY-5526__1.1.1.396(alignment_length)	Bacteriochlorophyll_biosynthesis__PWY-5526__2.5.1.133(bacteriochlorophyll a synthase)	Bacteriochlorophyll_biosynthesis__PWY-5526__2.5.1.133(identity)	Bacteriochlorophyll_biosynthesis__PWY-5526__2.5.1.133(alignment_length)	Bacteriochlorophyll_biosynthesis__PWY-5526__1.3.1.111(geranylgeranyl-bacteriochlorophyll a reductase)
3300023301_8	NA	NA	NA	NA	NA	NA	NA	NA	NA	NA	NA	NA	NA	NA	NA	NA	NA	NA	NA	NA	NA	NA	NA	NA	UniRef90_P25938	30.588	231	UniRef90_P25938	30.588	231	NA	NA	NA	NA	NA	NA	NA	NA	NA	NA	NA	NA	NA	NA	NA	NA	NA	NA	NA
3300025561_5	NA	NA	NA	tr|O87646|O87646_METCP	47.101	403	NA	NA	NA	NA	NA	NA	NA	NA	NA	NA	NA	NA	NA	NA	NA	NA	NA	NA	UniRef90_P00105	31.25	240	UniRef90_P00105	31.25	240	tr|O87646|O87646_METCP	47.101	403	tr|O87646|O87646_METCP	47.101	403	NA	NA	NA	NA	NA	NA	NA	NA	NA	NA	NA	NA	NA
3300020734_5	NA	NA	NA	NA	NA	NA	NA	NA	NA	NA	NA	NA	NA	NA	NA	NA	NA	NA	NA	NA	NA	NA	NA	NA	UniRef90_P25938	30.682	249	UniRef90_P25938	30.682	249	NA	NA	NA	NA	NA	NA	NA	NA	NA	NA	NA	NA	NA	NA	NA	NA	NA	NA	NA
3300025933_27	NA	NA	NA	NA	NA	NA	NA	NA	NA	NA	NA	NA	NA	NA	NA	NA	NA	NA	NA	NA	NA	NA	NA	NA	UniRef90_P00105	29.114	223	UniRef90_P00105	29.114	223	NA	NA	NA	NA	NA	NA	NA	NA	NA	NA	NA	NA	NA	NA	NA	NA	NA	NA	NA
3300022860_8	NA	NA	NA	tr|Q8E9W8|Q8E9W8_SHEON	48.098	1314	NA	NA	NA	NA	NA	NA	NA	NA	NA	NA	NA	NA	NA	NA	NA	NA	NA	NA	UniRef90_P00105	37.681	193	UniRef90_P00105	37.681	193	tr|Q8E9W8|Q8E9W8_SHEON	48.098	1314	tr|Q8E9W8|Q8E9W8_SHEON	48.098	1314	sp|P26165|BCHF_RHOCB	40.26	462	sp|P26165|BCHF_RHOCB	40.26	462	UniRef90_P0CY54	28.037	954	UniRef90_P0CY54	28.037	954	sp|P26172|BCHP_RHOCB
3300022846_6	NA	NA	NA	tr|Q8E9W8|Q8E9W8_SHEON	48.098	1314	NA	NA	NA	NA	NA	NA	NA	NA	NA	NA	NA	NA	NA	NA	NA	NA	NA	NA	UniRef90_P00105	37.681	193	UniRef90_P00105	37.681	193	tr|Q8E9W8|Q8E9W8_SHEON	48.098	1314	tr|Q8E9W8|Q8E9W8_SHEON	48.098	1314	sp|P26165|BCHF_RHOCB	40.26	460	sp|P26165|BCHF_RHOCB	40.26	460	UniRef90_P0CY54	28.037	952	UniRef90_P0CY54	28.037	952	sp|P26172|BCHP_RHOCB
3300000234_38	NA	NA	NA	NA	NA	NA	NA	NA	NA	NA	NA	NA	NA	NA	NA	NA	NA	NA	NA	NA	NA	NA	NA	NA	UniRef90_P25938	34.118	231	UniRef90_P25938	34.118	231	NA	NA	NA	NA	NA	NA	NA	NA	NA	NA	NA	NA	NA	NA	NA	NA	NA	NA	NA
3300027719_30	NA	NA	NA	NA	NA	NA	NA	NA	NA	NA	NA	NA	NA	NA	NA	NA	NA	NA	NA	NA	NA	NA	NA	NA	UniRef90_P25938	34.884	232	UniRef90_P25938	34.884	232	NA	NA	NA	NA	NA	NA	NA	NA	NA	NA	NA	NA	NA	NA	NA	NA	NA	NA	NA
3300025669_14	NA	NA	NA	tr|Q8E9W8|Q8E9W8_SHEON	48.098	1312	NA	NA	NA	NA	NA	NA	NA	NA	NA	NA	NA	NA	NA	NA	NA	NA	NA	NA	UniRef90_P00105	37.681	193	UniRef90_P00105	37.681	193	tr|Q8E9W8|Q8E9W8_SHEON	48.098	1312	tr|Q8E9W8|Q8E9W8_SHEON	48.098	1312	sp|P26165|BCHF_RHOCB	40.26	462	sp|P26165|BCHF_RHOCB	40.26	462	UniRef90_P0CY54	28.037	954	UniRef90_P0CY54	28.037	954	sp|P26172|BCHP_RHOCB
3300027773_22	NA	NA	NA	NA	NA	NA	NA	NA	NA	NA	NA	NA	NA	NA	NA	NA	NA	NA	NA	NA	NA	NA	NA	NA	UniRef90_P25938	30.769	271	UniRef90_P25938	30.769	271	NA	NA	NA	NA	NA	NA	NA	NA	NA	NA	NA	NA	NA	NA	NA	NA	NA	NA	sp|P26172|BCHP_RHOCB
3300022851_4	NA	NA	NA	tr|Q8E9W8|Q8E9W8_SHEON	48.098	1314	NA	NA	NA	NA	NA	NA	NA	NA	NA	NA	NA	NA	NA	NA	NA	NA	NA	NA	UniRef90_P00105	37.681	195	UniRef90_P00105	37.681	195	tr|Q8E9W8|Q8E9W8_SHEON	48.098	1314	tr|Q8E9W8|Q8E9W8_SHEON	48.098	1314	sp|P26165|BCHF_RHOCB	40.26	460	sp|P26165|BCHF_RHOCB	40.26	460	UniRef90_P0CY54	28.037	952	UniRef90_P0CY54	28.037	952	sp|P26172|BCHP_RHOCB
3300017532_66	NA	NA	NA	NA	NA	NA	NA	NA	NA	NA	NA	NA	NA	NA	NA	NA	NA	NA	NA	NA	NA	NA	NA	NA	UniRef90_P25938	30.682	249	UniRef90_P25938	30.682	249	NA	NA	NA	NA	NA	NA	NA	NA	NA	NA	NA	NA	NA	NA	NA	NA	NA	NA	NA
3300028417_18	NA	NA	NA	NA	NA	NA	NA	NA	NA	NA	NA	NA	NA	NA	NA	NA	NA	NA	NA	NA	NA	NA	NA	NA	UniRef90_P00105	31.746	174	UniRef90_P00105	31.746	174	NA	NA	NA	NA	NA	NA	NA	NA	NA	NA	NA	NA	NA	NA	NA	NA	NA	NA	NA
3300021135_7	NA	NA	NA	NA	NA	NA	NA	NA	NA	NA	NA	NA	NA	NA	NA	NA	NA	NA	NA	NA	NA	NA	NA	NA	UniRef90_P00105	31.081	211	UniRef90_P00105	31.081	211	NA	NA	NA	NA	NA	NA	sp|P26165|BCHF_RHOCB	39.073	451	sp|P26165|BCHF_RHOCB	39.073	451	UniRef90_P0CY54	28.267	952	UniRef90_P0CY54	28.267	952	sp|P26172|BCHP_RHOCB
3300021133_2	NA	NA	NA	NA	NA	NA	NA	NA	NA	NA	NA	NA	NA	NA	NA	NA	NA	NA	NA	NA	NA	NA	NA	NA	UniRef90_P00105	31.081	211	UniRef90_P00105	31.081	211	NA	NA	NA	NA	NA	NA	sp|P26165|BCHF_RHOCB	39.073	451	sp|P26165|BCHF_RHOCB	39.073	451	UniRef90_P0CY54	28.267	952	UniRef90_P0CY54	28.267	952	sp|P26172|BCHP_RHOCB
3300020688_2	NA	NA	NA	NA	NA	NA	NA	NA	NA	NA	NA	NA	NA	NA	NA	NA	NA	NA	NA	NA	NA	NA	NA	NA	UniRef90_P00105	31.081	211	UniRef90_P00105	31.081	211	NA	NA	NA	NA	NA	NA	sp|P26165|BCHF_RHOCB	39.073	453	sp|P26165|BCHF_RHOCB	39.073	453	UniRef90_P0CY54	28.267	954	UniRef90_P0CY54	28.267	954	sp|P26172|BCHP_RHOCB
3300028298_15	NA	NA	NA	NA	NA	NA	NA	NA	NA	NA	NA	NA	NA	NA	NA	NA	NA	NA	NA	NA	NA	NA	NA	NA	UniRef90_P00105	37.681	195	UniRef90_P00105	37.681	195	NA	NA	NA	NA	NA	NA	sp|P26165|BCHF_RHOCB	40.714	412	sp|P26165|BCHF_RHOCB	40.714	412	UniRef90_P0CY54	27.103	952	UniRef90_P0CY54	27.103	952	sp|P26172|BCHP_RHOCB
3300026484_6	NA	NA	NA	tr|Q50927|Q50927_NITER	55	475	NA	NA	NA	NA	NA	NA	NA	NA	NA	NA	NA	NA	NA	NA	NA	NA	NA	NA	UniRef90_P25938	35.556	243	UniRef90_P25938	35.556	243	tr|Q50927|Q50927_NITER	55	475	tr|Q50927|Q50927_NITER	55	475	NA	NA	NA	NA	NA	NA	NA	NA	NA	NA	NA	NA	NA
3300027373_23	NA	NA	NA	NA	NA	NA	NA	NA	NA	NA	NA	NA	NA	NA	NA	NA	NA	NA	NA	NA	NA	NA	NA	NA	UniRef90_P00105	30	190	UniRef90_P00105	30	190	NA	NA	NA	NA	NA	NA	NA	NA	NA	NA	NA	NA	NA	NA	NA	NA	NA	NA	NA
3300027917_99	NA	NA	NA	NA	NA	NA	NA	NA	NA	UniRef50_A0A2H5VF31	24.8	354	NA	NA	NA	UniRef50_A0A2H5VF31	24.8	354	NA	NA	NA	NA	NA	NA	UniRef50_A0A2H5VF31	24.8	354	UniRef50_A0A2H5VF31	24.8	354	NA	NA	NA	UniRef50_A0A2H5VF31	24.8	354	NA	NA	NA	NA	NA	NA	UniRef50_A0A2V4GUT0	27.545	987	NA	NA	NA	NA
3300023241_6	NA	NA	NA	tr|Q8E9W8|Q8E9W8_SHEON	48.098	1312	NA	NA	NA	NA	NA	NA	NA	NA	NA	NA	NA	NA	NA	NA	NA	NA	NA	NA	UniRef90_P00105	37.681	193	UniRef90_P00105	37.681	193	tr|Q8E9W8|Q8E9W8_SHEON	48.098	1312	tr|Q8E9W8|Q8E9W8_SHEON	48.098	1312	sp|P26165|BCHF_RHOCB	40.26	460	sp|P26165|BCHF_RHOCB	40.26	460	UniRef90_P0CY54	28.037	952	UniRef90_P0CY54	28.037	952	sp|P26172|BCHP_RHOCB
3300021123_2	NA	NA	NA	NA	NA	NA	NA	NA	NA	NA	NA	NA	NA	NA	NA	NA	NA	NA	NA	NA	NA	NA	NA	NA	UniRef90_P00105	31.081	211	UniRef90_P00105	31.081	211	NA	NA	NA	NA	NA	NA	sp|P26165|BCHF_RHOCB	39.073	451	sp|P26165|BCHF_RHOCB	39.073	451	UniRef90_P0CY54	28.267	952	UniRef90_P0CY54	28.267	952	sp|P26172|BCHP_RHOCB
3300000032_19	NA	NA	NA	NA	NA	NA	NA	NA	NA	NA	NA	NA	NA	NA	NA	NA	NA	NA	NA	NA	NA	NA	NA	NA	UniRef90_P25938	33.333	241	UniRef90_P25938	33.333	241	NA	NA	NA	NA	NA	NA	sp|P26165|BCHF_RHOCB	25.6	319	sp|P26165|BCHF_RHOCB	25.6	319	NA	NA	NA	NA	NA	NA	NA
3300020698_2	NA	NA	NA	NA	NA	NA	NA	NA	NA	NA	NA	NA	NA	NA	NA	NA	NA	NA	NA	NA	NA	NA	NA	NA	UniRef90_P00105	31.081	213	UniRef90_P00105	31.081	213	NA	NA	NA	NA	NA	NA	sp|P26165|BCHF_RHOCB	39.073	453	sp|P26165|BCHF_RHOCB	39.073	453	UniRef90_P0CY54	28.267	954	UniRef90_P0CY54	28.267	954	sp|P26172|BCHP_RHOCB
3300028581_33	NA	NA	NA	tr|Q8E9W8|Q8E9W8_SHEON	45.657	1312	NA	NA	NA	NA	NA	NA	NA	NA	NA	NA	NA	NA	NA	NA	NA	NA	NA	NA	UniRef90_P00105	38.806	187	UniRef90_P00105	38.806	187	tr|Q8E9W8|Q8E9W8_SHEON	45.657	1312	tr|Q8E9W8|Q8E9W8_SHEON	45.657	1312	sp|P26165|BCHF_RHOCB	39.286	412	sp|P26165|BCHF_RHOCB	39.286	412	UniRef90_P0CY54	27.66	952	UniRef90_P0CY54	27.66	952	sp|P26172|BCHP_RHOCB
3300021126_3	NA	NA	NA	NA	NA	NA	NA	NA	NA	NA	NA	NA	NA	NA	NA	NA	NA	NA	NA	NA	NA	NA	NA	NA	UniRef90_P00105	31.081	211	UniRef90_P00105	31.081	211	NA	NA	NA	NA	NA	NA	sp|P26165|BCHF_RHOCB	39.073	451	sp|P26165|BCHF_RHOCB	39.073	451	UniRef90_P0CY54	28.267	952	UniRef90_P0CY54	28.267	952	sp|P26172|BCHP_RHOCB
3300027852_46	NA	NA	NA	NA	NA	NA	NA	NA	NA	NA	NA	NA	NA	NA	NA	NA	NA	NA	NA	NA	NA	NA	NA	NA	UniRef90_P25938	30.682	219	UniRef90_P25938	30.682	219	NA	NA	NA	NA	NA	NA	NA	NA	NA	NA	NA	NA	NA	NA	NA	NA	NA	NA	NA
3300028417_17	NA	NA	NA	NA	NA	NA	NA	NA	NA	NA	NA	NA	NA	NA	NA	NA	NA	NA	NA	NA	NA	NA	NA	NA	UniRef90_P00105	40	208	UniRef90_P00105	40	208	NA	NA	NA	NA	NA	NA	NA	NA	NA	NA	NA	NA	NA	NA	NA	NA	NA	NA	NA
3300000236_8	NA	NA	NA	tr|Q8E9W8|Q8E9W8_SHEON	47.216	1312	NA	NA	NA	NA	NA	NA	NA	NA	NA	NA	NA	NA	NA	NA	NA	NA	NA	NA	UniRef90_P00105	40.299	189	UniRef90_P00105	40.299	189	tr|Q8E9W8|Q8E9W8_SHEON	47.216	1312	tr|Q8E9W8|Q8E9W8_SHEON	47.216	1312	sp|P26165|BCHF_RHOCB	42.759	433	sp|P26165|BCHF_RHOCB	42.759	433	UniRef90_P0CY54	27.134	952	UniRef90_P0CY54	27.134	952	sp|P26172|BCHP_RHOCB
3300028601_52	NA	NA	NA	NA	NA	NA	NA	NA	NA	NA	NA	NA	NA	NA	NA	NA	NA	NA	NA	NA	NA	NA	NA	NA	UniRef90_P00105	38.095	241	UniRef90_P00105	38.095	241	NA	NA	NA	NA	NA	NA	NA	NA	NA	NA	NA	NA	NA	NA	NA	NA	NA	NA	NA
3300026488_11	NA	NA	NA	NA	NA	NA	NA	NA	NA	NA	NA	NA	NA	NA	NA	NA	NA	NA	NA	NA	NA	NA	NA	NA	NA	NA	NA	NA	NA	NA	NA	NA	NA	NA	NA	NA	NA	NA	NA	NA	NA	NA	NA	NA	NA	NA	NA	NA	sp|P26172|BCHP_RHOCB
3300027424_1	NA	NA	NA	NA	NA	NA	NA	NA	NA	NA	NA	NA	NA	NA	NA	NA	NA	NA	NA	NA	NA	NA	NA	NA	UniRef90_P00105	25.424	168	UniRef90_P00105	25.424	168	NA	NA	NA	NA	NA	NA	NA	NA	NA	NA	NA	NA	NA	NA	NA	NA	NA	NA	NA
3300025433_15	NA	NA	NA	tr|Q8E9W8|Q8E9W8_SHEON	48.098	1312	NA	NA	NA	NA	NA	NA	NA	NA	NA	NA	NA	NA	NA	NA	NA	NA	NA	NA	UniRef90_P00105	37.681	193	UniRef90_P00105	37.681	193	tr|Q8E9W8|Q8E9W8_SHEON	48.098	1312	tr|Q8E9W8|Q8E9W8_SHEON	48.098	1312	sp|P26165|BCHF_RHOCB	40.26	460	sp|P26165|BCHF_RHOCB	40.26	460	UniRef90_P0CY54	28.037	952	UniRef90_P0CY54	28.037	952	sp|P26172|BCHP_RHOCB
3300023234_7	NA	NA	NA	tr|Q8E9W8|Q8E9W8_SHEON	48.098	1314	NA	NA	NA	NA	NA	NA	NA	NA	NA	NA	NA	NA	NA	NA	NA	NA	NA	NA	UniRef90_P00105	37.681	195	UniRef90_P00105	37.681	195	tr|Q8E9W8|Q8E9W8_SHEON	48.098	1314	tr|Q8E9W8|Q8E9W8_SHEON	48.098	1314	sp|P26165|BCHF_RHOCB	40.26	462	sp|P26165|BCHF_RHOCB	40.26	462	UniRef90_P0CY54	28.037	954	UniRef90_P0CY54	28.037	954	sp|P26172|BCHP_RHOCB
3300000228_27	NA	NA	NA	NA	NA	NA	NA	NA	NA	NA	NA	NA	NA	NA	NA	NA	NA	NA	NA	NA	NA	NA	NA	NA	UniRef90_P25938	31.081	196	UniRef90_P25938	31.081	196	NA	NA	NA	NA	NA	NA	NA	NA	NA	NA	NA	NA	NA	NA	NA	NA	NA	NA	NA
3300023299_6	NA	NA	NA	tr|Q8E9W8|Q8E9W8_SHEON	48.098	1314	NA	NA	NA	NA	NA	NA	NA	NA	NA	NA	NA	NA	NA	NA	NA	NA	NA	NA	UniRef90_P00105	37.681	193	UniRef90_P00105	37.681	193	tr|Q8E9W8|Q8E9W8_SHEON	48.098	1314	tr|Q8E9W8|Q8E9W8_SHEON	48.098	1314	sp|P26165|BCHF_RHOCB	40.26	462	sp|P26165|BCHF_RHOCB	40.26	462	UniRef90_P0CY54	28.037	954	UniRef90_P0CY54	28.037	954	sp|P26172|BCHP_RHOCB
3300013137_63	NA	NA	NA	NA	NA	NA	NA	NA	NA	NA	NA	NA	NA	NA	NA	NA	NA	NA	NA	NA	NA	NA	NA	NA	UniRef90_P00105	33.333	222	UniRef90_P00105	33.333	222	NA	NA	NA	NA	NA	NA	sp|P26165|BCHF_RHOCB	37.681	414	sp|P26165|BCHF_RHOCB	37.681	414	UniRef90_P0CY54	24.924	949	UniRef90_P0CY54	24.924	949	sp|P26172|BCHP_RHOCB
3300023257_7	NA	NA	NA	tr|Q8E9W8|Q8E9W8_SHEON	48.098	1314	NA	NA	NA	NA	NA	NA	NA	NA	NA	NA	NA	NA	NA	NA	NA	NA	NA	NA	UniRef90_P00105	37.681	193	UniRef90_P00105	37.681	193	tr|Q8E9W8|Q8E9W8_SHEON	48.098	1314	tr|Q8E9W8|Q8E9W8_SHEON	48.098	1314	sp|P26165|BCHF_RHOCB	40.26	460	sp|P26165|BCHF_RHOCB	40.26	460	UniRef90_P0CY54	28.037	952	UniRef90_P0CY54	28.037	952	sp|P26172|BCHP_RHOCB
3300013133_52	NA	NA	NA	tr|Q8E9W8|Q8E9W8_SHEON	47.427	1312	NA	NA	NA	NA	NA	NA	NA	NA	NA	NA	NA	NA	NA	NA	NA	NA	NA	NA	UniRef90_P00105	37.681	193	UniRef90_P00105	37.681	193	tr|Q8E9W8|Q8E9W8_SHEON	47.427	1312	tr|Q8E9W8|Q8E9W8_SHEON	47.427	1312	sp|P26165|BCHF_RHOCB	42.282	445	sp|P26165|BCHF_RHOCB	42.282	445	UniRef90_P0CY54	28.614	952	UniRef90_P0CY54	28.614	952	sp|P26172|BCHP_RHOCB
3300029233_1	NA	NA	NA	tr|O87646|O87646_METCP	24.306	408	NA	NA	NA	NA	NA	NA	NA	NA	NA	NA	NA	NA	NA	NA	NA	NA	NA	NA	UniRef90_P25938	38.298	252	UniRef90_P25938	38.298	252	tr|O87646|O87646_METCP	24.306	408	tr|O87646|O87646_METCP	24.306	408	NA	NA	NA	NA	NA	NA	NA	NA	NA	NA	NA	NA	sp|P26172|BCHP_RHOCB
3300027332_2	NA	NA	NA	tr|O87646|O87646_METCP	26.389	409	NA	NA	NA	NA	NA	NA	NA	NA	NA	NA	NA	NA	NA	NA	NA	NA	NA	NA	UniRef90_P25938	27.907	228	UniRef90_P25938	27.907	228	tr|O87646|O87646_METCP	26.389	409	tr|O87646|O87646_METCP	26.389	409	NA	NA	NA	NA	NA	NA	NA	NA	NA	NA	NA	NA	NA
3300027800_49	NA	NA	NA	tr|O87646|O87646_METCP	35.036	399	NA	NA	NA	NA	NA	NA	NA	NA	NA	NA	NA	NA	NA	NA	NA	NA	NA	NA	UniRef90_P25938	32.53	223	UniRef90_P25938	32.53	223	tr|O87646|O87646_METCP	35.036	399	tr|O87646|O87646_METCP	35.036	399	NA	NA	NA	NA	NA	NA	NA	NA	NA	NA	NA	NA	NA
3300027395_1	NA	NA	NA	NA	NA	NA	NA	NA	NA	NA	NA	NA	NA	NA	NA	NA	NA	NA	NA	NA	NA	NA	NA	NA	UniRef90_P00105	29.114	225	UniRef90_P00105	29.114	225	NA	NA	NA	NA	NA	NA	NA	NA	NA	NA	NA	NA	NA	NA	NA	NA	NA	NA	NA
3300027592_52	NA	NA	NA	NA	NA	NA	NA	NA	NA	NA	NA	NA	NA	NA	NA	NA	NA	NA	NA	NA	NA	NA	NA	NA	UniRef90_P00105	37.5	231	UniRef90_P00105	37.5	231	NA	NA	NA	NA	NA	NA	NA	NA	NA	NA	NA	NA	NA	NA	NA	NA	NA	NA	NA
3300027719_34	NA	NA	NA	NA	NA	NA	NA	NA	NA	NA	NA	NA	NA	NA	NA	NA	NA	NA	NA	NA	NA	NA	NA	NA	UniRef90_P00105	42.029	207	UniRef90_P00105	42.029	207	NA	NA	NA	NA	NA	NA	NA	NA	NA	NA	NA	NA	NA	NA	NA	NA	NA	NA	NA
3300012916_3	NA	NA	NA	NA	NA	NA	NA	NA	NA	NA	NA	NA	NA	NA	NA	NA	NA	NA	NA	NA	NA	NA	NA	NA	UniRef90_P25938	29.032	258	UniRef90_P25938	29.032	258	NA	NA	NA	NA	NA	NA	NA	NA	NA	NA	NA	NA	NA	NA	NA	NA	NA	NA	NA
3300017991_63	NA	NA	NA	tr|Q8E9W8|Q8E9W8_SHEON	47.884	1320	NA	NA	NA	NA	NA	NA	NA	NA	NA	NA	NA	NA	NA	NA	NA	NA	NA	NA	UniRef90_P00105	36.232	193	UniRef90_P00105	36.232	193	tr|Q8E9W8|Q8E9W8_SHEON	47.884	1320	tr|Q8E9W8|Q8E9W8_SHEON	47.884	1320	sp|P26165|BCHF_RHOCB	33.077	388	sp|P26165|BCHF_RHOCB	33.077	388	NA	NA	NA	NA	NA	NA	sp|P26172|BCHP_RHOCB
3300023249_8	NA	NA	NA	tr|Q8E9W8|Q8E9W8_SHEON	48.098	1314	NA	NA	NA	NA	NA	NA	NA	NA	NA	NA	NA	NA	NA	NA	NA	NA	NA	NA	UniRef90_P00105	37.681	193	UniRef90_P00105	37.681	193	tr|Q8E9W8|Q8E9W8_SHEON	48.098	1314	tr|Q8E9W8|Q8E9W8_SHEON	48.098	1314	sp|P26165|BCHF_RHOCB	40.26	460	sp|P26165|BCHF_RHOCB	40.26	460	UniRef90_P0CY54	28.037	952	UniRef90_P0CY54	28.037	952	sp|P26172|BCHP_RHOCB
3300025420_3	NA	NA	NA	NA	NA	NA	NA	NA	NA	NA	NA	NA	NA	NA	NA	NA	NA	NA	NA	NA	NA	NA	NA	NA	UniRef90_P00105	31.081	213	UniRef90_P00105	31.081	213	NA	NA	NA	NA	NA	NA	sp|P26165|BCHF_RHOCB	39.073	453	sp|P26165|BCHF_RHOCB	39.073	453	UniRef90_P0CY54	28.267	954	UniRef90_P0CY54	28.267	954	sp|P26172|BCHP_RHOCB
3300023244_8	NA	NA	NA	tr|Q8E9W8|Q8E9W8_SHEON	48.098	1314	NA	NA	NA	NA	NA	NA	NA	NA	NA	NA	NA	NA	NA	NA	NA	NA	NA	NA	UniRef90_P00105	37.681	195	UniRef90_P00105	37.681	195	tr|Q8E9W8|Q8E9W8_SHEON	48.098	1314	tr|Q8E9W8|Q8E9W8_SHEON	48.098	1314	sp|P26165|BCHF_RHOCB	40.26	462	sp|P26165|BCHF_RHOCB	40.26	462	UniRef90_P0CY54	28.037	954	UniRef90_P0CY54	28.037	954	sp|P26172|BCHP_RHOCB
3300027386_28	NA	NA	NA	NA	NA	NA	NA	NA	NA	NA	NA	NA	NA	NA	NA	NA	NA	NA	NA	NA	NA	NA	NA	NA	UniRef90_P00105	32	216	UniRef90_P00105	32	216	NA	NA	NA	NA	NA	NA	NA	NA	NA	NA	NA	NA	NA	NA	NA	NA	NA	NA	sp|P26172|BCHP_RHOCB
3300020735_6	NA	NA	NA	NA	NA	NA	NA	NA	NA	NA	NA	NA	NA	NA	NA	NA	NA	NA	NA	NA	NA	NA	NA	NA	UniRef90_P00105	31.081	213	UniRef90_P00105	31.081	213	NA	NA	NA	NA	NA	NA	sp|P26165|BCHF_RHOCB	39.073	451	sp|P26165|BCHF_RHOCB	39.073	451	UniRef90_P0CY54	28.267	952	UniRef90_P0CY54	28.267	952	sp|P26172|BCHP_RHOCB
3300027627_8	NA	NA	NA	NA	NA	NA	NA	NA	NA	NA	NA	NA	NA	NA	NA	NA	NA	NA	NA	NA	NA	NA	NA	NA	UniRef90_P25938	29.885	246	UniRef90_P25938	29.885	246	NA	NA	NA	NA	NA	NA	NA	NA	NA	NA	NA	NA	NA	NA	NA	NA	NA	NA	NA
3300028553_25	NA	NA	NA	tr|Q8E9W8|Q8E9W8_SHEON	45.657	1312	NA	NA	NA	NA	NA	NA	NA	NA	NA	NA	NA	NA	NA	NA	NA	NA	NA	NA	UniRef90_P00105	38.806	189	UniRef90_P00105	38.806	189	tr|Q8E9W8|Q8E9W8_SHEON	45.657	1312	tr|Q8E9W8|Q8E9W8_SHEON	45.657	1312	sp|P26165|BCHF_RHOCB	39.286	412	sp|P26165|BCHF_RHOCB	39.286	412	UniRef90_P0CY54	27.66	952	UniRef90_P0CY54	27.66	952	sp|P26172|BCHP_RHOCB
3300000470_5	NA	NA	NA	tr|Q8E9W8|Q8E9W8_SHEON	45.199	1263	NA	NA	NA	NA	NA	NA	NA	NA	NA	NA	NA	NA	NA	NA	NA	NA	NA	NA	UniRef90_P00105	33.333	193	UniRef90_P00105	33.333	193	tr|Q8E9W8|Q8E9W8_SHEON	45.199	1263	tr|Q8E9W8|Q8E9W8_SHEON	45.199	1263	sp|P26165|BCHF_RHOCB	38	447	sp|P26165|BCHF_RHOCB	38	447	UniRef90_P0CY54	28.615	963	UniRef90_P0CY54	28.615	963	sp|P26172|BCHP_RHOCB
3300025395_5	NA	NA	NA	NA	NA	NA	NA	NA	NA	NA	NA	NA	NA	NA	NA	NA	NA	NA	NA	NA	NA	NA	NA	NA	UniRef90_P25938	32.967	247	UniRef90_P25938	32.967	247	NA	NA	NA	NA	NA	NA	sp|P26165|BCHF_RHOCB	40.58	412	sp|P26165|BCHF_RHOCB	40.58	412	UniRef90_P0CY54	26.748	952	UniRef90_P0CY54	26.748	952	sp|P26172|BCHP_RHOCB
3300000568_21	NA	NA	NA	NA	NA	NA	NA	NA	NA	NA	NA	NA	NA	NA	NA	NA	NA	NA	NA	NA	NA	NA	NA	NA	UniRef90_P25938	33.333	241	UniRef90_P25938	33.333	241	NA	NA	NA	NA	NA	NA	sp|P26165|BCHF_RHOCB	25.6	321	sp|P26165|BCHF_RHOCB	25.6	321	NA	NA	NA	NA	NA	NA	NA
3300025390_4	NA	NA	NA	NA	NA	NA	NA	NA	NA	NA	NA	NA	NA	NA	NA	NA	NA	NA	NA	NA	NA	NA	NA	NA	UniRef90_P25938	32.967	247	UniRef90_P25938	32.967	247	NA	NA	NA	NA	NA	NA	sp|P26165|BCHF_RHOCB	40.58	412	sp|P26165|BCHF_RHOCB	40.58	412	UniRef90_P0CY54	26.748	952	UniRef90_P0CY54	26.748	952	sp|P26172|BCHP_RHOCB
3300000164_15	NA	NA	NA	NA	NA	NA	NA	NA	NA	NA	NA	NA	NA	NA	NA	NA	NA	NA	NA	NA	NA	NA	NA	NA	UniRef90_P25938	34.722	198	UniRef90_P25938	34.722	198	NA	NA	NA	NA	NA	NA	NA	NA	NA	NA	NA	NA	NA	NA	NA	NA	NA	NA	NA
3300017470_20	NA	NA	NA	tr|Q8E9W8|Q8E9W8_SHEON	46.637	1309	NA	NA	NA	NA	NA	NA	NA	NA	NA	NA	NA	NA	NA	NA	NA	NA	NA	NA	UniRef90_P00105	37.313	187	UniRef90_P00105	37.313	187	tr|Q8E9W8|Q8E9W8_SHEON	46.637	1309	tr|Q8E9W8|Q8E9W8_SHEON	46.637	1309	sp|P26165|BCHF_RHOCB	40.994	481	sp|P26165|BCHF_RHOCB	40.994	481	UniRef90_P0CY54	26.935	952	UniRef90_P0CY54	26.935	952	sp|P26172|BCHP_RHOCB
3300005512_36	NA	NA	NA	tr|Q8E9W8|Q8E9W8_SHEON	47.651	1314	NA	NA	NA	NA	NA	NA	NA	NA	NA	NA	NA	NA	NA	NA	NA	NA	NA	NA	UniRef90_P00105	40.299	189	UniRef90_P00105	40.299	189	tr|Q8E9W8|Q8E9W8_SHEON	47.651	1314	tr|Q8E9W8|Q8E9W8_SHEON	47.651	1314	sp|P26165|BCHF_RHOCB	38.509	481	sp|P26165|BCHF_RHOCB	38.509	481	UniRef90_P0CY54	29.179	952	UniRef90_P0CY54	29.179	952	sp|P26172|BCHP_RHOCB
3300026546_14	NA	NA	NA	NA	NA	NA	NA	NA	NA	NA	NA	NA	NA	NA	NA	NA	NA	NA	NA	NA	NA	NA	NA	NA	UniRef90_P25938	33.333	250	UniRef90_P25938	33.333	250	NA	NA	NA	NA	NA	NA	NA	NA	NA	NA	NA	NA	NA	NA	NA	NA	NA	NA	NA
3300021116_2	NA	NA	NA	NA	NA	NA	NA	NA	NA	NA	NA	NA	NA	NA	NA	NA	NA	NA	NA	NA	NA	NA	NA	NA	UniRef90_P00105	31.081	213	UniRef90_P00105	31.081	213	NA	NA	NA	NA	NA	NA	sp|P26165|BCHF_RHOCB	39.073	451	sp|P26165|BCHF_RHOCB	39.073	451	UniRef90_P0CY54	28.267	952	UniRef90_P0CY54	28.267	952	sp|P26172|BCHP_RHOCB
3300027471_1	NA	NA	NA	NA	NA	NA	NA	NA	NA	NA	NA	NA	NA	NA	NA	NA	NA	NA	NA	NA	NA	NA	NA	NA	UniRef90_P00105	29.114	223	UniRef90_P00105	29.114	223	NA	NA	NA	NA	NA	NA	NA	NA	NA	NA	NA	NA	NA	NA	NA	NA	NA	NA	NA
3300005470_8	NA	NA	NA	tr|Q8E9W8|Q8E9W8_SHEON	47.651	1312	NA	NA	NA	NA	NA	NA	NA	NA	NA	NA	NA	NA	NA	NA	NA	NA	NA	NA	UniRef90_P00105	40.299	189	UniRef90_P00105	40.299	189	tr|Q8E9W8|Q8E9W8_SHEON	47.651	1312	tr|Q8E9W8|Q8E9W8_SHEON	47.651	1312	sp|P26165|BCHF_RHOCB	38.509	481	sp|P26165|BCHF_RHOCB	38.509	481	UniRef90_P0CY54	29.179	952	UniRef90_P0CY54	29.179	952	sp|P26172|BCHP_RHOCB
3300000162_3	NA	NA	NA	NA	NA	NA	NA	NA	NA	NA	NA	NA	NA	NA	NA	NA	NA	NA	NA	NA	NA	NA	NA	NA	UniRef90_P25938	30.682	249	UniRef90_P25938	30.682	249	NA	NA	NA	NA	NA	NA	NA	NA	NA	NA	NA	NA	NA	NA	NA	NA	NA	NA	NA
3300027800_36	NA	NA	NA	tr|O87646|O87646_METCP	24.818	354	NA	NA	NA	NA	NA	NA	NA	NA	NA	NA	NA	NA	NA	NA	NA	NA	NA	NA	UniRef90_P00105	37.681	193	UniRef90_P00105	37.681	193	tr|O87646|O87646_METCP	24.818	354	tr|O87646|O87646_METCP	24.818	354	sp|P26165|BCHF_RHOCB	38.621	430	sp|P26165|BCHF_RHOCB	38.621	430	UniRef90_P0CY54	26.48	954	UniRef90_P0CY54	26.48	954	sp|P26172|BCHP_RHOCB
3300020709_4	NA	NA	NA	NA	NA	NA	NA	NA	NA	NA	NA	NA	NA	NA	NA	NA	NA	NA	NA	NA	NA	NA	NA	NA	UniRef90_P25938	30.682	247	UniRef90_P25938	30.682	247	NA	NA	NA	NA	NA	NA	NA	NA	NA	NA	NA	NA	NA	NA	NA	NA	NA	NA	NA
3300028398_28	NA	NA	NA	tr|O87646|O87646_METCP	30.769	384	NA	NA	NA	NA	NA	NA	NA	NA	NA	NA	NA	NA	NA	NA	NA	NA	NA	NA	UniRef90_P00105	30.882	199	UniRef90_P00105	30.882	199	tr|O87646|O87646_METCP	30.769	384	tr|O87646|O87646_METCP	30.769	384	NA	NA	NA	NA	NA	NA	NA	NA	NA	NA	NA	NA	NA
3300027907_30	NA	NA	NA	NA	NA	NA	NA	NA	NA	NA	NA	NA	NA	NA	NA	NA	NA	NA	NA	NA	NA	NA	NA	NA	UniRef90_P00105	29.114	223	UniRef90_P00105	29.114	223	NA	NA	NA	NA	NA	NA	NA	NA	NA	NA	NA	NA	NA	NA	NA	NA	NA	NA	NA
3300022871_5	NA	NA	NA	tr|Q8E9W8|Q8E9W8_SHEON	48.098	1314	NA	NA	NA	NA	NA	NA	NA	NA	NA	NA	NA	NA	NA	NA	NA	NA	NA	NA	UniRef90_P00105	37.681	195	UniRef90_P00105	37.681	195	tr|Q8E9W8|Q8E9W8_SHEON	48.098	1314	tr|Q8E9W8|Q8E9W8_SHEON	48.098	1314	sp|P26165|BCHF_RHOCB	40.26	460	sp|P26165|BCHF_RHOCB	40.26	460	UniRef90_P0CY54	28.037	952	UniRef90_P0CY54	28.037	952	sp|P26172|BCHP_RHOCB
3300020695_3	NA	NA	NA	NA	NA	NA	NA	NA	NA	NA	NA	NA	NA	NA	NA	NA	NA	NA	NA	NA	NA	NA	NA	NA	UniRef90_P00105	31.081	213	UniRef90_P00105	31.081	213	NA	NA	NA	NA	NA	NA	sp|P26165|BCHF_RHOCB	39.073	453	sp|P26165|BCHF_RHOCB	39.073	453	UniRef90_P0CY54	28.267	954	UniRef90_P0CY54	28.267	954	sp|P26172|BCHP_RHOCB
3300023227_6	NA	NA	NA	tr|Q8E9W8|Q8E9W8_SHEON	48.098	1314	NA	NA	NA	NA	NA	NA	NA	NA	NA	NA	NA	NA	NA	NA	NA	NA	NA	NA	UniRef90_P00105	37.681	193	UniRef90_P00105	37.681	193	tr|Q8E9W8|Q8E9W8_SHEON	48.098	1314	tr|Q8E9W8|Q8E9W8_SHEON	48.098	1314	sp|P26165|BCHF_RHOCB	40.26	462	sp|P26165|BCHF_RHOCB	40.26	462	UniRef90_P0CY54	28.037	954	UniRef90_P0CY54	28.037	954	sp|P26172|BCHP_RHOCB
3300020690_2	NA	NA	NA	NA	NA	NA	NA	NA	NA	NA	NA	NA	NA	NA	NA	NA	NA	NA	NA	NA	NA	NA	NA	NA	UniRef90_P00105	25.352	180	UniRef90_P00105	25.352	180	NA	NA	NA	NA	NA	NA	sp|P26165|BCHF_RHOCB	39.073	451	sp|P26165|BCHF_RHOCB	39.073	451	UniRef90_P0CY54	28.267	952	UniRef90_P0CY54	28.267	952	sp|P26172|BCHP_RHOCB
3300027863_128	NA	NA	NA	NA	NA	NA	NA	NA	NA	NA	NA	NA	NA	NA	NA	NA	NA	NA	NA	NA	NA	NA	NA	NA	UniRef90_P25938	34.118	229	UniRef90_P25938	34.118	229	NA	NA	NA	NA	NA	NA	NA	NA	NA	NA	NA	NA	NA	NA	NA	NA	NA	NA	NA
3300027796_43	NA	NA	NA	NA	NA	NA	NA	NA	NA	NA	NA	NA	NA	NA	NA	NA	NA	NA	NA	NA	NA	NA	NA	NA	UniRef90_P25938	32.584	237	UniRef90_P25938	32.584	237	NA	NA	NA	NA	NA	NA	sp|P26165|BCHF_RHOCB	23.387	318	sp|P26165|BCHF_RHOCB	23.387	318	NA	NA	NA	NA	NA	NA	NA
3300017485_6	NA	NA	NA	NA	NA	NA	NA	NA	NA	NA	NA	NA	NA	NA	NA	NA	NA	NA	NA	NA	NA	NA	NA	NA	UniRef90_P25938	28.713	292	UniRef90_P25938	28.713	292	NA	NA	NA	NA	NA	NA	NA	NA	NA	NA	NA	NA	NA	NA	NA	NA	NA	NA	NA
3300017532_49	NA	NA	NA	NA	NA	NA	NA	NA	NA	NA	NA	NA	NA	NA	NA	NA	NA	NA	NA	NA	NA	NA	NA	NA	NA	NA	NA	NA	NA	NA	NA	NA	NA	NA	NA	NA	sp|P26165|BCHF_RHOCB	38.621	430	sp|P26165|BCHF_RHOCB	38.621	430	NA	NA	NA	NA	NA	NA	sp|P26172|BCHP_RHOCB
3300027649_23	NA	NA	NA	NA	NA	NA	NA	NA	NA	NA	NA	NA	NA	NA	NA	NA	NA	NA	NA	NA	NA	NA	NA	NA	UniRef90_P25938	29.885	246	UniRef90_P25938	29.885	246	NA	NA	NA	NA	NA	NA	NA	NA	NA	NA	NA	NA	NA	NA	NA	NA	NA	NA	NA
3300023292_2	NA	NA	NA	tr|Q8E9W8|Q8E9W8_SHEON	48.098	1314	NA	NA	NA	NA	NA	NA	NA	NA	NA	NA	NA	NA	NA	NA	NA	NA	NA	NA	UniRef90_P00105	37.681	195	UniRef90_P00105	37.681	195	tr|Q8E9W8|Q8E9W8_SHEON	48.098	1314	tr|Q8E9W8|Q8E9W8_SHEON	48.098	1314	sp|P26165|BCHF_RHOCB	40.26	460	sp|P26165|BCHF_RHOCB	40.26	460	UniRef90_P0CY54	28.037	952	UniRef90_P0CY54	28.037	952	sp|P26172|BCHP_RHOCB
3300025410_2	NA	NA	NA	NA	NA	NA	NA	NA	NA	NA	NA	NA	NA	NA	NA	NA	NA	NA	NA	NA	NA	NA	NA	NA	UniRef90_P00105	31.081	213	UniRef90_P00105	31.081	213	NA	NA	NA	NA	NA	NA	sp|P26165|BCHF_RHOCB	39.073	453	sp|P26165|BCHF_RHOCB	39.073	453	UniRef90_P0CY54	28.267	954	UniRef90_P0CY54	28.267	954	sp|P26172|BCHP_RHOCB
3300022868_7	NA	NA	NA	tr|Q8E9W8|Q8E9W8_SHEON	48.098	1314	NA	NA	NA	NA	NA	NA	NA	NA	NA	NA	NA	NA	NA	NA	NA	NA	NA	NA	UniRef90_P00105	37.681	195	UniRef90_P00105	37.681	195	tr|Q8E9W8|Q8E9W8_SHEON	48.098	1314	tr|Q8E9W8|Q8E9W8_SHEON	48.098	1314	sp|P26165|BCHF_RHOCB	40.26	462	sp|P26165|BCHF_RHOCB	40.26	462	UniRef90_P0CY54	28.037	954	UniRef90_P0CY54	28.037	954	sp|P26172|BCHP_RHOCB
3300020683_2	NA	NA	NA	NA	NA	NA	NA	NA	NA	NA	NA	NA	NA	NA	NA	NA	NA	NA	NA	NA	NA	NA	NA	NA	UniRef90_P00105	31.081	213	UniRef90_P00105	31.081	213	NA	NA	NA	NA	NA	NA	sp|P26165|BCHF_RHOCB	39.073	453	sp|P26165|BCHF_RHOCB	39.073	453	UniRef90_P0CY54	28.267	954	UniRef90_P0CY54	28.267	954	sp|P26172|BCHP_RHOCB
3300025788_5	NA	NA	NA	NA	NA	NA	NA	NA	NA	NA	NA	NA	NA	NA	NA	NA	NA	NA	NA	NA	NA	NA	NA	NA	UniRef90_P25938	32.967	247	UniRef90_P25938	32.967	247	NA	NA	NA	NA	NA	NA	sp|P26165|BCHF_RHOCB	40.58	414	sp|P26165|BCHF_RHOCB	40.58	414	UniRef90_P0CY54	26.748	954	UniRef90_P0CY54	26.748	954	sp|P26172|BCHP_RHOCB
3300021120_3	NA	NA	NA	NA	NA	NA	NA	NA	NA	NA	NA	NA	NA	NA	NA	NA	NA	NA	NA	NA	NA	NA	NA	NA	UniRef90_P00105	31.081	211	UniRef90_P00105	31.081	211	NA	NA	NA	NA	NA	NA	sp|P26165|BCHF_RHOCB	39.073	451	sp|P26165|BCHF_RHOCB	39.073	451	UniRef90_P0CY54	28.267	952	UniRef90_P0CY54	28.267	952	sp|P26172|BCHP_RHOCB
3300001419_14	NA	NA	NA	tr|Q8E9W8|Q8E9W8_SHEON	46.637	1311	NA	NA	NA	NA	NA	NA	NA	NA	NA	NA	NA	NA	NA	NA	NA	NA	NA	NA	UniRef90_P00105	38.806	187	UniRef90_P00105	38.806	187	tr|Q8E9W8|Q8E9W8_SHEON	46.637	1311	tr|Q8E9W8|Q8E9W8_SHEON	46.637	1311	sp|P26165|BCHF_RHOCB	40.397	453	sp|P26165|BCHF_RHOCB	40.397	453	UniRef90_P0CY54	28.049	954	UniRef90_P0CY54	28.049	954	sp|P26172|BCHP_RHOCB
3300028398_49	NA	NA	NA	tr|Q8E9W8|Q8E9W8_SHEON	18.97	999	NA	NA	NA	NA	NA	NA	NA	NA	NA	NA	NA	NA	NA	NA	NA	NA	NA	NA	NA	NA	NA	NA	NA	NA	tr|Q8E9W8|Q8E9W8_SHEON	18.97	999	tr|Q8E9W8|Q8E9W8_SHEON	18.97	999	NA	NA	NA	NA	NA	NA	NA	NA	NA	NA	NA	NA	sp|P26172|BCHP_RHOCB
3300021125_2	NA	NA	NA	NA	NA	NA	NA	NA	NA	NA	NA	NA	NA	NA	NA	NA	NA	NA	NA	NA	NA	NA	NA	NA	UniRef90_P00105	31.081	213	UniRef90_P00105	31.081	213	NA	NA	NA	NA	NA	NA	sp|P26165|BCHF_RHOCB	39.073	453	sp|P26165|BCHF_RHOCB	39.073	453	UniRef90_P0CY54	28.267	954	UniRef90_P0CY54	28.267	954	sp|P26172|BCHP_RHOCB
3300022838_8	NA	NA	NA	tr|Q8E9W8|Q8E9W8_SHEON	48.098	1312	NA	NA	NA	NA	NA	NA	NA	NA	NA	NA	NA	NA	NA	NA	NA	NA	NA	NA	UniRef90_P00105	37.681	193	UniRef90_P00105	37.681	193	tr|Q8E9W8|Q8E9W8_SHEON	48.098	1312	tr|Q8E9W8|Q8E9W8_SHEON	48.098	1312	sp|P26165|BCHF_RHOCB	40.26	462	sp|P26165|BCHF_RHOCB	40.26	462	UniRef90_P0CY54	28.037	954	UniRef90_P0CY54	28.037	954	sp|P26172|BCHP_RHOCB
CP001097.1	NA	NA	NA	tr|Q8E9W8|Q8E9W8_SHEON	46.771	1314	NA	NA	NA	NA	NA	NA	NA	NA	NA	NA	NA	NA	NA	NA	NA	NA	NA	NA	UniRef90_P00105	40.299	189	UniRef90_P00105	40.299	189	tr|Q8E9W8|Q8E9W8_SHEON	46.771	1314	tr|Q8E9W8|Q8E9W8_SHEON	46.771	1314	sp|P26165|BCHF_RHOCB	46.429	412	sp|P26165|BCHF_RHOCB	46.429	412	UniRef90_P0CY54	28.267	952	UniRef90_P0CY54	28.267	952	sp|P26172|BCHP_RHOCB
3300027867_10	NA	NA	NA	NA	NA	NA	NA	NA	NA	NA	NA	NA	NA	NA	NA	NA	NA	NA	NA	NA	NA	NA	NA	NA	UniRef90_P25938	32.609	247	UniRef90_P25938	32.609	247	NA	NA	NA	NA	NA	NA	NA	NA	NA	NA	NA	NA	NA	NA	NA	NA	NA	NA	sp|P26172|BCHP_RHOCB
3300026484_8	NA	NA	NA	NA	NA	NA	NA	NA	NA	NA	NA	NA	NA	NA	NA	NA	NA	NA	NA	NA	NA	NA	NA	NA	UniRef90_P25938	24.706	247	UniRef90_P25938	24.706	247	NA	NA	NA	NA	NA	NA	NA	NA	NA	NA	NA	NA	NA	NA	NA	NA	NA	NA	NA
3300003700_1	NA	NA	NA	NA	NA	NA	NA	NA	NA	NA	NA	NA	NA	NA	NA	NA	NA	NA	NA	NA	NA	NA	NA	NA	UniRef90_P00105	37.879	196	UniRef90_P00105	37.879	196	NA	NA	NA	NA	NA	NA	NA	NA	NA	NA	NA	NA	NA	NA	NA	NA	NA	NA	NA
3300001683_37	NA	NA	NA	NA	NA	NA	NA	NA	NA	NA	NA	NA	NA	NA	NA	NA	NA	NA	NA	NA	NA	NA	NA	NA	UniRef90_P00105	28.378	220	UniRef90_P00105	28.378	220	NA	NA	NA	NA	NA	NA	NA	NA	NA	NA	NA	NA	NA	NA	NA	NA	NA	NA	sp|P26172|BCHP_RHOCB
3300026510_14	NA	NA	NA	NA	NA	NA	NA	NA	NA	NA	NA	NA	NA	NA	NA	NA	NA	NA	NA	NA	NA	NA	NA	NA	UniRef90_P00105	32.308	190	UniRef90_P00105	32.308	190	NA	NA	NA	NA	NA	NA	NA	NA	NA	NA	NA	NA	NA	NA	NA	NA	NA	NA	NA
3300003123_2	NA	NA	NA	NA	NA	NA	NA	NA	NA	NA	NA	NA	NA	NA	NA	NA	NA	NA	NA	NA	NA	NA	NA	NA	UniRef90_P00105	36.62	211	UniRef90_P00105	36.62	211	NA	NA	NA	NA	NA	NA	NA	NA	NA	NA	NA	NA	NA	NA	NA	NA	NA	NA	NA
3300009156_33	NA	NA	NA	NA	NA	NA	NA	NA	NA	NA	NA	NA	NA	NA	NA	NA	NA	NA	NA	NA	NA	NA	NA	NA	UniRef90_P25938	34.444	249	UniRef90_P25938	34.444	249	NA	NA	NA	NA	NA	NA	NA	NA	NA	NA	NA	NA	NA	NA	NA	NA	NA	NA	sp|P26172|BCHP_RHOCB
3300023262_7	NA	NA	NA	tr|Q8E9W8|Q8E9W8_SHEON	48.098	1312	NA	NA	NA	NA	NA	NA	NA	NA	NA	NA	NA	NA	NA	NA	NA	NA	NA	NA	UniRef90_P00105	37.681	195	UniRef90_P00105	37.681	195	tr|Q8E9W8|Q8E9W8_SHEON	48.098	1312	tr|Q8E9W8|Q8E9W8_SHEON	48.098	1312	sp|P26165|BCHF_RHOCB	40.26	460	sp|P26165|BCHF_RHOCB	40.26	460	UniRef90_P0CY54	28.037	952	UniRef90_P0CY54	28.037	952	sp|P26172|BCHP_RHOCB
3300027462_1	NA	NA	NA	NA	NA	NA	NA	NA	NA	NA	NA	NA	NA	NA	NA	NA	NA	NA	NA	NA	NA	NA	NA	NA	UniRef90_P25938	29.032	258	UniRef90_P25938	29.032	258	NA	NA	NA	NA	NA	NA	NA	NA	NA	NA	NA	NA	NA	NA	NA	NA	NA	NA	NA
3300020720_6	NA	NA	NA	NA	NA	NA	NA	NA	NA	NA	NA	NA	NA	NA	NA	NA	NA	NA	NA	NA	NA	NA	NA	NA	UniRef90_P00105	31.081	213	UniRef90_P00105	31.081	213	NA	NA	NA	NA	NA	NA	sp|P26165|BCHF_RHOCB	39.073	451	sp|P26165|BCHF_RHOCB	39.073	451	UniRef90_P0CY54	28.267	952	UniRef90_P0CY54	28.267	952	sp|P26172|BCHP_RHOCB
3300014923_1	NA	NA	NA	NA	NA	NA	NA	NA	NA	NA	NA	NA	NA	NA	NA	NA	NA	NA	NA	NA	NA	NA	NA	NA	UniRef90_P25938	29.412	219	UniRef90_P25938	29.412	219	NA	NA	NA	NA	NA	NA	NA	NA	NA	NA	NA	NA	NA	NA	NA	NA	NA	NA	NA
3300020697_3	NA	NA	NA	NA	NA	NA	NA	NA	NA	NA	NA	NA	NA	NA	NA	NA	NA	NA	NA	NA	NA	NA	NA	NA	UniRef90_P25938	30.682	249	UniRef90_P25938	30.682	249	NA	NA	NA	NA	NA	NA	NA	NA	NA	NA	NA	NA	NA	NA	NA	NA	NA	NA	NA
3300026484_12	NA	NA	NA	NA	NA	NA	NA	NA	NA	NA	NA	NA	NA	NA	NA	NA	NA	NA	NA	NA	NA	NA	NA	NA	NA	NA	NA	NA	NA	NA	NA	NA	NA	NA	NA	NA	NA	NA	NA	NA	NA	NA	NA	NA	NA	NA	NA	NA	sp|P26172|BCHP_RHOCB
3300005466_14	NA	NA	NA	NA	NA	NA	NA	NA	NA	NA	NA	NA	NA	NA	NA	NA	NA	NA	NA	NA	NA	NA	NA	NA	UniRef90_Q57142	63.913	687	UniRef90_Q57142	63.913	687	NA	NA	NA	NA	NA	NA	NA	NA	NA	NA	NA	NA	NA	NA	NA	NA	NA	NA	sp|P26172|BCHP_RHOCB
3300020710_1	NA	NA	NA	NA	NA	NA	NA	NA	NA	NA	NA	NA	NA	NA	NA	NA	NA	NA	NA	NA	NA	NA	NA	NA	UniRef90_P00105	31.081	211	UniRef90_P00105	31.081	211	NA	NA	NA	NA	NA	NA	sp|P26165|BCHF_RHOCB	39.073	453	sp|P26165|BCHF_RHOCB	39.073	453	UniRef90_P0CY54	28.267	954	UniRef90_P0CY54	28.267	954	sp|P26172|BCHP_RHOCB
3300027909_47	NA	NA	NA	NA	NA	NA	NA	NA	NA	NA	NA	NA	NA	NA	NA	NA	NA	NA	NA	NA	NA	NA	NA	NA	UniRef90_P25938	27.957	256	UniRef90_P25938	27.957	256	NA	NA	NA	NA	NA	NA	NA	NA	NA	NA	NA	NA	NA	NA	NA	NA	NA	NA	NA
3300026512_13	NA	NA	NA	NA	NA	NA	NA	NA	NA	NA	NA	NA	NA	NA	NA	NA	NA	NA	NA	NA	NA	NA	NA	NA	UniRef90_P25938	39.706	196	UniRef90_P25938	39.706	196	NA	NA	NA	NA	NA	NA	NA	NA	NA	NA	NA	NA	NA	NA	NA	NA	NA	NA	NA
3300026280_26	NA	NA	NA	NA	NA	NA	NA	NA	NA	NA	NA	NA	NA	NA	NA	NA	NA	NA	NA	NA	NA	NA	NA	NA	UniRef90_P25938	26.667	255	UniRef90_P25938	26.667	255	NA	NA	NA	NA	NA	NA	NA	NA	NA	NA	NA	NA	NA	NA	NA	NA	NA	NA	sp|P26172|BCHP_RHOCB
3300026382_7	NA	NA	NA	NA	NA	NA	NA	NA	NA	NA	NA	NA	NA	NA	NA	NA	NA	NA	NA	NA	NA	NA	NA	NA	NA	NA	NA	NA	NA	NA	NA	NA	NA	NA	NA	NA	NA	NA	NA	NA	NA	NA	NA	NA	NA	NA	NA	NA	sp|P26172|BCHP_RHOCB
3300000792_9	NA	NA	NA	NA	NA	NA	NA	NA	NA	NA	NA	NA	NA	NA	NA	NA	NA	NA	NA	NA	NA	NA	NA	NA	UniRef90_P00105	30.882	190	UniRef90_P00105	30.882	190	NA	NA	NA	NA	NA	NA	NA	NA	NA	NA	NA	NA	NA	NA	NA	NA	NA	NA	sp|P26172|BCHP_RHOCB
3300022884_9	NA	NA	NA	tr|Q8E9W8|Q8E9W8_SHEON	48.098	1314	NA	NA	NA	NA	NA	NA	NA	NA	NA	NA	NA	NA	NA	NA	NA	NA	NA	NA	UniRef90_P00105	37.681	193	UniRef90_P00105	37.681	193	tr|Q8E9W8|Q8E9W8_SHEON	48.098	1314	tr|Q8E9W8|Q8E9W8_SHEON	48.098	1314	sp|P26165|BCHF_RHOCB	40.26	460	sp|P26165|BCHF_RHOCB	40.26	460	UniRef90_P0CY54	28.037	952	UniRef90_P0CY54	28.037	952	sp|P26172|BCHP_RHOCB
3300019754_5	NA	NA	NA	NA	NA	NA	NA	NA	NA	NA	NA	NA	NA	NA	NA	NA	NA	NA	NA	NA	NA	NA	NA	NA	UniRef90_P25938	35.065	205	UniRef90_P25938	35.065	205	NA	NA	NA	NA	NA	NA	NA	NA	NA	NA	NA	NA	NA	NA	NA	NA	NA	NA	NA
3300021130_4	NA	NA	NA	NA	NA	NA	NA	NA	NA	NA	NA	NA	NA	NA	NA	NA	NA	NA	NA	NA	NA	NA	NA	NA	UniRef90_P00105	31.081	211	UniRef90_P00105	31.081	211	NA	NA	NA	NA	NA	NA	sp|P26165|BCHF_RHOCB	39.073	453	sp|P26165|BCHF_RHOCB	39.073	453	UniRef90_P0CY54	28.267	954	UniRef90_P0CY54	28.267	954	sp|P26172|BCHP_RHOCB
3300020687_3	NA	NA	NA	NA	NA	NA	NA	NA	NA	NA	NA	NA	NA	NA	NA	NA	NA	NA	NA	NA	NA	NA	NA	NA	UniRef90_P00105	31.081	213	UniRef90_P00105	31.081	213	NA	NA	NA	NA	NA	NA	sp|P26165|BCHF_RHOCB	39.073	453	sp|P26165|BCHF_RHOCB	39.073	453	UniRef90_P0CY54	28.267	954	UniRef90_P0CY54	28.267	954	sp|P26172|BCHP_RHOCB
3300013123_41	NA	NA	NA	tr|Q8E9W8|Q8E9W8_SHEON	45.657	1314	NA	NA	NA	NA	NA	NA	NA	NA	NA	NA	NA	NA	NA	NA	NA	NA	NA	NA	UniRef90_P25938	28.571	198	UniRef90_P25938	28.571	198	tr|Q8E9W8|Q8E9W8_SHEON	45.657	1314	tr|Q8E9W8|Q8E9W8_SHEON	45.657	1314	sp|P26165|BCHF_RHOCB	37.681	412	sp|P26165|BCHF_RHOCB	37.681	412	UniRef90_P0CY54	24.924	951	UniRef90_P0CY54	24.924	951	sp|P26172|BCHP_RHOCB
3300022181_60	NA	NA	NA	NA	NA	NA	NA	NA	NA	NA	NA	NA	NA	NA	NA	NA	NA	NA	NA	NA	NA	NA	NA	NA	UniRef90_P00105	37.975	237	UniRef90_P00105	37.975	237	NA	NA	NA	NA	NA	NA	NA	NA	NA	NA	NA	NA	NA	NA	NA	NA	NA	NA	NA
3300027717_4	NA	NA	NA	NA	NA	NA	NA	NA	NA	NA	NA	NA	NA	NA	NA	NA	NA	NA	NA	NA	NA	NA	NA	NA	UniRef90_P00105	29.114	225	UniRef90_P00105	29.114	225	NA	NA	NA	NA	NA	NA	NA	NA	NA	NA	NA	NA	NA	NA	NA	NA	NA	NA	NA
3300021142_12	NA	NA	NA	NA	NA	NA	NA	NA	NA	NA	NA	NA	NA	NA	NA	NA	NA	NA	NA	NA	NA	NA	NA	NA	UniRef90_P00105	32.394	193	UniRef90_P00105	32.394	193	NA	NA	NA	NA	NA	NA	sp|P26165|BCHF_RHOCB	41.304	414	sp|P26165|BCHF_RHOCB	41.304	414	UniRef90_P0CY54	27.134	954	UniRef90_P0CY54	27.134	954	NA
3300017434_18	NA	NA	NA	NA	NA	NA	NA	NA	NA	NA	NA	NA	NA	NA	NA	NA	NA	NA	NA	NA	NA	NA	NA	NA	UniRef90_Q57142	28.505	567	UniRef90_Q57142	28.505	567	NA	NA	NA	NA	NA	NA	NA	NA	NA	NA	NA	NA	NA	NA	NA	NA	NA	NA	NA
3300020679_2	NA	NA	NA	NA	NA	NA	NA	NA	NA	NA	NA	NA	NA	NA	NA	NA	NA	NA	NA	NA	NA	NA	NA	NA	UniRef90_P00105	31.081	211	UniRef90_P00105	31.081	211	NA	NA	NA	NA	NA	NA	sp|P26165|BCHF_RHOCB	39.073	451	sp|P26165|BCHF_RHOCB	39.073	451	UniRef90_P0CY54	28.267	952	UniRef90_P0CY54	28.267	952	sp|P26172|BCHP_RHOCB
3300029821_28	NA	NA	NA	NA	NA	NA	NA	NA	NA	NA	NA	NA	NA	NA	NA	NA	NA	NA	NA	NA	NA	NA	NA	NA	NA	NA	NA	NA	NA	NA	NA	NA	NA	NA	NA	NA	NA	NA	NA	NA	NA	NA	NA	NA	NA	NA	NA	NA	NA
3300020722_2	NA	NA	NA	NA	NA	NA	NA	NA	NA	NA	NA	NA	NA	NA	NA	NA	NA	NA	NA	NA	NA	NA	NA	NA	UniRef90_P00105	31.081	211	UniRef90_P00105	31.081	211	NA	NA	NA	NA	NA	NA	sp|P26165|BCHF_RHOCB	39.073	453	sp|P26165|BCHF_RHOCB	39.073	453	UniRef90_P0CY54	28.267	954	UniRef90_P0CY54	28.267	954	sp|P26172|BCHP_RHOCB
3300028622_16	NA	NA	NA	NA	NA	NA	NA	NA	NA	NA	NA	NA	NA	NA	NA	NA	NA	NA	NA	NA	NA	NA	NA	NA	UniRef90_P00105	29.762	247	UniRef90_P00105	29.762	247	NA	NA	NA	NA	NA	NA	NA	NA	NA	NA	NA	NA	NA	NA	NA	NA	NA	NA	NA
3300022882_7	NA	NA	NA	tr|Q8E9W8|Q8E9W8_SHEON	48.098	1312	NA	NA	NA	NA	NA	NA	NA	NA	NA	NA	NA	NA	NA	NA	NA	NA	NA	NA	UniRef90_P00105	37.681	195	UniRef90_P00105	37.681	195	tr|Q8E9W8|Q8E9W8_SHEON	48.098	1312	tr|Q8E9W8|Q8E9W8_SHEON	48.098	1312	sp|P26165|BCHF_RHOCB	40.26	462	sp|P26165|BCHF_RHOCB	40.26	462	UniRef90_P0CY54	28.037	954	UniRef90_P0CY54	28.037	954	sp|P26172|BCHP_RHOCB
3300023061_2	NA	NA	NA	tr|Q8E9W8|Q8E9W8_SHEON	48.098	1312	NA	NA	NA	NA	NA	NA	NA	NA	NA	NA	NA	NA	NA	NA	NA	NA	NA	NA	UniRef90_P00105	37.681	193	UniRef90_P00105	37.681	193	tr|Q8E9W8|Q8E9W8_SHEON	48.098	1312	tr|Q8E9W8|Q8E9W8_SHEON	48.098	1312	sp|P26165|BCHF_RHOCB	40.26	460	sp|P26165|BCHF_RHOCB	40.26	460	UniRef90_P0CY54	28.037	952	UniRef90_P0CY54	28.037	952	sp|P26172|BCHP_RHOCB
3300019487_23	NA	NA	NA	NA	NA	NA	NA	NA	NA	NA	NA	NA	NA	NA	NA	NA	NA	NA	NA	NA	NA	NA	NA	NA	UniRef90_P25938	35.955	240	UniRef90_P25938	35.955	240	NA	NA	NA	NA	NA	NA	NA	NA	NA	NA	NA	NA	NA	NA	NA	NA	NA	NA	sp|P26172|BCHP_RHOCB
3300025390_2	NA	NA	NA	NA	NA	NA	NA	NA	NA	NA	NA	NA	NA	NA	NA	NA	NA	NA	NA	NA	NA	NA	NA	NA	UniRef90_P00105	31.081	211	UniRef90_P00105	31.081	211	NA	NA	NA	NA	NA	NA	sp|P26165|BCHF_RHOCB	39.073	453	sp|P26165|BCHF_RHOCB	39.073	453	UniRef90_P0CY54	28.267	954	UniRef90_P0CY54	28.267	954	sp|P26172|BCHP_RHOCB
3300025644_34	NA	NA	NA	NA	NA	NA	NA	NA	NA	NA	NA	NA	NA	NA	NA	NA	NA	NA	NA	NA	NA	NA	NA	NA	UniRef90_P25938	34.722	196	UniRef90_P25938	34.722	196	NA	NA	NA	NA	NA	NA	NA	NA	NA	NA	NA	NA	NA	NA	NA	NA	NA	NA	NA
3300027815_41	NA	NA	NA	NA	NA	NA	NA	NA	NA	NA	NA	NA	NA	NA	NA	NA	NA	NA	NA	NA	NA	NA	NA	NA	UniRef90_P00105	33.846	192	UniRef90_P00105	33.846	192	NA	NA	NA	NA	NA	NA	NA	NA	NA	NA	NA	NA	NA	NA	NA	NA	NA	NA	NA
3300021114_2	NA	NA	NA	NA	NA	NA	NA	NA	NA	NA	NA	NA	NA	NA	NA	NA	NA	NA	NA	NA	NA	NA	NA	NA	UniRef90_P00105	31.081	211	UniRef90_P00105	31.081	211	NA	NA	NA	NA	NA	NA	sp|P26165|BCHF_RHOCB	39.073	453	sp|P26165|BCHF_RHOCB	39.073	453	UniRef90_P0CY54	28.267	954	UniRef90_P0CY54	28.267	954	sp|P26172|BCHP_RHOCB
3300024048_8	NA	NA	NA	tr|Q8E9W8|Q8E9W8_SHEON	48.098	1312	NA	NA	NA	NA	NA	NA	NA	NA	NA	NA	NA	NA	NA	NA	NA	NA	NA	NA	UniRef90_P00105	37.681	195	UniRef90_P00105	37.681	195	tr|Q8E9W8|Q8E9W8_SHEON	48.098	1312	tr|Q8E9W8|Q8E9W8_SHEON	48.098	1312	sp|P26165|BCHF_RHOCB	40.26	462	sp|P26165|BCHF_RHOCB	40.26	462	UniRef90_P0CY54	28.037	954	UniRef90_P0CY54	28.037	954	sp|P26172|BCHP_RHOCB
3300027950_3	NA	NA	NA	NA	NA	NA	NA	NA	NA	NA	NA	NA	NA	NA	NA	NA	NA	NA	NA	NA	NA	NA	NA	NA	UniRef90_P25938	35.87	262	UniRef90_P25938	35.87	262	NA	NA	NA	NA	NA	NA	NA	NA	NA	NA	NA	NA	NA	NA	NA	NA	NA	NA	NA
3300006083_6	NA	NA	NA	NA	NA	NA	NA	NA	NA	NA	NA	NA	NA	NA	NA	NA	NA	NA	NA	NA	NA	NA	NA	NA	UniRef90_P25938	40.449	243	UniRef90_P25938	40.449	243	NA	NA	NA	NA	NA	NA	NA	NA	NA	NA	NA	NA	NA	NA	NA	NA	NA	NA	NA
3300022826_4	NA	NA	NA	tr|Q8E9W8|Q8E9W8_SHEON	48.098	1314	NA	NA	NA	NA	NA	NA	NA	NA	NA	NA	NA	NA	NA	NA	NA	NA	NA	NA	UniRef90_P00105	37.681	195	UniRef90_P00105	37.681	195	tr|Q8E9W8|Q8E9W8_SHEON	48.098	1314	tr|Q8E9W8|Q8E9W8_SHEON	48.098	1314	sp|P26165|BCHF_RHOCB	40.26	462	sp|P26165|BCHF_RHOCB	40.26	462	UniRef90_P0CY54	28.037	954	UniRef90_P0CY54	28.037	954	sp|P26172|BCHP_RHOCB
3300023253_8	NA	NA	NA	tr|Q8E9W8|Q8E9W8_SHEON	48.098	1314	NA	NA	NA	NA	NA	NA	NA	NA	NA	NA	NA	NA	NA	NA	NA	NA	NA	NA	UniRef90_P00105	37.681	193	UniRef90_P00105	37.681	193	tr|Q8E9W8|Q8E9W8_SHEON	48.098	1314	tr|Q8E9W8|Q8E9W8_SHEON	48.098	1314	sp|P26165|BCHF_RHOCB	40.26	460	sp|P26165|BCHF_RHOCB	40.26	460	UniRef90_P0CY54	28.037	952	UniRef90_P0CY54	28.037	952	sp|P26172|BCHP_RHOCB
3300006612_3	NA	NA	NA	NA	NA	NA	NA	NA	NA	NA	NA	NA	NA	NA	NA	NA	NA	NA	NA	NA	NA	NA	NA	NA	UniRef90_P25938	40.449	243	UniRef90_P25938	40.449	243	NA	NA	NA	NA	NA	NA	NA	NA	NA	NA	NA	NA	NA	NA	NA	NA	NA	NA	NA
3300022864_8	NA	NA	NA	tr|Q8E9W8|Q8E9W8_SHEON	48.098	1314	NA	NA	NA	NA	NA	NA	NA	NA	NA	NA	NA	NA	NA	NA	NA	NA	NA	NA	UniRef90_P00105	37.681	193	UniRef90_P00105	37.681	193	tr|Q8E9W8|Q8E9W8_SHEON	48.098	1314	tr|Q8E9W8|Q8E9W8_SHEON	48.098	1314	sp|P26165|BCHF_RHOCB	40.26	462	sp|P26165|BCHF_RHOCB	40.26	462	UniRef90_P0CY54	28.037	954	UniRef90_P0CY54	28.037	954	sp|P26172|BCHP_RHOCB
3300014208_35	NA	NA	NA	NA	NA	NA	NA	NA	NA	NA	NA	NA	NA	NA	NA	NA	NA	NA	NA	NA	NA	NA	NA	NA	UniRef90_P25938	29.213	252	UniRef90_P25938	29.213	252	NA	NA	NA	NA	NA	NA	NA	NA	NA	NA	NA	NA	NA	NA	NA	NA	NA	NA	NA
3300000230_31	NA	NA	NA	tr|O87646|O87646_METCP	35.878	387	NA	NA	NA	NA	NA	NA	NA	NA	NA	NA	NA	NA	NA	NA	NA	NA	NA	NA	UniRef90_P00105	36.986	208	UniRef90_P00105	36.986	208	tr|O87646|O87646_METCP	35.878	387	tr|O87646|O87646_METCP	35.878	387	NA	NA	NA	NA	NA	NA	NA	NA	NA	NA	NA	NA	NA
3300005529_67	NA	NA	NA	NA	NA	NA	NA	NA	NA	NA	NA	NA	NA	NA	NA	NA	NA	NA	NA	NA	NA	NA	NA	NA	UniRef90_P25938	28.571	246	UniRef90_P25938	28.571	246	NA	NA	NA	NA	NA	NA	NA	NA	NA	NA	NA	NA	NA	NA	NA	NA	NA	NA	sp|P26172|BCHP_RHOCB
3300001580_57	NA	NA	NA	NA	NA	NA	NA	NA	NA	NA	NA	NA	NA	NA	NA	NA	NA	NA	NA	NA	NA	NA	NA	NA	UniRef90_P00105	39.726	208	UniRef90_P00105	39.726	208	NA	NA	NA	NA	NA	NA	NA	NA	NA	NA	NA	NA	NA	NA	NA	NA	NA	NA	NA
3300019760_7	NA	NA	NA	NA	NA	NA	NA	NA	NA	NA	NA	NA	NA	NA	NA	NA	NA	NA	NA	NA	NA	NA	NA	NA	UniRef90_P25938	35.065	205	UniRef90_P25938	35.065	205	NA	NA	NA	NA	NA	NA	NA	NA	NA	NA	NA	NA	NA	NA	NA	NA	NA	NA	NA
3300027617_1	NA	NA	NA	NA	NA	NA	NA	NA	NA	NA	NA	NA	NA	NA	NA	NA	NA	NA	NA	NA	NA	NA	NA	NA	UniRef90_P00105	29.114	223	UniRef90_P00105	29.114	223	NA	NA	NA	NA	NA	NA	NA	NA	NA	NA	NA	NA	NA	NA	NA	NA	NA	NA	NA
3300023435_5	NA	NA	NA	tr|Q8E9W8|Q8E9W8_SHEON	48.098	1312	NA	NA	NA	NA	NA	NA	NA	NA	NA	NA	NA	NA	NA	NA	NA	NA	NA	NA	UniRef90_P00105	37.681	193	UniRef90_P00105	37.681	193	tr|Q8E9W8|Q8E9W8_SHEON	48.098	1312	tr|Q8E9W8|Q8E9W8_SHEON	48.098	1312	sp|P26165|BCHF_RHOCB	40.26	462	sp|P26165|BCHF_RHOCB	40.26	462	UniRef90_P0CY54	28.037	954	UniRef90_P0CY54	28.037	954	sp|P26172|BCHP_RHOCB
3300027949_1	NA	NA	NA	tr|O87646|O87646_METCP	25.694	409	NA	NA	NA	NA	NA	NA	NA	NA	NA	NA	NA	NA	NA	NA	NA	NA	NA	NA	UniRef90_P25938	36.957	264	UniRef90_P25938	36.957	264	tr|O87646|O87646_METCP	25.694	409	tr|O87646|O87646_METCP	25.694	409	NA	NA	NA	NA	NA	NA	NA	NA	NA	NA	NA	NA	NA
3300007771_12	NA	NA	NA	NA	NA	NA	NA	NA	NA	NA	NA	NA	NA	NA	NA	NA	NA	NA	NA	NA	NA	NA	NA	NA	UniRef90_P25938	40.449	243	UniRef90_P25938	40.449	243	NA	NA	NA	NA	NA	NA	NA	NA	NA	NA	NA	NA	NA	NA	NA	NA	NA	NA	NA
3300020713_1	NA	NA	NA	NA	NA	NA	NA	NA	NA	NA	NA	NA	NA	NA	NA	NA	NA	NA	NA	NA	NA	NA	NA	NA	UniRef90_P00105	31.081	211	UniRef90_P00105	31.081	211	NA	NA	NA	NA	NA	NA	sp|P26165|BCHF_RHOCB	39.073	453	sp|P26165|BCHF_RHOCB	39.073	453	UniRef90_P0CY54	28.267	954	UniRef90_P0CY54	28.267	954	sp|P26172|BCHP_RHOCB
3300005470_4	NA	NA	NA	NA	NA	NA	NA	NA	NA	NA	NA	NA	NA	NA	NA	NA	NA	NA	NA	NA	NA	NA	NA	NA	UniRef90_P25938	30.488	220	UniRef90_P25938	30.488	220	NA	NA	NA	NA	NA	NA	NA	NA	NA	NA	NA	NA	NA	NA	NA	NA	NA	NA	NA
3300027796_44	NA	NA	NA	tr|O87646|O87646_METCP	34.328	396	NA	NA	NA	NA	NA	NA	NA	NA	NA	NA	NA	NA	NA	NA	NA	NA	NA	NA	UniRef90_P25938	40.217	249	UniRef90_P25938	40.217	249	tr|O87646|O87646_METCP	34.328	396	tr|O87646|O87646_METCP	34.328	396	NA	NA	NA	NA	NA	NA	NA	NA	NA	NA	NA	NA	NA
3300025648_9	NA	NA	NA	NA	NA	NA	NA	NA	NA	NA	NA	NA	NA	NA	NA	NA	NA	NA	NA	NA	NA	NA	NA	NA	UniRef90_P00105	31.081	211	UniRef90_P00105	31.081	211	NA	NA	NA	NA	NA	NA	sp|P26165|BCHF_RHOCB	39.073	453	sp|P26165|BCHF_RHOCB	39.073	453	UniRef90_P0CY54	28.267	954	UniRef90_P0CY54	28.267	954	sp|P26172|BCHP_RHOCB
3300023233_7	NA	NA	NA	tr|Q8E9W8|Q8E9W8_SHEON	48.098	1312	NA	NA	NA	NA	NA	NA	NA	NA	NA	NA	NA	NA	NA	NA	NA	NA	NA	NA	UniRef90_P00105	37.681	195	UniRef90_P00105	37.681	195	tr|Q8E9W8|Q8E9W8_SHEON	48.098	1312	tr|Q8E9W8|Q8E9W8_SHEON	48.098	1312	sp|P26165|BCHF_RHOCB	40.26	460	sp|P26165|BCHF_RHOCB	40.26	460	UniRef90_P0CY54	28.037	952	UniRef90_P0CY54	28.037	952	sp|P26172|BCHP_RHOCB
3300000503_6	NA	NA	NA	NA	NA	NA	NA	NA	NA	NA	NA	NA	NA	NA	NA	NA	NA	NA	NA	NA	NA	NA	NA	NA	UniRef90_P00105	37.313	189	UniRef90_P00105	37.313	189	NA	NA	NA	NA	NA	NA	sp|P26165|BCHF_RHOCB	39.752	483	sp|P26165|BCHF_RHOCB	39.752	483	UniRef90_P0CY54	26.875	951	UniRef90_P0CY54	26.875	951	sp|P26172|BCHP_RHOCB
3300000228_25	NA	NA	NA	NA	NA	NA	NA	NA	NA	NA	NA	NA	NA	NA	NA	NA	NA	NA	NA	NA	NA	NA	NA	NA	UniRef90_P00105	34.211	219	UniRef90_P00105	34.211	219	NA	NA	NA	NA	NA	NA	NA	NA	NA	NA	NA	NA	NA	NA	NA	NA	NA	NA	NA
3300000500_2	NA	NA	NA	tr|Q8E9W8|Q8E9W8_SHEON	45.199	1261	NA	NA	NA	NA	NA	NA	NA	NA	NA	NA	NA	NA	NA	NA	NA	NA	NA	NA	UniRef90_P00105	33.333	193	UniRef90_P00105	33.333	193	tr|Q8E9W8|Q8E9W8_SHEON	45.199	1261	tr|Q8E9W8|Q8E9W8_SHEON	45.199	1261	sp|P26165|BCHF_RHOCB	38	445	sp|P26165|BCHF_RHOCB	38	445	UniRef90_P0CY54	28.615	961	UniRef90_P0CY54	28.615	961	sp|P26172|BCHP_RHOCB
3300005512_25	NA	NA	NA	tr|Q8E9W8|Q8E9W8_SHEON	46.637	1309	NA	NA	NA	NA	NA	NA	NA	NA	NA	NA	NA	NA	NA	NA	NA	NA	NA	NA	UniRef90_P00105	38.806	187	UniRef90_P00105	38.806	187	tr|Q8E9W8|Q8E9W8_SHEON	46.637	1309	tr|Q8E9W8|Q8E9W8_SHEON	46.637	1309	sp|P26165|BCHF_RHOCB	40.397	453	sp|P26165|BCHF_RHOCB	40.397	453	UniRef90_P0CY54	28.049	954	UniRef90_P0CY54	28.049	954	sp|P26172|BCHP_RHOCB
3300025838_17	NA	NA	NA	NA	NA	NA	NA	NA	NA	NA	NA	NA	NA	NA	NA	NA	NA	NA	NA	NA	NA	NA	NA	NA	UniRef90_P25938	32.967	247	UniRef90_P25938	32.967	247	NA	NA	NA	NA	NA	NA	sp|P26165|BCHF_RHOCB	40.58	412	sp|P26165|BCHF_RHOCB	40.58	412	UniRef90_P0CY54	26.748	952	UniRef90_P0CY54	26.748	952	sp|P26172|BCHP_RHOCB
3300028625_23	NA	NA	NA	NA	NA	NA	NA	NA	NA	NA	NA	NA	NA	NA	NA	NA	NA	NA	NA	NA	NA	NA	NA	NA	UniRef90_P25938	33.708	246	UniRef90_P25938	33.708	246	NA	NA	NA	NA	NA	NA	NA	NA	NA	NA	NA	NA	NA	NA	NA	NA	NA	NA	sp|P26172|BCHP_RHOCB
3300022859_8	NA	NA	NA	tr|Q8E9W8|Q8E9W8_SHEON	48.098	1312	NA	NA	NA	NA	NA	NA	NA	NA	NA	NA	NA	NA	NA	NA	NA	NA	NA	NA	UniRef90_P00105	37.681	193	UniRef90_P00105	37.681	193	tr|Q8E9W8|Q8E9W8_SHEON	48.098	1312	tr|Q8E9W8|Q8E9W8_SHEON	48.098	1312	sp|P26165|BCHF_RHOCB	40.26	462	sp|P26165|BCHF_RHOCB	40.26	462	UniRef90_P0CY54	28.037	954	UniRef90_P0CY54	28.037	954	sp|P26172|BCHP_RHOCB
3300021128_1	NA	NA	NA	NA	NA	NA	NA	NA	NA	NA	NA	NA	NA	NA	NA	NA	NA	NA	NA	NA	NA	NA	NA	NA	UniRef90_P00105	31.081	211	UniRef90_P00105	31.081	211	NA	NA	NA	NA	NA	NA	sp|P26165|BCHF_RHOCB	39.073	451	sp|P26165|BCHF_RHOCB	39.073	451	UniRef90_P0CY54	28.267	952	UniRef90_P0CY54	28.267	952	sp|P26172|BCHP_RHOCB
3300020691_2	NA	NA	NA	NA	NA	NA	NA	NA	NA	NA	NA	NA	NA	NA	NA	NA	NA	NA	NA	NA	NA	NA	NA	NA	UniRef90_P00105	31.081	211	UniRef90_P00105	31.081	211	NA	NA	NA	NA	NA	NA	sp|P26165|BCHF_RHOCB	39.073	453	sp|P26165|BCHF_RHOCB	39.073	453	UniRef90_P0CY54	28.267	954	UniRef90_P0CY54	28.267	954	sp|P26172|BCHP_RHOCB
3300020685_1	NA	NA	NA	NA	NA	NA	NA	NA	NA	NA	NA	NA	NA	NA	NA	NA	NA	NA	NA	NA	NA	NA	NA	NA	UniRef90_P00105	31.081	211	UniRef90_P00105	31.081	211	NA	NA	NA	NA	NA	NA	sp|P26165|BCHF_RHOCB	39.073	453	sp|P26165|BCHF_RHOCB	39.073	453	UniRef90_P0CY54	28.267	954	UniRef90_P0CY54	28.267	954	sp|P26172|BCHP_RHOCB
3300025622_29	NA	NA	NA	NA	NA	NA	NA	NA	NA	NA	NA	NA	NA	NA	NA	NA	NA	NA	NA	NA	NA	NA	NA	NA	UniRef90_P25938	34.722	198	UniRef90_P25938	34.722	198	NA	NA	NA	NA	NA	NA	NA	NA	NA	NA	NA	NA	NA	NA	NA	NA	NA	NA	NA
3300025522_6	NA	NA	NA	NA	NA	NA	NA	NA	NA	NA	NA	NA	NA	NA	NA	NA	NA	NA	NA	NA	NA	NA	NA	NA	UniRef90_P00105	33.846	190	UniRef90_P00105	33.846	190	NA	NA	NA	NA	NA	NA	NA	NA	NA	NA	NA	NA	NA	NA	NA	NA	NA	NA	NA
3300020707_2	NA	NA	NA	NA	NA	NA	NA	NA	NA	NA	NA	NA	NA	NA	NA	NA	NA	NA	NA	NA	NA	NA	NA	NA	UniRef90_P00105	31.081	213	UniRef90_P00105	31.081	213	NA	NA	NA	NA	NA	NA	sp|P26165|BCHF_RHOCB	39.073	453	sp|P26165|BCHF_RHOCB	39.073	453	UniRef90_P0CY54	28.267	954	UniRef90_P0CY54	28.267	954	sp|P26172|BCHP_RHOCB
3300025698_17	NA	NA	NA	tr|Q8E9W8|Q8E9W8_SHEON	48.098	1314	NA	NA	NA	NA	NA	NA	NA	NA	NA	NA	NA	NA	NA	NA	NA	NA	NA	NA	UniRef90_P00105	37.681	193	UniRef90_P00105	37.681	193	tr|Q8E9W8|Q8E9W8_SHEON	48.098	1314	tr|Q8E9W8|Q8E9W8_SHEON	48.098	1314	sp|P26165|BCHF_RHOCB	40.26	460	sp|P26165|BCHF_RHOCB	40.26	460	UniRef90_P0CY54	28.037	952	UniRef90_P0CY54	28.037	952	sp|P26172|BCHP_RHOCB
3300025788_3	NA	NA	NA	NA	NA	NA	NA	NA	NA	NA	NA	NA	NA	NA	NA	NA	NA	NA	NA	NA	NA	NA	NA	NA	UniRef90_P00105	31.081	213	UniRef90_P00105	31.081	213	NA	NA	NA	NA	NA	NA	sp|P26165|BCHF_RHOCB	39.073	451	sp|P26165|BCHF_RHOCB	39.073	451	UniRef90_P0CY54	28.267	952	UniRef90_P0CY54	28.267	952	sp|P26172|BCHP_RHOCB
3300028399_21	NA	NA	NA	NA	NA	NA	NA	NA	NA	NA	NA	NA	NA	NA	NA	NA	NA	NA	NA	NA	NA	NA	NA	NA	UniRef90_P25938	27.368	270	UniRef90_P25938	27.368	270	NA	NA	NA	NA	NA	NA	NA	NA	NA	NA	NA	NA	NA	NA	NA	NA	NA	NA	sp|P26172|BCHP_RHOCB
3300027800_45	NA	NA	NA	tr|O87646|O87646_METCP	34.328	396	NA	NA	NA	NA	NA	NA	NA	NA	NA	NA	NA	NA	NA	NA	NA	NA	NA	NA	UniRef90_P25938	40.217	247	UniRef90_P25938	40.217	247	tr|O87646|O87646_METCP	34.328	396	tr|O87646|O87646_METCP	34.328	396	NA	NA	NA	NA	NA	NA	NA	NA	NA	NA	NA	NA	NA
3300020733_4	NA	NA	NA	NA	NA	NA	NA	NA	NA	NA	NA	NA	NA	NA	NA	NA	NA	NA	NA	NA	NA	NA	NA	NA	UniRef90_P00105	31.081	211	UniRef90_P00105	31.081	211	NA	NA	NA	NA	NA	NA	sp|P26165|BCHF_RHOCB	39.073	453	sp|P26165|BCHF_RHOCB	39.073	453	UniRef90_P0CY54	28.267	954	UniRef90_P0CY54	28.267	954	sp|P26172|BCHP_RHOCB
3300025566_4	NA	NA	NA	NA	NA	NA	NA	NA	NA	NA	NA	NA	NA	NA	NA	NA	NA	NA	NA	NA	NA	NA	NA	NA	UniRef90_P25938	26.374	252	UniRef90_P25938	26.374	252	NA	NA	NA	NA	NA	NA	NA	NA	NA	NA	NA	NA	NA	NA	NA	NA	NA	NA	NA
3300000162_1	NA	NA	NA	NA	NA	NA	NA	NA	NA	NA	NA	NA	NA	NA	NA	NA	NA	NA	NA	NA	NA	NA	NA	NA	UniRef90_P00105	31.081	213	UniRef90_P00105	31.081	213	NA	NA	NA	NA	NA	NA	sp|P26165|BCHF_RHOCB	39.073	453	sp|P26165|BCHF_RHOCB	39.073	453	UniRef90_P0CY54	28.267	954	UniRef90_P0CY54	28.267	954	sp|P26172|BCHP_RHOCB
3300020333_14	NA	NA	NA	NA	NA	NA	NA	NA	NA	NA	NA	NA	NA	NA	NA	NA	NA	NA	NA	NA	NA	NA	NA	NA	UniRef90_P00105	27.273	229	UniRef90_P00105	27.273	229	NA	NA	NA	NA	NA	NA	NA	NA	NA	NA	NA	NA	NA	NA	NA	NA	NA	NA	NA
3300027543_1	NA	NA	NA	NA	NA	NA	NA	NA	NA	NA	NA	NA	NA	NA	NA	NA	NA	NA	NA	NA	NA	NA	NA	NA	UniRef90_P25938	29.032	258	UniRef90_P25938	29.032	258	NA	NA	NA	NA	NA	NA	NA	NA	NA	NA	NA	NA	NA	NA	NA	NA	NA	NA	NA
3300025395_2	NA	NA	NA	NA	NA	NA	NA	NA	NA	NA	NA	NA	NA	NA	NA	NA	NA	NA	NA	NA	NA	NA	NA	NA	UniRef90_P00105	31.081	213	UniRef90_P00105	31.081	213	NA	NA	NA	NA	NA	NA	sp|P26165|BCHF_RHOCB	39.073	453	sp|P26165|BCHF_RHOCB	39.073	453	UniRef90_P0CY54	28.267	954	UniRef90_P0CY54	28.267	954	sp|P26172|BCHP_RHOCB
3300028534_14	NA	NA	NA	NA	NA	NA	NA	NA	NA	NA	NA	NA	NA	NA	NA	NA	NA	NA	NA	NA	NA	NA	NA	NA	UniRef90_P25938	40.299	196	UniRef90_P25938	40.299	196	NA	NA	NA	NA	NA	NA	NA	NA	NA	NA	NA	NA	NA	NA	NA	NA	NA	NA	NA
3300020423_38	NA	NA	NA	NA	NA	NA	NA	NA	NA	NA	NA	NA	NA	NA	NA	NA	NA	NA	NA	NA	NA	NA	NA	NA	UniRef90_P25938	25.773	276	UniRef90_P25938	25.773	276	NA	NA	NA	NA	NA	NA	NA	NA	NA	NA	NA	NA	NA	NA	NA	NA	NA	NA	NA
3300022887_7	NA	NA	NA	tr|Q8E9W8|Q8E9W8_SHEON	48.098	1312	NA	NA	NA	NA	NA	NA	NA	NA	NA	NA	NA	NA	NA	NA	NA	NA	NA	NA	UniRef90_P00105	37.681	193	UniRef90_P00105	37.681	193	tr|Q8E9W8|Q8E9W8_SHEON	48.098	1312	tr|Q8E9W8|Q8E9W8_SHEON	48.098	1312	sp|P26165|BCHF_RHOCB	40.26	460	sp|P26165|BCHF_RHOCB	40.26	460	UniRef90_P0CY54	28.037	952	UniRef90_P0CY54	28.037	952	sp|P26172|BCHP_RHOCB
3300013833_6	NA	NA	NA	NA	NA	NA	NA	NA	NA	NA	NA	NA	NA	NA	NA	NA	NA	NA	NA	NA	NA	NA	NA	NA	UniRef90_P25938	35.87	255	UniRef90_P25938	35.87	255	NA	NA	NA	NA	NA	NA	NA	NA	NA	NA	NA	NA	NA	NA	NA	NA	NA	NA	sp|P26172|BCHP_RHOCB
3300028417_25	NA	NA	NA	NA	NA	NA	NA	NA	NA	NA	NA	NA	NA	NA	NA	NA	NA	NA	NA	NA	NA	NA	NA	NA	UniRef90_P25938	40.299	198	UniRef90_P25938	40.299	198	NA	NA	NA	NA	NA	NA	NA	NA	NA	NA	NA	NA	NA	NA	NA	NA	NA	NA	NA
3300001419_19	NA	NA	NA	tr|Q8E9W8|Q8E9W8_SHEON	47.651	1312	NA	NA	NA	NA	NA	NA	NA	NA	NA	NA	NA	NA	NA	NA	NA	NA	NA	NA	UniRef90_P00105	40.299	189	UniRef90_P00105	40.299	189	tr|Q8E9W8|Q8E9W8_SHEON	47.651	1312	tr|Q8E9W8|Q8E9W8_SHEON	47.651	1312	sp|P26165|BCHF_RHOCB	38.509	481	sp|P26165|BCHF_RHOCB	38.509	481	UniRef90_P0CY54	29.179	952	UniRef90_P0CY54	29.179	952	sp|P26172|BCHP_RHOCB
3300022890_5	NA	NA	NA	tr|Q8E9W8|Q8E9W8_SHEON	48.098	1314	NA	NA	NA	NA	NA	NA	NA	NA	NA	NA	NA	NA	NA	NA	NA	NA	NA	NA	UniRef90_P00105	37.681	193	UniRef90_P00105	37.681	193	tr|Q8E9W8|Q8E9W8_SHEON	48.098	1314	tr|Q8E9W8|Q8E9W8_SHEON	48.098	1314	sp|P26165|BCHF_RHOCB	40.26	460	sp|P26165|BCHF_RHOCB	40.26	460	UniRef90_P0CY54	28.037	952	UniRef90_P0CY54	28.037	952	sp|P26172|BCHP_RHOCB
3300025936_15	NA	NA	NA	UniRef90_Q50925	60.601	1692	NA	NA	NA	NA	NA	NA	NA	NA	NA	NA	NA	NA	NA	NA	NA	NA	NA	NA	UniRef90_Q57142	63.913	687	UniRef90_Q57142	63.913	687	UniRef90_Q50925	60.601	1692	UniRef90_Q50925	60.601	1692	NA	NA	NA	NA	NA	NA	NA	NA	NA	NA	NA	NA	sp|P26172|BCHP_RHOCB
3300022854_6	NA	NA	NA	tr|Q8E9W8|Q8E9W8_SHEON	48.098	1312	NA	NA	NA	NA	NA	NA	NA	NA	NA	NA	NA	NA	NA	NA	NA	NA	NA	NA	UniRef90_P00105	37.681	193	UniRef90_P00105	37.681	193	tr|Q8E9W8|Q8E9W8_SHEON	48.098	1312	tr|Q8E9W8|Q8E9W8_SHEON	48.098	1312	sp|P26165|BCHF_RHOCB	40.26	460	sp|P26165|BCHF_RHOCB	40.26	460	UniRef90_P0CY54	28.037	952	UniRef90_P0CY54	28.037	952	sp|P26172|BCHP_RHOCB
3300025420_4	NA	NA	NA	NA	NA	NA	NA	NA	NA	NA	NA	NA	NA	NA	NA	NA	NA	NA	NA	NA	NA	NA	NA	NA	UniRef90_P25938	32.967	249	UniRef90_P25938	32.967	249	NA	NA	NA	NA	NA	NA	sp|P26165|BCHF_RHOCB	40.58	414	sp|P26165|BCHF_RHOCB	40.58	414	UniRef90_P0CY54	26.748	954	UniRef90_P0CY54	26.748	954	sp|P26172|BCHP_RHOCB
3300027719_37	NA	NA	NA	NA	NA	NA	NA	NA	NA	NA	NA	NA	NA	NA	NA	NA	NA	NA	NA	NA	NA	NA	NA	NA	UniRef90_P25938	32.53	223	UniRef90_P25938	32.53	223	NA	NA	NA	NA	NA	NA	NA	NA	NA	NA	NA	NA	NA	NA	NA	NA	NA	NA	NA
3300020721_3	NA	NA	NA	NA	NA	NA	NA	NA	NA	NA	NA	NA	NA	NA	NA	NA	NA	NA	NA	NA	NA	NA	NA	NA	UniRef90_P00105	31.081	213	UniRef90_P00105	31.081	213	NA	NA	NA	NA	NA	NA	sp|P26165|BCHF_RHOCB	39.073	451	sp|P26165|BCHF_RHOCB	39.073	451	UniRef90_P0CY54	28.267	952	UniRef90_P0CY54	28.267	952	sp|P26172|BCHP_RHOCB
3300025648_15	NA	NA	NA	NA	NA	NA	NA	NA	NA	NA	NA	NA	NA	NA	NA	NA	NA	NA	NA	NA	NA	NA	NA	NA	UniRef90_P25938	32.967	247	UniRef90_P25938	32.967	247	NA	NA	NA	NA	NA	NA	sp|P26165|BCHF_RHOCB	40.58	412	sp|P26165|BCHF_RHOCB	40.58	412	UniRef90_P0CY54	26.748	952	UniRef90_P0CY54	26.748	952	NA
3300005544_15	NA	NA	NA	UniRef90_Q50925	60.601	1690	NA	NA	NA	NA	NA	NA	NA	NA	NA	NA	NA	NA	NA	NA	NA	NA	NA	NA	UniRef90_Q57142	63.913	685	UniRef90_Q57142	63.913	685	UniRef90_Q50925	60.601	1690	UniRef90_Q50925	60.601	1690	NA	NA	NA	NA	NA	NA	NA	NA	NA	NA	NA	NA	sp|P26172|BCHP_RHOCB
3300022834_6	NA	NA	NA	tr|Q8E9W8|Q8E9W8_SHEON	48.098	1312	NA	NA	NA	NA	NA	NA	NA	NA	NA	NA	NA	NA	NA	NA	NA	NA	NA	NA	UniRef90_P00105	37.681	195	UniRef90_P00105	37.681	195	tr|Q8E9W8|Q8E9W8_SHEON	48.098	1312	tr|Q8E9W8|Q8E9W8_SHEON	48.098	1312	sp|P26165|BCHF_RHOCB	40.26	460	sp|P26165|BCHF_RHOCB	40.26	460	UniRef90_P0CY54	28.037	952	UniRef90_P0CY54	28.037	952	sp|P26172|BCHP_RHOCB
3300025777_1	NA	NA	NA	NA	NA	NA	NA	NA	NA	NA	NA	NA	NA	NA	NA	NA	NA	NA	NA	NA	NA	NA	NA	NA	UniRef90_P00105	31.081	211	UniRef90_P00105	31.081	211	NA	NA	NA	NA	NA	NA	sp|P26165|BCHF_RHOCB	39.073	451	sp|P26165|BCHF_RHOCB	39.073	451	UniRef90_P0CY54	28.267	952	UniRef90_P0CY54	28.267	952	sp|P26172|BCHP_RHOCB
3300005365_16	NA	NA	NA	UniRef90_Q50925	60.777	1692	NA	NA	NA	NA	NA	NA	NA	NA	NA	NA	NA	NA	NA	NA	NA	NA	NA	NA	UniRef90_Q57142	63.913	687	UniRef90_Q57142	63.913	687	UniRef90_Q50925	60.777	1692	UniRef90_Q50925	60.777	1692	NA	NA	NA	NA	NA	NA	NA	NA	NA	NA	NA	NA	sp|P26172|BCHP_RHOCB
3300027800_41	NA	NA	NA	NA	NA	NA	NA	NA	NA	NA	NA	NA	NA	NA	NA	NA	NA	NA	NA	NA	NA	NA	NA	NA	UniRef90_P00105	42.029	207	UniRef90_P00105	42.029	207	NA	NA	NA	NA	NA	NA	NA	NA	NA	NA	NA	NA	NA	NA	NA	NA	NA	NA	NA
3300020730_4	NA	NA	NA	NA	NA	NA	NA	NA	NA	NA	NA	NA	NA	NA	NA	NA	NA	NA	NA	NA	NA	NA	NA	NA	UniRef90_P00105	31.081	211	UniRef90_P00105	31.081	211	NA	NA	NA	NA	NA	NA	sp|P26165|BCHF_RHOCB	39.073	453	sp|P26165|BCHF_RHOCB	39.073	453	UniRef90_P0CY54	28.267	954	UniRef90_P0CY54	28.267	954	sp|P26172|BCHP_RHOCB
3300028624_17	NA	NA	NA	NA	NA	NA	NA	NA	NA	NA	NA	NA	NA	NA	NA	NA	NA	NA	NA	NA	NA	NA	NA	NA	UniRef90_P00105	29.762	247	UniRef90_P00105	29.762	247	NA	NA	NA	NA	NA	NA	NA	NA	NA	NA	NA	NA	NA	NA	NA	NA	NA	NA	NA
3300025940_26	NA	NA	NA	NA	NA	NA	NA	NA	NA	NA	NA	NA	NA	NA	NA	NA	NA	NA	NA	NA	NA	NA	NA	NA	UniRef90_P00105	29.114	223	UniRef90_P00105	29.114	223	NA	NA	NA	NA	NA	NA	NA	NA	NA	NA	NA	NA	NA	NA	NA	NA	NA	NA	NA
3300025586_24	NA	NA	NA	tr|Q8E9W8|Q8E9W8_SHEON	48.098	1314	NA	NA	NA	NA	NA	NA	NA	NA	NA	NA	NA	NA	NA	NA	NA	NA	NA	NA	UniRef90_P00105	37.681	193	UniRef90_P00105	37.681	193	tr|Q8E9W8|Q8E9W8_SHEON	48.098	1314	tr|Q8E9W8|Q8E9W8_SHEON	48.098	1314	sp|P26165|BCHF_RHOCB	40.26	460	sp|P26165|BCHF_RHOCB	40.26	460	UniRef90_P0CY54	28.037	952	UniRef90_P0CY54	28.037	952	sp|P26172|BCHP_RHOCB
3300028602_45	NA	NA	NA	NA	NA	NA	NA	NA	NA	NA	NA	NA	NA	NA	NA	NA	NA	NA	NA	NA	NA	NA	NA	NA	UniRef90_P00105	38.095	241	UniRef90_P00105	38.095	241	NA	NA	NA	NA	NA	NA	NA	NA	NA	NA	NA	NA	NA	NA	NA	NA	NA	NA	NA
3300018080_43	NA	NA	NA	tr|Q8E9W8|Q8E9W8_SHEON	47.884	1320	NA	NA	NA	NA	NA	NA	NA	NA	NA	NA	NA	NA	NA	NA	NA	NA	NA	NA	UniRef90_P00105	36.232	193	UniRef90_P00105	36.232	193	tr|Q8E9W8|Q8E9W8_SHEON	47.884	1320	tr|Q8E9W8|Q8E9W8_SHEON	47.884	1320	sp|P26165|BCHF_RHOCB	42.857	457	sp|P26165|BCHF_RHOCB	42.857	457	UniRef90_P0CY54	24.847	961	UniRef90_P0CY54	24.847	961	sp|P26172|BCHP_RHOCB
3300023231_5	NA	NA	NA	tr|Q8E9W8|Q8E9W8_SHEON	48.098	1312	NA	NA	NA	NA	NA	NA	NA	NA	NA	NA	NA	NA	NA	NA	NA	NA	NA	NA	UniRef90_P00105	37.681	195	UniRef90_P00105	37.681	195	tr|Q8E9W8|Q8E9W8_SHEON	48.098	1312	tr|Q8E9W8|Q8E9W8_SHEON	48.098	1312	sp|P26165|BCHF_RHOCB	40.26	462	sp|P26165|BCHF_RHOCB	40.26	462	UniRef90_P0CY54	28.037	954	UniRef90_P0CY54	28.037	954	sp|P26172|BCHP_RHOCB
3300000503_7	NA	NA	NA	tr|Q8E9W8|Q8E9W8_SHEON	46.771	1312	NA	NA	NA	NA	NA	NA	NA	NA	NA	NA	NA	NA	NA	NA	NA	NA	NA	NA	UniRef90_P00105	40.58	193	UniRef90_P00105	40.58	193	tr|Q8E9W8|Q8E9W8_SHEON	46.771	1312	tr|Q8E9W8|Q8E9W8_SHEON	46.771	1312	sp|P26165|BCHF_RHOCB	37.037	403	sp|P26165|BCHF_RHOCB	37.037	403	NA	NA	NA	NA	NA	NA	sp|P26172|BCHP_RHOCB
3300020686_1	NA	NA	NA	NA	NA	NA	NA	NA	NA	NA	NA	NA	NA	NA	NA	NA	NA	NA	NA	NA	NA	NA	NA	NA	UniRef90_P00105	31.081	211	UniRef90_P00105	31.081	211	NA	NA	NA	NA	NA	NA	sp|P26165|BCHF_RHOCB	39.073	453	sp|P26165|BCHF_RHOCB	39.073	453	UniRef90_P0CY54	28.267	954	UniRef90_P0CY54	28.267	954	sp|P26172|BCHP_RHOCB
3300024516_18	NA	NA	NA	NA	NA	NA	NA	NA	NA	NA	NA	NA	NA	NA	NA	NA	NA	NA	NA	NA	NA	NA	NA	NA	UniRef90_P25938	29.474	273	UniRef90_P25938	29.474	273	NA	NA	NA	NA	NA	NA	NA	NA	NA	NA	NA	NA	NA	NA	NA	NA	NA	NA	NA
3300023256_3	NA	NA	NA	tr|Q8E9W8|Q8E9W8_SHEON	48.098	1314	NA	NA	NA	NA	NA	NA	NA	NA	NA	NA	NA	NA	NA	NA	NA	NA	NA	NA	UniRef90_P00105	37.681	193	UniRef90_P00105	37.681	193	tr|Q8E9W8|Q8E9W8_SHEON	48.098	1314	tr|Q8E9W8|Q8E9W8_SHEON	48.098	1314	sp|P26165|BCHF_RHOCB	40.26	462	sp|P26165|BCHF_RHOCB	40.26	462	UniRef90_P0CY54	28.037	954	UniRef90_P0CY54	28.037	954	sp|P26172|BCHP_RHOCB
3300020715_5	NA	NA	NA	NA	NA	NA	NA	NA	NA	NA	NA	NA	NA	NA	NA	NA	NA	NA	NA	NA	NA	NA	NA	NA	UniRef90_P00105	31.081	211	UniRef90_P00105	31.081	211	NA	NA	NA	NA	NA	NA	sp|P26165|BCHF_RHOCB	39.073	453	sp|P26165|BCHF_RHOCB	39.073	453	UniRef90_P0CY54	28.267	954	UniRef90_P0CY54	28.267	954	sp|P26172|BCHP_RHOCB
3300020717_6	NA	NA	NA	NA	NA	NA	NA	NA	NA	NA	NA	NA	NA	NA	NA	NA	NA	NA	NA	NA	NA	NA	NA	NA	UniRef90_P00105	31.081	211	UniRef90_P00105	31.081	211	NA	NA	NA	NA	NA	NA	sp|P26165|BCHF_RHOCB	39.073	451	sp|P26165|BCHF_RHOCB	39.073	451	UniRef90_P0CY54	28.267	952	UniRef90_P0CY54	28.267	952	sp|P26172|BCHP_RHOCB
3300020221_43	NA	NA	NA	tr|O87646|O87646_METCP	24.648	405	NA	NA	NA	NA	NA	NA	NA	NA	NA	NA	NA	NA	NA	NA	NA	NA	NA	NA	UniRef90_P25938	28.571	259	UniRef90_P25938	28.571	259	tr|O87646|O87646_METCP	24.648	405	tr|O87646|O87646_METCP	24.648	405	NA	NA	NA	NA	NA	NA	NA	NA	NA	NA	NA	NA	sp|P26172|BCHP_RHOCB
3300025649_20	NA	NA	NA	tr|Q8E9W8|Q8E9W8_SHEON	48.098	1314	NA	NA	NA	NA	NA	NA	NA	NA	NA	NA	NA	NA	NA	NA	NA	NA	NA	NA	UniRef90_P00105	37.681	193	UniRef90_P00105	37.681	193	tr|Q8E9W8|Q8E9W8_SHEON	48.098	1314	tr|Q8E9W8|Q8E9W8_SHEON	48.098	1314	sp|P26165|BCHF_RHOCB	40.26	460	sp|P26165|BCHF_RHOCB	40.26	460	UniRef90_P0CY54	28.037	952	UniRef90_P0CY54	28.037	952	sp|P26172|BCHP_RHOCB
3300020171_15	NA	NA	NA	NA	NA	NA	NA	NA	NA	NA	NA	NA	NA	NA	NA	NA	NA	NA	NA	NA	NA	NA	NA	NA	NA	NA	NA	NA	NA	NA	NA	NA	NA	NA	NA	NA	NA	NA	NA	NA	NA	NA	UniRef50_A0A2V4GUT0	26.531	870	NA	NA	NA	NA
[truncated: 410 more columns]

## Sheet: rTCA2
Best BLAST hit in the UniRef database for all the enzymes required for the rTCA1 cycle .
E.C. numbers and enzyme names are given and columns show best hit in the UniRef database. Identify values and alignment length to the best hit are given in the following column. NA refers to no hit being found.
MAG	Ammonia_oxidation__AMMOXID-PWY__1.14.99.39(ammonia monooxygenase)	Ammonia_oxidation__AMMOXID-PWY__1.14.99.39(identity)	Ammonia_oxidation__AMMOXID-PWY__1.14.99.39(alignment_length)	Ammonia_oxidation__AMMOXID-PWY__1.7.2.6(hydroxylamine oxidoreductase)	Ammonia_oxidation__AMMOXID-PWY__1.7.2.6(identity)	Ammonia_oxidation__AMMOXID-PWY__1.7.2.6(alignment_length)	Ammonia_oxidation__P303-PWY__1.7.2.8(hydrazine oxidoreductase)	Ammonia_oxidation__P303-PWY__1.7.2.8(identity)	Ammonia_oxidation__P303-PWY__1.7.2.8(alignment_length)	Ammonia_oxidation__P303-PWY__1.7.2.1/1.9.3.2(NITRITE-REDUCTASE-CYTOCHROME-RXN)	Ammonia_oxidation__P303-PWY__1.7.2.1/1.9.3.2(identity)	Ammonia_oxidation__P303-PWY__1.7.2.1/1.9.3.2(alignment_length)	Ammonia_oxidation__P303-PWY__1.7.2.7(hydrazine synthase)	Ammonia_oxidation__P303-PWY__1.7.2.7(identity)	Ammonia_oxidation__P303-PWY__1.7.2.7(alignment_length)	Ammonia_oxidation__PWY-2242__1.14.99.39(ammonia monooxygenase)	Ammonia_oxidation__PWY-2242__1.14.99.39(identity)	Ammonia_oxidation__PWY-2242__1.14.99.39(alignment_length)	Ammonia_oxidation__PWY-2242__NA(RXN-3482)	Ammonia_oxidation__PWY-2242__NA(identity)	Ammonia_oxidation__PWY-2242__NA(alignment_length)	Ammonia_oxidation__PWY-2242__NA(pyruvic oxime dioxygenase)	Ammonia_oxidation__PWY-2242__NA(identity)	Ammonia_oxidation__PWY-2242__NA(alignment_length)	Ammonia_oxidation__PWY-7082__NA(cytochrome c554)	Ammonia_oxidation__PWY-7082__NA(identity)	Ammonia_oxidation__PWY-7082__NA(alignment_length)	Ammonia_oxidation__PWY-7082__1.14.99.39(ammonia monooxygenase)	Ammonia_oxidation__PWY-7082__1.14.99.39(identity)	Ammonia_oxidation__PWY-7082__1.14.99.39(alignment_length)	Ammonia_oxidation__PWY-7082__1.7.2.6(hydroxylamine oxidoreductase)	Ammonia_oxidation__PWY-7082__1.7.2.6(identity)	Ammonia_oxidation__PWY-7082__1.7.2.6(alignment_length)	Ammonia_oxidation__PWY-7082__NA(ubiquinol-cytochrome-c reductase)	Ammonia_oxidation__PWY-7082__NA(identity)	Ammonia_oxidation__PWY-7082__NA(alignment_length)	Bacteriochlorophyll_biosynthesis__PWY-5526__4.2.1.165(chlorophyllide hydratase)	Bacteriochlorophyll_biosynthesis__PWY-5526__4.2.1.165(identity)	Bacteriochlorophyll_biosynthesis__PWY-5526__4.2.1.165(alignment_length)	Bacteriochlorophyll_biosynthesis__PWY-5526__1.3.7.15(3-hydroxyethylchlorophyllide a reductase)	Bacteriochlorophyll_biosynthesis__PWY-5526__1.3.7.15(identity)	Bacteriochlorophyll_biosynthesis__PWY-5526__1.3.7.15(alignment_length)	Bacteriochlorophyll_biosynthesis__PWY-5526__1.1.1.396(2-desacetyl-2-hydroxyethyl bacteriochlorophyllide a dehydrogenase)	Bacteriochlorophyll_biosynthesis__PWY-5526__1.1.1.396(identity)	Bacteriochlorophyll_biosynthesis__PWY-5526__1.1.1.396(alignment_length)	Bacteriochlorophyll_biosynthesis__PWY-5526__2.5.1.133(bacteriochlorophyll a synthase)	Bacteriochlorophyll_biosynthesis__PWY-5526__2.5.1.133(identity)	Bacteriochlorophyll_biosynthesis__PWY-5526__2.5.1.133(alignment_length)	Bacteriochlorophyll_biosynthesis__PWY-5526__1.3.1.111(geranylgeranyl-bacteriochlorophyll a reductase)
3300005958_5	NA	NA	NA	NA	NA	NA	NA	NA	NA	NA	NA	NA	NA	NA	NA	NA	NA	NA	NA	NA	NA	NA	NA	NA	UniRef90_P00105	31.429	274	UniRef90_P00105	31.429	274	NA	NA	NA	NA	NA	NA	NA	NA	NA	NA	NA	NA	NA	NA	NA	NA	NA	NA	sp|P26172|BCHP_RHOCB
3300005977_10	NA	NA	NA	NA	NA	NA	NA	NA	NA	NA	NA	NA	NA	NA	NA	NA	NA	NA	NA	NA	NA	NA	NA	NA	UniRef90_P25938	28.261	270	UniRef90_P25938	28.261	270	NA	NA	NA	NA	NA	NA	NA	NA	NA	NA	NA	NA	NA	NA	NA	NA	NA	NA	sp|P26172|BCHP_RHOCB
3300014779_5	NA	NA	NA	NA	NA	NA	NA	NA	NA	NA	NA	NA	NA	NA	NA	NA	NA	NA	NA	NA	NA	NA	NA	NA	UniRef90_P25938	26.966	222	UniRef90_P25938	26.966	222	NA	NA	NA	NA	NA	NA	NA	NA	NA	NA	NA	NA	NA	NA	NA	NA	NA	NA	sp|P26172|BCHP_RHOCB
3300020145_10	NA	NA	NA	NA	NA	NA	NA	NA	NA	NA	NA	NA	NA	NA	NA	NA	NA	NA	NA	NA	NA	NA	NA	NA	UniRef90_P25938	23.529	213	UniRef90_P25938	23.529	213	NA	NA	NA	NA	NA	NA	NA	NA	NA	NA	NA	NA	NA	NA	NA	NA	NA	NA	sp|P26172|BCHP_RHOCB
3300029221_20	NA	NA	NA	NA	NA	NA	NA	NA	NA	NA	NA	NA	NA	NA	NA	NA	NA	NA	NA	NA	NA	NA	NA	NA	UniRef90_P25938	28.261	268	UniRef90_P25938	28.261	268	NA	NA	NA	NA	NA	NA	NA	NA	NA	NA	NA	NA	NA	NA	NA	NA	NA	NA	sp|P26172|BCHP_RHOCB
3300006054_1	NA	NA	NA	NA	NA	NA	NA	NA	NA	NA	NA	NA	NA	NA	NA	NA	NA	NA	NA	NA	NA	NA	NA	NA	UniRef90_P25938	23.529	213	UniRef90_P25938	23.529	213	NA	NA	NA	NA	NA	NA	NA	NA	NA	NA	NA	NA	NA	NA	NA	NA	NA	NA	sp|P26172|BCHP_RHOCB
3300000342_7	NA	NA	NA	NA	NA	NA	NA	NA	NA	NA	NA	NA	NA	NA	NA	NA	NA	NA	NA	NA	NA	NA	NA	NA	UniRef90_P25938	28.261	270	UniRef90_P25938	28.261	270	NA	NA	NA	NA	NA	NA	NA	NA	NA	NA	NA	NA	NA	NA	NA	NA	NA	NA	sp|P26172|BCHP_RHOCB
3300017391_20	NA	NA	NA	NA	NA	NA	NA	NA	NA	NA	NA	NA	NA	NA	NA	NA	NA	NA	NA	NA	NA	NA	NA	NA	UniRef90_P25938	23.529	213	UniRef90_P25938	23.529	213	NA	NA	NA	NA	NA	NA	NA	NA	NA	NA	NA	NA	NA	NA	NA	NA	NA	NA	sp|P26172|BCHP_RHOCB
3300017386_2	NA	NA	NA	NA	NA	NA	NA	NA	NA	NA	NA	NA	NA	NA	NA	NA	NA	NA	NA	NA	NA	NA	NA	NA	UniRef90_P00105	25.352	205	UniRef90_P00105	25.352	205	NA	NA	NA	NA	NA	NA	NA	NA	NA	NA	NA	NA	NA	NA	NA	NA	NA	NA	sp|P26172|BCHP_RHOCB
[truncated: 410 more columns]

## Sheet: 3HP
Best BLAST hit in the UniRef database for all the enzymes required for the rTCA1 cycle .
E.C. numbers and enzyme names are given and columns show best hit in the UniRef database. Identify values and alignment length to the best hit are given in the following column. NA refers to no hit being found.
MAG	Ammonia_oxidation__AMMOXID-PWY__1.14.99.39(ammonia monooxygenase)	Ammonia_oxidation__AMMOXID-PWY__1.14.99.39(identity)	Ammonia_oxidation__AMMOXID-PWY__1.14.99.39(alignment_length)	Ammonia_oxidation__AMMOXID-PWY__1.7.2.6(hydroxylamine oxidoreductase)	Ammonia_oxidation__AMMOXID-PWY__1.7.2.6(identity)	Ammonia_oxidation__AMMOXID-PWY__1.7.2.6(alignment_length)	Ammonia_oxidation__P303-PWY__1.7.2.8(hydrazine oxidoreductase)	Ammonia_oxidation__P303-PWY__1.7.2.8(identity)	Ammonia_oxidation__P303-PWY__1.7.2.8(alignment_length)	Ammonia_oxidation__P303-PWY__1.7.2.1/1.9.3.2(NITRITE-REDUCTASE-CYTOCHROME-RXN)	Ammonia_oxidation__P303-PWY__1.7.2.1/1.9.3.2(identity)	Ammonia_oxidation__P303-PWY__1.7.2.1/1.9.3.2(alignment_length)	Ammonia_oxidation__P303-PWY__1.7.2.7(hydrazine synthase)	Ammonia_oxidation__P303-PWY__1.7.2.7(identity)	Ammonia_oxidation__P303-PWY__1.7.2.7(alignment_length)	Ammonia_oxidation__PWY-2242__1.14.99.39(ammonia monooxygenase)	Ammonia_oxidation__PWY-2242__1.14.99.39(identity)	Ammonia_oxidation__PWY-2242__1.14.99.39(alignment_length)	Ammonia_oxidation__PWY-2242__NA(RXN-3482)	Ammonia_oxidation__PWY-2242__NA(identity)	Ammonia_oxidation__PWY-2242__NA(alignment_length)	Ammonia_oxidation__PWY-2242__NA(pyruvic oxime dioxygenase)	Ammonia_oxidation__PWY-2242__NA(identity)	Ammonia_oxidation__PWY-2242__NA(alignment_length)	Ammonia_oxidation__PWY-7082__NA(cytochrome c554)	Ammonia_oxidation__PWY-7082__NA(identity)	Ammonia_oxidation__PWY-7082__NA(alignment_length)	Ammonia_oxidation__PWY-7082__1.14.99.39(ammonia monooxygenase)	Ammonia_oxidation__PWY-7082__1.14.99.39(identity)	Ammonia_oxidation__PWY-7082__1.14.99.39(alignment_length)	Ammonia_oxidation__PWY-7082__1.7.2.6(hydroxylamine oxidoreductase)	Ammonia_oxidation__PWY-7082__1.7.2.6(identity)	Ammonia_oxidation__PWY-7082__1.7.2.6(alignment_length)	Ammonia_oxidation__PWY-7082__NA(ubiquinol-cytochrome-c reductase)	Ammonia_oxidation__PWY-7082__NA(identity)	Ammonia_oxidation__PWY-7082__NA(alignment_length)	Bacteriochlorophyll_biosynthesis__PWY-5526__4.2.1.165(chlorophyllide hydratase)	Bacteriochlorophyll_biosynthesis__PWY-5526__4.2.1.165(identity)	Bacteriochlorophyll_biosynthesis__PWY-5526__4.2.1.165(alignment_length)	Bacteriochlorophyll_biosynthesis__PWY-5526__1.3.7.15(3-hydroxyethylchlorophyllide a reductase)	Bacteriochlorophyll_biosynthesis__PWY-5526__1.3.7.15(identity)	Bacteriochlorophyll_biosynthesis__PWY-5526__1.3.7.15(alignment_length)	Bacteriochlorophyll_biosynthesis__PWY-5526__1.1.1.396(2-desacetyl-2-hydroxyethyl bacteriochlorophyllide a dehydrogenase)	Bacteriochlorophyll_biosynthesis__PWY-5526__1.1.1.396(identity)	Bacteriochlorophyll_biosynthesis__PWY-5526__1.1.1.396(alignment_length)	Bacteriochlorophyll_biosynthesis__PWY-5526__2.5.1.133(bacteriochlorophyll a synthase)	Bacteriochlorophyll_biosynthesis__PWY-5526__2.5.1.133(identity)	Bacteriochlorophyll_biosynthesis__PWY-5526__2.5.1.133(alignment_length)	Bacteriochlorophyll_biosynthesis__PWY-5526__1.3.1.111(geranylgeranyl-bacteriochlorophyll a reductase)
3300017480_14	NA	NA	NA	NA	NA	NA	NA	NA	NA	NA	NA	NA	NA	NA	NA	NA	NA	NA	NA	NA	NA	NA	NA	NA	UniRef90_Q3J2P2	34.694	426	UniRef90_Q3J2P2	34.694	426	NA	NA	NA	NA	NA	NA	sp|P26165|BCHF_RHOCB	61.491	478	sp|P26165|BCHF_RHOCB	61.491	478	UniRef90_P0CY54	59.105	936	UniRef90_P0CY54	59.105	936	sp|P26172|BCHP_RHOCB
3300026293_3	NA	NA	NA	NA	NA	NA	NA	NA	NA	NA	NA	NA	NA	NA	NA	NA	NA	NA	NA	NA	NA	NA	NA	NA	UniRef90_P33325	76.156	1227	UniRef90_P33325	76.156	1227	NA	NA	NA	NA	NA	NA	sp|P26165|BCHF_RHOCB	44.586	469	sp|P26165|BCHF_RHOCB	44.586	469	UniRef90_P0CY54	31.692	955	UniRef90_P0CY54	31.692	955	sp|P26172|BCHP_RHOCB
3300026280_7	NA	NA	NA	NA	NA	NA	NA	NA	NA	NA	NA	NA	NA	NA	NA	NA	NA	NA	NA	NA	NA	NA	NA	NA	UniRef90_P33325	75.669	1225	UniRef90_P33325	75.669	1225	NA	NA	NA	NA	NA	NA	sp|P26165|BCHF_RHOCB	44.785	480	sp|P26165|BCHF_RHOCB	44.785	480	UniRef90_P0CY54	31.385	957	UniRef90_P0CY54	31.385	957	sp|P26172|BCHP_RHOCB
3300026278_7	NA	NA	NA	NA	NA	NA	NA	NA	NA	NA	NA	NA	NA	NA	NA	NA	NA	NA	NA	NA	NA	NA	NA	NA	UniRef90_P33325	76.156	1227	UniRef90_P33325	76.156	1227	NA	NA	NA	NA	NA	NA	sp|P26165|BCHF_RHOCB	44.586	469	sp|P26165|BCHF_RHOCB	44.586	469	UniRef90_P0CY54	31.692	955	UniRef90_P0CY54	31.692	955	sp|P26172|BCHP_RHOCB
3300017419_5	NA	NA	NA	NA	NA	NA	NA	NA	NA	NA	NA	NA	NA	NA	NA	NA	NA	NA	NA	NA	NA	NA	NA	NA	UniRef90_P33325	94.928	1242	UniRef90_P33325	94.928	1242	NA	NA	NA	NA	NA	NA	sp|P26165|BCHF_RHOCB	45.833	432	sp|P26165|BCHF_RHOCB	45.833	432	UniRef90_P0CY54	31.385	957	UniRef90_P0CY54	31.385	957	sp|P26172|BCHP_RHOCB
3300015204_6	NA	NA	NA	NA	NA	NA	NA	NA	NA	NA	NA	NA	NA	NA	NA	NA	NA	NA	NA	NA	NA	NA	NA	NA	UniRef90_P25938	29.762	211	UniRef90_P25938	29.762	211	NA	NA	NA	NA	NA	NA	NA	NA	NA	NA	NA	NA	UniRef90_P0CY54	52.665	952	UniRef90_P0CY54	52.665	952	sp|P26172|BCHP_RHOCB
3300017453_8	NA	NA	NA	NA	NA	NA	NA	NA	NA	NA	NA	NA	NA	NA	NA	NA	NA	NA	NA	NA	NA	NA	NA	NA	UniRef90_P33325	26.623	771	UniRef90_P33325	26.623	771	NA	NA	NA	NA	NA	NA	sp|P26165|BCHF_RHOCB	61.538	463	sp|P26165|BCHF_RHOCB	61.538	463	UniRef90_P0CY54	58.73	942	UniRef90_P0CY54	58.73	942	sp|P26172|BCHP_RHOCB
3300015196_3	NA	NA	NA	NA	NA	NA	NA	NA	NA	NA	NA	NA	NA	NA	NA	NA	NA	NA	NA	NA	NA	NA	NA	NA	UniRef90_P25938	29.762	213	UniRef90_P25938	29.762	213	NA	NA	NA	NA	NA	NA	sp|P26165|BCHF_RHOCB	63.636	451	sp|P26165|BCHF_RHOCB	63.636	451	UniRef90_P0CY54	52.665	954	UniRef90_P0CY54	52.665	954	sp|P26172|BCHP_RHOCB
3300027515_2	NA	NA	NA	NA	NA	NA	NA	NA	NA	NA	NA	NA	NA	NA	NA	NA	NA	NA	NA	NA	NA	NA	NA	NA	UniRef90_P33325	76.156	1227	UniRef90_P33325	76.156	1227	NA	NA	NA	NA	NA	NA	sp|P26165|BCHF_RHOCB	44.586	471	sp|P26165|BCHF_RHOCB	44.586	471	UniRef90_P0CY54	31.692	957	UniRef90_P0CY54	31.692	957	sp|P26172|BCHP_RHOCB
3300027823_20	NA	NA	NA	NA	NA	NA	NA	NA	NA	NA	NA	NA	NA	NA	NA	NA	NA	NA	NA	NA	NA	NA	NA	NA	UniRef90_P33325	25.676	772	UniRef90_P33325	25.676	772	NA	NA	NA	NA	NA	NA	sp|P26165|BCHF_RHOCB	66.242	469	sp|P26165|BCHF_RHOCB	66.242	469	UniRef90_P0CY54	56.604	951	UniRef90_P0CY54	56.604	951	sp|P26172|BCHP_RHOCB
3300017452_5	NA	NA	NA	NA	NA	NA	NA	NA	NA	NA	NA	NA	NA	NA	NA	NA	NA	NA	NA	NA	NA	NA	NA	NA	UniRef90_P33325	75.426	1225	UniRef90_P33325	75.426	1225	NA	NA	NA	NA	NA	NA	sp|P26165|BCHF_RHOCB	43.827	484	sp|P26165|BCHF_RHOCB	43.827	484	UniRef90_P0CY54	31.385	955	UniRef90_P0CY54	31.385	955	sp|P26172|BCHP_RHOCB
3300020153_12	NA	NA	NA	NA	NA	NA	NA	NA	NA	NA	NA	NA	NA	NA	NA	NA	NA	NA	NA	NA	NA	NA	NA	NA	UniRef90_P33325	92.271	1240	UniRef90_P33325	92.271	1240	NA	NA	NA	NA	NA	NA	sp|P26165|BCHF_RHOCB	43.713	495	sp|P26165|BCHF_RHOCB	43.713	495	UniRef90_P0CY54	31.385	957	UniRef90_P0CY54	31.385	957	sp|P26172|BCHP_RHOCB
3300027793_10	NA	NA	NA	NA	NA	NA	NA	NA	NA	NA	NA	NA	NA	NA	NA	NA	NA	NA	NA	NA	NA	NA	NA	NA	UniRef90_P00105	53.75	240	UniRef90_P00105	53.75	240	NA	NA	NA	NA	NA	NA	sp|P26165|BCHF_RHOCB	66.879	471	sp|P26165|BCHF_RHOCB	66.879	471	UniRef90_P0CY54	58.013	931	UniRef90_P0CY54	58.013	931	sp|P26172|BCHP_RHOCB
3300027816_9	NA	NA	NA	NA	NA	NA	NA	NA	NA	NA	NA	NA	NA	NA	NA	NA	NA	NA	NA	NA	NA	NA	NA	NA	UniRef90_P00105	53.75	240	UniRef90_P00105	53.75	240	NA	NA	NA	NA	NA	NA	sp|P26165|BCHF_RHOCB	66.879	471	sp|P26165|BCHF_RHOCB	66.879	471	UniRef90_P0CY54	58.013	931	UniRef90_P0CY54	58.013	931	sp|P26172|BCHP_RHOCB
CP000909.1	NA	NA	NA	NA	NA	NA	NA	NA	NA	NA	NA	NA	NA	NA	NA	NA	NA	NA	NA	NA	NA	NA	NA	NA	UniRef90_P33325	100	1240	UniRef90_P33325	100	1240	NA	NA	NA	NA	NA	NA	sp|P26165|BCHF_RHOCB	42.169	498	sp|P26165|BCHF_RHOCB	42.169	498	UniRef90_P0CY54	31.385	957	UniRef90_P0CY54	31.385	957	sp|P26172|BCHP_RHOCB
3300017467_2	NA	NA	NA	NA	NA	NA	NA	NA	NA	NA	NA	NA	NA	NA	NA	NA	NA	NA	NA	NA	NA	NA	NA	NA	UniRef90_P33325	76.156	1225	UniRef90_P33325	76.156	1225	NA	NA	NA	NA	NA	NA	sp|P26165|BCHF_RHOCB	45.652	412	sp|P26165|BCHF_RHOCB	45.652	412	UniRef90_P0CY54	32.615	955	UniRef90_P0CY54	32.615	955	sp|P26172|BCHP_RHOCB
3300022829_2	NA	NA	NA	NA	NA	NA	NA	NA	NA	NA	NA	NA	NA	NA	NA	NA	NA	NA	NA	NA	NA	NA	NA	NA	UniRef90_P00105	42.169	240	UniRef90_P00105	42.169	240	NA	NA	NA	NA	NA	NA	sp|P26165|BCHF_RHOCB	68.182	459	sp|P26165|BCHF_RHOCB	68.182	459	UniRef90_P0CY54	51.911	937	UniRef90_P0CY54	51.911	937	sp|P26172|BCHP_RHOCB
3300020153_8	NA	NA	NA	NA	NA	NA	NA	NA	NA	NA	NA	NA	NA	NA	NA	NA	NA	NA	NA	NA	NA	NA	NA	NA	UniRef90_P33325	29.283	724	UniRef90_P33325	29.283	724	NA	NA	NA	NA	NA	NA	sp|P26165|BCHF_RHOCB	46.053	454	sp|P26165|BCHF_RHOCB	46.053	454	UniRef90_P0CY54	30.745	946	UniRef90_P0CY54	30.745	946	sp|P26172|BCHP_RHOCB
3300014149_4	NA	NA	NA	NA	NA	NA	NA	NA	NA	NA	NA	NA	NA	NA	NA	NA	NA	NA	NA	NA	NA	NA	NA	NA	UniRef90_P33325	29.907	724	UniRef90_P33325	29.907	724	NA	NA	NA	NA	NA	NA	sp|P26165|BCHF_RHOCB	46.711	454	sp|P26165|BCHF_RHOCB	46.711	454	UniRef90_P0CY54	32.523	946	UniRef90_P0CY54	32.523	946	sp|P26172|BCHP_RHOCB
3300025717_5	NA	NA	NA	tr|Q8E9W8|Q8E9W8_SHEON	34.967	1323	NA	NA	NA	NA	NA	NA	NA	NA	NA	NA	NA	NA	NA	NA	NA	NA	NA	NA	UniRef90_P33325	48.815	1258	UniRef90_P33325	48.815	1258	tr|Q8E9W8|Q8E9W8_SHEON	34.967	1323	tr|Q8E9W8|Q8E9W8_SHEON	34.967	1323	sp|P26165|BCHF_RHOCB	47.945	436	sp|P26165|BCHF_RHOCB	47.945	436	UniRef90_P0CY54	30.341	955	UniRef90_P0CY54	30.341	955	sp|P26172|BCHP_RHOCB
3300026293_4	NA	NA	NA	NA	NA	NA	NA	NA	NA	NA	NA	NA	NA	NA	NA	NA	NA	NA	NA	NA	NA	NA	NA	NA	UniRef90_P33325	30.218	724	UniRef90_P33325	30.218	724	NA	NA	NA	NA	NA	NA	sp|P26165|BCHF_RHOCB	46.711	454	sp|P26165|BCHF_RHOCB	46.711	454	UniRef90_Q02430	32.523	946	UniRef90_Q02430	32.523	946	sp|P26172|BCHP_RHOCB
3300027806_15	NA	NA	NA	NA	NA	NA	NA	NA	NA	NA	NA	NA	NA	NA	NA	NA	NA	NA	NA	NA	NA	NA	NA	NA	UniRef90_P00105	53.75	238	UniRef90_P00105	53.75	238	NA	NA	NA	NA	NA	NA	sp|P26165|BCHF_RHOCB	66.879	469	sp|P26165|BCHF_RHOCB	66.879	469	UniRef90_P0CY54	58.013	933	UniRef90_P0CY54	58.013	933	sp|P26172|BCHP_RHOCB
[truncated: 410 more columns]

## Sheet: CBB
Best BLAST hit in the UniRef database for all the enzymes required for the rTCA1 cycle .
E.C. numbers and enzyme names are given and columns show best hit in the UniRef database. Identify values and alignment length to the best hit are given in the following column. NA refers to no hit being found.
MAG	Ammonia_oxidation__AMMOXID-PWY__1.14.99.39(ammonia monooxygenase)	Ammonia_oxidation__AMMOXID-PWY__1.14.99.39(identity)	Ammonia_oxidation__AMMOXID-PWY__1.14.99.39(alignment_length)	Ammonia_oxidation__AMMOXID-PWY__1.7.2.6(hydroxylamine oxidoreductase)	Ammonia_oxidation__AMMOXID-PWY__1.7.2.6(identity)	Ammonia_oxidation__AMMOXID-PWY__1.7.2.6(alignment_length)	Ammonia_oxidation__P303-PWY__1.7.2.8(hydrazine oxidoreductase)	Ammonia_oxidation__P303-PWY__1.7.2.8(identity)	Ammonia_oxidation__P303-PWY__1.7.2.8(alignment_length)	Ammonia_oxidation__P303-PWY__1.7.2.1/1.9.3.2(NITRITE-REDUCTASE-CYTOCHROME-RXN)	Ammonia_oxidation__P303-PWY__1.7.2.1/1.9.3.2(identity)	Ammonia_oxidation__P303-PWY__1.7.2.1/1.9.3.2(alignment_length)	Ammonia_oxidation__P303-PWY__1.7.2.7(hydrazine synthase)	Ammonia_oxidation__P303-PWY__1.7.2.7(identity)	Ammonia_oxidation__P303-PWY__1.7.2.7(alignment_length)	Ammonia_oxidation__PWY-2242__1.14.99.39(ammonia monooxygenase)	Ammonia_oxidation__PWY-2242__1.14.99.39(identity)	Ammonia_oxidation__PWY-2242__1.14.99.39(alignment_length)	Ammonia_oxidation__PWY-2242__NA(RXN-3482)	Ammonia_oxidation__PWY-2242__NA(identity)	Ammonia_oxidation__PWY-2242__NA(alignment_length)	Ammonia_oxidation__PWY-2242__NA(pyruvic oxime dioxygenase)	Ammonia_oxidation__PWY-2242__NA(identity)	Ammonia_oxidation__PWY-2242__NA(alignment_length)	Ammonia_oxidation__PWY-7082__NA(cytochrome c554)	Ammonia_oxidation__PWY-7082__NA(identity)	Ammonia_oxidation__PWY-7082__NA(alignment_length)	Ammonia_oxidation__PWY-7082__1.14.99.39(ammonia monooxygenase)	Ammonia_oxidation__PWY-7082__1.14.99.39(identity)	Ammonia_oxidation__PWY-7082__1.14.99.39(alignment_length)	Ammonia_oxidation__PWY-7082__1.7.2.6(hydroxylamine oxidoreductase)	Ammonia_oxidation__PWY-7082__1.7.2.6(identity)	Ammonia_oxidation__PWY-7082__1.7.2.6(alignment_length)	Ammonia_oxidation__PWY-7082__NA(ubiquinol-cytochrome-c reductase)	Ammonia_oxidation__PWY-7082__NA(identity)	Ammonia_oxidation__PWY-7082__NA(alignment_length)	Bacteriochlorophyll_biosynthesis__PWY-5526__4.2.1.165(chlorophyllide hydratase)	Bacteriochlorophyll_biosynthesis__PWY-5526__4.2.1.165(identity)	Bacteriochlorophyll_biosynthesis__PWY-5526__4.2.1.165(alignment_length)	Bacteriochlorophyll_biosynthesis__PWY-5526__1.3.7.15(3-hydroxyethylchlorophyllide a reductase)	Bacteriochlorophyll_biosynthesis__PWY-5526__1.3.7.15(identity)	Bacteriochlorophyll_biosynthesis__PWY-5526__1.3.7.15(alignment_length)	Bacteriochlorophyll_biosynthesis__PWY-5526__1.1.1.396(2-desacetyl-2-hydroxyethyl bacteriochlorophyllide a dehydrogenase)	Bacteriochlorophyll_biosynthesis__PWY-5526__1.1.1.396(identity)	Bacteriochlorophyll_biosynthesis__PWY-5526__1.1.1.396(alignment_length)	Bacteriochlorophyll_biosynthesis__PWY-5526__2.5.1.133(bacteriochlorophyll a synthase)	Bacteriochlorophyll_biosynthesis__PWY-5526__2.5.1.133(identity)	Bacteriochlorophyll_biosynthesis__PWY-5526__2.5.1.133(alignment_length)	Bacteriochlorophyll_biosynthesis__PWY-5526__1.3.1.111(geranylgeranyl-bacteriochlorophyll a reductase)
3300024336_17	NA	NA	NA	tr|O87646|O87646_METCP	20.8	330	NA	NA	NA	NA	NA	NA	NA	NA	NA	NA	NA	NA	NA	NA	NA	NA	NA	NA	UniRef90_P00105	36.709	237	UniRef90_P00105	36.709	237	tr|O87646|O87646_METCP	20.8	330	tr|O87646|O87646_METCP	20.8	330	sp|P26165|BCHF_RHOCB	26.471	480	sp|P26165|BCHF_RHOCB	26.471	480	NA	NA	NA	NA	NA	NA	NA
3300023429_4	NA	NA	NA	NA	NA	NA	NA	NA	NA	NA	NA	NA	NA	NA	NA	NA	NA	NA	NA	NA	NA	NA	NA	NA	UniRef90_P00105	28.916	217	UniRef90_P00105	28.916	217	NA	NA	NA	NA	NA	NA	NA	NA	NA	NA	NA	NA	NA	NA	NA	NA	NA	NA	sp|P26172|BCHP_RHOCB
3300027328_29	NA	NA	NA	NA	NA	NA	NA	NA	NA	NA	NA	NA	NA	NA	NA	NA	NA	NA	NA	NA	NA	NA	NA	NA	UniRef90_P25938	28.916	228	UniRef90_P25938	28.916	228	NA	NA	NA	NA	NA	NA	NA	NA	NA	NA	NA	NA	NA	NA	NA	NA	NA	NA	sp|P26172|BCHP_RHOCB
3300012839_5	NA	NA	NA	NA	NA	NA	NA	NA	NA	NA	NA	NA	NA	NA	NA	NA	NA	NA	NA	NA	NA	NA	NA	NA	UniRef90_Q3J2P2	39.216	459	UniRef90_Q3J2P2	39.216	459	NA	NA	NA	NA	NA	NA	NA	NA	NA	NA	NA	NA	NA	NA	NA	NA	NA	NA	NA
3300025643_13	NA	NA	NA	NA	NA	NA	NA	NA	NA	NA	NA	NA	NA	NA	NA	NA	NA	NA	NA	NA	NA	NA	NA	NA	UniRef90_P00105	41.86	247	UniRef90_P00105	41.86	247	NA	NA	NA	NA	NA	NA	NA	NA	NA	NA	NA	NA	NA	NA	NA	NA	NA	NA	NA
3300014720_28	NA	NA	NA	NA	NA	NA	NA	NA	NA	NA	NA	NA	NA	NA	NA	NA	NA	NA	NA	NA	NA	NA	NA	NA	UniRef90_P25938	33.696	276	UniRef90_P25938	33.696	276	NA	NA	NA	NA	NA	NA	NA	NA	NA	NA	NA	NA	NA	NA	NA	NA	NA	NA	sp|P26172|BCHP_RHOCB
3300014720_16	NA	NA	NA	NA	NA	NA	NA	NA	NA	NA	NA	NA	NA	NA	NA	NA	NA	NA	NA	NA	NA	NA	NA	NA	UniRef90_P25938	27.473	223	UniRef90_P25938	27.473	223	NA	NA	NA	NA	NA	NA	NA	NA	NA	NA	NA	NA	NA	NA	NA	NA	NA	NA	sp|P26172|BCHP_RHOCB
3300022887_4	NA	NA	NA	NA	NA	NA	NA	NA	NA	NA	NA	NA	NA	NA	NA	NA	NA	NA	NA	NA	NA	NA	NA	NA	UniRef90_P00105	28.916	219	UniRef90_P00105	28.916	219	NA	NA	NA	NA	NA	NA	NA	NA	NA	NA	NA	NA	NA	NA	NA	NA	NA	NA	sp|P26172|BCHP_RHOCB
3300015214_62	NA	NA	NA	tr|Q8E9W8|Q8E9W8_SHEON	39.355	1360	NA	NA	NA	NA	NA	NA	NA	NA	NA	NA	NA	NA	NA	NA	NA	NA	NA	NA	UniRef90_P00105	38.356	210	UniRef90_P00105	38.356	210	tr|Q8E9W8|Q8E9W8_SHEON	39.355	1360	tr|Q8E9W8|Q8E9W8_SHEON	39.355	1360	NA	NA	NA	NA	NA	NA	NA	NA	NA	NA	NA	NA	sp|P26172|BCHP_RHOCB
3300023239_8	NA	NA	NA	NA	NA	NA	NA	NA	NA	NA	NA	NA	NA	NA	NA	NA	NA	NA	NA	NA	NA	NA	NA	NA	UniRef90_P00105	28.916	219	UniRef90_P00105	28.916	219	NA	NA	NA	NA	NA	NA	NA	NA	NA	NA	NA	NA	NA	NA	NA	NA	NA	NA	sp|P26172|BCHP_RHOCB
3300025458_2	NA	NA	NA	tr|Q8E9W8|Q8E9W8_SHEON	39.25	1192	NA	NA	NA	NA	NA	NA	NA	NA	NA	NA	NA	NA	NA	NA	NA	NA	NA	NA	UniRef90_P00105	44.578	232	UniRef90_P00105	44.578	232	tr|Q8E9W8|Q8E9W8_SHEON	39.25	1192	tr|Q8E9W8|Q8E9W8_SHEON	39.25	1192	NA	NA	NA	NA	NA	NA	NA	NA	NA	NA	NA	NA	NA
3300025354_3	NA	NA	NA	NA	NA	NA	NA	NA	NA	NA	NA	NA	NA	NA	NA	NA	NA	NA	NA	NA	NA	NA	NA	NA	UniRef90_P25938	29.167	232	UniRef90_P25938	29.167	232	NA	NA	NA	NA	NA	NA	NA	NA	NA	NA	NA	NA	NA	NA	NA	NA	NA	NA	sp|P26172|BCHP_RHOCB
3300028195_16	NA	NA	NA	tr|O87646|O87646_METCP	20.8	328	NA	NA	NA	NA	NA	NA	NA	NA	NA	NA	NA	NA	NA	NA	NA	NA	NA	NA	UniRef90_P00105	36.709	235	UniRef90_P00105	36.709	235	tr|O87646|O87646_METCP	20.8	328	tr|O87646|O87646_METCP	20.8	328	sp|P26165|BCHF_RHOCB	26.471	478	sp|P26165|BCHF_RHOCB	26.471	478	NA	NA	NA	NA	NA	NA	NA
3300028581_42	NA	NA	NA	NA	NA	NA	NA	NA	NA	NA	NA	NA	NA	NA	NA	NA	NA	NA	NA	NA	NA	NA	NA	NA	UniRef90_P00105	36.585	226	UniRef90_P00105	36.585	226	NA	NA	NA	NA	NA	NA	NA	NA	NA	NA	NA	NA	NA	NA	NA	NA	NA	NA	NA
3300025656_16	NA	NA	NA	tr|O87646|O87646_METCP	20.8	330	NA	NA	NA	NA	NA	NA	NA	NA	NA	NA	NA	NA	NA	NA	NA	NA	NA	NA	UniRef90_P00105	36.709	235	UniRef90_P00105	36.709	235	tr|O87646|O87646_METCP	20.8	330	tr|O87646|O87646_METCP	20.8	330	sp|P26165|BCHF_RHOCB	26.471	478	sp|P26165|BCHF_RHOCB	26.471	478	NA	NA	NA	NA	NA	NA	NA
3300024261_30	NA	NA	NA	tr|O87646|O87646_METCP	20.8	328	NA	NA	NA	NA	NA	NA	NA	NA	NA	NA	NA	NA	NA	NA	NA	NA	NA	NA	UniRef90_P00105	36.709	235	UniRef90_P00105	36.709	235	tr|O87646|O87646_METCP	20.8	328	tr|O87646|O87646_METCP	20.8	328	sp|P26165|BCHF_RHOCB	26.471	478	sp|P26165|BCHF_RHOCB	26.471	478	NA	NA	NA	NA	NA	NA	NA
3300024907_1	NA	NA	NA	NA	NA	NA	NA	NA	NA	NA	NA	NA	NA	NA	NA	NA	NA	NA	NA	NA	NA	NA	NA	NA	UniRef90_P00105	40	246	UniRef90_P00105	40	246	NA	NA	NA	NA	NA	NA	NA	NA	NA	NA	NA	NA	NA	NA	NA	NA	NA	NA	NA
3300003130_3	NA	NA	NA	NA	NA	NA	NA	NA	NA	NA	NA	NA	NA	NA	NA	NA	NA	NA	NA	NA	NA	NA	NA	NA	UniRef90_D5QVH0	46.392	291	UniRef90_D5QVH0	46.392	291	NA	NA	NA	NA	NA	NA	NA	NA	NA	NA	NA	NA	NA	NA	NA	NA	NA	NA	sp|P26172|BCHP_RHOCB
3300010295_7	NA	NA	NA	NA	NA	NA	NA	NA	NA	NA	NA	NA	NA	NA	NA	NA	NA	NA	NA	NA	NA	NA	NA	NA	UniRef90_P00105	40.964	240	UniRef90_P00105	40.964	240	NA	NA	NA	NA	NA	NA	NA	NA	NA	NA	NA	NA	NA	NA	NA	NA	NA	NA	NA
3300006056_65	NA	NA	NA	tr|Q50927|Q50927_NITER	27.703	406	NA	NA	NA	NA	NA	NA	NA	NA	NA	NA	NA	NA	NA	NA	NA	NA	NA	NA	UniRef90_P00105	44.578	240	UniRef90_P00105	44.578	240	tr|Q50927|Q50927_NITER	27.703	406	tr|Q50927|Q50927_NITER	27.703	406	NA	NA	NA	NA	NA	NA	NA	NA	NA	NA	NA	NA	NA
3300025896_4	NA	NA	NA	NA	NA	NA	NA	NA	NA	NA	NA	NA	NA	NA	NA	NA	NA	NA	NA	NA	NA	NA	NA	NA	UniRef90_P00105	35.802	234	UniRef90_P00105	35.802	234	NA	NA	NA	NA	NA	NA	NA	NA	NA	NA	NA	NA	NA	NA	NA	NA	NA	NA	NA
3300017505_14	NA	NA	NA	NA	NA	NA	NA	NA	NA	NA	NA	NA	NA	NA	NA	NA	NA	NA	NA	NA	NA	NA	NA	NA	UniRef90_D5QVH0	65.657	295	UniRef90_D5QVH0	65.657	295	NA	NA	NA	NA	NA	NA	sp|P26165|BCHF_RHOCB	70.068	439	sp|P26165|BCHF_RHOCB	70.068	439	UniRef90_P0CY54	58.786	931	UniRef90_P0CY54	58.786	931	sp|P26172|BCHP_RHOCB
3300027980_33	NA	NA	NA	NA	NA	NA	NA	NA	NA	NA	NA	NA	NA	NA	NA	NA	NA	NA	NA	NA	NA	NA	NA	NA	UniRef90_P00105	40.58	199	UniRef90_P00105	40.58	199	NA	NA	NA	NA	NA	NA	NA	NA	NA	NA	NA	NA	NA	NA	NA	NA	NA	NA	NA
3300020723_7	NA	NA	NA	tr|Q8E9W8|Q8E9W8_SHEON	40	1378	NA	NA	NA	NA	NA	NA	NA	NA	NA	NA	NA	NA	NA	NA	NA	NA	NA	NA	UniRef90_P00105	27.957	277	UniRef90_P00105	27.957	277	tr|Q8E9W8|Q8E9W8_SHEON	40	1378	tr|Q8E9W8|Q8E9W8_SHEON	40	1378	NA	NA	NA	NA	NA	NA	NA	NA	NA	NA	NA	NA	NA
3300027816_13	NA	NA	NA	NA	NA	NA	NA	NA	NA	NA	NA	NA	NA	NA	NA	NA	NA	NA	NA	NA	NA	NA	NA	NA	UniRef90_P25938	27.473	223	UniRef90_P25938	27.473	223	NA	NA	NA	NA	NA	NA	NA	NA	NA	NA	NA	NA	NA	NA	NA	NA	NA	NA	sp|P26172|BCHP_RHOCB
3300024339_19	NA	NA	NA	tr|O87646|O87646_METCP	20.8	330	NA	NA	NA	NA	NA	NA	NA	NA	NA	NA	NA	NA	NA	NA	NA	NA	NA	NA	UniRef90_P00105	36.709	235	UniRef90_P00105	36.709	235	tr|O87646|O87646_METCP	20.8	330	tr|O87646|O87646_METCP	20.8	330	sp|P26165|BCHF_RHOCB	26.471	478	sp|P26165|BCHF_RHOCB	26.471	478	NA	NA	NA	NA	NA	NA	NA
3300000325_9	NA	NA	NA	tr|O87646|O87646_METCP	20.8	330	NA	NA	NA	NA	NA	NA	NA	NA	NA	NA	NA	NA	NA	NA	NA	NA	NA	NA	UniRef90_P00105	36.709	237	UniRef90_P00105	36.709	237	tr|O87646|O87646_METCP	20.8	330	tr|O87646|O87646_METCP	20.8	330	sp|P26165|BCHF_RHOCB	26.471	480	sp|P26165|BCHF_RHOCB	26.471	480	NA	NA	NA	NA	NA	NA	NA
3300025663_15	NA	NA	NA	tr|O87646|O87646_METCP	20.8	330	NA	NA	NA	NA	NA	NA	NA	NA	NA	NA	NA	NA	NA	NA	NA	NA	NA	NA	UniRef90_P00105	36.709	235	UniRef90_P00105	36.709	235	tr|O87646|O87646_METCP	20.8	330	tr|O87646|O87646_METCP	20.8	330	sp|P26165|BCHF_RHOCB	26.471	478	sp|P26165|BCHF_RHOCB	26.471	478	NA	NA	NA	NA	NA	NA	NA
3300012820_3	NA	NA	NA	NA	NA	NA	NA	NA	NA	NA	NA	NA	NA	NA	NA	NA	NA	NA	NA	NA	NA	NA	NA	NA	UniRef90_P00105	40.909	196	UniRef90_P00105	40.909	196	NA	NA	NA	NA	NA	NA	NA	NA	NA	NA	NA	NA	NA	NA	NA	NA	NA	NA	sp|P26172|BCHP_RHOCB
3300011987_7	NA	NA	NA	NA	NA	NA	NA	NA	NA	NA	NA	NA	NA	NA	NA	NA	NA	NA	NA	NA	NA	NA	NA	NA	UniRef90_P00105	40.789	226	UniRef90_P00105	40.789	226	NA	NA	NA	NA	NA	NA	NA	NA	NA	NA	NA	NA	NA	NA	NA	NA	NA	NA	NA
3300027386_33	NA	NA	NA	NA	NA	NA	NA	NA	NA	NA	NA	NA	NA	NA	NA	NA	NA	NA	NA	NA	NA	NA	NA	NA	UniRef90_P25938	28.916	226	UniRef90_P25938	28.916	226	NA	NA	NA	NA	NA	NA	NA	NA	NA	NA	NA	NA	NA	NA	NA	NA	NA	NA	sp|P26172|BCHP_RHOCB
3300014208_49	NA	NA	NA	NA	NA	NA	NA	NA	NA	NA	NA	NA	NA	NA	NA	NA	NA	NA	NA	NA	NA	NA	NA	NA	UniRef90_P00105	34.667	223	UniRef90_P00105	34.667	223	NA	NA	NA	NA	NA	NA	NA	NA	NA	NA	NA	NA	NA	NA	NA	NA	NA	NA	sp|P26172|BCHP_RHOCB
3300022854_5	NA	NA	NA	NA	NA	NA	NA	NA	NA	NA	NA	NA	NA	NA	NA	NA	NA	NA	NA	NA	NA	NA	NA	NA	UniRef90_P00105	28.916	219	UniRef90_P00105	28.916	219	NA	NA	NA	NA	NA	NA	NA	NA	NA	NA	NA	NA	NA	NA	NA	NA	NA	NA	sp|P26172|BCHP_RHOCB
3300024953_8	NA	NA	NA	tr|O87646|O87646_METCP	25	390	NA	NA	NA	NA	NA	NA	NA	NA	NA	NA	NA	NA	NA	NA	NA	NA	NA	NA	UniRef90_P00105	45.783	238	UniRef90_P00105	45.783	238	tr|O87646|O87646_METCP	25	390	tr|O87646|O87646_METCP	25	390	NA	NA	NA	NA	NA	NA	NA	NA	NA	NA	NA	NA	NA
3300025709_24	NA	NA	NA	tr|O87646|O87646_METCP	20.8	330	NA	NA	NA	NA	NA	NA	NA	NA	NA	NA	NA	NA	NA	NA	NA	NA	NA	NA	UniRef90_P00105	36.709	235	UniRef90_P00105	36.709	235	tr|O87646|O87646_METCP	20.8	330	tr|O87646|O87646_METCP	20.8	330	sp|P26165|BCHF_RHOCB	26.471	478	sp|P26165|BCHF_RHOCB	26.471	478	NA	NA	NA	NA	NA	NA	NA
3300017473_7	NA	NA	NA	tr|Q8E9W8|Q8E9W8_SHEON	40.088	1332	NA	NA	NA	NA	NA	NA	NA	NA	NA	NA	NA	NA	NA	NA	NA	NA	NA	NA	UniRef90_P00105	35.897	223	UniRef90_P00105	35.897	223	tr|Q8E9W8|Q8E9W8_SHEON	40.088	1332	tr|Q8E9W8|Q8E9W8_SHEON	40.088	1332	NA	NA	NA	NA	NA	NA	NA	NA	NA	NA	NA	NA	NA
3300028198_13	NA	NA	NA	tr|O87646|O87646_METCP	20.8	328	NA	NA	NA	NA	NA	NA	NA	NA	NA	NA	NA	NA	NA	NA	NA	NA	NA	NA	UniRef90_P00105	36.709	237	UniRef90_P00105	36.709	237	tr|O87646|O87646_METCP	20.8	328	tr|O87646|O87646_METCP	20.8	328	sp|P26165|BCHF_RHOCB	26.471	478	sp|P26165|BCHF_RHOCB	26.471	478	NA	NA	NA	NA	NA	NA	NA
3300027649_26	NA	NA	NA	tr|Q50927|Q50927_NITER	42.18	607	NA	NA	NA	NA	NA	NA	NA	NA	NA	NA	NA	NA	NA	NA	NA	NA	NA	NA	UniRef90_P00105	43.373	238	UniRef90_P00105	43.373	238	tr|Q50927|Q50927_NITER	42.18	607	tr|Q50927|Q50927_NITER	42.18	607	NA	NA	NA	NA	NA	NA	NA	NA	NA	NA	NA	NA	NA
3300027851_28	NA	NA	NA	tr|Q8E9W8|Q8E9W8_SHEON	43.237	1329	NA	NA	NA	NA	NA	NA	NA	NA	NA	NA	NA	NA	NA	NA	NA	NA	NA	NA	UniRef90_Q57142	46.154	639	UniRef90_Q57142	46.154	639	tr|Q8E9W8|Q8E9W8_SHEON	43.237	1329	tr|Q8E9W8|Q8E9W8_SHEON	43.237	1329	NA	NA	NA	NA	NA	NA	NA	NA	NA	NA	NA	NA	NA
3300021132_5	NA	NA	NA	NA	NA	NA	NA	NA	NA	NA	NA	NA	NA	NA	NA	NA	NA	NA	NA	NA	NA	NA	NA	NA	UniRef90_P00105	37.838	222	UniRef90_P00105	37.838	222	NA	NA	NA	NA	NA	NA	NA	NA	NA	NA	NA	NA	NA	NA	NA	NA	NA	NA	NA
3300025592_18	NA	NA	NA	tr|O87646|O87646_METCP	20.8	330	NA	NA	NA	NA	NA	NA	NA	NA	NA	NA	NA	NA	NA	NA	NA	NA	NA	NA	UniRef90_P00105	36.709	235	UniRef90_P00105	36.709	235	tr|O87646|O87646_METCP	20.8	330	tr|O87646|O87646_METCP	20.8	330	sp|P26165|BCHF_RHOCB	26.471	478	sp|P26165|BCHF_RHOCB	26.471	478	NA	NA	NA	NA	NA	NA	NA
3300013126_36	NA	NA	NA	NA	NA	NA	NA	NA	NA	NA	NA	NA	NA	NA	NA	NA	NA	NA	NA	NA	NA	NA	NA	NA	UniRef90_D5QVH0	49.462	273	UniRef90_D5QVH0	49.462	273	NA	NA	NA	NA	NA	NA	NA	NA	NA	NA	NA	NA	NA	NA	NA	NA	NA	NA	NA
3300027980_19	NA	NA	NA	tr|Q8E9W8|Q8E9W8_SHEON	44	1326	NA	NA	NA	NA	NA	NA	NA	NA	NA	NA	NA	NA	NA	NA	NA	NA	NA	NA	UniRef90_Q57142	44.017	699	UniRef90_Q57142	44.017	699	tr|Q8E9W8|Q8E9W8_SHEON	44	1326	tr|Q8E9W8|Q8E9W8_SHEON	44	1326	NA	NA	NA	NA	NA	NA	NA	NA	NA	NA	NA	NA	NA
3300025433_11	NA	NA	NA	NA	NA	NA	NA	NA	NA	NA	NA	NA	NA	NA	NA	NA	NA	NA	NA	NA	NA	NA	NA	NA	UniRef90_P00105	28.916	219	UniRef90_P00105	28.916	219	NA	NA	NA	NA	NA	NA	NA	NA	NA	NA	NA	NA	NA	NA	NA	NA	NA	NA	sp|P26172|BCHP_RHOCB
3300021484_1	NA	NA	NA	NA	NA	NA	NA	NA	NA	NA	NA	NA	NA	NA	NA	NA	NA	NA	NA	NA	NA	NA	NA	NA	UniRef90_P00105	40.964	240	UniRef90_P00105	40.964	240	NA	NA	NA	NA	NA	NA	NA	NA	NA	NA	NA	NA	NA	NA	NA	NA	NA	NA	NA
3300015198_8	NA	NA	NA	NA	NA	NA	NA	NA	NA	NA	NA	NA	NA	NA	NA	NA	NA	NA	NA	NA	NA	NA	NA	NA	UniRef90_P00105	26.829	244	UniRef90_P00105	26.829	244	NA	NA	NA	NA	NA	NA	NA	NA	NA	NA	NA	NA	NA	NA	NA	NA	NA	NA	sp|P26172|BCHP_RHOCB
3300000212_10	NA	NA	NA	tr|O87646|O87646_METCP	20.8	330	NA	NA	NA	NA	NA	NA	NA	NA	NA	NA	NA	NA	NA	NA	NA	NA	NA	NA	UniRef90_P00105	36.709	237	UniRef90_P00105	36.709	237	tr|O87646|O87646_METCP	20.8	330	tr|O87646|O87646_METCP	20.8	330	sp|P26165|BCHF_RHOCB	26.471	480	sp|P26165|BCHF_RHOCB	26.471	480	NA	NA	NA	NA	NA	NA	NA
3300026282_11	NA	NA	NA	NA	NA	NA	NA	NA	NA	NA	NA	NA	NA	NA	NA	NA	NA	NA	NA	NA	NA	NA	NA	NA	UniRef90_D5QVH0	45.652	270	UniRef90_D5QVH0	45.652	270	NA	NA	NA	NA	NA	NA	NA	NA	NA	NA	NA	NA	NA	NA	NA	NA	NA	NA	NA
3300024344_11	NA	NA	NA	tr|O87646|O87646_METCP	47.826	403	NA	NA	NA	NA	NA	NA	NA	NA	NA	NA	NA	NA	NA	NA	NA	NA	NA	NA	UniRef90_P00105	38.554	238	UniRef90_P00105	38.554	238	tr|O87646|O87646_METCP	47.826	403	tr|O87646|O87646_METCP	47.826	403	NA	NA	NA	NA	NA	NA	NA	NA	NA	NA	NA	NA	NA
3300021517_5	NA	NA	NA	NA	NA	NA	NA	NA	NA	NA	NA	NA	NA	NA	NA	NA	NA	NA	NA	NA	NA	NA	NA	NA	NA	NA	NA	NA	NA	NA	NA	NA	NA	NA	NA	NA	NA	NA	NA	NA	NA	NA	NA	NA	NA	NA	NA	NA	sp|P26172|BCHP_RHOCB
3300025662_20	NA	NA	NA	tr|O87646|O87646_METCP	20.8	328	NA	NA	NA	NA	NA	NA	NA	NA	NA	NA	NA	NA	NA	NA	NA	NA	NA	NA	UniRef90_P00105	36.709	235	UniRef90_P00105	36.709	235	tr|O87646|O87646_METCP	20.8	328	tr|O87646|O87646_METCP	20.8	328	sp|P26165|BCHF_RHOCB	26.471	478	sp|P26165|BCHF_RHOCB	26.471	478	NA	NA	NA	NA	NA	NA	NA
3300020735_9	NA	NA	NA	NA	NA	NA	NA	NA	NA	NA	NA	NA	NA	NA	NA	NA	NA	NA	NA	NA	NA	NA	NA	NA	UniRef90_P00105	37.838	220	UniRef90_P00105	37.838	220	NA	NA	NA	NA	NA	NA	NA	NA	NA	NA	NA	NA	NA	NA	NA	NA	NA	NA	NA
3300027917_60	NA	NA	NA	tr|O87646|O87646_METCP	25.18	376	NA	NA	NA	NA	NA	NA	NA	NA	NA	NA	NA	NA	NA	NA	NA	NA	NA	NA	UniRef90_P00105	43.21	234	UniRef90_P00105	43.21	234	tr|O87646|O87646_METCP	25.18	376	tr|O87646|O87646_METCP	25.18	376	NA	NA	NA	NA	NA	NA	NA	NA	NA	NA	NA	NA	sp|P26172|BCHP_RHOCB
3300012814_5	NA	NA	NA	NA	NA	NA	NA	NA	NA	NA	NA	NA	NA	NA	NA	NA	NA	NA	NA	NA	NA	NA	NA	NA	UniRef90_P00105	40.909	198	UniRef90_P00105	40.909	198	NA	NA	NA	NA	NA	NA	NA	NA	NA	NA	NA	NA	NA	NA	NA	NA	NA	NA	NA
3300025226_5	NA	NA	NA	tr|O87646|O87646_METCP	42.105	384	NA	NA	NA	NA	NA	NA	NA	NA	NA	NA	NA	NA	NA	NA	NA	NA	NA	NA	UniRef90_P00105	37.333	223	UniRef90_P00105	37.333	223	tr|O87646|O87646_METCP	42.105	384	tr|O87646|O87646_METCP	42.105	384	NA	NA	NA	NA	NA	NA	UniRef90_Q02430	23.248	915	UniRef90_Q02430	23.248	915	NA
3300002821_33	NA	NA	NA	tr|Q8E9W8|Q8E9W8_SHEON	44.667	1326	NA	NA	NA	NA	NA	NA	NA	NA	NA	NA	NA	NA	NA	NA	NA	NA	NA	NA	UniRef90_P00105	38.571	201	UniRef90_P00105	38.571	201	tr|Q8E9W8|Q8E9W8_SHEON	44.667	1326	tr|Q8E9W8|Q8E9W8_SHEON	44.667	1326	NA	NA	NA	NA	NA	NA	NA	NA	NA	NA	NA	NA	NA
3300000146_4	NA	NA	NA	tr|O87646|O87646_METCP	20.8	330	NA	NA	NA	NA	NA	NA	NA	NA	NA	NA	NA	NA	NA	NA	NA	NA	NA	NA	UniRef90_P00105	36.709	237	UniRef90_P00105	36.709	237	tr|O87646|O87646_METCP	20.8	330	tr|O87646|O87646_METCP	20.8	330	sp|P26165|BCHF_RHOCB	26.471	480	sp|P26165|BCHF_RHOCB	26.471	480	NA	NA	NA	NA	NA	NA	NA
3300025659_8	NA	NA	NA	tr|Q8E9W8|Q8E9W8_SHEON	39.25	1194	NA	NA	NA	NA	NA	NA	NA	NA	NA	NA	NA	NA	NA	NA	NA	NA	NA	NA	UniRef90_P00105	44.578	232	UniRef90_P00105	44.578	232	tr|Q8E9W8|Q8E9W8_SHEON	39.25	1194	tr|Q8E9W8|Q8E9W8_SHEON	39.25	1194	NA	NA	NA	NA	NA	NA	NA	NA	NA	NA	NA	NA	NA
3300027797_19	NA	NA	NA	NA	NA	NA	NA	NA	NA	NA	NA	NA	NA	NA	NA	NA	NA	NA	NA	NA	NA	NA	NA	NA	UniRef90_P25938	27.848	217	UniRef90_P25938	27.848	217	NA	NA	NA	NA	NA	NA	NA	NA	NA	NA	NA	NA	NA	NA	NA	NA	NA	NA	sp|P26172|BCHP_RHOCB
3300027515_31	NA	NA	NA	NA	NA	NA	NA	NA	NA	NA	NA	NA	NA	NA	NA	NA	NA	NA	NA	NA	NA	NA	NA	NA	NA	NA	NA	NA	NA	NA	NA	NA	NA	NA	NA	NA	NA	NA	NA	NA	NA	NA	NA	NA	NA	NA	NA	NA	NA
3300022836_9	NA	NA	NA	NA	NA	NA	NA	NA	NA	NA	NA	NA	NA	NA	NA	NA	NA	NA	NA	NA	NA	NA	NA	NA	UniRef90_P00105	28.916	219	UniRef90_P00105	28.916	219	NA	NA	NA	NA	NA	NA	NA	NA	NA	NA	NA	NA	NA	NA	NA	NA	NA	NA	sp|P26172|BCHP_RHOCB
3300000256_8	NA	NA	NA	tr|O87646|O87646_METCP	20.8	330	NA	NA	NA	NA	NA	NA	NA	NA	NA	NA	NA	NA	NA	NA	NA	NA	NA	NA	UniRef90_P00105	36.709	237	UniRef90_P00105	36.709	237	tr|O87646|O87646_METCP	20.8	330	tr|O87646|O87646_METCP	20.8	330	sp|P26165|BCHF_RHOCB	26.471	480	sp|P26165|BCHF_RHOCB	26.471	480	NA	NA	NA	NA	NA	NA	NA
3300009779_11	NA	NA	NA	NA	NA	NA	NA	NA	NA	NA	NA	NA	NA	NA	NA	NA	NA	NA	NA	NA	NA	NA	NA	NA	UniRef90_P00105	44.578	249	UniRef90_P00105	44.578	249	NA	NA	NA	NA	NA	NA	NA	NA	NA	NA	NA	NA	NA	NA	NA	NA	NA	NA	NA
3300023249_7	NA	NA	NA	NA	NA	NA	NA	NA	NA	NA	NA	NA	NA	NA	NA	NA	NA	NA	NA	NA	NA	NA	NA	NA	UniRef90_P00105	28.916	217	UniRef90_P00105	28.916	217	NA	NA	NA	NA	NA	NA	NA	NA	NA	NA	NA	NA	NA	NA	NA	NA	NA	NA	sp|P26172|BCHP_RHOCB
3300015024_10	NA	NA	NA	NA	NA	NA	NA	NA	NA	NA	NA	NA	NA	NA	NA	NA	NA	NA	NA	NA	NA	NA	NA	NA	UniRef90_P00105	26.829	244	UniRef90_P00105	26.829	244	NA	NA	NA	NA	NA	NA	NA	NA	NA	NA	NA	NA	NA	NA	NA	NA	NA	NA	sp|P26172|BCHP_RHOCB
3300024956_2	NA	NA	NA	NA	NA	NA	NA	NA	NA	NA	NA	NA	NA	NA	NA	NA	NA	NA	NA	NA	NA	NA	NA	NA	UniRef90_P00105	41.86	247	UniRef90_P00105	41.86	247	NA	NA	NA	NA	NA	NA	NA	NA	NA	NA	NA	NA	NA	NA	NA	NA	NA	NA	NA
3300021122_5	NA	NA	NA	NA	NA	NA	NA	NA	NA	NA	NA	NA	NA	NA	NA	NA	NA	NA	NA	NA	NA	NA	NA	NA	UniRef90_P00105	37.838	222	UniRef90_P00105	37.838	222	NA	NA	NA	NA	NA	NA	NA	NA	NA	NA	NA	NA	NA	NA	NA	NA	NA	NA	NA
3300016422_6	NA	NA	NA	NA	NA	NA	NA	NA	NA	NA	NA	NA	NA	NA	NA	NA	NA	NA	NA	NA	NA	NA	NA	NA	UniRef90_P00105	45.238	243	UniRef90_P00105	45.238	243	NA	NA	NA	NA	NA	NA	NA	NA	NA	NA	NA	NA	NA	NA	NA	NA	NA	NA	NA
3300020709_5	NA	NA	NA	NA	NA	NA	NA	NA	NA	NA	NA	NA	NA	NA	NA	NA	NA	NA	NA	NA	NA	NA	NA	NA	UniRef90_P00105	37.838	220	UniRef90_P00105	37.838	220	NA	NA	NA	NA	NA	NA	NA	NA	NA	NA	NA	NA	NA	NA	NA	NA	NA	NA	NA
3300012798_3	NA	NA	NA	NA	NA	NA	NA	NA	NA	NA	NA	NA	NA	NA	NA	NA	NA	NA	NA	NA	NA	NA	NA	NA	UniRef90_P00105	40.909	196	UniRef90_P00105	40.909	196	NA	NA	NA	NA	NA	NA	NA	NA	NA	NA	NA	NA	UniRef90_Q02430	25.391	702	UniRef90_Q02430	25.391	702	NA
3300012090_4	NA	NA	NA	tr|Q50927|Q50927_NITER	44.72	475	NA	NA	NA	NA	NA	NA	NA	NA	NA	NA	NA	NA	NA	NA	NA	NA	NA	NA	UniRef90_P00105	44.444	234	UniRef90_P00105	44.444	234	tr|Q50927|Q50927_NITER	44.72	475	tr|Q50927|Q50927_NITER	44.72	475	NA	NA	NA	NA	NA	NA	UniRef90_Q02430	25.887	810	UniRef90_Q02430	25.887	810	sp|P26172|BCHP_RHOCB
3300018412_3	NA	NA	NA	tr|O87646|O87646_METCP	34.507	420	NA	NA	NA	NA	NA	NA	NA	NA	NA	NA	NA	NA	NA	NA	NA	NA	NA	NA	UniRef90_D5QVH0	59.184	292	UniRef90_D5QVH0	59.184	292	tr|O87646|O87646_METCP	34.507	420	tr|O87646|O87646_METCP	34.507	420	sp|P26165|BCHF_RHOCB	59.77	517	sp|P26165|BCHF_RHOCB	59.77	517	UniRef90_P0CY54	60.256	931	UniRef90_P0CY54	60.256	931	sp|P26172|BCHP_RHOCB
3300025648_19	NA	NA	NA	NA	NA	NA	NA	NA	NA	NA	NA	NA	NA	NA	NA	NA	NA	NA	NA	NA	NA	NA	NA	NA	UniRef90_P00105	37.838	222	UniRef90_P00105	37.838	222	NA	NA	NA	NA	NA	NA	NA	NA	NA	NA	NA	NA	NA	NA	NA	NA	NA	NA	NA
3300005286_33	NA	NA	NA	NA	NA	NA	NA	NA	NA	NA	NA	NA	NA	NA	NA	NA	NA	NA	NA	NA	NA	NA	NA	NA	UniRef90_D5QVH0	47.368	280	UniRef90_D5QVH0	47.368	280	NA	NA	NA	NA	NA	NA	NA	NA	NA	NA	NA	NA	NA	NA	NA	NA	NA	NA	NA
3300025532_5	NA	NA	NA	NA	NA	NA	NA	NA	NA	NA	NA	NA	NA	NA	NA	NA	NA	NA	NA	NA	NA	NA	NA	NA	UniRef90_P00105	28.75	214	UniRef90_P00105	28.75	214	NA	NA	NA	NA	NA	NA	NA	NA	NA	NA	NA	NA	NA	NA	NA	NA	NA	NA	sp|P26172|BCHP_RHOCB
3300027828_41	NA	NA	NA	NA	NA	NA	NA	NA	NA	NA	NA	NA	NA	NA	NA	NA	NA	NA	NA	NA	NA	NA	NA	NA	UniRef90_P00105	40.58	199	UniRef90_P00105	40.58	199	NA	NA	NA	NA	NA	NA	NA	NA	NA	NA	NA	NA	NA	NA	NA	NA	NA	NA	NA
3300022888_21	NA	NA	NA	tr|O87646|O87646_METCP	20.8	328	NA	NA	NA	NA	NA	NA	NA	NA	NA	NA	NA	NA	NA	NA	NA	NA	NA	NA	UniRef90_P00105	36.709	237	UniRef90_P00105	36.709	237	tr|O87646|O87646_METCP	20.8	328	tr|O87646|O87646_METCP	20.8	328	sp|P26165|BCHF_RHOCB	26.471	478	sp|P26165|BCHF_RHOCB	26.471	478	NA	NA	NA	NA	NA	NA	NA
3300005238_4	NA	NA	NA	NA	NA	NA	NA	NA	NA	NA	NA	NA	NA	NA	NA	NA	NA	NA	NA	NA	NA	NA	NA	NA	UniRef90_P00105	46.512	249	UniRef90_P00105	46.512	249	NA	NA	NA	NA	NA	NA	NA	NA	NA	NA	NA	NA	NA	NA	NA	NA	NA	NA	NA
3300017473_8	NA	NA	NA	tr|Q8E9W8|Q8E9W8_SHEON	45.475	1333	NA	NA	NA	NA	NA	NA	NA	NA	NA	NA	NA	NA	NA	NA	NA	NA	NA	NA	UniRef90_P00105	40.476	243	UniRef90_P00105	40.476	243	tr|Q8E9W8|Q8E9W8_SHEON	45.475	1333	tr|Q8E9W8|Q8E9W8_SHEON	45.475	1333	NA	NA	NA	NA	NA	NA	NA	NA	NA	NA	NA	NA	NA
3300023227_3	NA	NA	NA	NA	NA	NA	NA	NA	NA	NA	NA	NA	NA	NA	NA	NA	NA	NA	NA	NA	NA	NA	NA	NA	UniRef90_P00105	28.916	219	UniRef90_P00105	28.916	219	NA	NA	NA	NA	NA	NA	NA	NA	NA	NA	NA	NA	NA	NA	NA	NA	NA	NA	sp|P26172|BCHP_RHOCB
3300027747_10	NA	NA	NA	NA	NA	NA	NA	NA	NA	NA	NA	NA	NA	NA	NA	NA	NA	NA	NA	NA	NA	NA	NA	NA	UniRef90_P00105	31.579	204	UniRef90_P00105	31.579	204	NA	NA	NA	NA	NA	NA	NA	NA	NA	NA	NA	NA	NA	NA	NA	NA	NA	NA	sp|P26172|BCHP_RHOCB
3300000255_8	NA	NA	NA	tr|O87646|O87646_METCP	20.8	330	NA	NA	NA	NA	NA	NA	NA	NA	NA	NA	NA	NA	NA	NA	NA	NA	NA	NA	UniRef90_P00105	36.709	237	UniRef90_P00105	36.709	237	tr|O87646|O87646_METCP	20.8	330	tr|O87646|O87646_METCP	20.8	330	sp|P26165|BCHF_RHOCB	26.471	478	sp|P26165|BCHF_RHOCB	26.471	478	NA	NA	NA	NA	NA	NA	NA
3300024257_16	NA	NA	NA	tr|O87646|O87646_METCP	20.8	330	NA	NA	NA	NA	NA	NA	NA	NA	NA	NA	NA	NA	NA	NA	NA	NA	NA	NA	UniRef90_P00105	36.709	237	UniRef90_P00105	36.709	237	tr|O87646|O87646_METCP	20.8	330	tr|O87646|O87646_METCP	20.8	330	sp|P26165|BCHF_RHOCB	26.471	478	sp|P26165|BCHF_RHOCB	26.471	478	NA	NA	NA	NA	NA	NA	NA
3300026863_9	NA	NA	NA	NA	NA	NA	NA	NA	NA	NA	NA	NA	NA	NA	NA	NA	NA	NA	NA	NA	NA	NA	NA	NA	UniRef90_D5QVH0	43.689	306	UniRef90_D5QVH0	43.689	306	NA	NA	NA	NA	NA	NA	sp|P26165|BCHF_RHOCB	64.103	468	sp|P26165|BCHF_RHOCB	64.103	468	UniRef90_P0CY54	53.674	931	UniRef90_P0CY54	53.674	931	sp|P26172|BCHP_RHOCB
3300020707_5	NA	NA	NA	NA	NA	NA	NA	NA	NA	NA	NA	NA	NA	NA	NA	NA	NA	NA	NA	NA	NA	NA	NA	NA	UniRef90_P00105	37.838	220	UniRef90_P00105	37.838	220	NA	NA	NA	NA	NA	NA	NA	NA	NA	NA	NA	NA	NA	NA	NA	NA	NA	NA	NA
3300027806_37	NA	NA	NA	NA	NA	NA	NA	NA	NA	NA	NA	NA	NA	NA	NA	NA	NA	NA	NA	NA	NA	NA	NA	NA	UniRef90_P00105	31.183	253	UniRef90_P00105	31.183	253	NA	NA	NA	NA	NA	NA	NA	NA	NA	NA	NA	NA	NA	NA	NA	NA	NA	NA	NA
3300026863_10	NA	NA	NA	tr|O87646|O87646_METCP	43.382	391	NA	NA	NA	NA	NA	NA	NA	NA	NA	NA	NA	NA	NA	NA	NA	NA	NA	NA	UniRef90_D5QVH0	46.154	310	UniRef90_D5QVH0	46.154	310	tr|O87646|O87646_METCP	43.382	391	tr|O87646|O87646_METCP	43.382	391	sp|P26165|BCHF_RHOCB	66.667	475	sp|P26165|BCHF_RHOCB	66.667	475	UniRef90_P0CY54	61.415	921	UniRef90_P0CY54	61.415	921	sp|P26172|BCHP_RHOCB
3300025665_20	NA	NA	NA	tr|O87646|O87646_METCP	20.8	330	NA	NA	NA	NA	NA	NA	NA	NA	NA	NA	NA	NA	NA	NA	NA	NA	NA	NA	UniRef90_P00105	36.709	235	UniRef90_P00105	36.709	235	tr|O87646|O87646_METCP	20.8	330	tr|O87646|O87646_METCP	20.8	330	sp|P26165|BCHF_RHOCB	26.471	478	sp|P26165|BCHF_RHOCB	26.471	478	NA	NA	NA	NA	NA	NA	NA
3300025729_32	NA	NA	NA	tr|O87646|O87646_METCP	20.8	330	NA	NA	NA	NA	NA	NA	NA	NA	NA	NA	NA	NA	NA	NA	NA	NA	NA	NA	UniRef90_P00105	36.709	235	UniRef90_P00105	36.709	235	tr|O87646|O87646_METCP	20.8	330	tr|O87646|O87646_METCP	20.8	330	sp|P26165|BCHF_RHOCB	26.471	478	sp|P26165|BCHF_RHOCB	26.471	478	NA	NA	NA	NA	NA	NA	NA
3300028400_19	NA	NA	NA	NA	NA	NA	NA	NA	NA	NA	NA	NA	NA	NA	NA	NA	NA	NA	NA	NA	NA	NA	NA	NA	UniRef90_P00105	50	235	UniRef90_P00105	50	235	NA	NA	NA	NA	NA	NA	NA	NA	NA	NA	NA	NA	NA	NA	NA	NA	NA	NA	NA
3300025254_6	NA	NA	NA	tr|O87646|O87646_METCP	42.647	387	NA	NA	NA	NA	NA	NA	NA	NA	NA	NA	NA	NA	NA	NA	NA	NA	NA	NA	UniRef90_P00105	37.333	223	UniRef90_P00105	37.333	223	tr|O87646|O87646_METCP	42.647	387	tr|O87646|O87646_METCP	42.647	387	NA	NA	NA	NA	NA	NA	UniRef90_Q02430	23.248	915	UniRef90_Q02430	23.248	915	NA
3300025252_3	NA	NA	NA	NA	NA	NA	NA	NA	NA	NA	NA	NA	NA	NA	NA	NA	NA	NA	NA	NA	NA	NA	NA	NA	UniRef90_D5QVH0	45	300	UniRef90_D5QVH0	45	300	NA	NA	NA	NA	NA	NA	NA	NA	NA	NA	NA	NA	NA	NA	NA	NA	NA	NA	NA
3300011199_1	NA	NA	NA	NA	NA	NA	NA	NA	NA	NA	NA	NA	NA	NA	NA	NA	NA	NA	NA	NA	NA	NA	NA	NA	UniRef90_P00105	40.741	234	UniRef90_P00105	40.741	234	NA	NA	NA	NA	NA	NA	NA	NA	NA	NA	NA	NA	NA	NA	NA	NA	NA	NA	NA
3300000150_5	NA	NA	NA	NA	NA	NA	NA	NA	NA	NA	NA	NA	NA	NA	NA	NA	NA	NA	NA	NA	NA	NA	NA	NA	UniRef90_P00105	41.86	249	UniRef90_P00105	41.86	249	NA	NA	NA	NA	NA	NA	NA	NA	NA	NA	NA	NA	NA	NA	NA	NA	NA	NA	NA
3300024302_25	NA	NA	NA	tr|O87646|O87646_METCP	20.8	328	NA	NA	NA	NA	NA	NA	NA	NA	NA	NA	NA	NA	NA	NA	NA	NA	NA	NA	UniRef90_P00105	36.709	235	UniRef90_P00105	36.709	235	tr|O87646|O87646_METCP	20.8	328	tr|O87646|O87646_METCP	20.8	328	sp|P26165|BCHF_RHOCB	26.471	480	sp|P26165|BCHF_RHOCB	26.471	480	NA	NA	NA	NA	NA	NA	NA
3300020683_3	NA	NA	NA	NA	NA	NA	NA	NA	NA	NA	NA	NA	NA	NA	NA	NA	NA	NA	NA	NA	NA	NA	NA	NA	UniRef90_P00105	37.838	222	UniRef90_P00105	37.838	222	NA	NA	NA	NA	NA	NA	NA	NA	NA	NA	NA	NA	NA	NA	NA	NA	NA	NA	NA
3300005043_11	NA	NA	NA	NA	NA	NA	NA	NA	NA	NA	NA	NA	NA	NA	NA	NA	NA	NA	NA	NA	NA	NA	NA	NA	UniRef90_D5QVH0	31.683	300	UniRef90_D5QVH0	31.683	300	NA	NA	NA	NA	NA	NA	NA	NA	NA	NA	NA	NA	NA	NA	NA	NA	NA	NA	NA
3300003364_3	NA	NA	NA	tr|Q8E9W8|Q8E9W8_SHEON	42.672	1360	NA	NA	NA	NA	NA	NA	NA	NA	NA	NA	NA	NA	NA	NA	NA	NA	NA	NA	UniRef90_D5QVH0	30.928	286	UniRef90_D5QVH0	30.928	286	tr|Q8E9W8|Q8E9W8_SHEON	42.672	1360	tr|Q8E9W8|Q8E9W8_SHEON	42.672	1360	NA	NA	NA	NA	NA	NA	NA	NA	NA	NA	NA	NA	NA
3300025513_11	NA	NA	NA	NA	NA	NA	NA	NA	NA	NA	NA	NA	NA	NA	NA	NA	NA	NA	NA	NA	NA	NA	NA	NA	UniRef90_P00105	28.916	217	UniRef90_P00105	28.916	217	NA	NA	NA	NA	NA	NA	NA	NA	NA	NA	NA	NA	NA	NA	NA	NA	NA	NA	sp|P26172|BCHP_RHOCB
3300024258_18	NA	NA	NA	tr|O87646|O87646_METCP	20.8	330	NA	NA	NA	NA	NA	NA	NA	NA	NA	NA	NA	NA	NA	NA	NA	NA	NA	NA	UniRef90_P00105	36.709	235	UniRef90_P00105	36.709	235	tr|O87646|O87646_METCP	20.8	330	tr|O87646|O87646_METCP	20.8	330	sp|P26165|BCHF_RHOCB	26.471	478	sp|P26165|BCHF_RHOCB	26.471	478	NA	NA	NA	NA	NA	NA	NA
3300023233_5	NA	NA	NA	NA	NA	NA	NA	NA	NA	NA	NA	NA	NA	NA	NA	NA	NA	NA	NA	NA	NA	NA	NA	NA	UniRef90_P00105	28.916	217	UniRef90_P00105	28.916	217	NA	NA	NA	NA	NA	NA	NA	NA	NA	NA	NA	NA	NA	NA	NA	NA	NA	NA	sp|P26172|BCHP_RHOCB
3300017418_16	NA	NA	NA	NA	NA	NA	NA	NA	NA	NA	NA	NA	NA	NA	NA	NA	NA	NA	NA	NA	NA	NA	NA	NA	UniRef90_D5QVH0	65.657	297	UniRef90_D5QVH0	65.657	297	NA	NA	NA	NA	NA	NA	sp|P26165|BCHF_RHOCB	70.068	441	sp|P26165|BCHF_RHOCB	70.068	441	UniRef90_P0CY54	58.786	933	UniRef90_P0CY54	58.786	933	sp|P26172|BCHP_RHOCB
3300025628_11	NA	NA	NA	NA	NA	NA	NA	NA	NA	NA	NA	NA	NA	NA	NA	NA	NA	NA	NA	NA	NA	NA	NA	NA	UniRef90_P00105	28.916	219	UniRef90_P00105	28.916	219	NA	NA	NA	NA	NA	NA	NA	NA	NA	NA	NA	NA	NA	NA	NA	NA	NA	NA	sp|P26172|BCHP_RHOCB
3300024922_4	NA	NA	NA	tr|O87646|O87646_METCP	25	388	NA	NA	NA	NA	NA	NA	NA	NA	NA	NA	NA	NA	NA	NA	NA	NA	NA	NA	UniRef90_P00105	41.176	202	UniRef90_P00105	41.176	202	tr|O87646|O87646_METCP	25	388	tr|O87646|O87646_METCP	25	388	NA	NA	NA	NA	NA	NA	NA	NA	NA	NA	NA	NA	NA
3300009700_19	NA	NA	NA	NA	NA	NA	NA	NA	NA	NA	NA	NA	NA	NA	NA	NA	NA	NA	NA	NA	NA	NA	NA	NA	UniRef90_D5QVH0	45	300	UniRef90_D5QVH0	45	300	NA	NA	NA	NA	NA	NA	NA	NA	NA	NA	NA	NA	NA	NA	NA	NA	NA	NA	NA
3300027283_10	NA	NA	NA	tr|Q8E9W8|Q8E9W8_SHEON	42.672	1360	NA	NA	NA	NA	NA	NA	NA	NA	NA	NA	NA	NA	NA	NA	NA	NA	NA	NA	UniRef90_D5QVH0	30.928	286	UniRef90_D5QVH0	30.928	286	tr|Q8E9W8|Q8E9W8_SHEON	42.672	1360	tr|Q8E9W8|Q8E9W8_SHEON	42.672	1360	NA	NA	NA	NA	NA	NA	NA	NA	NA	NA	NA	NA	NA
3300024260_20	NA	NA	NA	tr|O87646|O87646_METCP	20.8	330	NA	NA	NA	NA	NA	NA	NA	NA	NA	NA	NA	NA	NA	NA	NA	NA	NA	NA	UniRef90_P00105	36.709	237	UniRef90_P00105	36.709	237	tr|O87646|O87646_METCP	20.8	330	tr|O87646|O87646_METCP	20.8	330	sp|P26165|BCHF_RHOCB	26.471	480	sp|P26165|BCHF_RHOCB	26.471	480	NA	NA	NA	NA	NA	NA	NA
3300012812_4	NA	NA	NA	NA	NA	NA	NA	NA	NA	NA	NA	NA	NA	NA	NA	NA	NA	NA	NA	NA	NA	NA	NA	NA	UniRef90_Q3J2P2	39.216	457	UniRef90_Q3J2P2	39.216	457	NA	NA	NA	NA	NA	NA	NA	NA	NA	NA	NA	NA	NA	NA	NA	NA	NA	NA	NA
3300025458_18	NA	NA	NA	tr|O87646|O87646_METCP	20.8	330	NA	NA	NA	NA	NA	NA	NA	NA	NA	NA	NA	NA	NA	NA	NA	NA	NA	NA	UniRef90_P00105	36.709	235	UniRef90_P00105	36.709	235	tr|O87646|O87646_METCP	20.8	330	tr|O87646|O87646_METCP	20.8	330	sp|P26165|BCHF_RHOCB	26.471	478	sp|P26165|BCHF_RHOCB	26.471	478	NA	NA	NA	NA	NA	NA	NA
3300024048_5	NA	NA	NA	NA	NA	NA	NA	NA	NA	NA	NA	NA	NA	NA	NA	NA	NA	NA	NA	NA	NA	NA	NA	NA	UniRef90_P00105	28.916	217	UniRef90_P00105	28.916	217	NA	NA	NA	NA	NA	NA	NA	NA	NA	NA	NA	NA	NA	NA	NA	NA	NA	NA	sp|P26172|BCHP_RHOCB
3300025522_1	NA	NA	NA	tr|Q8E9W8|Q8E9W8_SHEON	45.556	1324	NA	NA	NA	NA	NA	NA	NA	NA	NA	NA	NA	NA	NA	NA	NA	NA	NA	NA	UniRef90_Q57142	48.458	681	UniRef90_Q57142	48.458	681	tr|Q8E9W8|Q8E9W8_SHEON	45.556	1324	tr|Q8E9W8|Q8E9W8_SHEON	45.556	1324	NA	NA	NA	NA	NA	NA	NA	NA	NA	NA	NA	NA	NA
3300003089_1	NA	NA	NA	NA	NA	NA	NA	NA	NA	NA	NA	NA	NA	NA	NA	NA	NA	NA	NA	NA	NA	NA	NA	NA	UniRef90_P00105	40.244	237	UniRef90_P00105	40.244	237	NA	NA	NA	NA	NA	NA	NA	NA	NA	NA	NA	NA	NA	NA	NA	NA	NA	NA	NA
3300009702_49	NA	NA	NA	tr|Q8E9W8|Q8E9W8_SHEON	38.249	1275	NA	NA	NA	NA	NA	NA	NA	NA	NA	NA	NA	NA	NA	NA	NA	NA	NA	NA	UniRef90_P00105	49.383	234	UniRef90_P00105	49.383	234	tr|Q8E9W8|Q8E9W8_SHEON	38.249	1275	tr|Q8E9W8|Q8E9W8_SHEON	38.249	1275	NA	NA	NA	NA	NA	NA	NA	NA	NA	NA	NA	NA	NA
3300027317_8	NA	NA	NA	NA	NA	NA	NA	NA	NA	NA	NA	NA	NA	NA	NA	NA	NA	NA	NA	NA	NA	NA	NA	NA	UniRef90_P00105	35.294	202	UniRef90_P00105	35.294	202	NA	NA	NA	NA	NA	NA	NA	NA	NA	NA	NA	NA	NA	NA	NA	NA	NA	NA	NA
3300025481_14	NA	NA	NA	NA	NA	NA	NA	NA	NA	NA	NA	NA	NA	NA	NA	NA	NA	NA	NA	NA	NA	NA	NA	NA	UniRef90_P00105	32.394	211	UniRef90_P00105	32.394	211	NA	NA	NA	NA	NA	NA	sp|P26165|BCHF_RHOCB	26.619	354	sp|P26165|BCHF_RHOCB	26.619	354	NA	NA	NA	NA	NA	NA	sp|P26172|BCHP_RHOCB
3300027977_38	NA	NA	NA	NA	NA	NA	NA	NA	NA	NA	NA	NA	NA	NA	NA	NA	NA	NA	NA	NA	NA	NA	NA	NA	UniRef90_P00105	36.585	228	UniRef90_P00105	36.585	228	NA	NA	NA	NA	NA	NA	NA	NA	NA	NA	NA	NA	NA	NA	NA	NA	NA	NA	NA
3300025518_3	NA	NA	NA	NA	NA	NA	NA	NA	NA	NA	NA	NA	NA	NA	NA	NA	NA	NA	NA	NA	NA	NA	NA	NA	UniRef90_P00105	38.571	199	UniRef90_P00105	38.571	199	NA	NA	NA	NA	NA	NA	NA	NA	NA	NA	NA	NA	NA	NA	NA	NA	NA	NA	NA
3300004626_3	NA	NA	NA	NA	NA	NA	NA	NA	NA	NA	NA	NA	NA	NA	NA	NA	NA	NA	NA	NA	NA	NA	NA	NA	UniRef90_P00105	45.122	235	UniRef90_P00105	45.122	235	NA	NA	NA	NA	NA	NA	NA	NA	NA	NA	NA	NA	NA	NA	NA	NA	NA	NA	NA
3300025814_9	NA	NA	NA	NA	NA	NA	NA	NA	NA	NA	NA	NA	NA	NA	NA	NA	NA	NA	NA	NA	NA	NA	NA	NA	UniRef90_P00105	36.986	219	UniRef90_P00105	36.986	219	NA	NA	NA	NA	NA	NA	NA	NA	NA	NA	NA	NA	NA	NA	NA	NA	NA	NA	NA
2228664011_1	NA	NA	NA	tr|Q8E9W8|Q8E9W8_SHEON	39.957	1365	NA	NA	NA	NA	NA	NA	NA	NA	NA	NA	NA	NA	NA	NA	NA	NA	NA	NA	UniRef90_Q3J2P2	31.538	372	UniRef90_Q3J2P2	31.538	372	tr|Q8E9W8|Q8E9W8_SHEON	39.957	1365	tr|Q8E9W8|Q8E9W8_SHEON	39.957	1365	NA	NA	NA	NA	NA	NA	NA	NA	NA	NA	NA	NA	NA
3300025602_23	NA	NA	NA	tr|O87646|O87646_METCP	20.8	328	NA	NA	NA	NA	NA	NA	NA	NA	NA	NA	NA	NA	NA	NA	NA	NA	NA	NA	UniRef90_P00105	36.709	235	UniRef90_P00105	36.709	235	tr|O87646|O87646_METCP	20.8	328	tr|O87646|O87646_METCP	20.8	328	sp|P26165|BCHF_RHOCB	26.471	478	sp|P26165|BCHF_RHOCB	26.471	478	NA	NA	NA	NA	NA	NA	NA
3300023177_23	NA	NA	NA	tr|Q8E9W8|Q8E9W8_SHEON	41.099	1341	NA	NA	NA	NA	NA	NA	NA	NA	NA	NA	NA	NA	NA	NA	NA	NA	NA	NA	UniRef90_P00105	43.023	241	UniRef90_P00105	43.023	241	tr|Q8E9W8|Q8E9W8_SHEON	41.099	1341	tr|Q8E9W8|Q8E9W8_SHEON	41.099	1341	NA	NA	NA	NA	NA	NA	NA	NA	NA	NA	NA	NA	NA
3300028277_15	NA	NA	NA	tr|O87646|O87646_METCP	20.8	330	NA	NA	NA	NA	NA	NA	NA	NA	NA	NA	NA	NA	NA	NA	NA	NA	NA	NA	UniRef90_P00105	36.709	237	UniRef90_P00105	36.709	237	tr|O87646|O87646_METCP	20.8	330	tr|O87646|O87646_METCP	20.8	330	sp|P26165|BCHF_RHOCB	26.471	478	sp|P26165|BCHF_RHOCB	26.471	478	NA	NA	NA	NA	NA	NA	NA
3300026797_1	NA	NA	NA	NA	NA	NA	NA	NA	NA	NA	NA	NA	NA	NA	NA	NA	NA	NA	NA	NA	NA	NA	NA	NA	UniRef90_P25938	25.556	220	UniRef90_P25938	25.556	220	NA	NA	NA	NA	NA	NA	NA	NA	NA	NA	NA	NA	NA	NA	NA	NA	NA	NA	sp|P26172|BCHP_RHOCB
3300029189_5	NA	NA	NA	tr|Q50927|Q50927_NITER	100	592	NA	NA	NA	NA	NA	NA	NA	NA	NA	NA	NA	NA	NA	NA	NA	NA	NA	NA	UniRef90_P00105	44.578	238	UniRef90_P00105	44.578	238	tr|Q50927|Q50927_NITER	100	592	tr|Q50927|Q50927_NITER	100	592	NA	NA	NA	NA	NA	NA	NA	NA	NA	NA	NA	NA	NA
3300009703_19	NA	NA	NA	tr|O87646|O87646_METCP	47.826	403	NA	NA	NA	NA	NA	NA	NA	NA	NA	NA	NA	NA	NA	NA	NA	NA	NA	NA	UniRef90_P00105	38.554	238	UniRef90_P00105	38.554	238	tr|O87646|O87646_METCP	47.826	403	tr|O87646|O87646_METCP	47.826	403	NA	NA	NA	NA	NA	NA	NA	NA	NA	NA	NA	NA	NA
3300027238_1	NA	NA	NA	tr|Q50927|Q50927_NITER	21.053	394	NA	NA	NA	NA	NA	NA	NA	NA	NA	NA	NA	NA	NA	NA	NA	NA	NA	NA	UniRef90_Q3J2P2	40.789	456	UniRef90_Q3J2P2	40.789	456	tr|Q50927|Q50927_NITER	21.053	394	tr|Q50927|Q50927_NITER	21.053	394	NA	NA	NA	NA	NA	NA	NA	NA	NA	NA	NA	NA	NA
3300025384_2	NA	NA	NA	NA	NA	NA	NA	NA	NA	NA	NA	NA	NA	NA	NA	NA	NA	NA	NA	NA	NA	NA	NA	NA	UniRef90_P25938	32.222	220	UniRef90_P25938	32.222	220	NA	NA	NA	NA	NA	NA	NA	NA	NA	NA	NA	NA	NA	NA	NA	NA	NA	NA	sp|P26172|BCHP_RHOCB
3300020051_19	NA	NA	NA	tr|O87646|O87646_METCP	24.265	388	NA	NA	NA	NA	NA	NA	NA	NA	NA	NA	NA	NA	NA	NA	NA	NA	NA	NA	UniRef90_P00105	54.054	222	UniRef90_P00105	54.054	222	tr|O87646|O87646_METCP	24.265	388	tr|O87646|O87646_METCP	24.265	388	NA	NA	NA	NA	NA	NA	NA	NA	NA	NA	NA	NA	NA
3300024243_18	NA	NA	NA	tr|O87646|O87646_METCP	20.8	330	NA	NA	NA	NA	NA	NA	NA	NA	NA	NA	NA	NA	NA	NA	NA	NA	NA	NA	UniRef90_P00105	36.709	237	UniRef90_P00105	36.709	237	tr|O87646|O87646_METCP	20.8	330	tr|O87646|O87646_METCP	20.8	330	sp|P26165|BCHF_RHOCB	26.471	478	sp|P26165|BCHF_RHOCB	26.471	478	NA	NA	NA	NA	NA	NA	NA
3300027852_33	NA	NA	NA	NA	NA	NA	NA	NA	NA	NA	NA	NA	NA	NA	NA	NA	NA	NA	NA	NA	NA	NA	NA	NA	UniRef90_Q3J2P2	33.577	382	UniRef90_Q3J2P2	33.577	382	NA	NA	NA	NA	NA	NA	NA	NA	NA	NA	NA	NA	NA	NA	NA	NA	NA	NA	NA
3300014060_21	NA	NA	NA	NA	NA	NA	NA	NA	NA	NA	NA	NA	NA	NA	NA	NA	NA	NA	NA	NA	NA	NA	NA	NA	NA	NA	NA	NA	NA	NA	NA	NA	NA	NA	NA	NA	NA	NA	NA	NA	NA	NA	NA	NA	NA	NA	NA	NA	sp|P26172|BCHP_RHOCB
3300025452_12	NA	NA	NA	tr|O87646|O87646_METCP	20.8	330	NA	NA	NA	NA	NA	NA	NA	NA	NA	NA	NA	NA	NA	NA	NA	NA	NA	NA	UniRef90_P00105	36.709	235	UniRef90_P00105	36.709	235	tr|O87646|O87646_METCP	20.8	330	tr|O87646|O87646_METCP	20.8	330	sp|P26165|BCHF_RHOCB	26.471	478	sp|P26165|BCHF_RHOCB	26.471	478	NA	NA	NA	NA	NA	NA	NA
3300002504_2	NA	NA	NA	tr|O87646|O87646_METCP	25.397	354	NA	NA	NA	NA	NA	NA	NA	NA	NA	NA	NA	NA	NA	NA	NA	NA	NA	NA	UniRef90_D5QVH0	58	298	UniRef90_D5QVH0	58	298	tr|O87646|O87646_METCP	25.397	354	tr|O87646|O87646_METCP	25.397	354	NA	NA	NA	NA	NA	NA	NA	NA	NA	NA	NA	NA	NA
3300025649_16	NA	NA	NA	NA	NA	NA	NA	NA	NA	NA	NA	NA	NA	NA	NA	NA	NA	NA	NA	NA	NA	NA	NA	NA	NA	NA	NA	NA	NA	NA	NA	NA	NA	NA	NA	NA	NA	NA	NA	NA	NA	NA	NA	NA	NA	NA	NA	NA	sp|P26172|BCHP_RHOCB
3300011411_1	NA	NA	NA	NA	NA	NA	NA	NA	NA	NA	NA	NA	NA	NA	NA	NA	NA	NA	NA	NA	NA	NA	NA	NA	UniRef90_D5QVH0	62.245	292	UniRef90_D5QVH0	62.245	292	NA	NA	NA	NA	NA	NA	NA	NA	NA	NA	NA	NA	NA	NA	NA	NA	NA	NA	NA
3300014149_7	NA	NA	NA	tr|O87646|O87646_METCP	26.357	345	NA	NA	NA	NA	NA	NA	NA	NA	NA	NA	NA	NA	NA	NA	NA	NA	NA	NA	UniRef90_P25938	30.108	241	UniRef90_P25938	30.108	241	tr|O87646|O87646_METCP	26.357	345	tr|O87646|O87646_METCP	26.357	345	NA	NA	NA	NA	NA	NA	NA	NA	NA	NA	NA	NA	sp|P26172|BCHP_RHOCB
3300027878_70	NA	NA	NA	NA	NA	NA	NA	NA	NA	NA	NA	NA	NA	NA	NA	NA	NA	NA	NA	NA	NA	NA	NA	NA	UniRef90_P25938	29.897	232	UniRef90_P25938	29.897	232	NA	NA	NA	NA	NA	NA	NA	NA	NA	NA	NA	NA	NA	NA	NA	NA	NA	NA	sp|P26172|BCHP_RHOCB
3300012044_8	NA	NA	NA	NA	NA	NA	NA	NA	NA	NA	NA	NA	NA	NA	NA	NA	NA	NA	NA	NA	NA	NA	NA	NA	UniRef90_P25938	25.556	220	UniRef90_P25938	25.556	220	NA	NA	NA	NA	NA	NA	NA	NA	NA	NA	NA	NA	NA	NA	NA	NA	NA	NA	sp|P26172|BCHP_RHOCB
3300025455_6	NA	NA	NA	NA	NA	NA	NA	NA	NA	NA	NA	NA	NA	NA	NA	NA	NA	NA	NA	NA	NA	NA	NA	NA	UniRef90_P00105	28.75	214	UniRef90_P00105	28.75	214	NA	NA	NA	NA	NA	NA	NA	NA	NA	NA	NA	NA	NA	NA	NA	NA	NA	NA	sp|P26172|BCHP_RHOCB
3300027739_6	NA	NA	NA	NA	NA	NA	NA	NA	NA	NA	NA	NA	NA	NA	NA	NA	NA	NA	NA	NA	NA	NA	NA	NA	UniRef90_P00105	44.444	234	UniRef90_P00105	44.444	234	NA	NA	NA	NA	NA	NA	NA	NA	NA	NA	NA	NA	NA	NA	NA	NA	NA	NA	NA
3300027284_7	NA	NA	NA	NA	NA	NA	NA	NA	NA	NA	NA	NA	NA	NA	NA	NA	NA	NA	NA	NA	NA	NA	NA	NA	UniRef90_D5QVH0	52.885	310	UniRef90_D5QVH0	52.885	310	NA	NA	NA	NA	NA	NA	NA	NA	NA	NA	NA	NA	NA	NA	NA	NA	NA	NA	NA
3300024960_3	NA	NA	NA	tr|Q8E9W8|Q8E9W8_SHEON	44.027	1326	NA	NA	NA	NA	NA	NA	NA	NA	NA	NA	NA	NA	NA	NA	NA	NA	NA	NA	UniRef90_P00105	43.478	205	UniRef90_P00105	43.478	205	tr|Q8E9W8|Q8E9W8_SHEON	44.027	1326	tr|Q8E9W8|Q8E9W8_SHEON	44.027	1326	NA	NA	NA	NA	NA	NA	NA	NA	NA	NA	NA	NA	NA
3300027225_1	NA	NA	NA	tr|Q50927|Q50927_NITER	21.053	396	NA	NA	NA	NA	NA	NA	NA	NA	NA	NA	NA	NA	NA	NA	NA	NA	NA	NA	UniRef90_Q3J2P2	40.789	456	UniRef90_Q3J2P2	40.789	456	tr|Q50927|Q50927_NITER	21.053	396	tr|Q50927|Q50927_NITER	21.053	396	NA	NA	NA	NA	NA	NA	NA	NA	NA	NA	NA	NA	sp|P26172|BCHP_RHOCB
3300022866_9	NA	NA	NA	NA	NA	NA	NA	NA	NA	NA	NA	NA	NA	NA	NA	NA	NA	NA	NA	NA	NA	NA	NA	NA	UniRef90_P00105	28.916	219	UniRef90_P00105	28.916	219	NA	NA	NA	NA	NA	NA	NA	NA	NA	NA	NA	NA	NA	NA	NA	NA	NA	NA	sp|P26172|BCHP_RHOCB
3300027800_19	NA	NA	NA	NA	NA	NA	NA	NA	NA	NA	NA	NA	NA	NA	NA	NA	NA	NA	NA	NA	NA	NA	NA	NA	UniRef90_D5QVH0	43.478	276	UniRef90_D5QVH0	43.478	276	NA	NA	NA	NA	NA	NA	NA	NA	NA	NA	NA	NA	NA	NA	NA	NA	NA	NA	NA
3300027784_77	NA	NA	NA	NA	NA	NA	NA	NA	NA	NA	NA	NA	NA	NA	NA	NA	NA	NA	NA	NA	NA	NA	NA	NA	UniRef90_P00105	51.807	246	UniRef90_P00105	51.807	246	NA	NA	NA	NA	NA	NA	NA	NA	NA	NA	NA	NA	NA	NA	NA	NA	NA	NA	sp|P26172|BCHP_RHOCB
3300020171_6	NA	NA	NA	tr|Q8E9W8|Q8E9W8_SHEON	44.053	1332	NA	NA	NA	NA	NA	NA	NA	NA	NA	NA	NA	NA	NA	NA	NA	NA	NA	NA	UniRef90_P00105	47.674	247	UniRef90_P00105	47.674	247	tr|Q8E9W8|Q8E9W8_SHEON	44.053	1332	tr|Q8E9W8|Q8E9W8_SHEON	44.053	1332	NA	NA	NA	NA	NA	NA	NA	NA	NA	NA	NA	NA	NA
3300009839_23	NA	NA	NA	NA	NA	NA	NA	NA	NA	NA	NA	NA	NA	NA	NA	NA	NA	NA	NA	NA	NA	NA	NA	NA	UniRef90_P25938	33.333	166	UniRef90_P25938	33.333	166	NA	NA	NA	NA	NA	NA	NA	NA	NA	NA	NA	NA	NA	NA	NA	NA	NA	NA	NA
3300005838_13	NA	NA	NA	NA	NA	NA	NA	NA	NA	NA	NA	NA	NA	NA	NA	NA	NA	NA	NA	NA	NA	NA	NA	NA	UniRef90_P00105	41.86	249	UniRef90_P00105	41.86	249	NA	NA	NA	NA	NA	NA	NA	NA	NA	NA	NA	NA	NA	NA	NA	NA	NA	NA	NA
3300015208_4	NA	NA	NA	NA	NA	NA	NA	NA	NA	NA	NA	NA	NA	NA	NA	NA	NA	NA	NA	NA	NA	NA	NA	NA	UniRef90_P25938	25.51	232	UniRef90_P25938	25.51	232	NA	NA	NA	NA	NA	NA	NA	NA	NA	NA	NA	NA	NA	NA	NA	NA	NA	NA	sp|P26172|BCHP_RHOCB
3300026288_7	NA	NA	NA	UniRef90_Q50925	26.195	1197	NA	NA	NA	NA	NA	NA	NA	NA	NA	NA	NA	NA	NA	NA	NA	NA	NA	NA	UniRef90_P00105	39.024	246	UniRef90_P00105	39.024	246	UniRef90_Q50925	26.195	1197	UniRef90_Q50925	26.195	1197	NA	NA	NA	NA	NA	NA	NA	NA	NA	NA	NA	NA	NA
3300000233_7	NA	NA	NA	tr|Q8E9W8|Q8E9W8_SHEON	42.174	1356	NA	NA	NA	NA	NA	NA	NA	NA	NA	NA	NA	NA	NA	NA	NA	NA	NA	NA	UniRef90_D5QVH0	45.918	294	UniRef90_D5QVH0	45.918	294	tr|Q8E9W8|Q8E9W8_SHEON	42.174	1356	tr|Q8E9W8|Q8E9W8_SHEON	42.174	1356	sp|P26165|BCHF_RHOCB	74.233	486	sp|P26165|BCHF_RHOCB	74.233	486	UniRef90_P0CY54	74.598	931	UniRef90_P0CY54	74.598	931	sp|P26172|BCHP_RHOCB
3300027820_24	NA	NA	NA	tr|Q8E9W8|Q8E9W8_SHEON	54.273	1272	NA	NA	NA	NA	NA	NA	NA	NA	NA	NA	NA	NA	NA	NA	NA	NA	NA	NA	UniRef90_Q3J2P2	31.973	409	UniRef90_Q3J2P2	31.973	409	tr|Q8E9W8|Q8E9W8_SHEON	54.273	1272	tr|Q8E9W8|Q8E9W8_SHEON	54.273	1272	NA	NA	NA	NA	NA	NA	NA	NA	NA	NA	NA	NA	NA
3300020351_11	NA	NA	NA	NA	NA	NA	NA	NA	NA	NA	NA	NA	NA	NA	NA	NA	NA	NA	NA	NA	NA	NA	NA	NA	UniRef90_P00105	32.258	255	UniRef90_P00105	32.258	255	NA	NA	NA	NA	NA	NA	NA	NA	NA	NA	NA	NA	NA	NA	NA	NA	NA	NA	sp|P26172|BCHP_RHOCB
3300000236_6	NA	NA	NA	NA	NA	NA	NA	NA	NA	NA	NA	NA	NA	NA	NA	NA	NA	NA	NA	NA	NA	NA	NA	NA	UniRef90_P00105	42.683	243	UniRef90_P00105	42.683	243	NA	NA	NA	NA	NA	NA	NA	NA	NA	NA	NA	NA	NA	NA	NA	NA	NA	NA	NA
3300024259_28	NA	NA	NA	tr|O87646|O87646_METCP	20.8	330	NA	NA	NA	NA	NA	NA	NA	NA	NA	NA	NA	NA	NA	NA	NA	NA	NA	NA	UniRef90_P00105	36.709	237	UniRef90_P00105	36.709	237	tr|O87646|O87646_METCP	20.8	330	tr|O87646|O87646_METCP	20.8	330	sp|P26165|BCHF_RHOCB	26.471	478	sp|P26165|BCHF_RHOCB	26.471	478	NA	NA	NA	NA	NA	NA	NA
3300022908_6	NA	NA	NA	NA	NA	NA	NA	NA	NA	NA	NA	NA	NA	NA	NA	NA	NA	NA	NA	NA	NA	NA	NA	NA	UniRef90_P00105	43.21	234	UniRef90_P00105	43.21	234	NA	NA	NA	NA	NA	NA	NA	NA	NA	NA	NA	NA	NA	NA	NA	NA	NA	NA	NA
3300025216_4	NA	NA	NA	NA	NA	NA	NA	NA	NA	NA	NA	NA	NA	NA	NA	NA	NA	NA	NA	NA	NA	NA	NA	NA	UniRef90_P00105	61.728	241	UniRef90_P00105	61.728	241	NA	NA	NA	NA	NA	NA	NA	NA	NA	NA	NA	NA	NA	NA	NA	NA	NA	NA	NA
3300020052_29	NA	NA	NA	tr|O87646|O87646_METCP	24.265	388	NA	NA	NA	NA	NA	NA	NA	NA	NA	NA	NA	NA	NA	NA	NA	NA	NA	NA	UniRef90_P00105	56.79	234	UniRef90_P00105	56.79	234	tr|O87646|O87646_METCP	24.265	388	tr|O87646|O87646_METCP	24.265	388	NA	NA	NA	NA	NA	NA	NA	NA	NA	NA	NA	NA	NA
3300027832_61	NA	NA	NA	NA	NA	NA	NA	NA	NA	NA	NA	NA	NA	NA	NA	NA	NA	NA	NA	NA	NA	NA	NA	NA	UniRef90_P00105	51.807	247	UniRef90_P00105	51.807	247	NA	NA	NA	NA	NA	NA	NA	NA	NA	NA	NA	NA	NA	NA	NA	NA	NA	NA	NA
3300011987_6	NA	NA	NA	tr|Q8E9W8|Q8E9W8_SHEON	43.459	1329	NA	NA	NA	NA	NA	NA	NA	NA	NA	NA	NA	NA	NA	NA	NA	NA	NA	NA	UniRef90_P00105	43.373	238	UniRef90_P00105	43.373	238	tr|Q8E9W8|Q8E9W8_SHEON	43.459	1329	tr|Q8E9W8|Q8E9W8_SHEON	43.459	1329	NA	NA	NA	NA	NA	NA	NA	NA	NA	NA	NA	NA	NA
3300028189_18	NA	NA	NA	tr|O87646|O87646_METCP	20.8	328	NA	NA	NA	NA	NA	NA	NA	NA	NA	NA	NA	NA	NA	NA	NA	NA	NA	NA	UniRef90_P00105	36.709	237	UniRef90_P00105	36.709	237	tr|O87646|O87646_METCP	20.8	328	tr|O87646|O87646_METCP	20.8	328	sp|P26165|BCHF_RHOCB	26.471	478	sp|P26165|BCHF_RHOCB	26.471	478	NA	NA	NA	NA	NA	NA	NA
3300028174_16	NA	NA	NA	tr|O87646|O87646_METCP	20.8	330	NA	NA	NA	NA	NA	NA	NA	NA	NA	NA	NA	NA	NA	NA	NA	NA	NA	NA	UniRef90_P00105	36.709	237	UniRef90_P00105	36.709	237	tr|O87646|O87646_METCP	20.8	330	tr|O87646|O87646_METCP	20.8	330	sp|P26165|BCHF_RHOCB	26.471	478	sp|P26165|BCHF_RHOCB	26.471	478	NA	NA	NA	NA	NA	NA	NA
3300020726_7	NA	NA	NA	NA	NA	NA	NA	NA	NA	NA	NA	NA	NA	NA	NA	NA	NA	NA	NA	NA	NA	NA	NA	NA	UniRef90_P00105	37.838	220	UniRef90_P00105	37.838	220	NA	NA	NA	NA	NA	NA	NA	NA	NA	NA	NA	NA	NA	NA	NA	NA	NA	NA	NA
3300028534_9	NA	NA	NA	NA	NA	NA	NA	NA	NA	NA	NA	NA	NA	NA	NA	NA	NA	NA	NA	NA	NA	NA	NA	NA	UniRef90_P00105	43.421	219	UniRef90_P00105	43.421	219	NA	NA	NA	NA	NA	NA	NA	NA	NA	NA	NA	NA	NA	NA	NA	NA	NA	NA	NA
3300012003_13	NA	NA	NA	NA	NA	NA	NA	NA	NA	NA	NA	NA	NA	NA	NA	NA	NA	NA	NA	NA	NA	NA	NA	NA	UniRef90_P00105	40.789	226	UniRef90_P00105	40.789	226	NA	NA	NA	NA	NA	NA	NA	NA	NA	NA	NA	NA	NA	NA	NA	NA	NA	NA	NA
3300028400_17	NA	NA	NA	tr|Q8E9W8|Q8E9W8_SHEON	40.133	1321	NA	NA	NA	NA	NA	NA	NA	NA	NA	NA	NA	NA	NA	NA	NA	NA	NA	NA	UniRef90_P00105	44.578	238	UniRef90_P00105	44.578	238	tr|Q8E9W8|Q8E9W8_SHEON	40.133	1321	tr|Q8E9W8|Q8E9W8_SHEON	40.133	1321	NA	NA	NA	NA	NA	NA	NA	NA	NA	NA	NA	NA	NA
3300020373_22	NA	NA	NA	NA	NA	NA	NA	NA	NA	NA	NA	NA	NA	NA	NA	NA	NA	NA	NA	NA	NA	NA	NA	NA	UniRef90_P00105	42.683	237	UniRef90_P00105	42.683	237	NA	NA	NA	NA	NA	NA	NA	NA	NA	NA	NA	NA	NA	NA	NA	NA	NA	NA	NA
3300025661_8	NA	NA	NA	NA	NA	NA	NA	NA	NA	NA	NA	NA	NA	NA	NA	NA	NA	NA	NA	NA	NA	NA	NA	NA	UniRef90_P00105	28.916	217	UniRef90_P00105	28.916	217	NA	NA	NA	NA	NA	NA	NA	NA	NA	NA	NA	NA	NA	NA	NA	NA	NA	NA	sp|P26172|BCHP_RHOCB
3300028114_24	NA	NA	NA	NA	NA	NA	NA	NA	NA	NA	NA	NA	NA	NA	NA	NA	NA	NA	NA	NA	NA	NA	NA	NA	UniRef90_P00105	36.585	226	UniRef90_P00105	36.585	226	NA	NA	NA	NA	NA	NA	NA	NA	NA	NA	NA	NA	NA	NA	NA	NA	NA	NA	NA
3300024327_22	NA	NA	NA	tr|O87646|O87646_METCP	20.8	330	NA	NA	NA	NA	NA	NA	NA	NA	NA	NA	NA	NA	NA	NA	NA	NA	NA	NA	UniRef90_P00105	36.709	235	UniRef90_P00105	36.709	235	tr|O87646|O87646_METCP	20.8	330	tr|O87646|O87646_METCP	20.8	330	sp|P26165|BCHF_RHOCB	26.471	478	sp|P26165|BCHF_RHOCB	26.471	478	NA	NA	NA	NA	NA	NA	NA
3300000208_9	NA	NA	NA	NA	NA	NA	NA	NA	NA	NA	NA	NA	NA	NA	NA	NA	NA	NA	NA	NA	NA	NA	NA	NA	UniRef90_P00105	57.353	202	UniRef90_P00105	57.353	202	NA	NA	NA	NA	NA	NA	NA	NA	NA	NA	NA	NA	NA	NA	NA	NA	NA	NA	NA
3300025770_29	NA	NA	NA	tr|O87646|O87646_METCP	20.8	328	NA	NA	NA	NA	NA	NA	NA	NA	NA	NA	NA	NA	NA	NA	NA	NA	NA	NA	UniRef90_P00105	36.709	235	UniRef90_P00105	36.709	235	tr|O87646|O87646_METCP	20.8	328	tr|O87646|O87646_METCP	20.8	328	sp|P26165|BCHF_RHOCB	26.471	478	sp|P26165|BCHF_RHOCB	26.471	478	NA	NA	NA	NA	NA	NA	NA
3300028283_14	NA	NA	NA	tr|O87646|O87646_METCP	43.478	406	NA	NA	NA	NA	NA	NA	NA	NA	NA	NA	NA	NA	NA	NA	NA	NA	NA	NA	UniRef90_P00105	37.349	238	UniRef90_P00105	37.349	238	tr|O87646|O87646_METCP	43.478	406	tr|O87646|O87646_METCP	43.478	406	NA	NA	NA	NA	NA	NA	NA	NA	NA	NA	NA	NA	NA
3300025976_1	NA	NA	NA	NA	NA	NA	NA	NA	NA	NA	NA	NA	NA	NA	NA	NA	NA	NA	NA	NA	NA	NA	NA	NA	UniRef90_P00105	42.5	229	UniRef90_P00105	42.5	229	NA	NA	NA	NA	NA	NA	NA	NA	NA	NA	NA	NA	NA	NA	NA	NA	NA	NA	NA
3300027857_18	NA	NA	NA	tr|O87646|O87646_METCP	41.216	427	NA	NA	NA	NA	NA	NA	NA	NA	NA	NA	NA	NA	NA	NA	NA	NA	NA	NA	UniRef90_D5QVH0	45.652	271	UniRef90_D5QVH0	45.652	271	tr|O87646|O87646_METCP	41.216	427	tr|O87646|O87646_METCP	41.216	427	NA	NA	NA	NA	NA	NA	NA	NA	NA	NA	NA	NA	NA
3300027240_1	NA	NA	NA	tr|Q50927|Q50927_NITER	21.053	396	NA	NA	NA	NA	NA	NA	NA	NA	NA	NA	NA	NA	NA	NA	NA	NA	NA	NA	UniRef90_Q3J2P2	40.789	456	UniRef90_Q3J2P2	40.789	456	tr|Q50927|Q50927_NITER	21.053	396	tr|Q50927|Q50927_NITER	21.053	396	NA	NA	NA	NA	NA	NA	NA	NA	NA	NA	NA	NA	sp|P26172|BCHP_RHOCB
3300027863_98	NA	NA	NA	NA	NA	NA	NA	NA	NA	NA	NA	NA	NA	NA	NA	NA	NA	NA	NA	NA	NA	NA	NA	NA	UniRef90_P25938	27.711	235	UniRef90_P25938	27.711	235	NA	NA	NA	NA	NA	NA	NA	NA	NA	NA	NA	NA	NA	NA	NA	NA	NA	NA	sp|P26172|BCHP_RHOCB
3300025105_25	NA	NA	NA	NA	NA	NA	NA	NA	NA	NA	NA	NA	NA	NA	NA	NA	NA	NA	NA	NA	NA	NA	NA	NA	UniRef90_P25938	28.09	222	UniRef90_P25938	28.09	222	NA	NA	NA	NA	NA	NA	NA	NA	NA	NA	NA	NA	NA	NA	NA	NA	NA	NA	sp|P26172|BCHP_RHOCB
3300000216_15	NA	NA	NA	tr|O87646|O87646_METCP	20.8	330	NA	NA	NA	NA	NA	NA	NA	NA	NA	NA	NA	NA	NA	NA	NA	NA	NA	NA	UniRef90_P00105	36.709	237	UniRef90_P00105	36.709	237	tr|O87646|O87646_METCP	20.8	330	tr|O87646|O87646_METCP	20.8	330	sp|P26165|BCHF_RHOCB	26.471	480	sp|P26165|BCHF_RHOCB	26.471	480	NA	NA	NA	NA	NA	NA	NA
3300022912_15	NA	NA	NA	NA	NA	NA	NA	NA	NA	NA	NA	NA	NA	NA	NA	NA	NA	NA	NA	NA	NA	NA	NA	NA	UniRef90_D5QVH0	42.553	282	UniRef90_D5QVH0	42.553	282	NA	NA	NA	NA	NA	NA	NA	NA	NA	NA	NA	NA	UniRef90_P0CY54	25.356	997	UniRef90_P0CY54	25.356	997	NA
3300013132_43	NA	NA	NA	NA	NA	NA	NA	NA	NA	NA	NA	NA	NA	NA	NA	NA	NA	NA	NA	NA	NA	NA	NA	NA	NA	NA	NA	NA	NA	NA	NA	NA	NA	NA	NA	NA	NA	NA	NA	NA	NA	NA	NA	NA	NA	NA	NA	NA	sp|P26172|BCHP_RHOCB
3300012835_3	NA	NA	NA	NA	NA	NA	NA	NA	NA	NA	NA	NA	NA	NA	NA	NA	NA	NA	NA	NA	NA	NA	NA	NA	UniRef90_Q3J2P2	43.307	379	UniRef90_Q3J2P2	43.307	379	NA	NA	NA	NA	NA	NA	NA	NA	NA	NA	NA	NA	NA	NA	NA	NA	NA	NA	NA
3300025619_18	NA	NA	NA	NA	NA	NA	NA	NA	NA	NA	NA	NA	NA	NA	NA	NA	NA	NA	NA	NA	NA	NA	NA	NA	UniRef90_P00105	42.683	232	UniRef90_P00105	42.683	232	NA	NA	NA	NA	NA	NA	sp|P26165|BCHF_RHOCB	26.619	352	sp|P26165|BCHF_RHOCB	26.619	352	NA	NA	NA	NA	NA	NA	sp|P26172|BCHP_RHOCB
3300021506_3	NA	NA	NA	tr|Q8E9W8|Q8E9W8_SHEON	42.984	1321	NA	NA	NA	NA	NA	NA	NA	NA	NA	NA	NA	NA	NA	NA	NA	NA	NA	NA	UniRef90_P00105	43.21	234	UniRef90_P00105	43.21	234	tr|Q8E9W8|Q8E9W8_SHEON	42.984	1321	tr|Q8E9W8|Q8E9W8_SHEON	42.984	1321	NA	NA	NA	NA	NA	NA	NA	NA	NA	NA	NA	NA	NA
3300021409_12	NA	NA	NA	NA	NA	NA	NA	NA	NA	NA	NA	NA	NA	NA	NA	NA	NA	NA	NA	NA	NA	NA	NA	NA	UniRef90_P00105	30.769	220	UniRef90_P00105	30.769	220	NA	NA	NA	NA	NA	NA	NA	NA	NA	NA	NA	NA	NA	NA	NA	NA	NA	NA	sp|P26172|BCHP_RHOCB
3300020720_9	NA	NA	NA	NA	NA	NA	NA	NA	NA	NA	NA	NA	NA	NA	NA	NA	NA	NA	NA	NA	NA	NA	NA	NA	UniRef90_P00105	37.838	220	UniRef90_P00105	37.838	220	NA	NA	NA	NA	NA	NA	NA	NA	NA	NA	NA	NA	NA	NA	NA	NA	NA	NA	NA
3300023208_28	NA	NA	NA	tr|Q8E9W8|Q8E9W8_SHEON	41.099	1339	NA	NA	NA	NA	NA	NA	NA	NA	NA	NA	NA	NA	NA	NA	NA	NA	NA	NA	UniRef90_P00105	43.023	243	UniRef90_P00105	43.023	243	tr|Q8E9W8|Q8E9W8_SHEON	41.099	1339	tr|Q8E9W8|Q8E9W8_SHEON	41.099	1339	NA	NA	NA	NA	NA	NA	NA	NA	NA	NA	NA	NA	NA
3300012921_22	NA	NA	NA	tr|O87646|O87646_METCP	24.306	414	NA	NA	NA	NA	NA	NA	NA	NA	NA	NA	NA	NA	NA	NA	NA	NA	NA	NA	UniRef90_P00105	46.341	235	UniRef90_P00105	46.341	235	tr|O87646|O87646_METCP	24.306	414	tr|O87646|O87646_METCP	24.306	414	sp|P26165|BCHF_RHOCB	64.634	492	sp|P26165|BCHF_RHOCB	64.634	492	UniRef90_P0CY54	57.051	925	UniRef90_P0CY54	57.051	925	sp|P26172|BCHP_RHOCB
3300013126_16	NA	NA	NA	NA	NA	NA	NA	NA	NA	NA	NA	NA	NA	NA	NA	NA	NA	NA	NA	NA	NA	NA	NA	NA	UniRef90_P25938	27.473	225	UniRef90_P25938	27.473	225	NA	NA	NA	NA	NA	NA	NA	NA	NA	NA	NA	NA	NA	NA	NA	NA	NA	NA	sp|P26172|BCHP_RHOCB
3300025642_19	NA	NA	NA	NA	NA	NA	NA	NA	NA	NA	NA	NA	NA	NA	NA	NA	NA	NA	NA	NA	NA	NA	NA	NA	UniRef90_P00105	28.916	219	UniRef90_P00105	28.916	219	NA	NA	NA	NA	NA	NA	NA	NA	NA	NA	NA	NA	NA	NA	NA	NA	NA	NA	sp|P26172|BCHP_RHOCB
3300009083_59	NA	NA	NA	NA	NA	NA	NA	NA	NA	NA	NA	NA	NA	NA	NA	NA	NA	NA	NA	NA	NA	NA	NA	NA	UniRef90_Q3J2P2	29.221	429	UniRef90_Q3J2P2	29.221	429	NA	NA	NA	NA	NA	NA	sp|P26165|BCHF_RHOCB	72.222	432	sp|P26165|BCHF_RHOCB	72.222	432	UniRef90_P0CY54	60.129	930	UniRef90_P0CY54	60.129	930	sp|P26172|BCHP_RHOCB
3300006912_4	NA	NA	NA	tr|Q8E9W8|Q8E9W8_SHEON	42.818	1080	NA	NA	NA	NA	NA	NA	NA	NA	NA	NA	NA	NA	NA	NA	NA	NA	NA	NA	UniRef90_D5QVH0	49.474	283	UniRef90_D5QVH0	49.474	283	tr|Q8E9W8|Q8E9W8_SHEON	42.818	1080	tr|Q8E9W8|Q8E9W8_SHEON	42.818	1080	NA	NA	NA	NA	NA	NA	NA	NA	NA	NA	NA	NA	NA
3300017470_9	NA	NA	NA	tr|Q8E9W8|Q8E9W8_SHEON	42.266	1348	NA	NA	NA	NA	NA	NA	NA	NA	NA	NA	NA	NA	NA	NA	NA	NA	NA	NA	UniRef90_D5QVH0	35.789	282	UniRef90_D5QVH0	35.789	282	tr|Q8E9W8|Q8E9W8_SHEON	42.266	1348	tr|Q8E9W8|Q8E9W8_SHEON	42.266	1348	sp|P26165|BCHF_RHOCB	73.377	459	sp|P26165|BCHF_RHOCB	73.377	459	UniRef90_P0CY54	69.677	925	UniRef90_P0CY54	69.677	925	sp|P26172|BCHP_RHOCB
3300000216_6	NA	NA	NA	NA	NA	NA	NA	NA	NA	NA	NA	NA	NA	NA	NA	NA	NA	NA	NA	NA	NA	NA	NA	NA	UniRef90_P00105	41.86	247	UniRef90_P00105	41.86	247	NA	NA	NA	NA	NA	NA	NA	NA	NA	NA	NA	NA	NA	NA	NA	NA	NA	NA	NA
3300025672_15	NA	NA	NA	tr|O87646|O87646_METCP	20.8	328	NA	NA	NA	NA	NA	NA	NA	NA	NA	NA	NA	NA	NA	NA	NA	NA	NA	NA	UniRef90_P00105	36.709	235	UniRef90_P00105	36.709	235	tr|O87646|O87646_METCP	20.8	328	tr|O87646|O87646_METCP	20.8	328	sp|P26165|BCHF_RHOCB	26.471	478	sp|P26165|BCHF_RHOCB	26.471	478	NA	NA	NA	NA	NA	NA	NA
3300027283_34	NA	NA	NA	NA	NA	NA	NA	NA	NA	NA	NA	NA	NA	NA	NA	NA	NA	NA	NA	NA	NA	NA	NA	NA	UniRef90_P00105	42.683	235	UniRef90_P00105	42.683	235	NA	NA	NA	NA	NA	NA	NA	NA	NA	NA	NA	NA	NA	NA	NA	NA	NA	NA	sp|P26172|BCHP_RHOCB
3300020694_4	NA	NA	NA	NA	NA	NA	NA	NA	NA	NA	NA	NA	NA	NA	NA	NA	NA	NA	NA	NA	NA	NA	NA	NA	UniRef90_P00105	37.838	222	UniRef90_P00105	37.838	222	NA	NA	NA	NA	NA	NA	NA	NA	NA	NA	NA	NA	NA	NA	NA	NA	NA	NA	NA
3300020810_16	NA	NA	NA	tr|O87646|O87646_METCP	24.265	388	NA	NA	NA	NA	NA	NA	NA	NA	NA	NA	NA	NA	NA	NA	NA	NA	NA	NA	UniRef90_P00105	56.79	232	UniRef90_P00105	56.79	232	tr|O87646|O87646_METCP	24.265	388	tr|O87646|O87646_METCP	24.265	388	NA	NA	NA	NA	NA	NA	NA	NA	NA	NA	NA	NA	NA
3300020198_26	NA	NA	NA	tr|Q8E9W8|Q8E9W8_SHEON	47.758	1270	NA	NA	NA	NA	NA	NA	NA	NA	NA	NA	NA	NA	NA	NA	NA	NA	NA	NA	UniRef90_P25938	35.789	244	UniRef90_P25938	35.789	244	tr|Q8E9W8|Q8E9W8_SHEON	47.758	1270	tr|Q8E9W8|Q8E9W8_SHEON	47.758	1270	NA	NA	NA	NA	NA	NA	NA	NA	NA	NA	NA	NA	sp|P26172|BCHP_RHOCB
3300027828_25	NA	NA	NA	tr|Q8E9W8|Q8E9W8_SHEON	44	1326	NA	NA	NA	NA	NA	NA	NA	NA	NA	NA	NA	NA	NA	NA	NA	NA	NA	NA	UniRef90_Q57142	44.017	699	UniRef90_Q57142	44.017	699	tr|Q8E9W8|Q8E9W8_SHEON	44	1326	tr|Q8E9W8|Q8E9W8_SHEON	44	1326	NA	NA	NA	NA	NA	NA	NA	NA	NA	NA	NA	NA	NA
3300027009_5	NA	NA	NA	NA	NA	NA	NA	NA	NA	NA	NA	NA	NA	NA	NA	NA	NA	NA	NA	NA	NA	NA	NA	NA	UniRef90_P25938	27.778	220	UniRef90_P25938	27.778	220	NA	NA	NA	NA	NA	NA	NA	NA	NA	NA	NA	NA	NA	NA	NA	NA	NA	NA	sp|P26172|BCHP_RHOCB
3300009083_117	NA	NA	NA	NA	NA	NA	NA	NA	NA	NA	NA	NA	NA	NA	NA	NA	NA	NA	NA	NA	NA	NA	NA	NA	NA	NA	NA	NA	NA	NA	NA	NA	NA	NA	NA	NA	NA	NA	NA	NA	NA	NA	NA	NA	NA	NA	NA	NA	sp|P26172|BCHP_RHOCB
3300025572_18	NA	NA	NA	NA	NA	NA	NA	NA	NA	NA	NA	NA	NA	NA	NA	NA	NA	NA	NA	NA	NA	NA	NA	NA	UniRef90_P00105	57.353	204	UniRef90_P00105	57.353	204	NA	NA	NA	NA	NA	NA	NA	NA	NA	NA	NA	NA	NA	NA	NA	NA	NA	NA	NA
3300025882_8	NA	NA	NA	tr|Q50927|Q50927_NITER	27.374	465	NA	NA	NA	NA	NA	NA	NA	NA	NA	NA	NA	NA	NA	NA	NA	NA	NA	NA	UniRef90_P00105	41.096	211	UniRef90_P00105	41.096	211	tr|Q50927|Q50927_NITER	27.374	465	tr|Q50927|Q50927_NITER	27.374	465	sp|P26165|BCHF_RHOCB	59.172	505	sp|P26165|BCHF_RHOCB	59.172	505	NA	NA	NA	NA	NA	NA	sp|P26172|BCHP_RHOCB
3300002544_3	NA	NA	NA	NA	NA	NA	NA	NA	NA	NA	NA	NA	NA	NA	NA	NA	NA	NA	NA	NA	NA	NA	NA	NA	UniRef90_D5QVH0	30.928	288	UniRef90_D5QVH0	30.928	288	NA	NA	NA	NA	NA	NA	NA	NA	NA	NA	NA	NA	NA	NA	NA	NA	NA	NA	NA
3300026518_11	NA	NA	NA	NA	NA	NA	NA	NA	NA	NA	NA	NA	NA	NA	NA	NA	NA	NA	NA	NA	NA	NA	NA	NA	UniRef90_P00105	47.143	199	UniRef90_P00105	47.143	199	NA	NA	NA	NA	NA	NA	sp|P26165|BCHF_RHOCB	22.297	415	sp|P26165|BCHF_RHOCB	22.297	415	NA	NA	NA	NA	NA	NA	NA
3300003894_18	NA	NA	NA	tr|Q8E9W8|Q8E9W8_SHEON	45.575	1330	NA	NA	NA	NA	NA	NA	NA	NA	NA	NA	NA	NA	NA	NA	NA	NA	NA	NA	UniRef90_Q3J2P2	35.606	394	UniRef90_Q3J2P2	35.606	394	tr|Q8E9W8|Q8E9W8_SHEON	45.575	1330	tr|Q8E9W8|Q8E9W8_SHEON	45.575	1330	NA	NA	NA	NA	NA	NA	NA	NA	NA	NA	NA	NA	NA
3300025717_8	NA	NA	NA	NA	NA	NA	NA	NA	NA	NA	NA	NA	NA	NA	NA	NA	NA	NA	NA	NA	NA	NA	NA	NA	NA	NA	NA	NA	NA	NA	NA	NA	NA	NA	NA	NA	NA	NA	NA	NA	NA	NA	NA	NA	NA	NA	NA	NA	sp|P26172|BCHP_RHOCB
3300020711_5	NA	NA	NA	NA	NA	NA	NA	NA	NA	NA	NA	NA	NA	NA	NA	NA	NA	NA	NA	NA	NA	NA	NA	NA	UniRef90_P00105	38.889	214	UniRef90_P00105	38.889	214	NA	NA	NA	NA	NA	NA	NA	NA	NA	NA	NA	NA	NA	NA	NA	NA	NA	NA	NA
3300028177_16	NA	NA	NA	tr|O87646|O87646_METCP	20.8	328	NA	NA	NA	NA	NA	NA	NA	NA	NA	NA	NA	NA	NA	NA	NA	NA	NA	NA	UniRef90_P00105	36.709	237	UniRef90_P00105	36.709	237	tr|O87646|O87646_METCP	20.8	328	tr|O87646|O87646_METCP	20.8	328	sp|P26165|BCHF_RHOCB	26.471	480	sp|P26165|BCHF_RHOCB	26.471	480	NA	NA	NA	NA	NA	NA	NA
3300002247_1	NA	NA	NA	NA	NA	NA	NA	NA	NA	NA	NA	NA	NA	NA	NA	NA	NA	NA	NA	NA	NA	NA	NA	NA	UniRef90_P00105	50.746	190	UniRef90_P00105	50.746	190	NA	NA	NA	NA	NA	NA	NA	NA	NA	NA	NA	NA	NA	NA	NA	NA	NA	NA	sp|P26172|BCHP_RHOCB
3300014913_9	NA	NA	NA	tr|Q8E9W8|Q8E9W8_SHEON	42.984	1323	NA	NA	NA	NA	NA	NA	NA	NA	NA	NA	NA	NA	NA	NA	NA	NA	NA	NA	UniRef90_P00105	43.21	232	UniRef90_P00105	43.21	232	tr|Q8E9W8|Q8E9W8_SHEON	42.984	1323	tr|Q8E9W8|Q8E9W8_SHEON	42.984	1323	NA	NA	NA	NA	NA	NA	NA	NA	NA	NA	NA	NA	NA
3300000187_7	NA	NA	NA	tr|O87646|O87646_METCP	20.8	330	NA	NA	NA	NA	NA	NA	NA	NA	NA	NA	NA	NA	NA	NA	NA	NA	NA	NA	UniRef90_P00105	36.709	237	UniRef90_P00105	36.709	237	tr|O87646|O87646_METCP	20.8	330	tr|O87646|O87646_METCP	20.8	330	sp|P26165|BCHF_RHOCB	26.471	480	sp|P26165|BCHF_RHOCB	26.471	480	NA	NA	NA	NA	NA	NA	NA
3300023231_3	NA	NA	NA	NA	NA	NA	NA	NA	NA	NA	NA	NA	NA	NA	NA	NA	NA	NA	NA	NA	NA	NA	NA	NA	UniRef90_P00105	28.916	217	UniRef90_P00105	28.916	217	NA	NA	NA	NA	NA	NA	NA	NA	NA	NA	NA	NA	NA	NA	NA	NA	NA	NA	sp|P26172|BCHP_RHOCB
3300013126_37	NA	NA	NA	NA	NA	NA	NA	NA	NA	NA	NA	NA	NA	NA	NA	NA	NA	NA	NA	NA	NA	NA	NA	NA	NA	NA	NA	NA	NA	NA	NA	NA	NA	NA	NA	NA	NA	NA	NA	NA	NA	NA	NA	NA	NA	NA	NA	NA	sp|P26172|BCHP_RHOCB
3300026897_4	NA	NA	NA	NA	NA	NA	NA	NA	NA	NA	NA	NA	NA	NA	NA	NA	NA	NA	NA	NA	NA	NA	NA	NA	UniRef90_D5QVH0	43.689	306	UniRef90_D5QVH0	43.689	306	NA	NA	NA	NA	NA	NA	sp|P26165|BCHF_RHOCB	64.103	468	sp|P26165|BCHF_RHOCB	64.103	468	UniRef90_P0CY54	53.674	931	UniRef90_P0CY54	53.674	931	sp|P26172|BCHP_RHOCB
3300025606_5	NA	NA	NA	NA	NA	NA	NA	NA	NA	NA	NA	NA	NA	NA	NA	NA	NA	NA	NA	NA	NA	NA	NA	NA	UniRef90_P00105	28.75	214	UniRef90_P00105	28.75	214	NA	NA	NA	NA	NA	NA	NA	NA	NA	NA	NA	NA	NA	NA	NA	NA	NA	NA	sp|P26172|BCHP_RHOCB
3300025727_26	NA	NA	NA	tr|O87646|O87646_METCP	20.8	330	NA	NA	NA	NA	NA	NA	NA	NA	NA	NA	NA	NA	NA	NA	NA	NA	NA	NA	UniRef90_P00105	36.709	235	UniRef90_P00105	36.709	235	tr|O87646|O87646_METCP	20.8	330	tr|O87646|O87646_METCP	20.8	330	sp|P26165|BCHF_RHOCB	26.471	478	sp|P26165|BCHF_RHOCB	26.471	478	NA	NA	NA	NA	NA	NA	NA
3300014713_8	NA	NA	NA	UniRef90_Q50925	100	1708	UniRef90_Q1PW30	26.186	1549	UniRef90_Q1PW30	26.186	1549	UniRef90_Q1PW30	26.186	1549	UniRef90_Q1PW30	26.186	1549	NA	NA	NA	NA	NA	NA	UniRef90_Q57142	100	703	UniRef90_Q57142	100	703	UniRef90_Q50925	100	1708	UniRef90_Q50925	100	1708	NA	NA	NA	NA	NA	NA	NA	NA	NA	NA	NA	NA	NA
3300027570_12	NA	NA	NA	NA	NA	NA	NA	NA	NA	NA	NA	NA	NA	NA	NA	NA	NA	NA	NA	NA	NA	NA	NA	NA	UniRef90_Q3J2P2	32.624	418	UniRef90_Q3J2P2	32.624	418	NA	NA	NA	NA	NA	NA	NA	NA	NA	NA	NA	NA	NA	NA	NA	NA	NA	NA	NA
3300015049_1	NA	NA	NA	tr|Q8E9W8|Q8E9W8_SHEON	44.639	1345	NA	NA	NA	NA	NA	NA	NA	NA	NA	NA	NA	NA	NA	NA	NA	NA	NA	NA	UniRef90_D5QVH0	48.454	289	UniRef90_D5QVH0	48.454	289	tr|Q8E9W8|Q8E9W8_SHEON	44.639	1345	tr|Q8E9W8|Q8E9W8_SHEON	44.639	1345	NA	NA	NA	NA	NA	NA	NA	NA	NA	NA	NA	NA	NA
3300009556_6	NA	NA	NA	NA	NA	NA	NA	NA	NA	NA	NA	NA	NA	NA	NA	NA	NA	NA	NA	NA	NA	NA	NA	NA	NA	NA	NA	NA	NA	NA	NA	NA	NA	NA	NA	NA	NA	NA	NA	NA	NA	NA	NA	NA	NA	NA	NA	NA	sp|P26172|BCHP_RHOCB
3300025596_16	NA	NA	NA	tr|O87646|O87646_METCP	20.8	330	NA	NA	NA	NA	NA	NA	NA	NA	NA	NA	NA	NA	NA	NA	NA	NA	NA	NA	UniRef90_P00105	36.709	235	UniRef90_P00105	36.709	235	tr|O87646|O87646_METCP	20.8	330	tr|O87646|O87646_METCP	20.8	330	sp|P26165|BCHF_RHOCB	26.471	478	sp|P26165|BCHF_RHOCB	26.471	478	NA	NA	NA	NA	NA	NA	NA
3300023295_4	NA	NA	NA	NA	NA	NA	NA	NA	NA	NA	NA	NA	NA	NA	NA	NA	NA	NA	NA	NA	NA	NA	NA	NA	UniRef90_P00105	28.916	217	UniRef90_P00105	28.916	217	NA	NA	NA	NA	NA	NA	NA	NA	NA	NA	NA	NA	NA	NA	NA	NA	NA	NA	sp|P26172|BCHP_RHOCB
3300027794_13	NA	NA	NA	NA	NA	NA	NA	NA	NA	NA	NA	NA	NA	NA	NA	NA	NA	NA	NA	NA	NA	NA	NA	NA	UniRef90_P00105	48.193	249	UniRef90_P00105	48.193	249	NA	NA	NA	NA	NA	NA	NA	NA	NA	NA	NA	NA	NA	NA	NA	NA	NA	NA	NA
3300028177_12	NA	NA	NA	NA	NA	NA	NA	NA	NA	NA	NA	NA	NA	NA	NA	NA	NA	NA	NA	NA	NA	NA	NA	NA	UniRef90_P00105	41.86	247	UniRef90_P00105	41.86	247	NA	NA	NA	NA	NA	NA	NA	NA	NA	NA	NA	NA	NA	NA	NA	NA	NA	NA	NA
3300000172_14	NA	NA	NA	tr|O87646|O87646_METCP	20.8	330	NA	NA	NA	NA	NA	NA	NA	NA	NA	NA	NA	NA	NA	NA	NA	NA	NA	NA	UniRef90_P00105	36.709	237	UniRef90_P00105	36.709	237	tr|O87646|O87646_METCP	20.8	330	tr|O87646|O87646_METCP	20.8	330	sp|P26165|BCHF_RHOCB	26.471	480	sp|P26165|BCHF_RHOCB	26.471	480	NA	NA	NA	NA	NA	NA	NA
3300027607_9	NA	NA	NA	NA	NA	NA	NA	NA	NA	NA	NA	NA	NA	NA	NA	NA	NA	NA	NA	NA	NA	NA	NA	NA	NA	NA	NA	NA	NA	NA	NA	NA	NA	NA	NA	NA	NA	NA	NA	NA	NA	NA	NA	NA	NA	NA	NA	NA	sp|P26172|BCHP_RHOCB
3300020426_25	NA	NA	NA	NA	NA	NA	NA	NA	NA	NA	NA	NA	NA	NA	NA	NA	NA	NA	NA	NA	NA	NA	NA	NA	UniRef90_Q3J2P2	24.675	441	UniRef90_Q3J2P2	24.675	441	NA	NA	NA	NA	NA	NA	NA	NA	NA	NA	NA	NA	NA	NA	NA	NA	NA	NA	NA
3300014060_15	NA	NA	NA	NA	NA	NA	NA	NA	NA	NA	NA	NA	NA	NA	NA	NA	NA	NA	NA	NA	NA	NA	NA	NA	UniRef90_P25938	24.719	220	UniRef90_P25938	24.719	220	NA	NA	NA	NA	NA	NA	NA	NA	NA	NA	NA	NA	NA	NA	NA	NA	NA	NA	sp|P26172|BCHP_RHOCB
3300025614_19	NA	NA	NA	tr|O87646|O87646_METCP	20.8	330	NA	NA	NA	NA	NA	NA	NA	NA	NA	NA	NA	NA	NA	NA	NA	NA	NA	NA	UniRef90_P00105	36.709	235	UniRef90_P00105	36.709	235	tr|O87646|O87646_METCP	20.8	330	tr|O87646|O87646_METCP	20.8	330	sp|P26165|BCHF_RHOCB	26.471	478	sp|P26165|BCHF_RHOCB	26.471	478	NA	NA	NA	NA	NA	NA	NA
3300025643_23	NA	NA	NA	tr|O87646|O87646_METCP	20.8	330	NA	NA	NA	NA	NA	NA	NA	NA	NA	NA	NA	NA	NA	NA	NA	NA	NA	NA	UniRef90_P00105	36.709	235	UniRef90_P00105	36.709	235	tr|O87646|O87646_METCP	20.8	330	tr|O87646|O87646_METCP	20.8	330	sp|P26165|BCHF_RHOCB	26.471	478	sp|P26165|BCHF_RHOCB	26.471	478	NA	NA	NA	NA	NA	NA	NA
3300014720_26	NA	NA	NA	NA	NA	NA	NA	NA	NA	NA	NA	NA	NA	NA	NA	NA	NA	NA	NA	NA	NA	NA	NA	NA	NA	NA	NA	NA	NA	NA	NA	NA	NA	NA	NA	NA	NA	NA	NA	NA	NA	NA	NA	NA	NA	NA	NA	NA	sp|P26172|BCHP_RHOCB
3300022865_7	NA	NA	NA	NA	NA	NA	NA	NA	NA	NA	NA	NA	NA	NA	NA	NA	NA	NA	NA	NA	NA	NA	NA	NA	UniRef90_P00105	28.916	219	UniRef90_P00105	28.916	219	NA	NA	NA	NA	NA	NA	NA	NA	NA	NA	NA	NA	NA	NA	NA	NA	NA	NA	sp|P26172|BCHP_RHOCB
3300000167_11	NA	NA	NA	tr|O87646|O87646_METCP	20.8	330	NA	NA	NA	NA	NA	NA	NA	NA	NA	NA	NA	NA	NA	NA	NA	NA	NA	NA	UniRef90_P00105	36.709	237	UniRef90_P00105	36.709	237	tr|O87646|O87646_METCP	20.8	330	tr|O87646|O87646_METCP	20.8	330	sp|P26165|BCHF_RHOCB	26.471	480	sp|P26165|BCHF_RHOCB	26.471	480	NA	NA	NA	NA	NA	NA	NA
3300025603_17	NA	NA	NA	NA	NA	NA	NA	NA	NA	NA	NA	NA	NA	NA	NA	NA	NA	NA	NA	NA	NA	NA	NA	NA	UniRef90_P00105	28.916	217	UniRef90_P00105	28.916	217	NA	NA	NA	NA	NA	NA	NA	NA	NA	NA	NA	NA	NA	NA	NA	NA	NA	NA	sp|P26172|BCHP_RHOCB
3300014869_1	NA	NA	NA	tr|Q8E9W8|Q8E9W8_SHEON	46.018	1332	NA	NA	NA	NA	NA	NA	NA	NA	NA	NA	NA	NA	NA	NA	NA	NA	NA	NA	UniRef90_P00105	47.561	237	UniRef90_P00105	47.561	237	tr|Q8E9W8|Q8E9W8_SHEON	46.018	1332	tr|Q8E9W8|Q8E9W8_SHEON	46.018	1332	NA	NA	NA	NA	NA	NA	NA	NA	NA	NA	NA	NA	NA
3300026516_40	NA	NA	NA	tr|Q8E9W8|Q8E9W8_SHEON	44.06	1339	NA	NA	NA	NA	NA	NA	NA	NA	NA	NA	NA	NA	NA	NA	NA	NA	NA	NA	UniRef90_P00105	35.211	204	UniRef90_P00105	35.211	204	tr|Q8E9W8|Q8E9W8_SHEON	44.06	1339	tr|Q8E9W8|Q8E9W8_SHEON	44.06	1339	NA	NA	NA	NA	NA	NA	NA	NA	NA	NA	NA	NA	NA
3300024256_17	NA	NA	NA	tr|O87646|O87646_METCP	20.8	330	NA	NA	NA	NA	NA	NA	NA	NA	NA	NA	NA	NA	NA	NA	NA	NA	NA	NA	UniRef90_P00105	36.709	237	UniRef90_P00105	36.709	237	tr|O87646|O87646_METCP	20.8	330	tr|O87646|O87646_METCP	20.8	330	sp|P26165|BCHF_RHOCB	26.471	478	sp|P26165|BCHF_RHOCB	26.471	478	NA	NA	NA	NA	NA	NA	NA
3300011828_1	NA	NA	NA	NA	NA	NA	NA	NA	NA	NA	NA	NA	NA	NA	NA	NA	NA	NA	NA	NA	NA	NA	NA	NA	UniRef90_D5QVH0	43.617	274	UniRef90_D5QVH0	43.617	274	NA	NA	NA	NA	NA	NA	NA	NA	NA	NA	NA	NA	NA	NA	NA	NA	NA	NA	NA
3300023234_6	NA	NA	NA	NA	NA	NA	NA	NA	NA	NA	NA	NA	NA	NA	NA	NA	NA	NA	NA	NA	NA	NA	NA	NA	UniRef90_P00105	28.916	217	UniRef90_P00105	28.916	217	NA	NA	NA	NA	NA	NA	NA	NA	NA	NA	NA	NA	NA	NA	NA	NA	NA	NA	sp|P26172|BCHP_RHOCB
3300023237_10	NA	NA	NA	NA	NA	NA	NA	NA	NA	NA	NA	NA	NA	NA	NA	NA	NA	NA	NA	NA	NA	NA	NA	NA	UniRef90_P00105	28.916	219	UniRef90_P00105	28.916	219	NA	NA	NA	NA	NA	NA	NA	NA	NA	NA	NA	NA	NA	NA	NA	NA	NA	NA	sp|P26172|BCHP_RHOCB
3300020338_6	NA	NA	NA	NA	NA	NA	NA	NA	NA	NA	NA	NA	NA	NA	NA	NA	NA	NA	NA	NA	NA	NA	NA	NA	UniRef90_Q57142	57.207	666	UniRef90_Q57142	57.207	666	NA	NA	NA	NA	NA	NA	NA	NA	NA	NA	NA	NA	NA	NA	NA	NA	NA	NA	NA
3300026534_28	NA	NA	NA	tr|Q8E9W8|Q8E9W8_SHEON	39.198	1323	NA	NA	NA	NA	NA	NA	NA	NA	NA	NA	NA	NA	NA	NA	NA	NA	NA	NA	UniRef90_P00105	42.667	214	UniRef90_P00105	42.667	214	tr|Q8E9W8|Q8E9W8_SHEON	39.198	1323	tr|Q8E9W8|Q8E9W8_SHEON	39.198	1323	NA	NA	NA	NA	NA	NA	NA	NA	NA	NA	NA	NA	sp|P26172|BCHP_RHOCB
3300020178_23	NA	NA	NA	tr|O87646|O87646_METCP	24.265	388	NA	NA	NA	NA	NA	NA	NA	NA	NA	NA	NA	NA	NA	NA	NA	NA	NA	NA	UniRef90_P00105	56.79	232	UniRef90_P00105	56.79	232	tr|O87646|O87646_METCP	24.265	388	tr|O87646|O87646_METCP	24.265	388	NA	NA	NA	NA	NA	NA	NA	NA	NA	NA	NA	NA	NA
3300017505_2	NA	NA	NA	NA	NA	NA	NA	NA	NA	NA	NA	NA	NA	NA	NA	NA	NA	NA	NA	NA	NA	NA	NA	NA	NA	NA	NA	NA	NA	NA	NA	NA	NA	NA	NA	NA	NA	NA	NA	NA	NA	NA	NA	NA	NA	NA	NA	NA	sp|P26172|BCHP_RHOCB
3300013502_11	NA	NA	NA	NA	NA	NA	NA	NA	NA	NA	NA	NA	NA	NA	NA	NA	NA	NA	NA	NA	NA	NA	NA	NA	UniRef90_P00105	35.211	202	UniRef90_P00105	35.211	202	NA	NA	NA	NA	NA	NA	NA	NA	NA	NA	NA	NA	NA	NA	NA	NA	NA	NA	NA
3300025518_9	NA	NA	NA	NA	NA	NA	NA	NA	NA	NA	NA	NA	NA	NA	NA	NA	NA	NA	NA	NA	NA	NA	NA	NA	UniRef90_Q3J2P2	26.23	352	UniRef90_Q3J2P2	26.23	352	NA	NA	NA	NA	NA	NA	NA	NA	NA	NA	NA	NA	NA	NA	NA	NA	NA	NA	NA
3300014208_47	NA	NA	NA	tr|Q8E9W8|Q8E9W8_SHEON	44.989	1323	NA	NA	NA	NA	NA	NA	NA	NA	NA	NA	NA	NA	NA	NA	NA	NA	NA	NA	UniRef90_P00105	30.986	201	UniRef90_P00105	30.986	201	tr|Q8E9W8|Q8E9W8_SHEON	44.989	1323	tr|Q8E9W8|Q8E9W8_SHEON	44.989	1323	NA	NA	NA	NA	NA	NA	NA	NA	NA	NA	NA	NA	NA
3300021517_10	NA	NA	NA	NA	NA	NA	NA	NA	NA	NA	NA	NA	NA	NA	NA	NA	NA	NA	NA	NA	NA	NA	NA	NA	UniRef90_P00105	28.571	174	UniRef90_P00105	28.571	174	NA	NA	NA	NA	NA	NA	NA	NA	NA	NA	NA	NA	NA	NA	NA	NA	NA	NA	sp|P26172|BCHP_RHOCB
3300015202_9	NA	NA	NA	NA	NA	NA	NA	NA	NA	NA	NA	NA	NA	NA	NA	NA	NA	NA	NA	NA	NA	NA	NA	NA	UniRef90_P00105	26.829	246	UniRef90_P00105	26.829	246	NA	NA	NA	NA	NA	NA	NA	NA	NA	NA	NA	NA	NA	NA	NA	NA	NA	NA	sp|P26172|BCHP_RHOCB
3300013138_52	NA	NA	NA	NA	NA	NA	NA	NA	NA	NA	NA	NA	NA	NA	NA	NA	NA	NA	NA	NA	NA	NA	NA	NA	UniRef90_D5QVH0	49.462	273	UniRef90_D5QVH0	49.462	273	NA	NA	NA	NA	NA	NA	NA	NA	NA	NA	NA	NA	NA	NA	NA	NA	NA	NA	NA
3300024046_12	NA	NA	NA	tr|Q50927|Q50927_NITER	100	594	NA	NA	NA	NA	NA	NA	NA	NA	NA	NA	NA	NA	NA	NA	NA	NA	NA	NA	UniRef90_P00105	44.578	238	UniRef90_P00105	44.578	238	tr|Q50927|Q50927_NITER	100	594	tr|Q50927|Q50927_NITER	100	594	NA	NA	NA	NA	NA	NA	NA	NA	NA	NA	NA	NA	NA
CP001150.1	NA	NA	NA	NA	NA	NA	NA	NA	NA	NA	NA	NA	NA	NA	NA	NA	NA	NA	NA	NA	NA	NA	NA	NA	UniRef90_P33325	100	1240	UniRef90_P33325	100	1240	NA	NA	NA	NA	NA	NA	sp|P26165|BCHF_RHOCB	42.169	498	sp|P26165|BCHF_RHOCB	42.169	498	UniRef90_P0CY54	31.385	957	UniRef90_P0CY54	31.385	957	sp|P26172|BCHP_RHOCB
3300009083_38	NA	NA	NA	NA	NA	NA	NA	NA	NA	NA	NA	NA	NA	NA	NA	NA	NA	NA	NA	NA	NA	NA	NA	NA	UniRef90_P25938	25.556	222	UniRef90_P25938	25.556	222	NA	NA	NA	NA	NA	NA	NA	NA	NA	NA	NA	NA	NA	NA	NA	NA	NA	NA	sp|P26172|BCHP_RHOCB
3300024937_4	NA	NA	NA	NA	NA	NA	NA	NA	NA	NA	NA	NA	NA	NA	NA	NA	NA	NA	NA	NA	NA	NA	NA	NA	UniRef90_P00105	45.882	244	UniRef90_P00105	45.882	244	NA	NA	NA	NA	NA	NA	NA	NA	NA	NA	NA	NA	NA	NA	NA	NA	NA	NA	NA
3300020171_9	NA	NA	NA	NA	NA	NA	NA	NA	NA	NA	NA	NA	NA	NA	NA	NA	NA	NA	NA	NA	NA	NA	NA	NA	NA	NA	NA	NA	NA	NA	NA	NA	NA	NA	NA	NA	NA	NA	NA	NA	NA	NA	NA	NA	NA	NA	NA	NA	sp|P26172|BCHP_RHOCB
3300016445_5	NA	NA	NA	NA	NA	NA	NA	NA	NA	NA	NA	NA	NA	NA	NA	NA	NA	NA	NA	NA	NA	NA	NA	NA	UniRef90_P00105	45.238	243	UniRef90_P00105	45.238	243	NA	NA	NA	NA	NA	NA	NA	NA	NA	NA	NA	NA	NA	NA	NA	NA	NA	NA	NA
3300027799_6	NA	NA	NA	NA	NA	NA	NA	NA	NA	NA	NA	NA	NA	NA	NA	NA	NA	NA	NA	NA	NA	NA	NA	NA	UniRef90_P00105	43.902	235	UniRef90_P00105	43.902	235	NA	NA	NA	NA	NA	NA	NA	NA	NA	NA	NA	NA	NA	NA	NA	NA	NA	NA	NA
3300026294_4	NA	NA	NA	NA	NA	NA	NA	NA	NA	NA	NA	NA	NA	NA	NA	NA	NA	NA	NA	NA	NA	NA	NA	NA	UniRef90_D5QVH0	58	298	UniRef90_D5QVH0	58	298	NA	NA	NA	NA	NA	NA	NA	NA	NA	NA	NA	NA	NA	NA	NA	NA	NA	NA	sp|P26172|BCHP_RHOCB
3300004097_58	NA	NA	NA	NA	NA	NA	NA	NA	NA	NA	NA	NA	NA	NA	NA	NA	NA	NA	NA	NA	NA	NA	NA	NA	UniRef90_D5QVH0	33.684	283	UniRef90_D5QVH0	33.684	283	NA	NA	NA	NA	NA	NA	NA	NA	NA	NA	NA	NA	NA	NA	NA	NA	NA	NA	NA
3300009095_80	NA	NA	NA	NA	NA	NA	NA	NA	NA	NA	NA	NA	NA	NA	NA	NA	NA	NA	NA	NA	NA	NA	NA	NA	UniRef90_P00105	46.914	232	UniRef90_P00105	46.914	232	NA	NA	NA	NA	NA	NA	NA	NA	NA	NA	NA	NA	NA	NA	NA	NA	NA	NA	NA
3300021130_8	NA	NA	NA	NA	NA	NA	NA	NA	NA	NA	NA	NA	NA	NA	NA	NA	NA	NA	NA	NA	NA	NA	NA	NA	UniRef90_P00105	37.838	222	UniRef90_P00105	37.838	222	NA	NA	NA	NA	NA	NA	NA	NA	NA	NA	NA	NA	NA	NA	NA	NA	NA	NA	NA
3300025468_20	NA	NA	NA	NA	NA	NA	NA	NA	NA	NA	NA	NA	NA	NA	NA	NA	NA	NA	NA	NA	NA	NA	NA	NA	UniRef90_P00105	40.244	235	UniRef90_P00105	40.244	235	NA	NA	NA	NA	NA	NA	NA	NA	NA	NA	NA	NA	NA	NA	NA	NA	NA	NA	NA
3300022845_7	NA	NA	NA	NA	NA	NA	NA	NA	NA	NA	NA	NA	NA	NA	NA	NA	NA	NA	NA	NA	NA	NA	NA	NA	UniRef90_P00105	28.916	219	UniRef90_P00105	28.916	219	NA	NA	NA	NA	NA	NA	NA	NA	NA	NA	NA	NA	NA	NA	NA	NA	NA	NA	sp|P26172|BCHP_RHOCB
3300025435_3	NA	NA	NA	NA	NA	NA	NA	NA	NA	NA	NA	NA	NA	NA	NA	NA	NA	NA	NA	NA	NA	NA	NA	NA	UniRef90_P33325	25.796	775	UniRef90_P33325	25.796	775	NA	NA	NA	NA	NA	NA	sp|P26165|BCHF_RHOCB	69.565	481	sp|P26165|BCHF_RHOCB	69.565	481	UniRef90_P0CY54	56.592	928	UniRef90_P0CY54	56.592	928	NA
3300022825_3	NA	NA	NA	NA	NA	NA	NA	NA	NA	NA	NA	NA	NA	NA	NA	NA	NA	NA	NA	NA	NA	NA	NA	NA	UniRef90_P00105	28.916	219	UniRef90_P00105	28.916	219	NA	NA	NA	NA	NA	NA	NA	NA	NA	NA	NA	NA	NA	NA	NA	NA	NA	NA	sp|P26172|BCHP_RHOCB
3300025431_5	NA	NA	NA	NA	NA	NA	NA	NA	NA	NA	NA	NA	NA	NA	NA	NA	NA	NA	NA	NA	NA	NA	NA	NA	UniRef90_P00105	41.86	249	UniRef90_P00105	41.86	249	NA	NA	NA	NA	NA	NA	NA	NA	NA	NA	NA	NA	NA	NA	NA	NA	NA	NA	NA
3300021142_20	NA	NA	NA	NA	NA	NA	NA	NA	NA	NA	NA	NA	NA	NA	NA	NA	NA	NA	NA	NA	NA	NA	NA	NA	UniRef90_P00105	38.889	216	UniRef90_P00105	38.889	216	NA	NA	NA	NA	NA	NA	NA	NA	NA	NA	NA	NA	NA	NA	NA	NA	NA	NA	NA
3300027282_3	NA	NA	NA	tr|Q8E9W8|Q8E9W8_SHEON	42.672	1362	NA	NA	NA	NA	NA	NA	NA	NA	NA	NA	NA	NA	NA	NA	NA	NA	NA	NA	UniRef90_D5QVH0	30.928	288	UniRef90_D5QVH0	30.928	288	tr|Q8E9W8|Q8E9W8_SHEON	42.672	1362	tr|Q8E9W8|Q8E9W8_SHEON	42.672	1362	NA	NA	NA	NA	NA	NA	NA	NA	NA	NA	NA	NA	NA
3300025601_8	NA	NA	NA	NA	NA	NA	NA	NA	NA	NA	NA	NA	NA	NA	NA	NA	NA	NA	NA	NA	NA	NA	NA	NA	UniRef90_P00105	28.916	219	UniRef90_P00105	28.916	219	NA	NA	NA	NA	NA	NA	NA	NA	NA	NA	NA	NA	NA	NA	NA	NA	NA	NA	sp|P26172|BCHP_RHOCB
3300024964_4	NA	NA	NA	tr|Q8E9W8|Q8E9W8_SHEON	44.222	1326	NA	NA	NA	NA	NA	NA	NA	NA	NA	NA	NA	NA	NA	NA	NA	NA	NA	NA	UniRef90_P00105	45.122	235	UniRef90_P00105	45.122	235	tr|Q8E9W8|Q8E9W8_SHEON	44.222	1326	tr|Q8E9W8|Q8E9W8_SHEON	44.222	1326	NA	NA	NA	NA	NA	NA	NA	NA	NA	NA	NA	NA	NA
3300026293_15	NA	NA	NA	NA	NA	NA	NA	NA	NA	NA	NA	NA	NA	NA	NA	NA	NA	NA	NA	NA	NA	NA	NA	NA	UniRef90_P25938	37.363	241	UniRef90_P25938	37.363	241	NA	NA	NA	NA	NA	NA	NA	NA	NA	NA	NA	NA	NA	NA	NA	NA	NA	NA	sp|P26172|BCHP_RHOCB
3300027980_29	NA	NA	NA	tr|Q8E9W8|Q8E9W8_SHEON	42.174	1354	NA	NA	NA	NA	NA	NA	NA	NA	NA	NA	NA	NA	NA	NA	NA	NA	NA	NA	UniRef90_D5QVH0	48.454	289	UniRef90_D5QVH0	48.454	289	tr|Q8E9W8|Q8E9W8_SHEON	42.174	1354	tr|Q8E9W8|Q8E9W8_SHEON	42.174	1354	NA	NA	NA	NA	NA	NA	NA	NA	NA	NA	NA	NA	NA
3300000160_4	NA	NA	NA	NA	NA	NA	NA	NA	NA	NA	NA	NA	NA	NA	NA	NA	NA	NA	NA	NA	NA	NA	NA	NA	UniRef90_P00105	41.86	249	UniRef90_P00105	41.86	249	NA	NA	NA	NA	NA	NA	NA	NA	NA	NA	NA	NA	NA	NA	NA	NA	NA	NA	NA
3300017518_9	NA	NA	NA	NA	NA	NA	NA	NA	NA	NA	NA	NA	NA	NA	NA	NA	NA	NA	NA	NA	NA	NA	NA	NA	UniRef90_P25938	26.531	232	UniRef90_P25938	26.531	232	NA	NA	NA	NA	NA	NA	NA	NA	NA	NA	NA	NA	NA	NA	NA	NA	NA	NA	sp|P26172|BCHP_RHOCB
3300025525_9	NA	NA	NA	NA	NA	NA	NA	NA	NA	NA	NA	NA	NA	NA	NA	NA	NA	NA	NA	NA	NA	NA	NA	NA	UniRef90_P00105	40.964	240	UniRef90_P00105	40.964	240	NA	NA	NA	NA	NA	NA	NA	NA	NA	NA	NA	NA	NA	NA	NA	NA	NA	NA	NA
3300003272_6	NA	NA	NA	tr|Q50927|Q50927_NITER	26.63	499	NA	NA	NA	NA	NA	NA	NA	NA	NA	NA	NA	NA	NA	NA	NA	NA	NA	NA	UniRef90_P25938	22.472	255	UniRef90_P25938	22.472	255	tr|Q50927|Q50927_NITER	26.63	499	tr|Q50927|Q50927_NITER	26.63	499	NA	NA	NA	NA	NA	NA	NA	NA	NA	NA	NA	NA	sp|P26172|BCHP_RHOCB
3300025263_5	NA	NA	NA	tr|O87646|O87646_METCP	26.562	370	NA	NA	NA	NA	NA	NA	NA	NA	NA	NA	NA	NA	NA	NA	NA	NA	NA	NA	UniRef90_D5QVH0	37.755	277	UniRef90_D5QVH0	37.755	277	tr|O87646|O87646_METCP	26.562	370	tr|O87646|O87646_METCP	26.562	370	NA	NA	NA	NA	NA	NA	NA	NA	NA	NA	NA	NA	NA
3300027283_24	NA	NA	NA	tr|Q8E9W8|Q8E9W8_SHEON	40.523	1353	NA	NA	NA	NA	NA	NA	NA	NA	NA	NA	NA	NA	NA	NA	NA	NA	NA	NA	UniRef90_D5QVH0	42.708	282	UniRef90_D5QVH0	42.708	282	tr|Q8E9W8|Q8E9W8_SHEON	40.523	1353	tr|Q8E9W8|Q8E9W8_SHEON	40.523	1353	NA	NA	NA	NA	NA	NA	NA	NA	NA	NA	NA	NA	NA
3300027592_17	NA	NA	NA	UniRef90_Q50925	56.881	1626	UniRef90_Q1PW30	28.195	1479	UniRef90_Q1PW30	28.195	1479	UniRef90_Q1PW30	28.195	1479	UniRef90_Q1PW30	28.195	1479	NA	NA	NA	NA	NA	NA	UniRef90_P00105	45.333	214	UniRef90_P00105	45.333	214	UniRef90_Q50925	56.881	1626	UniRef90_Q50925	56.881	1626	NA	NA	NA	NA	NA	NA	NA	NA	NA	NA	NA	NA	NA
3300027730_43	NA	NA	NA	NA	NA	NA	NA	NA	NA	NA	NA	NA	NA	NA	NA	NA	NA	NA	NA	NA	NA	NA	NA	NA	UniRef90_P00105	36.585	226	UniRef90_P00105	36.585	226	NA	NA	NA	NA	NA	NA	NA	NA	NA	NA	NA	NA	NA	NA	NA	NA	NA	NA	NA
3300022856_3	NA	NA	NA	NA	NA	NA	NA	NA	NA	NA	NA	NA	NA	NA	NA	NA	NA	NA	NA	NA	NA	NA	NA	NA	UniRef90_P00105	28.916	219	UniRef90_P00105	28.916	219	NA	NA	NA	NA	NA	NA	NA	NA	NA	NA	NA	NA	NA	NA	NA	NA	NA	NA	sp|P26172|BCHP_RHOCB
3300025348_1	NA	NA	NA	NA	NA	NA	NA	NA	NA	NA	NA	NA	NA	NA	NA	NA	NA	NA	NA	NA	NA	NA	NA	NA	UniRef90_P25938	32.222	222	UniRef90_P25938	32.222	222	NA	NA	NA	NA	NA	NA	NA	NA	NA	NA	NA	NA	NA	NA	NA	NA	NA	NA	sp|P26172|BCHP_RHOCB
3300025488_2	NA	NA	NA	tr|Q8E9W8|Q8E9W8_SHEON	39.25	1192	NA	NA	NA	NA	NA	NA	NA	NA	NA	NA	NA	NA	NA	NA	NA	NA	NA	NA	UniRef90_P00105	44.578	232	UniRef90_P00105	44.578	232	tr|Q8E9W8|Q8E9W8_SHEON	39.25	1192	tr|Q8E9W8|Q8E9W8_SHEON	39.25	1192	NA	NA	NA	NA	NA	NA	NA	NA	NA	NA	NA	NA	NA
3300025380_5	NA	NA	NA	NA	NA	NA	NA	NA	NA	NA	NA	NA	NA	NA	NA	NA	NA	NA	NA	NA	NA	NA	NA	NA	UniRef90_P00105	28.916	219	UniRef90_P00105	28.916	219	NA	NA	NA	NA	NA	NA	NA	NA	NA	NA	NA	NA	NA	NA	NA	NA	NA	NA	NA
3300022834_4	NA	NA	NA	NA	NA	NA	NA	NA	NA	NA	NA	NA	NA	NA	NA	NA	NA	NA	NA	NA	NA	NA	NA	NA	UniRef90_P00105	28.916	219	UniRef90_P00105	28.916	219	NA	NA	NA	NA	NA	NA	NA	NA	NA	NA	NA	NA	NA	NA	NA	NA	NA	NA	sp|P26172|BCHP_RHOCB
3300025738_32	NA	NA	NA	tr|Q50927|Q50927_NITER	22.034	460	NA	NA	NA	NA	NA	NA	NA	NA	NA	NA	NA	NA	NA	NA	NA	NA	NA	NA	UniRef90_P00105	53.333	223	UniRef90_P00105	53.333	223	tr|Q50927|Q50927_NITER	22.034	460	tr|Q50927|Q50927_NITER	22.034	460	NA	NA	NA	NA	NA	NA	NA	NA	NA	NA	NA	NA	NA
3300027816_4	NA	NA	NA	NA	NA	NA	NA	NA	NA	NA	NA	NA	NA	NA	NA	NA	NA	NA	NA	NA	NA	NA	NA	NA	UniRef90_P25938	28.571	225	UniRef90_P25938	28.571	225	NA	NA	NA	NA	NA	NA	NA	NA	NA	NA	NA	NA	NA	NA	NA	NA	NA	NA	sp|P26172|BCHP_RHOCB
3300013123_37	NA	NA	NA	NA	NA	NA	NA	NA	NA	NA	NA	NA	NA	NA	NA	NA	NA	NA	NA	NA	NA	NA	NA	NA	UniRef90_D5QVH0	49.462	273	UniRef90_D5QVH0	49.462	273	NA	NA	NA	NA	NA	NA	NA	NA	NA	NA	NA	NA	NA	NA	NA	NA	NA	NA	NA
3300025347_2	NA	NA	NA	NA	NA	NA	NA	NA	NA	NA	NA	NA	NA	NA	NA	NA	NA	NA	NA	NA	NA	NA	NA	NA	UniRef90_Q3J2P2	23.134	387	UniRef90_Q3J2P2	23.134	387	NA	NA	NA	NA	NA	NA	NA	NA	NA	NA	NA	NA	NA	NA	NA	NA	NA	NA	sp|P26172|BCHP_RHOCB
3300013125_33	NA	NA	NA	NA	NA	NA	NA	NA	NA	NA	NA	NA	NA	NA	NA	NA	NA	NA	NA	NA	NA	NA	NA	NA	UniRef90_P25938	38.384	273	UniRef90_P25938	38.384	273	NA	NA	NA	NA	NA	NA	NA	NA	NA	NA	NA	NA	NA	NA	NA	NA	NA	NA	sp|P26172|BCHP_RHOCB
3300022902_25	NA	NA	NA	tr|O87646|O87646_METCP	20.8	328	NA	NA	NA	NA	NA	NA	NA	NA	NA	NA	NA	NA	NA	NA	NA	NA	NA	NA	UniRef90_P00105	36.709	237	UniRef90_P00105	36.709	237	tr|O87646|O87646_METCP	20.8	328	tr|O87646|O87646_METCP	20.8	328	sp|P26165|BCHF_RHOCB	26.471	478	sp|P26165|BCHF_RHOCB	26.471	478	NA	NA	NA	NA	NA	NA	NA
3300014149_10	NA	NA	NA	NA	NA	NA	NA	NA	NA	NA	NA	NA	NA	NA	NA	NA	NA	NA	NA	NA	NA	NA	NA	NA	UniRef90_P25938	28.09	222	UniRef90_P25938	28.09	222	NA	NA	NA	NA	NA	NA	NA	NA	NA	NA	NA	NA	NA	NA	NA	NA	NA	NA	sp|P26172|BCHP_RHOCB
3300025514_5	NA	NA	NA	NA	NA	NA	NA	NA	NA	NA	NA	NA	NA	NA	NA	NA	NA	NA	NA	NA	NA	NA	NA	NA	UniRef90_Q3J2P2	31.293	426	UniRef90_Q3J2P2	31.293	426	NA	NA	NA	NA	NA	NA	NA	NA	NA	NA	NA	NA	NA	NA	NA	NA	NA	NA	NA
3300027980_36	NA	NA	NA	tr|Q8E9W8|Q8E9W8_SHEON	47.796	1258	NA	NA	NA	NA	NA	NA	NA	NA	NA	NA	NA	NA	NA	NA	NA	NA	NA	NA	UniRef90_P00105	37.681	193	UniRef90_P00105	37.681	193	tr|Q8E9W8|Q8E9W8_SHEON	47.796	1258	tr|Q8E9W8|Q8E9W8_SHEON	47.796	1258	NA	NA	NA	NA	NA	NA	NA	NA	NA	NA	NA	NA	NA
3300002009_3	NA	NA	NA	NA	NA	NA	NA	NA	NA	NA	NA	NA	NA	NA	NA	NA	NA	NA	NA	NA	NA	NA	NA	NA	UniRef90_P00105	50.746	190	UniRef90_P00105	50.746	190	NA	NA	NA	NA	NA	NA	NA	NA	NA	NA	NA	NA	NA	NA	NA	NA	NA	NA	sp|P26172|BCHP_RHOCB
3300021057_4	NA	NA	NA	UniRef90_Q50925	54.248	1366	UniRef90_Q1PW30	28.367	1342	UniRef90_Q1PW30	28.367	1342	UniRef90_Q1PW30	28.367	1342	UniRef90_Q1PW30	28.367	1342	NA	NA	NA	NA	NA	NA	UniRef90_P00105	45.122	235	UniRef90_P00105	45.122	235	UniRef90_Q50925	54.248	1366	UniRef90_Q50925	54.248	1366	NA	NA	NA	NA	NA	NA	NA	NA	NA	NA	NA	NA	NA
3300028174_12	NA	NA	NA	NA	NA	NA	NA	NA	NA	NA	NA	NA	NA	NA	NA	NA	NA	NA	NA	NA	NA	NA	NA	NA	UniRef90_P00105	41.86	249	UniRef90_P00105	41.86	249	NA	NA	NA	NA	NA	NA	NA	NA	NA	NA	NA	NA	NA	NA	NA	NA	NA	NA	NA
3300026534_23	NA	NA	NA	tr|Q8E9W8|Q8E9W8_SHEON	40.667	1324	NA	NA	NA	NA	NA	NA	NA	NA	NA	NA	NA	NA	NA	NA	NA	NA	NA	NA	UniRef90_P00105	44.737	217	UniRef90_P00105	44.737	217	tr|Q8E9W8|Q8E9W8_SHEON	40.667	1324	tr|Q8E9W8|Q8E9W8_SHEON	40.667	1324	NA	NA	NA	NA	NA	NA	NA	NA	NA	NA	NA	NA	NA
3300025667_21	NA	NA	NA	tr|O87646|O87646_METCP	20.8	330	NA	NA	NA	NA	NA	NA	NA	NA	NA	NA	NA	NA	NA	NA	NA	NA	NA	NA	UniRef90_P00105	36.709	237	UniRef90_P00105	36.709	237	tr|O87646|O87646_METCP	20.8	330	tr|O87646|O87646_METCP	20.8	330	sp|P26165|BCHF_RHOCB	26.471	480	sp|P26165|BCHF_RHOCB	26.471	480	NA	NA	NA	NA	NA	NA	NA
3300027851_39	NA	NA	NA	tr|Q8E9W8|Q8E9W8_SHEON	45.916	1335	NA	NA	NA	NA	NA	NA	NA	NA	NA	NA	NA	NA	NA	NA	NA	NA	NA	NA	UniRef90_P00105	41.667	214	UniRef90_P00105	41.667	214	tr|Q8E9W8|Q8E9W8_SHEON	45.916	1335	tr|Q8E9W8|Q8E9W8_SHEON	45.916	1335	NA	NA	NA	NA	NA	NA	NA	NA	NA	NA	NA	NA	NA
3300020275_8	NA	NA	NA	NA	NA	NA	NA	NA	NA	NA	NA	NA	NA	NA	NA	NA	NA	NA	NA	NA	NA	NA	NA	NA	UniRef90_P00105	42.683	235	UniRef90_P00105	42.683	235	NA	NA	NA	NA	NA	NA	NA	NA	NA	NA	NA	NA	NA	NA	NA	NA	NA	NA	NA
3300018914_5	NA	NA	NA	NA	NA	NA	NA	NA	NA	NA	NA	NA	NA	NA	NA	NA	NA	NA	NA	NA	NA	NA	NA	NA	NA	NA	NA	NA	NA	NA	NA	NA	NA	NA	NA	NA	NA	NA	NA	NA	NA	NA	NA	NA	NA	NA	NA	NA	sp|P26172|BCHP_RHOCB
3300020297_5	NA	NA	NA	NA	NA	NA	NA	NA	NA	NA	NA	NA	NA	NA	NA	NA	NA	NA	NA	NA	NA	NA	NA	NA	UniRef90_P25938	33.333	205	UniRef90_P25938	33.333	205	NA	NA	NA	NA	NA	NA	NA	NA	NA	NA	NA	NA	NA	NA	NA	NA	NA	NA	sp|P26172|BCHP_RHOCB
3300017423_23	NA	NA	NA	tr|Q8E9W8|Q8E9W8_SHEON	46.578	1333	NA	NA	NA	NA	NA	NA	NA	NA	NA	NA	NA	NA	NA	NA	NA	NA	NA	NA	UniRef90_P00105	42.857	201	UniRef90_P00105	42.857	201	tr|Q8E9W8|Q8E9W8_SHEON	46.578	1333	tr|Q8E9W8|Q8E9W8_SHEON	46.578	1333	NA	NA	NA	NA	NA	NA	NA	NA	NA	NA	NA	NA	NA
3300012682_32	NA	NA	NA	tr|Q50927|Q50927_NITER	50.265	547	NA	NA	NA	NA	NA	NA	NA	NA	NA	NA	NA	NA	NA	NA	NA	NA	NA	NA	UniRef90_P00105	44.578	238	UniRef90_P00105	44.578	238	tr|Q50927|Q50927_NITER	50.265	547	tr|Q50927|Q50927_NITER	50.265	547	NA	NA	NA	NA	NA	NA	NA	NA	NA	NA	NA	NA	NA
3300027625_13	NA	NA	NA	NA	NA	NA	NA	NA	NA	NA	NA	NA	NA	NA	NA	NA	NA	NA	NA	NA	NA	NA	NA	NA	UniRef90_D5QVH0	45	298	UniRef90_D5QVH0	45	298	NA	NA	NA	NA	NA	NA	NA	NA	NA	NA	NA	NA	NA	NA	NA	NA	NA	NA	NA
3300026534_11	NA	NA	NA	tr|Q8E9W8|Q8E9W8_SHEON	51.724	1260	NA	NA	NA	NA	NA	NA	NA	NA	NA	NA	NA	NA	NA	NA	NA	NA	NA	NA	UniRef90_P25938	33.696	268	UniRef90_P25938	33.696	268	tr|Q8E9W8|Q8E9W8_SHEON	51.724	1260	tr|Q8E9W8|Q8E9W8_SHEON	51.724	1260	NA	NA	NA	NA	NA	NA	NA	NA	NA	NA	NA	NA	NA
3300001970_7	NA	NA	NA	NA	NA	NA	NA	NA	NA	NA	NA	NA	NA	NA	NA	NA	NA	NA	NA	NA	NA	NA	NA	NA	UniRef90_P00105	32.877	213	UniRef90_P00105	32.877	213	NA	NA	NA	NA	NA	NA	NA	NA	NA	NA	NA	NA	NA	NA	NA	NA	NA	NA	sp|P26172|BCHP_RHOCB
3300026972_2	NA	NA	NA	NA	NA	NA	NA	NA	NA	NA	NA	NA	NA	NA	NA	NA	NA	NA	NA	NA	NA	NA	NA	NA	UniRef90_D5QVH0	53	300	UniRef90_D5QVH0	53	300	NA	NA	NA	NA	NA	NA	NA	NA	NA	NA	NA	NA	NA	NA	NA	NA	NA	NA	NA
3300003868_3	NA	NA	NA	tr|Q8E9W8|Q8E9W8_SHEON	43.64	1341	NA	NA	NA	NA	NA	NA	NA	NA	NA	NA	NA	NA	NA	NA	NA	NA	NA	NA	UniRef90_P00105	39.189	214	UniRef90_P00105	39.189	214	tr|Q8E9W8|Q8E9W8_SHEON	43.64	1341	tr|Q8E9W8|Q8E9W8_SHEON	43.64	1341	sp|P26165|BCHF_RHOCB	58.286	517	sp|P26165|BCHF_RHOCB	58.286	517	UniRef90_P0CY54	49.524	942	UniRef90_P0CY54	49.524	942	sp|P26172|BCHP_RHOCB
3300023187_8	NA	NA	NA	tr|O87646|O87646_METCP	23.358	384	NA	NA	NA	NA	NA	NA	NA	NA	NA	NA	NA	NA	NA	NA	NA	NA	NA	NA	UniRef90_D5QVH0	45.161	274	UniRef90_D5QVH0	45.161	274	tr|O87646|O87646_METCP	23.358	384	tr|O87646|O87646_METCP	23.358	384	NA	NA	NA	NA	NA	NA	NA	NA	NA	NA	NA	NA	NA
3300011486_4	NA	NA	NA	NA	NA	NA	NA	NA	NA	NA	NA	NA	NA	NA	NA	NA	NA	NA	NA	NA	NA	NA	NA	NA	NA	NA	NA	NA	NA	NA	NA	NA	NA	NA	NA	NA	NA	NA	NA	NA	NA	NA	NA	NA	NA	NA	NA	NA	sp|P26172|BCHP_RHOCB
3300027157_7	NA	NA	NA	NA	NA	NA	NA	NA	NA	NA	NA	NA	NA	NA	NA	NA	NA	NA	NA	NA	NA	NA	NA	NA	UniRef90_P00105	42.683	235	UniRef90_P00105	42.683	235	NA	NA	NA	NA	NA	NA	NA	NA	NA	NA	NA	NA	NA	NA	NA	NA	NA	NA	NA
3300020154_4	NA	NA	NA	UniRef90_Q50925	54.902	1366	UniRef90_Q1PW30	27.984	1417	UniRef90_Q1PW30	27.984	1417	UniRef90_Q1PW30	27.984	1417	UniRef90_Q1PW30	27.984	1417	NA	NA	NA	NA	NA	NA	UniRef90_P00105	46.341	235	UniRef90_P00105	46.341	235	UniRef90_Q50925	54.902	1366	UniRef90_Q50925	54.902	1366	NA	NA	NA	NA	NA	NA	NA	NA	NA	NA	NA	NA	NA
3300027554_9	NA	NA	NA	NA	NA	NA	NA	NA	NA	NA	NA	NA	NA	NA	NA	NA	NA	NA	NA	NA	NA	NA	NA	NA	UniRef90_P25938	26.667	222	UniRef90_P25938	26.667	222	NA	NA	NA	NA	NA	NA	NA	NA	NA	NA	NA	NA	NA	NA	NA	NA	NA	NA	sp|P26172|BCHP_RHOCB
3300023091_7	NA	NA	NA	NA	NA	NA	NA	NA	NA	NA	NA	NA	NA	NA	NA	NA	NA	NA	NA	NA	NA	NA	NA	NA	UniRef90_P00105	43.373	238	UniRef90_P00105	43.373	238	NA	NA	NA	NA	NA	NA	NA	NA	NA	NA	NA	NA	NA	NA	NA	NA	NA	NA	NA
3300023244_5	NA	NA	NA	NA	NA	NA	NA	NA	NA	NA	NA	NA	NA	NA	NA	NA	NA	NA	NA	NA	NA	NA	NA	NA	UniRef90_P00105	28.916	219	UniRef90_P00105	28.916	219	NA	NA	NA	NA	NA	NA	NA	NA	NA	NA	NA	NA	NA	NA	NA	NA	NA	NA	sp|P26172|BCHP_RHOCB
3300025364_1	NA	NA	NA	NA	NA	NA	NA	NA	NA	NA	NA	NA	NA	NA	NA	NA	NA	NA	NA	NA	NA	NA	NA	NA	UniRef90_P25938	32.222	220	UniRef90_P25938	32.222	220	NA	NA	NA	NA	NA	NA	NA	NA	NA	NA	NA	NA	NA	NA	NA	NA	NA	NA	sp|P26172|BCHP_RHOCB
3300027319_12	NA	NA	NA	NA	NA	NA	NA	NA	NA	NA	NA	NA	NA	NA	NA	NA	NA	NA	NA	NA	NA	NA	NA	NA	UniRef90_P00105	35.294	204	UniRef90_P00105	35.294	204	NA	NA	NA	NA	NA	NA	NA	NA	NA	NA	NA	NA	NA	NA	NA	NA	NA	NA	NA
3300024324_21	NA	NA	NA	tr|O87646|O87646_METCP	20.8	330	NA	NA	NA	NA	NA	NA	NA	NA	NA	NA	NA	NA	NA	NA	NA	NA	NA	NA	UniRef90_P00105	36.709	237	UniRef90_P00105	36.709	237	tr|O87646|O87646_METCP	20.8	330	tr|O87646|O87646_METCP	20.8	330	sp|P26165|BCHF_RHOCB	26.471	480	sp|P26165|BCHF_RHOCB	26.471	480	NA	NA	NA	NA	NA	NA	NA
3300005326_19	NA	NA	NA	NA	NA	NA	NA	NA	NA	NA	NA	NA	NA	NA	NA	NA	NA	NA	NA	NA	NA	NA	NA	NA	UniRef90_P00105	40.476	243	UniRef90_P00105	40.476	243	NA	NA	NA	NA	NA	NA	NA	NA	NA	NA	NA	NA	NA	NA	NA	NA	NA	NA	NA
3300022740_1	NA	NA	NA	NA	NA	NA	NA	NA	NA	NA	NA	NA	NA	NA	NA	NA	NA	NA	NA	NA	NA	NA	NA	NA	UniRef90_D5QVH0	46.875	288	UniRef90_D5QVH0	46.875	288	NA	NA	NA	NA	NA	NA	sp|P26165|BCHF_RHOCB	25.767	472	sp|P26165|BCHF_RHOCB	25.767	472	UniRef90_Q02430	26.708	948	UniRef90_Q02430	26.708	948	NA
3300024344_32	NA	NA	NA	NA	NA	NA	NA	NA	NA	NA	NA	NA	NA	NA	NA	NA	NA	NA	NA	NA	NA	NA	NA	NA	UniRef90_P00105	40.964	240	UniRef90_P00105	40.964	240	NA	NA	NA	NA	NA	NA	NA	NA	NA	NA	NA	NA	NA	NA	NA	NA	NA	NA	NA
3300028571_40	NA	NA	NA	NA	NA	NA	NA	NA	NA	NA	NA	NA	NA	NA	NA	NA	NA	NA	NA	NA	NA	NA	NA	NA	UniRef90_P00105	36.585	228	UniRef90_P00105	36.585	228	NA	NA	NA	NA	NA	NA	NA	NA	NA	NA	NA	NA	NA	NA	NA	NA	NA	NA	NA
3300027863_115	NA	NA	NA	NA	NA	NA	NA	NA	NA	NA	NA	NA	NA	NA	NA	NA	NA	NA	NA	NA	NA	NA	NA	NA	UniRef90_P25938	28.409	235	UniRef90_P25938	28.409	235	NA	NA	NA	NA	NA	NA	NA	NA	NA	NA	NA	NA	NA	NA	NA	NA	NA	NA	NA
3300027980_40	NA	NA	NA	NA	NA	NA	NA	NA	NA	NA	NA	NA	NA	NA	NA	NA	NA	NA	NA	NA	NA	NA	NA	NA	UniRef90_P00105	54.839	177	UniRef90_P00105	54.839	177	NA	NA	NA	NA	NA	NA	NA	NA	NA	NA	NA	NA	NA	NA	NA	NA	NA	NA	NA
3300022933_25	NA	NA	NA	tr|O87646|O87646_METCP	20.8	328	NA	NA	NA	NA	NA	NA	NA	NA	NA	NA	NA	NA	NA	NA	NA	NA	NA	NA	UniRef90_P00105	36.709	237	UniRef90_P00105	36.709	237	tr|O87646|O87646_METCP	20.8	328	tr|O87646|O87646_METCP	20.8	328	sp|P26165|BCHF_RHOCB	26.471	478	sp|P26165|BCHF_RHOCB	26.471	478	NA	NA	NA	NA	NA	NA	NA
3300000140_3	NA	NA	NA	NA	NA	NA	NA	NA	NA	NA	NA	NA	NA	NA	NA	NA	NA	NA	NA	NA	NA	NA	NA	NA	UniRef90_P00105	39.08	259	UniRef90_P00105	39.08	259	NA	NA	NA	NA	NA	NA	NA	NA	NA	NA	NA	NA	NA	NA	NA	NA	NA	NA	NA
3300026288_12	NA	NA	NA	NA	NA	NA	NA	NA	NA	NA	NA	NA	NA	NA	NA	NA	NA	NA	NA	NA	NA	NA	NA	NA	UniRef90_D5QVH0	45.652	268	UniRef90_D5QVH0	45.652	268	NA	NA	NA	NA	NA	NA	NA	NA	NA	NA	NA	NA	NA	NA	NA	NA	NA	NA	NA
3300027283_16	NA	NA	NA	NA	NA	NA	NA	NA	NA	NA	NA	NA	NA	NA	NA	NA	NA	NA	NA	NA	NA	NA	NA	NA	UniRef90_Q3J2P2	41.667	351	UniRef90_Q3J2P2	41.667	351	NA	NA	NA	NA	NA	NA	NA	NA	NA	NA	NA	NA	NA	NA	NA	NA	NA	NA	NA
3300000227_30	NA	NA	NA	NA	NA	NA	NA	NA	NA	NA	NA	NA	NA	NA	NA	NA	NA	NA	NA	NA	NA	NA	NA	NA	UniRef90_P00105	30.508	145	UniRef90_P00105	30.508	145	NA	NA	NA	NA	NA	NA	NA	NA	NA	NA	NA	NA	NA	NA	NA	NA	NA	NA	NA
3300027958_9	NA	NA	NA	tr|Q8E9W8|Q8E9W8_SHEON	44.42	1318	NA	NA	NA	NA	NA	NA	NA	NA	NA	NA	NA	NA	NA	NA	NA	NA	NA	NA	UniRef90_P00105	39.726	217	UniRef90_P00105	39.726	217	tr|Q8E9W8|Q8E9W8_SHEON	44.42	1318	tr|Q8E9W8|Q8E9W8_SHEON	44.42	1318	NA	NA	NA	NA	NA	NA	NA	NA	NA	NA	NA	NA	NA
3300026201_15	NA	NA	NA	NA	NA	NA	NA	NA	NA	NA	NA	NA	NA	NA	NA	NA	NA	NA	NA	NA	NA	NA	NA	NA	UniRef90_P25938	30	220	UniRef90_P25938	30	220	NA	NA	NA	NA	NA	NA	NA	NA	NA	NA	NA	NA	NA	NA	NA	NA	NA	NA	sp|P26172|BCHP_RHOCB
3300027718_7	NA	NA	NA	tr|O87646|O87646_METCP	41.791	385	NA	NA	NA	NA	NA	NA	NA	NA	NA	NA	NA	NA	NA	NA	NA	NA	NA	NA	UniRef90_P00105	37.333	223	UniRef90_P00105	37.333	223	tr|O87646|O87646_METCP	41.791	385	tr|O87646|O87646_METCP	41.791	385	NA	NA	NA	NA	NA	NA	NA	NA	NA	NA	NA	NA	NA
3300003309_1	NA	NA	NA	tr|Q50927|Q50927_NITER	26.63	499	NA	NA	NA	NA	NA	NA	NA	NA	NA	NA	NA	NA	NA	NA	NA	NA	NA	NA	UniRef90_P00105	24.444	253	UniRef90_P00105	24.444	253	tr|Q50927|Q50927_NITER	26.63	499	tr|Q50927|Q50927_NITER	26.63	499	NA	NA	NA	NA	NA	NA	NA	NA	NA	NA	NA	NA	sp|P26172|BCHP_RHOCB
3300013099_26	NA	NA	NA	tr|Q8E9W8|Q8E9W8_SHEON	43.371	1311	NA	NA	NA	NA	NA	NA	NA	NA	NA	NA	NA	NA	NA	NA	NA	NA	NA	NA	UniRef90_P00105	45.238	243	UniRef90_P00105	45.238	243	tr|Q8E9W8|Q8E9W8_SHEON	43.371	1311	tr|Q8E9W8|Q8E9W8_SHEON	43.371	1311	NA	NA	NA	NA	NA	NA	NA	NA	NA	NA	NA	NA	NA
3300011563_1	NA	NA	NA	tr|O87646|O87646_METCP	22.047	325	NA	NA	NA	NA	NA	NA	NA	NA	NA	NA	NA	NA	NA	NA	NA	NA	NA	NA	UniRef90_Q3J2P2	36.184	456	UniRef90_Q3J2P2	36.184	456	tr|O87646|O87646_METCP	22.047	325	tr|O87646|O87646_METCP	22.047	325	NA	NA	NA	NA	NA	NA	NA	NA	NA	NA	NA	NA	NA
3300023298_7	NA	NA	NA	NA	NA	NA	NA	NA	NA	NA	NA	NA	NA	NA	NA	NA	NA	NA	NA	NA	NA	NA	NA	NA	UniRef90_P00105	28.916	219	UniRef90_P00105	28.916	219	NA	NA	NA	NA	NA	NA	NA	NA	NA	NA	NA	NA	NA	NA	NA	NA	NA	NA	sp|P26172|BCHP_RHOCB
3300025702_12	NA	NA	NA	NA	NA	NA	NA	NA	NA	NA	NA	NA	NA	NA	NA	NA	NA	NA	NA	NA	NA	NA	NA	NA	UniRef90_P00105	50.602	240	UniRef90_P00105	50.602	240	NA	NA	NA	NA	NA	NA	sp|P26165|BCHF_RHOCB	24.699	466	sp|P26165|BCHF_RHOCB	24.699	466	NA	NA	NA	NA	NA	NA	NA
3300024327_14	NA	NA	NA	NA	NA	NA	NA	NA	NA	NA	NA	NA	NA	NA	NA	NA	NA	NA	NA	NA	NA	NA	NA	NA	UniRef90_P00105	41.86	247	UniRef90_P00105	41.86	247	NA	NA	NA	NA	NA	NA	NA	NA	NA	NA	NA	NA	NA	NA	NA	NA	NA	NA	NA
3300026893_1	NA	NA	NA	tr|Q50927|Q50927_NITER	26.946	457	NA	NA	NA	NA	NA	NA	NA	NA	NA	NA	NA	NA	NA	NA	NA	NA	NA	NA	UniRef90_P00105	45.977	250	UniRef90_P00105	45.977	250	tr|Q50927|Q50927_NITER	26.946	457	tr|Q50927|Q50927_NITER	26.946	457	sp|P26165|BCHF_RHOCB	67.32	457	sp|P26165|BCHF_RHOCB	67.32	457	UniRef90_P0CY54	57.556	925	UniRef90_P0CY54	57.556	925	sp|P26172|BCHP_RHOCB
3300022842_9	NA	NA	NA	NA	NA	NA	NA	NA	NA	NA	NA	NA	NA	NA	NA	NA	NA	NA	NA	NA	NA	NA	NA	NA	UniRef90_P00105	28.916	217	UniRef90_P00105	28.916	217	NA	NA	NA	NA	NA	NA	NA	NA	NA	NA	NA	NA	NA	NA	NA	NA	NA	NA	sp|P26172|BCHP_RHOCB
3300027828_13	NA	NA	NA	tr|Q8E9W8|Q8E9W8_SHEON	32.36	1252	NA	NA	NA	NA	NA	NA	NA	NA	NA	NA	NA	NA	NA	NA	NA	NA	NA	NA	UniRef90_D5QVH0	34.375	384	UniRef90_D5QVH0	34.375	384	tr|Q8E9W8|Q8E9W8_SHEON	32.36	1252	tr|Q8E9W8|Q8E9W8_SHEON	32.36	1252	NA	NA	NA	NA	NA	NA	NA	NA	NA	NA	NA	NA	NA
3300020301_7	NA	NA	NA	NA	NA	NA	NA	NA	NA	NA	NA	NA	NA	NA	NA	NA	NA	NA	NA	NA	NA	NA	NA	NA	UniRef90_P25938	32.877	187	UniRef90_P25938	32.877	187	NA	NA	NA	NA	NA	NA	NA	NA	NA	NA	NA	NA	NA	NA	NA	NA	NA	NA	sp|P26172|BCHP_RHOCB
3300017434_8	NA	NA	NA	NA	NA	NA	NA	NA	NA	NA	NA	NA	NA	NA	NA	NA	NA	NA	NA	NA	NA	NA	NA	NA	UniRef90_P00105	23.684	219	UniRef90_P00105	23.684	219	NA	NA	NA	NA	NA	NA	NA	NA	NA	NA	NA	NA	NA	NA	NA	NA	NA	NA	NA
3300025547_13	NA	NA	NA	tr|O87646|O87646_METCP	20.8	328	NA	NA	NA	NA	NA	NA	NA	NA	NA	NA	NA	NA	NA	NA	NA	NA	NA	NA	UniRef90_P00105	36.709	237	UniRef90_P00105	36.709	237	tr|O87646|O87646_METCP	20.8	328	tr|O87646|O87646_METCP	20.8	328	sp|P26165|BCHF_RHOCB	26.471	478	sp|P26165|BCHF_RHOCB	26.471	478	NA	NA	NA	NA	NA	NA	NA
3300013125_34	NA	NA	NA	NA	NA	NA	NA	NA	NA	NA	NA	NA	NA	NA	NA	NA	NA	NA	NA	NA	NA	NA	NA	NA	UniRef90_D5QVH0	49.462	273	UniRef90_D5QVH0	49.462	273	NA	NA	NA	NA	NA	NA	NA	NA	NA	NA	NA	NA	NA	NA	NA	NA	NA	NA	NA
3300022859_7	NA	NA	NA	NA	NA	NA	NA	NA	NA	NA	NA	NA	NA	NA	NA	NA	NA	NA	NA	NA	NA	NA	NA	NA	UniRef90_P00105	28.916	219	UniRef90_P00105	28.916	219	NA	NA	NA	NA	NA	NA	NA	NA	NA	NA	NA	NA	NA	NA	NA	NA	NA	NA	sp|P26172|BCHP_RHOCB
3300025707_28	NA	NA	NA	tr|O87646|O87646_METCP	20.8	330	NA	NA	NA	NA	NA	NA	NA	NA	NA	NA	NA	NA	NA	NA	NA	NA	NA	NA	UniRef90_P00105	36.709	235	UniRef90_P00105	36.709	235	tr|O87646|O87646_METCP	20.8	330	tr|O87646|O87646_METCP	20.8	330	sp|P26165|BCHF_RHOCB	26.471	478	sp|P26165|BCHF_RHOCB	26.471	478	NA	NA	NA	NA	NA	NA	NA
3300023434_6	NA	NA	NA	NA	NA	NA	NA	NA	NA	NA	NA	NA	NA	NA	NA	NA	NA	NA	NA	NA	NA	NA	NA	NA	UniRef90_P00105	28.916	219	UniRef90_P00105	28.916	219	NA	NA	NA	NA	NA	NA	NA	NA	NA	NA	NA	NA	NA	NA	NA	NA	NA	NA	sp|P26172|BCHP_RHOCB
3300025586_14	NA	NA	NA	NA	NA	NA	NA	NA	NA	NA	NA	NA	NA	NA	NA	NA	NA	NA	NA	NA	NA	NA	NA	NA	UniRef90_P00105	28.916	217	UniRef90_P00105	28.916	217	NA	NA	NA	NA	NA	NA	NA	NA	NA	NA	NA	NA	NA	NA	NA	NA	NA	NA	sp|P26172|BCHP_RHOCB
3300025510_4	NA	NA	NA	NA	NA	NA	NA	NA	NA	NA	NA	NA	NA	NA	NA	NA	NA	NA	NA	NA	NA	NA	NA	NA	UniRef90_P00105	38.889	214	UniRef90_P00105	38.889	214	NA	NA	NA	NA	NA	NA	NA	NA	NA	NA	NA	NA	NA	NA	NA	NA	NA	NA	NA
3300026188_8	NA	NA	NA	NA	NA	NA	NA	NA	NA	NA	NA	NA	NA	NA	NA	NA	NA	NA	NA	NA	NA	NA	NA	NA	UniRef90_P25938	32.051	201	UniRef90_P25938	32.051	201	NA	NA	NA	NA	NA	NA	NA	NA	NA	NA	NA	NA	NA	NA	NA	NA	NA	NA	NA
3300020369_14	NA	NA	NA	NA	NA	NA	NA	NA	NA	NA	NA	NA	NA	NA	NA	NA	NA	NA	NA	NA	NA	NA	NA	NA	UniRef90_D5QVH0	43.75	285	UniRef90_D5QVH0	43.75	285	NA	NA	NA	NA	NA	NA	NA	NA	NA	NA	NA	NA	NA	NA	NA	NA	NA	NA	NA
3300027728_21	NA	NA	NA	NA	NA	NA	NA	NA	NA	NA	NA	NA	NA	NA	NA	NA	NA	NA	NA	NA	NA	NA	NA	NA	UniRef90_P00105	36.585	228	UniRef90_P00105	36.585	228	NA	NA	NA	NA	NA	NA	NA	NA	NA	NA	NA	NA	NA	NA	NA	NA	NA	NA	NA
3300027870_38	NA	NA	NA	NA	NA	NA	NA	NA	NA	NA	NA	NA	NA	NA	NA	NA	NA	NA	NA	NA	NA	NA	NA	NA	UniRef90_P00105	24.658	213	UniRef90_P00105	24.658	213	NA	NA	NA	NA	NA	NA	NA	NA	NA	NA	NA	NA	NA	NA	NA	NA	NA	NA	NA
3300014204_15	NA	NA	NA	NA	NA	NA	NA	NA	NA	NA	NA	NA	NA	NA	NA	NA	NA	NA	NA	NA	NA	NA	NA	NA	UniRef90_P00105	38.824	255	UniRef90_P00105	38.824	255	NA	NA	NA	NA	NA	NA	NA	NA	NA	NA	NA	NA	NA	NA	NA	NA	NA	NA	sp|P26172|BCHP_RHOCB
3300027911_29	NA	NA	NA	tr|Q8E9W8|Q8E9W8_SHEON	40.592	1389	NA	NA	NA	NA	NA	NA	NA	NA	NA	NA	NA	NA	NA	NA	NA	NA	NA	NA	UniRef90_P00105	46.25	231	UniRef90_P00105	46.25	231	tr|Q8E9W8|Q8E9W8_SHEON	40.592	1389	tr|Q8E9W8|Q8E9W8_SHEON	40.592	1389	sp|P26165|BCHF_RHOCB	64.103	468	sp|P26165|BCHF_RHOCB	64.103	468	UniRef90_P0CY54	53.746	916	UniRef90_P0CY54	53.746	916	sp|P26172|BCHP_RHOCB
3300010315_5	NA	NA	NA	NA	NA	NA	NA	NA	NA	NA	NA	NA	NA	NA	NA	NA	NA	NA	NA	NA	NA	NA	NA	NA	UniRef90_P00105	40.964	240	UniRef90_P00105	40.964	240	NA	NA	NA	NA	NA	NA	NA	NA	NA	NA	NA	NA	NA	NA	NA	NA	NA	NA	NA
3300017509_13	NA	NA	NA	NA	NA	NA	NA	NA	NA	NA	NA	NA	NA	NA	NA	NA	NA	NA	NA	NA	NA	NA	NA	NA	UniRef90_P25938	26.374	225	UniRef90_P25938	26.374	225	NA	NA	NA	NA	NA	NA	NA	NA	NA	NA	NA	NA	NA	NA	NA	NA	NA	NA	sp|P26172|BCHP_RHOCB
3300002858_1	NA	NA	NA	NA	NA	NA	NA	NA	NA	NA	NA	NA	NA	NA	NA	NA	NA	NA	NA	NA	NA	NA	NA	NA	NA	NA	NA	NA	NA	NA	NA	NA	NA	NA	NA	NA	NA	NA	NA	NA	NA	NA	NA	NA	NA	NA	NA	NA	sp|P26172|BCHP_RHOCB
3300007517_24	NA	NA	NA	NA	NA	NA	NA	NA	NA	NA	NA	NA	NA	NA	NA	NA	NA	NA	NA	NA	NA	NA	NA	NA	UniRef90_P25938	25.556	220	UniRef90_P25938	25.556	220	NA	NA	NA	NA	NA	NA	NA	NA	NA	NA	NA	NA	NA	NA	NA	NA	NA	NA	sp|P26172|BCHP_RHOCB
3300013122_11	NA	NA	NA	NA	NA	NA	NA	NA	NA	NA	NA	NA	NA	NA	NA	NA	NA	NA	NA	NA	NA	NA	NA	NA	UniRef90_D5QVH0	49.462	273	UniRef90_D5QVH0	49.462	273	NA	NA	NA	NA	NA	NA	NA	NA	NA	NA	NA	NA	NA	NA	NA	NA	NA	NA	NA
3300027860_13	NA	NA	NA	NA	NA	NA	NA	NA	NA	NA	NA	NA	NA	NA	NA	NA	NA	NA	NA	NA	NA	NA	NA	NA	UniRef90_P25938	26.667	220	UniRef90_P25938	26.667	220	NA	NA	NA	NA	NA	NA	NA	NA	NA	NA	NA	NA	NA	NA	NA	NA	NA	NA	sp|P26172|BCHP_RHOCB
3300017467_3	NA	NA	NA	NA	NA	NA	NA	NA	NA	NA	NA	NA	NA	NA	NA	NA	NA	NA	NA	NA	NA	NA	NA	NA	UniRef90_P25938	26.374	220	UniRef90_P25938	26.374	220	NA	NA	NA	NA	NA	NA	NA	NA	NA	NA	NA	NA	NA	NA	NA	NA	NA	NA	sp|P26172|BCHP_RHOCB
3300025354_1	NA	NA	NA	NA	NA	NA	NA	NA	NA	NA	NA	NA	NA	NA	NA	NA	NA	NA	NA	NA	NA	NA	NA	NA	UniRef90_P25938	32.222	220	UniRef90_P25938	32.222	220	NA	NA	NA	NA	NA	NA	NA	NA	NA	NA	NA	NA	NA	NA	NA	NA	NA	NA	sp|P26172|BCHP_RHOCB
3300005260_7	NA	NA	NA	NA	NA	NA	NA	NA	NA	NA	NA	NA	NA	NA	NA	NA	NA	NA	NA	NA	NA	NA	NA	NA	UniRef90_P00105	46.512	249	UniRef90_P00105	46.512	249	NA	NA	NA	NA	NA	NA	NA	NA	NA	NA	NA	NA	NA	NA	NA	NA	NA	NA	NA
3300014060_42	NA	NA	NA	NA	NA	NA	NA	NA	NA	NA	NA	NA	NA	NA	NA	NA	NA	NA	NA	NA	NA	NA	NA	NA	UniRef90_P25938	31.461	244	UniRef90_P25938	31.461	244	NA	NA	NA	NA	NA	NA	NA	NA	NA	NA	NA	NA	NA	NA	NA	NA	NA	NA	NA
3300027057_6	NA	NA	NA	NA	NA	NA	NA	NA	NA	NA	NA	NA	NA	NA	NA	NA	NA	NA	NA	NA	NA	NA	NA	NA	UniRef90_P00105	50.617	240	UniRef90_P00105	50.617	240	NA	NA	NA	NA	NA	NA	NA	NA	NA	NA	NA	NA	NA	NA	NA	NA	NA	NA	NA
3300003130_1	NA	NA	NA	tr|Q8E9W8|Q8E9W8_SHEON	43.333	1324	NA	NA	NA	NA	NA	NA	NA	NA	NA	NA	NA	NA	NA	NA	NA	NA	NA	NA	UniRef90_P00105	43.421	219	UniRef90_P00105	43.421	219	tr|Q8E9W8|Q8E9W8_SHEON	43.333	1324	tr|Q8E9W8|Q8E9W8_SHEON	43.333	1324	NA	NA	NA	NA	NA	NA	NA	NA	NA	NA	NA	NA	NA
3300027546_1	NA	NA	NA	tr|O87646|O87646_METCP	33.813	387	NA	NA	NA	NA	NA	NA	NA	NA	NA	NA	NA	NA	NA	NA	NA	NA	NA	NA	UniRef90_D5QVH0	59.184	294	UniRef90_D5QVH0	59.184	294	tr|O87646|O87646_METCP	33.813	387	tr|O87646|O87646_METCP	33.813	387	NA	NA	NA	NA	NA	NA	NA	NA	NA	NA	NA	NA	NA
3300013131_54	NA	NA	NA	NA	NA	NA	NA	NA	NA	NA	NA	NA	NA	NA	NA	NA	NA	NA	NA	NA	NA	NA	NA	NA	UniRef90_P00105	37.143	208	UniRef90_P00105	37.143	208	NA	NA	NA	NA	NA	NA	NA	NA	NA	NA	NA	NA	NA	NA	NA	NA	NA	NA	NA
3300025422_12	NA	NA	NA	tr|O87646|O87646_METCP	20.8	330	NA	NA	NA	NA	NA	NA	NA	NA	NA	NA	NA	NA	NA	NA	NA	NA	NA	NA	UniRef90_P00105	36.709	235	UniRef90_P00105	36.709	235	tr|O87646|O87646_METCP	20.8	330	tr|O87646|O87646_METCP	20.8	330	sp|P26165|BCHF_RHOCB	26.471	478	sp|P26165|BCHF_RHOCB	26.471	478	NA	NA	NA	NA	NA	NA	NA
3300012837_3	NA	NA	NA	NA	NA	NA	NA	NA	NA	NA	NA	NA	NA	NA	NA	NA	NA	NA	NA	NA	NA	NA	NA	NA	UniRef90_P00105	40.909	198	UniRef90_P00105	40.909	198	NA	NA	NA	NA	NA	NA	NA	NA	NA	NA	NA	NA	NA	NA	NA	NA	NA	NA	NA
3300015204_10	NA	NA	NA	NA	NA	NA	NA	NA	NA	NA	NA	NA	NA	NA	NA	NA	NA	NA	NA	NA	NA	NA	NA	NA	NA	NA	NA	NA	NA	NA	NA	NA	NA	NA	NA	NA	NA	NA	NA	NA	NA	NA	NA	NA	NA	NA	NA	NA	sp|P26172|BCHP_RHOCB
3300027677_13	NA	NA	NA	NA	NA	NA	NA	NA	NA	NA	NA	NA	NA	NA	NA	NA	NA	NA	NA	NA	NA	NA	NA	NA	UniRef90_P00105	44	225	UniRef90_P00105	44	225	NA	NA	NA	NA	NA	NA	NA	NA	NA	NA	NA	NA	NA	NA	NA	NA	NA	NA	NA
3300022931_25	NA	NA	NA	tr|O87646|O87646_METCP	20.8	328	NA	NA	NA	NA	NA	NA	NA	NA	NA	NA	NA	NA	NA	NA	NA	NA	NA	NA	UniRef90_P00105	36.709	235	UniRef90_P00105	36.709	235	tr|O87646|O87646_METCP	20.8	328	tr|O87646|O87646_METCP	20.8	328	sp|P26165|BCHF_RHOCB	26.471	478	sp|P26165|BCHF_RHOCB	26.471	478	NA	NA	NA	NA	NA	NA	NA
3300025039_9	NA	NA	NA	NA	NA	NA	NA	NA	NA	NA	NA	NA	NA	NA	NA	NA	NA	NA	NA	NA	NA	NA	NA	NA	UniRef90_P00105	60	238	UniRef90_P00105	60	238	NA	NA	NA	NA	NA	NA	NA	NA	NA	NA	NA	NA	NA	NA	NA	NA	NA	NA	NA
3300025529_9	NA	NA	NA	NA	NA	NA	NA	NA	NA	NA	NA	NA	NA	NA	NA	NA	NA	NA	NA	NA	NA	NA	NA	NA	UniRef90_P00105	48.148	232	UniRef90_P00105	48.148	232	NA	NA	NA	NA	NA	NA	NA	NA	NA	NA	NA	NA	NA	NA	NA	NA	NA	NA	NA
3300014060_27	NA	NA	NA	tr|Q8E9W8|Q8E9W8_SHEON	41.649	1356	NA	NA	NA	NA	NA	NA	NA	NA	NA	NA	NA	NA	NA	NA	NA	NA	NA	NA	UniRef90_D5QVH0	50	283	UniRef90_D5QVH0	50	283	tr|Q8E9W8|Q8E9W8_SHEON	41.649	1356	tr|Q8E9W8|Q8E9W8_SHEON	41.649	1356	NA	NA	NA	NA	NA	NA	NA	NA	NA	NA	NA	NA	sp|P26172|BCHP_RHOCB
3300025436_4	NA	NA	NA	tr|Q8E9W8|Q8E9W8_SHEON	40.213	1380	NA	NA	NA	NA	NA	NA	NA	NA	NA	NA	NA	NA	NA	NA	NA	NA	NA	NA	UniRef90_P00105	27.957	277	UniRef90_P00105	27.957	277	tr|Q8E9W8|Q8E9W8_SHEON	40.213	1380	tr|Q8E9W8|Q8E9W8_SHEON	40.213	1380	NA	NA	NA	NA	NA	NA	NA	NA	NA	NA	NA	NA	NA
3300022844_3	NA	NA	NA	NA	NA	NA	NA	NA	NA	NA	NA	NA	NA	NA	NA	NA	NA	NA	NA	NA	NA	NA	NA	NA	UniRef90_P00105	28.916	219	UniRef90_P00105	28.916	219	NA	NA	NA	NA	NA	NA	NA	NA	NA	NA	NA	NA	NA	NA	NA	NA	NA	NA	sp|P26172|BCHP_RHOCB
3300027284_5	NA	NA	NA	tr|Q8E9W8|Q8E9W8_SHEON	43.384	1357	NA	NA	NA	NA	NA	NA	NA	NA	NA	NA	NA	NA	NA	NA	NA	NA	NA	NA	UniRef90_D5QVH0	50.515	289	UniRef90_D5QVH0	50.515	289	tr|Q8E9W8|Q8E9W8_SHEON	43.384	1357	tr|Q8E9W8|Q8E9W8_SHEON	43.384	1357	NA	NA	NA	NA	NA	NA	NA	NA	NA	NA	NA	NA	sp|P26172|BCHP_RHOCB
3300017444_8	NA	NA	NA	NA	NA	NA	NA	NA	NA	NA	NA	NA	NA	NA	NA	NA	NA	NA	NA	NA	NA	NA	NA	NA	UniRef90_P25938	35.714	274	UniRef90_P25938	35.714	274	NA	NA	NA	NA	NA	NA	NA	NA	NA	NA	NA	NA	NA	NA	NA	NA	NA	NA	sp|P26172|BCHP_RHOCB
3300027051_10	NA	NA	NA	NA	NA	NA	NA	NA	NA	NA	NA	NA	NA	NA	NA	NA	NA	NA	NA	NA	NA	NA	NA	NA	UniRef90_P00105	33.735	240	UniRef90_P00105	33.735	240	NA	NA	NA	NA	NA	NA	NA	NA	NA	NA	NA	NA	NA	NA	NA	NA	NA	NA	sp|P26172|BCHP_RHOCB
3300027793_7	NA	NA	NA	NA	NA	NA	NA	NA	NA	NA	NA	NA	NA	NA	NA	NA	NA	NA	NA	NA	NA	NA	NA	NA	UniRef90_P25938	28.571	225	UniRef90_P25938	28.571	225	NA	NA	NA	NA	NA	NA	NA	NA	NA	NA	NA	NA	NA	NA	NA	NA	NA	NA	sp|P26172|BCHP_RHOCB
3300027796_14	NA	NA	NA	NA	NA	NA	NA	NA	NA	NA	NA	NA	NA	NA	NA	NA	NA	NA	NA	NA	NA	NA	NA	NA	UniRef90_P00105	38.571	198	UniRef90_P00105	38.571	198	NA	NA	NA	NA	NA	NA	NA	NA	NA	NA	NA	NA	NA	NA	NA	NA	NA	NA	NA
3300025431_6	NA	NA	NA	UniRef90_Q50925	28.998	1194	UniRef90_Q1PW30	32.949	1218	UniRef90_Q1PW30	32.949	1218	UniRef90_Q1PW30	32.949	1218	UniRef90_Q1PW30	32.949	1218	NA	NA	NA	NA	NA	NA	UniRef90_P00105	39.437	204	UniRef90_P00105	39.437	204	UniRef90_Q50925	28.998	1194	UniRef90_Q50925	28.998	1194	NA	NA	NA	NA	NA	NA	NA	NA	NA	NA	NA	NA	NA
3300027283_7	NA	NA	NA	tr|Q8E9W8|Q8E9W8_SHEON	43.384	1359	NA	NA	NA	NA	NA	NA	NA	NA	NA	NA	NA	NA	NA	NA	NA	NA	NA	NA	UniRef90_D5QVH0	50.515	291	UniRef90_D5QVH0	50.515	291	tr|Q8E9W8|Q8E9W8_SHEON	43.384	1359	tr|Q8E9W8|Q8E9W8_SHEON	43.384	1359	NA	NA	NA	NA	NA	NA	NA	NA	NA	NA	NA	NA	sp|P26172|BCHP_RHOCB
3300027851_25	NA	NA	NA	NA	NA	NA	NA	NA	NA	NA	NA	NA	NA	NA	NA	NA	NA	NA	NA	NA	NA	NA	NA	NA	UniRef90_P00105	37.349	238	UniRef90_P00105	37.349	238	NA	NA	NA	NA	NA	NA	NA	NA	NA	NA	NA	NA	NA	NA	NA	NA	NA	NA	NA
3300022884_6	NA	NA	NA	NA	NA	NA	NA	NA	NA	NA	NA	NA	NA	NA	NA	NA	NA	NA	NA	NA	NA	NA	NA	NA	UniRef90_P25938	26.389	214	UniRef90_P25938	26.389	214	NA	NA	NA	NA	NA	NA	NA	NA	NA	NA	NA	NA	NA	NA	NA	NA	NA	NA	sp|P26172|BCHP_RHOCB
3300021468_5	NA	NA	NA	tr|Q8E9W8|Q8E9W8_SHEON	42.984	1323	NA	NA	NA	NA	NA	NA	NA	NA	NA	NA	NA	NA	NA	NA	NA	NA	NA	NA	UniRef90_P00105	43.21	232	UniRef90_P00105	43.21	232	tr|Q8E9W8|Q8E9W8_SHEON	42.984	1323	tr|Q8E9W8|Q8E9W8_SHEON	42.984	1323	NA	NA	NA	NA	NA	NA	NA	NA	NA	NA	NA	NA	NA
3300017444_60	NA	NA	NA	tr|Q8E9W8|Q8E9W8_SHEON	41.722	1324	NA	NA	NA	NA	NA	NA	NA	NA	NA	NA	NA	NA	NA	NA	NA	NA	NA	NA	UniRef90_P00105	42.029	196	UniRef90_P00105	42.029	196	tr|Q8E9W8|Q8E9W8_SHEON	41.722	1324	tr|Q8E9W8|Q8E9W8_SHEON	41.722	1324	NA	NA	NA	NA	NA	NA	NA	NA	NA	NA	NA	NA	NA
3300025587_8	NA	NA	NA	NA	NA	NA	NA	NA	NA	NA	NA	NA	NA	NA	NA	NA	NA	NA	NA	NA	NA	NA	NA	NA	UniRef90_P00105	39.726	219	UniRef90_P00105	39.726	219	NA	NA	NA	NA	NA	NA	NA	NA	NA	NA	NA	NA	NA	NA	NA	NA	NA	NA	NA
3300026303_5	NA	NA	NA	NA	NA	NA	NA	NA	NA	NA	NA	NA	NA	NA	NA	NA	NA	NA	NA	NA	NA	NA	NA	NA	UniRef90_P00105	43.902	244	UniRef90_P00105	43.902	244	NA	NA	NA	NA	NA	NA	NA	NA	NA	NA	NA	NA	NA	NA	NA	NA	NA	NA	NA
3300027283_27	NA	NA	NA	tr|Q8E9W8|Q8E9W8_SHEON	41.469	1356	NA	NA	NA	NA	NA	NA	NA	NA	NA	NA	NA	NA	NA	NA	NA	NA	NA	NA	UniRef90_P00105	38.889	216	UniRef90_P00105	38.889	216	tr|Q8E9W8|Q8E9W8_SHEON	41.469	1356	tr|Q8E9W8|Q8E9W8_SHEON	41.469	1356	NA	NA	NA	NA	NA	NA	NA	NA	NA	NA	NA	NA	NA
3300025660_26	NA	NA	NA	tr|O87646|O87646_METCP	20.8	330	NA	NA	NA	NA	NA	NA	NA	NA	NA	NA	NA	NA	NA	NA	NA	NA	NA	NA	UniRef90_P00105	36.709	235	UniRef90_P00105	36.709	235	tr|O87646|O87646_METCP	20.8	330	tr|O87646|O87646_METCP	20.8	330	sp|P26165|BCHF_RHOCB	26.471	478	sp|P26165|BCHF_RHOCB	26.471	478	NA	NA	NA	NA	NA	NA	NA
3300024344_22	NA	NA	NA	NA	NA	NA	NA	NA	NA	NA	NA	NA	NA	NA	NA	NA	NA	NA	NA	NA	NA	NA	NA	NA	UniRef90_P00105	32.955	264	UniRef90_P00105	32.955	264	NA	NA	NA	NA	NA	NA	NA	NA	NA	NA	NA	NA	NA	NA	NA	NA	NA	NA	sp|P26172|BCHP_RHOCB
3300024301_27	NA	NA	NA	tr|O87646|O87646_METCP	24.265	388	NA	NA	NA	NA	NA	NA	NA	NA	NA	NA	NA	NA	NA	NA	NA	NA	NA	NA	UniRef90_P00105	56.79	234	UniRef90_P00105	56.79	234	tr|O87646|O87646_METCP	24.265	388	tr|O87646|O87646_METCP	24.265	388	NA	NA	NA	NA	NA	NA	NA	NA	NA	NA	NA	NA	NA
3300003129_3	NA	NA	NA	NA	NA	NA	NA	NA	NA	NA	NA	NA	NA	NA	NA	NA	NA	NA	NA	NA	NA	NA	NA	NA	UniRef90_P00105	39.759	238	UniRef90_P00105	39.759	238	NA	NA	NA	NA	NA	NA	NA	NA	NA	NA	NA	NA	NA	NA	NA	NA	NA	NA	NA
3300023174_50	NA	NA	NA	NA	NA	NA	NA	NA	NA	NA	NA	NA	NA	NA	NA	NA	NA	NA	NA	NA	NA	NA	NA	NA	UniRef90_P00105	30.263	204	UniRef90_P00105	30.263	204	NA	NA	NA	NA	NA	NA	NA	NA	NA	NA	NA	NA	NA	NA	NA	NA	NA	NA	sp|P26172|BCHP_RHOCB
3300025347_1	NA	NA	NA	NA	NA	NA	NA	NA	NA	NA	NA	NA	NA	NA	NA	NA	NA	NA	NA	NA	NA	NA	NA	NA	UniRef90_P25938	32.222	220	UniRef90_P25938	32.222	220	NA	NA	NA	NA	NA	NA	NA	NA	NA	NA	NA	NA	NA	NA	NA	NA	NA	NA	sp|P26172|BCHP_RHOCB
3300025623_19	NA	NA	NA	tr|O87646|O87646_METCP	20.8	330	NA	NA	NA	NA	NA	NA	NA	NA	NA	NA	NA	NA	NA	NA	NA	NA	NA	NA	UniRef90_P00105	36.709	235	UniRef90_P00105	36.709	235	tr|O87646|O87646_METCP	20.8	330	tr|O87646|O87646_METCP	20.8	330	sp|P26165|BCHF_RHOCB	26.471	478	sp|P26165|BCHF_RHOCB	26.471	478	NA	NA	NA	NA	NA	NA	NA
3300026269_9	NA	NA	NA	NA	NA	NA	NA	NA	NA	NA	NA	NA	NA	NA	NA	NA	NA	NA	NA	NA	NA	NA	NA	NA	UniRef90_P00105	43.678	258	UniRef90_P00105	43.678	258	NA	NA	NA	NA	NA	NA	NA	NA	NA	NA	NA	NA	NA	NA	NA	NA	NA	NA	NA
3300010033_3	NA	NA	NA	tr|Q8E9W8|Q8E9W8_SHEON	46.56	1279	NA	NA	NA	NA	NA	NA	NA	NA	NA	NA	NA	NA	NA	NA	NA	NA	NA	NA	UniRef90_D5QVH0	30.508	342	UniRef90_D5QVH0	30.508	342	tr|Q8E9W8|Q8E9W8_SHEON	46.56	1279	tr|Q8E9W8|Q8E9W8_SHEON	46.56	1279	sp|P26165|BCHF_RHOCB	72.789	441	sp|P26165|BCHF_RHOCB	72.789	441	NA	NA	NA	NA	NA	NA	sp|P26172|BCHP_RHOCB
3300017467_17	NA	NA	NA	tr|Q8E9W8|Q8E9W8_SHEON	43.956	1335	NA	NA	NA	NA	NA	NA	NA	NA	NA	NA	NA	NA	NA	NA	NA	NA	NA	NA	UniRef90_P00105	34.615	225	UniRef90_P00105	34.615	225	tr|Q8E9W8|Q8E9W8_SHEON	43.956	1335	tr|Q8E9W8|Q8E9W8_SHEON	43.956	1335	NA	NA	NA	NA	NA	NA	NA	NA	NA	NA	NA	NA	NA
3300009703_25	NA	NA	NA	NA	NA	NA	NA	NA	NA	NA	NA	NA	NA	NA	NA	NA	NA	NA	NA	NA	NA	NA	NA	NA	UniRef90_P00105	32.955	264	UniRef90_P00105	32.955	264	NA	NA	NA	NA	NA	NA	NA	NA	NA	NA	NA	NA	NA	NA	NA	NA	NA	NA	sp|P26172|BCHP_RHOCB
3300024259_11	NA	NA	NA	tr|Q8E9W8|Q8E9W8_SHEON	50.808	1257	NA	NA	NA	NA	NA	NA	NA	NA	NA	NA	NA	NA	NA	NA	NA	NA	NA	NA	UniRef90_P00105	34.848	175	UniRef90_P00105	34.848	175	tr|Q8E9W8|Q8E9W8_SHEON	50.808	1257	tr|Q8E9W8|Q8E9W8_SHEON	50.808	1257	NA	NA	NA	NA	NA	NA	NA	NA	NA	NA	NA	NA	sp|P26172|BCHP_RHOCB
3300012825_4	NA	NA	NA	NA	NA	NA	NA	NA	NA	NA	NA	NA	NA	NA	NA	NA	NA	NA	NA	NA	NA	NA	NA	NA	UniRef90_P00105	40.909	198	UniRef90_P00105	40.909	198	NA	NA	NA	NA	NA	NA	NA	NA	NA	NA	NA	NA	UniRef90_Q02430	25.391	702	UniRef90_Q02430	25.391	702	NA
3300012847_3	NA	NA	NA	NA	NA	NA	NA	NA	NA	NA	NA	NA	NA	NA	NA	NA	NA	NA	NA	NA	NA	NA	NA	NA	UniRef90_P00105	40.909	196	UniRef90_P00105	40.909	196	NA	NA	NA	NA	NA	NA	NA	NA	NA	NA	NA	NA	UniRef90_Q02430	24.679	871	UniRef90_Q02430	24.679	871	NA
3300005962_1	NA	NA	NA	tr|Q8E9W8|Q8E9W8_SHEON	45.909	1272	NA	NA	NA	NA	NA	NA	NA	NA	NA	NA	NA	NA	NA	NA	NA	NA	NA	NA	UniRef90_P25938	32.222	255	UniRef90_P25938	32.222	255	tr|Q8E9W8|Q8E9W8_SHEON	45.909	1272	tr|Q8E9W8|Q8E9W8_SHEON	45.909	1272	NA	NA	NA	NA	NA	NA	NA	NA	NA	NA	NA	NA	NA
3300026278_16	NA	NA	NA	tr|Q8E9W8|Q8E9W8_SHEON	40.177	1335	NA	NA	NA	NA	NA	NA	NA	NA	NA	NA	NA	NA	NA	NA	NA	NA	NA	NA	UniRef90_P00105	39.506	232	UniRef90_P00105	39.506	232	tr|Q8E9W8|Q8E9W8_SHEON	40.177	1335	tr|Q8E9W8|Q8E9W8_SHEON	40.177	1335	sp|P26165|BCHF_RHOCB	68.354	472	sp|P26165|BCHF_RHOCB	68.354	472	UniRef90_P0CY54	52.722	1044	UniRef90_P0CY54	52.722	1044	sp|P26172|BCHP_RHOCB
3300029821_12	NA	NA	NA	tr|Q8E9W8|Q8E9W8_SHEON	41.667	1342	NA	NA	NA	NA	NA	NA	NA	NA	NA	NA	NA	NA	NA	NA	NA	NA	NA	NA	UniRef90_P00105	38.824	246	UniRef90_P00105	38.824	246	tr|Q8E9W8|Q8E9W8_SHEON	41.667	1342	tr|Q8E9W8|Q8E9W8_SHEON	41.667	1342	NA	NA	NA	NA	NA	NA	NA	NA	NA	NA	NA	NA	NA
3300027284_23	NA	NA	NA	NA	NA	NA	NA	NA	NA	NA	NA	NA	NA	NA	NA	NA	NA	NA	NA	NA	NA	NA	NA	NA	UniRef90_P00105	42.683	235	UniRef90_P00105	42.683	235	NA	NA	NA	NA	NA	NA	NA	NA	NA	NA	NA	NA	NA	NA	NA	NA	NA	NA	sp|P26172|BCHP_RHOCB
3300024341_13	NA	NA	NA	tr|Q8E9W8|Q8E9W8_SHEON	41.099	1341	NA	NA	NA	NA	NA	NA	NA	NA	NA	NA	NA	NA	NA	NA	NA	NA	NA	NA	UniRef90_P00105	43.023	241	UniRef90_P00105	43.023	241	tr|Q8E9W8|Q8E9W8_SHEON	41.099	1341	tr|Q8E9W8|Q8E9W8_SHEON	41.099	1341	NA	NA	NA	NA	NA	NA	NA	NA	NA	NA	NA	NA	NA
3300027878_36	NA	NA	NA	NA	NA	NA	NA	NA	NA	NA	NA	NA	NA	NA	NA	NA	NA	NA	NA	NA	NA	NA	NA	NA	NA	NA	NA	NA	NA	NA	NA	NA	NA	NA	NA	NA	NA	NA	NA	NA	NA	NA	NA	NA	NA	NA	NA	NA	sp|P26172|BCHP_RHOCB
3300025478_17	NA	NA	NA	tr|O87646|O87646_METCP	20.8	330	NA	NA	NA	NA	NA	NA	NA	NA	NA	NA	NA	NA	NA	NA	NA	NA	NA	NA	UniRef90_P00105	36.709	235	UniRef90_P00105	36.709	235	tr|O87646|O87646_METCP	20.8	330	tr|O87646|O87646_METCP	20.8	330	sp|P26165|BCHF_RHOCB	26.471	478	sp|P26165|BCHF_RHOCB	26.471	478	NA	NA	NA	NA	NA	NA	NA
3300004626_1	NA	NA	NA	tr|Q8E9W8|Q8E9W8_SHEON	42.818	1080	NA	NA	NA	NA	NA	NA	NA	NA	NA	NA	NA	NA	NA	NA	NA	NA	NA	NA	UniRef90_P00105	36.111	211	UniRef90_P00105	36.111	211	tr|Q8E9W8|Q8E9W8_SHEON	42.818	1080	tr|Q8E9W8|Q8E9W8_SHEON	42.818	1080	NA	NA	NA	NA	NA	NA	NA	NA	NA	NA	NA	NA	NA
3300017473_19	NA	NA	NA	tr|Q8E9W8|Q8E9W8_SHEON	45.033	1329	NA	NA	NA	NA	NA	NA	NA	NA	NA	NA	NA	NA	NA	NA	NA	NA	NA	NA	UniRef90_P00105	32.911	226	UniRef90_P00105	32.911	226	tr|Q8E9W8|Q8E9W8_SHEON	45.033	1329	tr|Q8E9W8|Q8E9W8_SHEON	45.033	1329	NA	NA	NA	NA	NA	NA	NA	NA	NA	NA	NA	NA	NA
3300025719_23	NA	NA	NA	tr|O87646|O87646_METCP	20.8	330	NA	NA	NA	NA	NA	NA	NA	NA	NA	NA	NA	NA	NA	NA	NA	NA	NA	NA	UniRef90_P00105	36.709	235	UniRef90_P00105	36.709	235	tr|O87646|O87646_METCP	20.8	330	tr|O87646|O87646_METCP	20.8	330	sp|P26165|BCHF_RHOCB	26.471	478	sp|P26165|BCHF_RHOCB	26.471	478	NA	NA	NA	NA	NA	NA	NA
3300000188_3	NA	NA	NA	tr|O87646|O87646_METCP	20.8	330	NA	NA	NA	NA	NA	NA	NA	NA	NA	NA	NA	NA	NA	NA	NA	NA	NA	NA	UniRef90_P00105	36.709	237	UniRef90_P00105	36.709	237	tr|O87646|O87646_METCP	20.8	330	tr|O87646|O87646_METCP	20.8	330	sp|P26165|BCHF_RHOCB	26.471	480	sp|P26165|BCHF_RHOCB	26.471	480	NA	NA	NA	NA	NA	NA	NA
3300026302_9	NA	NA	NA	tr|O87646|O87646_METCP	23.77	346	NA	NA	NA	NA	NA	NA	NA	NA	NA	NA	NA	NA	NA	NA	NA	NA	NA	NA	UniRef90_Q3J2P2	48.361	364	UniRef90_Q3J2P2	48.361	364	tr|O87646|O87646_METCP	23.77	346	tr|O87646|O87646_METCP	23.77	346	NA	NA	NA	NA	NA	NA	NA	NA	NA	NA	NA	NA	NA
3300017532_74	NA	NA	NA	NA	NA	NA	NA	NA	NA	NA	NA	NA	NA	NA	NA	NA	NA	NA	NA	NA	NA	NA	NA	NA	UniRef90_P00105	38.889	214	UniRef90_P00105	38.889	214	NA	NA	NA	NA	NA	NA	NA	NA	NA	NA	NA	NA	NA	NA	NA	NA	NA	NA	NA
3300012819_3	NA	NA	NA	NA	NA	NA	NA	NA	NA	NA	NA	NA	NA	NA	NA	NA	NA	NA	NA	NA	NA	NA	NA	NA	UniRef90_P00105	40.909	198	UniRef90_P00105	40.909	198	NA	NA	NA	NA	NA	NA	NA	NA	NA	NA	NA	NA	NA	NA	NA	NA	NA	NA	sp|P26172|BCHP_RHOCB
3300025079_9	NA	NA	NA	NA	NA	NA	NA	NA	NA	NA	NA	NA	NA	NA	NA	NA	NA	NA	NA	NA	NA	NA	NA	NA	UniRef90_P00105	60	238	UniRef90_P00105	60	238	NA	NA	NA	NA	NA	NA	NA	NA	NA	NA	NA	NA	NA	NA	NA	NA	NA	NA	NA
3300020173_21	NA	NA	NA	tr|O87646|O87646_METCP	24.265	390	NA	NA	NA	NA	NA	NA	NA	NA	NA	NA	NA	NA	NA	NA	NA	NA	NA	NA	UniRef90_P00105	56.79	232	UniRef90_P00105	56.79	232	tr|O87646|O87646_METCP	24.265	390	tr|O87646|O87646_METCP	24.265	390	NA	NA	NA	NA	NA	NA	NA	NA	NA	NA	NA	NA	NA
3300024344_17	NA	NA	NA	UniRef90_Q50925	53.416	1435	UniRef90_Q1PW30	26.971	1351	UniRef90_Q1PW30	26.971	1351	UniRef90_Q1PW30	26.971	1351	UniRef90_Q1PW30	26.971	1351	NA	NA	NA	NA	NA	NA	UniRef90_P00105	49.383	234	UniRef90_P00105	49.383	234	UniRef90_Q50925	53.416	1435	UniRef90_Q50925	53.416	1435	NA	NA	NA	NA	NA	NA	NA	NA	NA	NA	NA	NA	NA
3300000353_5	NA	NA	NA	NA	NA	NA	NA	NA	NA	NA	NA	NA	NA	NA	NA	NA	NA	NA	NA	NA	NA	NA	NA	NA	UniRef90_Q57142	22.609	661	UniRef90_Q57142	22.609	661	NA	NA	NA	NA	NA	NA	NA	NA	NA	NA	NA	NA	NA	NA	NA	NA	NA	NA	sp|P26172|BCHP_RHOCB
3300014786_14	NA	NA	NA	UniRef90_Q50925	100	1710	UniRef90_Q1PW30	26.186	1551	UniRef90_Q1PW30	26.186	1551	UniRef90_Q1PW30	26.186	1551	UniRef90_Q1PW30	26.186	1551	NA	NA	NA	NA	NA	NA	UniRef90_Q57142	100	705	UniRef90_Q57142	100	705	UniRef90_Q50925	100	1710	UniRef90_Q50925	100	1710	NA	NA	NA	NA	NA	NA	NA	NA	NA	NA	NA	NA	NA
3300025488_17	NA	NA	NA	tr|O87646|O87646_METCP	20.8	330	NA	NA	NA	NA	NA	NA	NA	NA	NA	NA	NA	NA	NA	NA	NA	NA	NA	NA	UniRef90_P00105	36.709	235	UniRef90_P00105	36.709	235	tr|O87646|O87646_METCP	20.8	330	tr|O87646|O87646_METCP	20.8	330	sp|P26165|BCHF_RHOCB	26.471	478	sp|P26165|BCHF_RHOCB	26.471	478	NA	NA	NA	NA	NA	NA	NA
3300025793_3	NA	NA	NA	tr|O87646|O87646_METCP	64.493	414	NA	NA	NA	NA	NA	NA	NA	NA	NA	NA	NA	NA	NA	NA	NA	NA	NA	NA	UniRef90_P00105	43.373	240	UniRef90_P00105	43.373	240	tr|O87646|O87646_METCP	64.493	414	tr|O87646|O87646_METCP	64.493	414	NA	NA	NA	NA	NA	NA	NA	NA	NA	NA	NA	NA	NA
3300023299_4	NA	NA	NA	NA	NA	NA	NA	NA	NA	NA	NA	NA	NA	NA	NA	NA	NA	NA	NA	NA	NA	NA	NA	NA	UniRef90_P00105	28.916	219	UniRef90_P00105	28.916	219	NA	NA	NA	NA	NA	NA	NA	NA	NA	NA	NA	NA	NA	NA	NA	NA	NA	NA	sp|P26172|BCHP_RHOCB
3300013131_65	NA	NA	NA	NA	NA	NA	NA	NA	NA	NA	NA	NA	NA	NA	NA	NA	NA	NA	NA	NA	NA	NA	NA	NA	UniRef90_D5QVH0	44.898	294	UniRef90_D5QVH0	44.898	294	NA	NA	NA	NA	NA	NA	NA	NA	NA	NA	NA	NA	NA	NA	NA	NA	NA	NA	NA
3300025377_1	NA	NA	NA	NA	NA	NA	NA	NA	NA	NA	NA	NA	NA	NA	NA	NA	NA	NA	NA	NA	NA	NA	NA	NA	UniRef90_D5QVH0	38.542	283	UniRef90_D5QVH0	38.542	283	NA	NA	NA	NA	NA	NA	sp|P26165|BCHF_RHOCB	68.553	475	sp|P26165|BCHF_RHOCB	68.553	475	UniRef90_P0CY54	57.778	937	UniRef90_P0CY54	57.778	937	sp|P26172|BCHP_RHOCB
3300003364_1	NA	NA	NA	tr|Q8E9W8|Q8E9W8_SHEON	43.384	1359	NA	NA	NA	NA	NA	NA	NA	NA	NA	NA	NA	NA	NA	NA	NA	NA	NA	NA	UniRef90_D5QVH0	50.515	291	UniRef90_D5QVH0	50.515	291	tr|Q8E9W8|Q8E9W8_SHEON	43.384	1359	tr|Q8E9W8|Q8E9W8_SHEON	43.384	1359	NA	NA	NA	NA	NA	NA	NA	NA	NA	NA	NA	NA	sp|P26172|BCHP_RHOCB
3300027262_5	NA	NA	NA	NA	NA	NA	NA	NA	NA	NA	NA	NA	NA	NA	NA	NA	NA	NA	NA	NA	NA	NA	NA	NA	UniRef90_P25938	27.778	222	UniRef90_P25938	27.778	222	NA	NA	NA	NA	NA	NA	NA	NA	NA	NA	NA	NA	NA	NA	NA	NA	NA	NA	sp|P26172|BCHP_RHOCB
3300023236_6	NA	NA	NA	NA	NA	NA	NA	NA	NA	NA	NA	NA	NA	NA	NA	NA	NA	NA	NA	NA	NA	NA	NA	NA	UniRef90_P00105	28.916	219	UniRef90_P00105	28.916	219	NA	NA	NA	NA	NA	NA	NA	NA	NA	NA	NA	NA	NA	NA	NA	NA	NA	NA	sp|P26172|BCHP_RHOCB
3300026217_2	NA	NA	NA	NA	NA	NA	NA	NA	NA	NA	NA	NA	NA	NA	NA	NA	NA	NA	NA	NA	NA	NA	NA	NA	UniRef90_D5QVH0	61.224	294	UniRef90_D5QVH0	61.224	294	NA	NA	NA	NA	NA	NA	NA	NA	NA	NA	NA	NA	NA	NA	NA	NA	NA	NA	NA
3300022860_5	NA	NA	NA	NA	NA	NA	NA	NA	NA	NA	NA	NA	NA	NA	NA	NA	NA	NA	NA	NA	NA	NA	NA	NA	UniRef90_P00105	28.916	217	UniRef90_P00105	28.916	217	NA	NA	NA	NA	NA	NA	NA	NA	NA	NA	NA	NA	NA	NA	NA	NA	NA	NA	sp|P26172|BCHP_RHOCB
2014031006_1	NA	NA	NA	NA	NA	NA	NA	NA	NA	NA	NA	NA	NA	NA	NA	NA	NA	NA	NA	NA	NA	NA	NA	NA	UniRef90_P25938	28.09	220	UniRef90_P25938	28.09	220	NA	NA	NA	NA	NA	NA	NA	NA	NA	NA	NA	NA	NA	NA	NA	NA	NA	NA	sp|P26172|BCHP_RHOCB
3300028595_3	NA	NA	NA	NA	NA	NA	NA	NA	NA	NA	NA	NA	NA	NA	NA	NA	NA	NA	NA	NA	NA	NA	NA	NA	UniRef90_D5QVH0	54	298	UniRef90_D5QVH0	54	298	NA	NA	NA	NA	NA	NA	sp|P26165|BCHF_RHOCB	61.582	522	sp|P26165|BCHF_RHOCB	61.582	522	UniRef90_P0CY54	54.459	936	UniRef90_P0CY54	54.459	936	sp|P26172|BCHP_RHOCB
3300011190_5	NA	NA	NA	NA	NA	NA	NA	NA	NA	NA	NA	NA	NA	NA	NA	NA	NA	NA	NA	NA	NA	NA	NA	NA	UniRef90_P00105	40.964	240	UniRef90_P00105	40.964	240	NA	NA	NA	NA	NA	NA	NA	NA	NA	NA	NA	NA	NA	NA	NA	NA	NA	NA	NA
3300027756_18	NA	NA	NA	NA	NA	NA	NA	NA	NA	NA	NA	NA	NA	NA	NA	NA	NA	NA	NA	NA	NA	NA	NA	NA	UniRef90_P25938	24.138	246	UniRef90_P25938	24.138	246	NA	NA	NA	NA	NA	NA	NA	NA	NA	NA	NA	NA	NA	NA	NA	NA	NA	NA	sp|P26172|BCHP_RHOCB
3300027965_11	NA	NA	NA	NA	NA	NA	NA	NA	NA	NA	NA	NA	NA	NA	NA	NA	NA	NA	NA	NA	NA	NA	NA	NA	UniRef90_P25938	28.889	220	UniRef90_P25938	28.889	220	NA	NA	NA	NA	NA	NA	NA	NA	NA	NA	NA	NA	NA	NA	NA	NA	NA	NA	sp|P26172|BCHP_RHOCB
3300027863_53	NA	NA	NA	tr|Q8E9W8|Q8E9W8_SHEON	41.737	1390	NA	NA	NA	NA	NA	NA	NA	NA	NA	NA	NA	NA	NA	NA	NA	NA	NA	NA	UniRef90_P00105	41.975	232	UniRef90_P00105	41.975	232	tr|Q8E9W8|Q8E9W8_SHEON	41.737	1390	tr|Q8E9W8|Q8E9W8_SHEON	41.737	1390	NA	NA	NA	NA	NA	NA	NA	NA	NA	NA	NA	NA	NA
3300014149_18	NA	NA	NA	tr|Q50927|Q50927_NITER	30.769	484	NA	NA	NA	NA	NA	NA	NA	NA	NA	NA	NA	NA	NA	NA	NA	NA	NA	NA	UniRef90_P00105	26.389	216	UniRef90_P00105	26.389	216	tr|Q50927|Q50927_NITER	30.769	484	tr|Q50927|Q50927_NITER	30.769	484	NA	NA	NA	NA	NA	NA	NA	NA	NA	NA	NA	NA	NA
3300020698_4	NA	NA	NA	NA	NA	NA	NA	NA	NA	NA	NA	NA	NA	NA	NA	NA	NA	NA	NA	NA	NA	NA	NA	NA	UniRef90_P00105	38.889	214	UniRef90_P00105	38.889	214	NA	NA	NA	NA	NA	NA	NA	NA	NA	NA	NA	NA	NA	NA	NA	NA	NA	NA	NA
3300017494_6	NA	NA	NA	NA	NA	NA	NA	NA	NA	NA	NA	NA	NA	NA	NA	NA	NA	NA	NA	NA	NA	NA	NA	NA	UniRef90_P00105	44.048	241	UniRef90_P00105	44.048	241	NA	NA	NA	NA	NA	NA	NA	NA	NA	NA	NA	NA	NA	NA	NA	NA	NA	NA	NA
3300021135_14	NA	NA	NA	NA	NA	NA	NA	NA	NA	NA	NA	NA	NA	NA	NA	NA	NA	NA	NA	NA	NA	NA	NA	NA	UniRef90_P00105	37.838	220	UniRef90_P00105	37.838	220	NA	NA	NA	NA	NA	NA	NA	NA	NA	NA	NA	NA	NA	NA	NA	NA	NA	NA	NA
3300009702_54	NA	NA	NA	tr|Q8E9W8|Q8E9W8_SHEON	38.444	1326	NA	NA	NA	NA	NA	NA	NA	NA	NA	NA	NA	NA	NA	NA	NA	NA	NA	NA	UniRef90_P00105	47.059	244	UniRef90_P00105	47.059	244	tr|Q8E9W8|Q8E9W8_SHEON	38.444	1326	tr|Q8E9W8|Q8E9W8_SHEON	38.444	1326	NA	NA	NA	NA	NA	NA	NA	NA	NA	NA	NA	NA	NA
3300021126_5	NA	NA	NA	NA	NA	NA	NA	NA	NA	NA	NA	NA	NA	NA	NA	NA	NA	NA	NA	NA	NA	NA	NA	NA	UniRef90_P00105	37.838	222	UniRef90_P00105	37.838	222	NA	NA	NA	NA	NA	NA	NA	NA	NA	NA	NA	NA	NA	NA	NA	NA	NA	NA	NA
3300013132_50	NA	NA	NA	NA	NA	NA	NA	NA	NA	NA	NA	NA	NA	NA	NA	NA	NA	NA	NA	NA	NA	NA	NA	NA	UniRef90_P25938	33.696	276	UniRef90_P25938	33.696	276	NA	NA	NA	NA	NA	NA	NA	NA	NA	NA	NA	NA	NA	NA	NA	NA	NA	NA	sp|P26172|BCHP_RHOCB
3300012921_40	NA	NA	NA	NA	NA	NA	NA	NA	NA	NA	NA	NA	NA	NA	NA	NA	NA	NA	NA	NA	NA	NA	NA	NA	UniRef90_P25938	25.287	246	UniRef90_P25938	25.287	246	NA	NA	NA	NA	NA	NA	NA	NA	NA	NA	NA	NA	NA	NA	NA	NA	NA	NA	sp|P26172|BCHP_RHOCB
3300027850_10	NA	NA	NA	NA	NA	NA	NA	NA	NA	NA	NA	NA	NA	NA	NA	NA	NA	NA	NA	NA	NA	NA	NA	NA	UniRef90_P25938	27.778	220	UniRef90_P25938	27.778	220	NA	NA	NA	NA	NA	NA	NA	NA	NA	NA	NA	NA	NA	NA	NA	NA	NA	NA	sp|P26172|BCHP_RHOCB
3300027902_27	NA	NA	NA	NA	NA	NA	NA	NA	NA	NA	NA	NA	NA	NA	NA	NA	NA	NA	NA	NA	NA	NA	NA	NA	UniRef90_P00105	40.506	231	UniRef90_P00105	40.506	231	NA	NA	NA	NA	NA	NA	NA	NA	NA	NA	NA	NA	NA	NA	NA	NA	NA	NA	NA
3300020446_14	NA	NA	NA	NA	NA	NA	NA	NA	NA	NA	NA	NA	NA	NA	NA	NA	NA	NA	NA	NA	NA	NA	NA	NA	UniRef90_P25938	32.877	189	UniRef90_P25938	32.877	189	NA	NA	NA	NA	NA	NA	NA	NA	NA	NA	NA	NA	NA	NA	NA	NA	NA	NA	sp|P26172|BCHP_RHOCB
3300017444_11	NA	NA	NA	NA	NA	NA	NA	NA	NA	NA	NA	NA	NA	NA	NA	NA	NA	NA	NA	NA	NA	NA	NA	NA	UniRef90_P25938	28.571	223	UniRef90_P25938	28.571	223	NA	NA	NA	NA	NA	NA	NA	NA	NA	NA	NA	NA	NA	NA	NA	NA	NA	NA	sp|P26172|BCHP_RHOCB
3300003317_1	NA	NA	NA	tr|Q50927|Q50927_NITER	26.63	499	NA	NA	NA	NA	NA	NA	NA	NA	NA	NA	NA	NA	NA	NA	NA	NA	NA	NA	UniRef90_P25938	22.472	253	UniRef90_P25938	22.472	253	tr|Q50927|Q50927_NITER	26.63	499	tr|Q50927|Q50927_NITER	26.63	499	NA	NA	NA	NA	NA	NA	NA	NA	NA	NA	NA	NA	sp|P26172|BCHP_RHOCB
3300020131_5	NA	NA	NA	UniRef90_Q50925	54.466	1368	UniRef90_Q1PW30	27.485	1425	UniRef90_Q1PW30	27.485	1425	UniRef90_Q1PW30	27.485	1425	UniRef90_Q1PW30	27.485	1425	NA	NA	NA	NA	NA	NA	UniRef90_P00105	42.683	237	UniRef90_P00105	42.683	237	UniRef90_Q50925	54.466	1368	UniRef90_Q50925	54.466	1368	NA	NA	NA	NA	NA	NA	NA	NA	NA	NA	NA	NA	NA
3300027852_25	NA	NA	NA	tr|Q8E9W8|Q8E9W8_SHEON	41.875	1411	NA	NA	NA	NA	NA	NA	NA	NA	NA	NA	NA	NA	NA	NA	NA	NA	NA	NA	UniRef90_P00105	40.741	234	UniRef90_P00105	40.741	234	tr|Q8E9W8|Q8E9W8_SHEON	41.875	1411	tr|Q8E9W8|Q8E9W8_SHEON	41.875	1411	NA	NA	NA	NA	NA	NA	NA	NA	NA	NA	NA	NA	NA
3300022739_2	NA	NA	NA	NA	NA	NA	NA	NA	NA	NA	NA	NA	NA	NA	NA	NA	NA	NA	NA	NA	NA	NA	NA	NA	UniRef90_D5QVH0	46.875	286	UniRef90_D5QVH0	46.875	286	NA	NA	NA	NA	NA	NA	sp|P26165|BCHF_RHOCB	25.767	474	sp|P26165|BCHF_RHOCB	25.767	474	UniRef90_Q02430	26.708	948	UniRef90_Q02430	26.708	948	NA
3300025530_25	NA	NA	NA	NA	NA	NA	NA	NA	NA	NA	NA	NA	NA	NA	NA	NA	NA	NA	NA	NA	NA	NA	NA	NA	UniRef90_D5QVH0	47.423	288	UniRef90_D5QVH0	47.423	288	NA	NA	NA	NA	NA	NA	NA	NA	NA	NA	NA	NA	NA	NA	NA	NA	NA	NA	NA
3300025622_17	NA	NA	NA	tr|O87646|O87646_METCP	20.8	330	NA	NA	NA	NA	NA	NA	NA	NA	NA	NA	NA	NA	NA	NA	NA	NA	NA	NA	UniRef90_P00105	36.709	235	UniRef90_P00105	36.709	235	tr|O87646|O87646_METCP	20.8	330	tr|O87646|O87646_METCP	20.8	330	sp|P26165|BCHF_RHOCB	26.471	478	sp|P26165|BCHF_RHOCB	26.471	478	NA	NA	NA	NA	NA	NA	NA
3300022847_9	NA	NA	NA	NA	NA	NA	NA	NA	NA	NA	NA	NA	NA	NA	NA	NA	NA	NA	NA	NA	NA	NA	NA	NA	UniRef90_P00105	28.916	219	UniRef90_P00105	28.916	219	NA	NA	NA	NA	NA	NA	NA	NA	NA	NA	NA	NA	NA	NA	NA	NA	NA	NA	sp|P26172|BCHP_RHOCB
3300028274_12	NA	NA	NA	tr|O87646|O87646_METCP	20.8	330	NA	NA	NA	NA	NA	NA	NA	NA	NA	NA	NA	NA	NA	NA	NA	NA	NA	NA	UniRef90_P00105	36.709	237	UniRef90_P00105	36.709	237	tr|O87646|O87646_METCP	20.8	330	tr|O87646|O87646_METCP	20.8	330	sp|P26165|BCHF_RHOCB	26.471	480	sp|P26165|BCHF_RHOCB	26.471	480	NA	NA	NA	NA	NA	NA	NA
3300027850_51	NA	NA	NA	NA	NA	NA	NA	NA	NA	NA	NA	NA	NA	NA	NA	NA	NA	NA	NA	NA	NA	NA	NA	NA	NA	NA	NA	NA	NA	NA	NA	NA	NA	NA	NA	NA	NA	NA	NA	NA	NA	NA	NA	NA	NA	NA	NA	NA	sp|P26172|BCHP_RHOCB
3300026293_26	NA	NA	NA	NA	NA	NA	NA	NA	NA	NA	NA	NA	NA	NA	NA	NA	NA	NA	NA	NA	NA	NA	NA	NA	NA	NA	NA	NA	NA	NA	NA	NA	NA	NA	NA	NA	NA	NA	NA	NA	NA	NA	NA	NA	NA	NA	NA	NA	NA
3300020682_3	NA	NA	NA	NA	NA	NA	NA	NA	NA	NA	NA	NA	NA	NA	NA	NA	NA	NA	NA	NA	NA	NA	NA	NA	UniRef90_P00105	37.838	220	UniRef90_P00105	37.838	220	NA	NA	NA	NA	NA	NA	NA	NA	NA	NA	NA	NA	NA	NA	NA	NA	NA	NA	NA
3300023253_6	NA	NA	NA	NA	NA	NA	NA	NA	NA	NA	NA	NA	NA	NA	NA	NA	NA	NA	NA	NA	NA	NA	NA	NA	UniRef90_P00105	28.916	217	UniRef90_P00105	28.916	217	NA	NA	NA	NA	NA	NA	NA	NA	NA	NA	NA	NA	NA	NA	NA	NA	NA	NA	sp|P26172|BCHP_RHOCB
3300006427_1	NA	NA	NA	NA	NA	NA	NA	NA	NA	NA	NA	NA	NA	NA	NA	NA	NA	NA	NA	NA	NA	NA	NA	NA	UniRef90_D5QVH0	53.125	282	UniRef90_D5QVH0	53.125	282	NA	NA	NA	NA	NA	NA	NA	NA	NA	NA	NA	NA	NA	NA	NA	NA	NA	NA	NA
3300004087_5	NA	NA	NA	NA	NA	NA	NA	NA	NA	NA	NA	NA	NA	NA	NA	NA	NA	NA	NA	NA	NA	NA	NA	NA	UniRef90_P00105	46.341	235	UniRef90_P00105	46.341	235	NA	NA	NA	NA	NA	NA	NA	NA	NA	NA	NA	NA	NA	NA	NA	NA	NA	NA	NA
3300024252_20	NA	NA	NA	tr|O87646|O87646_METCP	20.8	330	NA	NA	NA	NA	NA	NA	NA	NA	NA	NA	NA	NA	NA	NA	NA	NA	NA	NA	UniRef90_P00105	36.709	237	UniRef90_P00105	36.709	237	tr|O87646|O87646_METCP	20.8	330	tr|O87646|O87646_METCP	20.8	330	sp|P26165|BCHF_RHOCB	26.471	478	sp|P26165|BCHF_RHOCB	26.471	478	NA	NA	NA	NA	NA	NA	NA
3300023238_7	NA	NA	NA	NA	NA	NA	NA	NA	NA	NA	NA	NA	NA	NA	NA	NA	NA	NA	NA	NA	NA	NA	NA	NA	UniRef90_P00105	28.916	219	UniRef90_P00105	28.916	219	NA	NA	NA	NA	NA	NA	NA	NA	NA	NA	NA	NA	NA	NA	NA	NA	NA	NA	sp|P26172|BCHP_RHOCB
3300002544_1	NA	NA	NA	tr|Q8E9W8|Q8E9W8_SHEON	43.384	1359	NA	NA	NA	NA	NA	NA	NA	NA	NA	NA	NA	NA	NA	NA	NA	NA	NA	NA	UniRef90_D5QVH0	50.515	289	UniRef90_D5QVH0	50.515	289	tr|Q8E9W8|Q8E9W8_SHEON	43.384	1359	tr|Q8E9W8|Q8E9W8_SHEON	43.384	1359	NA	NA	NA	NA	NA	NA	NA	NA	NA	NA	NA	NA	sp|P26172|BCHP_RHOCB
3300017480_22	NA	NA	NA	NA	NA	NA	NA	NA	NA	NA	NA	NA	NA	NA	NA	NA	NA	NA	NA	NA	NA	NA	NA	NA	UniRef90_P00105	45.455	220	UniRef90_P00105	45.455	220	NA	NA	NA	NA	NA	NA	sp|P26165|BCHF_RHOCB	69.925	397	sp|P26165|BCHF_RHOCB	69.925	397	UniRef90_P0CY54	56.051	937	UniRef90_P0CY54	56.051	937	sp|P26172|BCHP_RHOCB
3300024950_4	NA	NA	NA	NA	NA	NA	NA	NA	NA	NA	NA	NA	NA	NA	NA	NA	NA	NA	NA	NA	NA	NA	NA	NA	UniRef90_P00105	41.86	247	UniRef90_P00105	41.86	247	NA	NA	NA	NA	NA	NA	NA	NA	NA	NA	NA	NA	NA	NA	NA	NA	NA	NA	NA
3300017688_2	NA	NA	NA	NA	NA	NA	NA	NA	NA	NA	NA	NA	NA	NA	NA	NA	NA	NA	NA	NA	NA	NA	NA	NA	UniRef90_D5QVH0	51.546	291	UniRef90_D5QVH0	51.546	291	NA	NA	NA	NA	NA	NA	sp|P26165|BCHF_RHOCB	54.268	492	sp|P26165|BCHF_RHOCB	54.268	492	UniRef90_P0CY54	51.746	940	UniRef90_P0CY54	51.746	940	sp|P26172|BCHP_RHOCB
3300006912_6	NA	NA	NA	NA	NA	NA	NA	NA	NA	NA	NA	NA	NA	NA	NA	NA	NA	NA	NA	NA	NA	NA	NA	NA	UniRef90_P00105	45.122	237	UniRef90_P00105	45.122	237	NA	NA	NA	NA	NA	NA	NA	NA	NA	NA	NA	NA	NA	NA	NA	NA	NA	NA	NA
3300000211_6	NA	NA	NA	tr|O87646|O87646_METCP	20.8	330	NA	NA	NA	NA	NA	NA	NA	NA	NA	NA	NA	NA	NA	NA	NA	NA	NA	NA	UniRef90_P00105	36.709	237	UniRef90_P00105	36.709	237	tr|O87646|O87646_METCP	20.8	330	tr|O87646|O87646_METCP	20.8	330	sp|P26165|BCHF_RHOCB	26.471	480	sp|P26165|BCHF_RHOCB	26.471	480	NA	NA	NA	NA	NA	NA	NA
3300025698_9	NA	NA	NA	NA	NA	NA	NA	NA	NA	NA	NA	NA	NA	NA	NA	NA	NA	NA	NA	NA	NA	NA	NA	NA	UniRef90_P00105	28.916	217	UniRef90_P00105	28.916	217	NA	NA	NA	NA	NA	NA	NA	NA	NA	NA	NA	NA	NA	NA	NA	NA	NA	NA	sp|P26172|BCHP_RHOCB
3300009784_22	NA	NA	NA	NA	NA	NA	NA	NA	NA	NA	NA	NA	NA	NA	NA	NA	NA	NA	NA	NA	NA	NA	NA	NA	UniRef90_P00105	39.437	202	UniRef90_P00105	39.437	202	NA	NA	NA	NA	NA	NA	NA	NA	NA	NA	NA	NA	NA	NA	NA	NA	NA	NA	NA
3300023241_5	NA	NA	NA	NA	NA	NA	NA	NA	NA	NA	NA	NA	NA	NA	NA	NA	NA	NA	NA	NA	NA	NA	NA	NA	UniRef90_P00105	28.916	217	UniRef90_P00105	28.916	217	NA	NA	NA	NA	NA	NA	NA	NA	NA	NA	NA	NA	NA	NA	NA	NA	NA	NA	sp|P26172|BCHP_RHOCB
3300027852_20	NA	NA	NA	tr|Q8E9W8|Q8E9W8_SHEON	40.929	1326	NA	NA	NA	NA	NA	NA	NA	NA	NA	NA	NA	NA	NA	NA	NA	NA	NA	NA	UniRef90_P00105	47.5	231	UniRef90_P00105	47.5	231	tr|Q8E9W8|Q8E9W8_SHEON	40.929	1326	tr|Q8E9W8|Q8E9W8_SHEON	40.929	1326	NA	NA	NA	NA	NA	NA	NA	NA	NA	NA	NA	NA	NA
3300021128_4	NA	NA	NA	NA	NA	NA	NA	NA	NA	NA	NA	NA	NA	NA	NA	NA	NA	NA	NA	NA	NA	NA	NA	NA	UniRef90_P00105	37.838	220	UniRef90_P00105	37.838	220	NA	NA	NA	NA	NA	NA	NA	NA	NA	NA	NA	NA	NA	NA	NA	NA	NA	NA	NA
3300025447_9	NA	NA	NA	tr|Q8E9W8|Q8E9W8_SHEON	40.213	1378	NA	NA	NA	NA	NA	NA	NA	NA	NA	NA	NA	NA	NA	NA	NA	NA	NA	NA	UniRef90_P00105	27.957	279	UniRef90_P00105	27.957	279	tr|Q8E9W8|Q8E9W8_SHEON	40.213	1378	tr|Q8E9W8|Q8E9W8_SHEON	40.213	1378	NA	NA	NA	NA	NA	NA	NA	NA	NA	NA	NA	NA	NA
3300017687_1	NA	NA	NA	NA	NA	NA	NA	NA	NA	NA	NA	NA	NA	NA	NA	NA	NA	NA	NA	NA	NA	NA	NA	NA	UniRef90_D5QVH0	51.546	291	UniRef90_D5QVH0	51.546	291	NA	NA	NA	NA	NA	NA	sp|P26165|BCHF_RHOCB	54.268	492	sp|P26165|BCHF_RHOCB	54.268	492	UniRef90_P0CY54	51.746	940	UniRef90_P0CY54	51.746	940	sp|P26172|BCHP_RHOCB
3300027382_4	NA	NA	NA	tr|Q8E9W8|Q8E9W8_SHEON	36.504	1332	NA	NA	NA	NA	NA	NA	NA	NA	NA	NA	NA	NA	NA	NA	NA	NA	NA	NA	UniRef90_D5QVH0	46.237	277	UniRef90_D5QVH0	46.237	277	tr|Q8E9W8|Q8E9W8_SHEON	36.504	1332	tr|Q8E9W8|Q8E9W8_SHEON	36.504	1332	NA	NA	NA	NA	NA	NA	NA	NA	NA	NA	NA	NA	NA
3300027814_10	NA	NA	NA	tr|O87646|O87646_METCP	21.014	366	NA	NA	NA	NA	NA	NA	NA	NA	NA	NA	NA	NA	NA	NA	NA	NA	NA	NA	UniRef90_P00105	43.038	228	UniRef90_P00105	43.038	228	tr|O87646|O87646_METCP	21.014	366	tr|O87646|O87646_METCP	21.014	366	NA	NA	NA	NA	NA	NA	NA	NA	NA	NA	NA	NA	NA
3300028086_2	NA	NA	NA	NA	NA	NA	NA	NA	NA	NA	NA	NA	NA	NA	NA	NA	NA	NA	NA	NA	NA	NA	NA	NA	UniRef90_P00105	42.683	237	UniRef90_P00105	42.683	237	NA	NA	NA	NA	NA	NA	NA	NA	NA	NA	NA	NA	NA	NA	NA	NA	NA	NA	NA
3300011013_14	NA	NA	NA	NA	NA	NA	NA	NA	NA	NA	NA	NA	NA	NA	NA	NA	NA	NA	NA	NA	NA	NA	NA	NA	UniRef90_P00105	32.955	262	UniRef90_P00105	32.955	262	NA	NA	NA	NA	NA	NA	NA	NA	NA	NA	NA	NA	NA	NA	NA	NA	NA	NA	sp|P26172|BCHP_RHOCB
3300017423_22	NA	NA	NA	NA	NA	NA	NA	NA	NA	NA	NA	NA	NA	NA	NA	NA	NA	NA	NA	NA	NA	NA	NA	NA	UniRef90_P00105	47.143	210	UniRef90_P00105	47.143	210	NA	NA	NA	NA	NA	NA	NA	NA	NA	NA	NA	NA	NA	NA	NA	NA	NA	NA	NA
3300028274_9	NA	NA	NA	NA	NA	NA	NA	NA	NA	NA	NA	NA	NA	NA	NA	NA	NA	NA	NA	NA	NA	NA	NA	NA	UniRef90_P00105	41.86	247	UniRef90_P00105	41.86	247	NA	NA	NA	NA	NA	NA	NA	NA	NA	NA	NA	NA	NA	NA	NA	NA	NA	NA	NA
3300028026_3	NA	NA	NA	tr|Q8E9W8|Q8E9W8_SHEON	40.576	1327	UniRef90_Q1PW30	33.034	1237	UniRef90_Q1PW30	33.034	1237	UniRef90_Q1PW30	33.034	1237	UniRef90_Q1PW30	33.034	1237	NA	NA	NA	NA	NA	NA	UniRef90_P00105	43.421	217	UniRef90_P00105	43.421	217	tr|Q8E9W8|Q8E9W8_SHEON	40.576	1327	tr|Q8E9W8|Q8E9W8_SHEON	40.576	1327	NA	NA	NA	NA	NA	NA	NA	NA	NA	NA	NA	NA	NA
3300028189_11	NA	NA	NA	NA	NA	NA	NA	NA	NA	NA	NA	NA	NA	NA	NA	NA	NA	NA	NA	NA	NA	NA	NA	NA	UniRef90_P00105	41.86	249	UniRef90_P00105	41.86	249	NA	NA	NA	NA	NA	NA	NA	NA	NA	NA	NA	NA	NA	NA	NA	NA	NA	NA	NA
3300002544_11	NA	NA	NA	NA	NA	NA	NA	NA	NA	NA	NA	NA	NA	NA	NA	NA	NA	NA	NA	NA	NA	NA	NA	NA	UniRef90_P25938	26.744	222	UniRef90_P25938	26.744	222	NA	NA	NA	NA	NA	NA	NA	NA	NA	NA	NA	NA	NA	NA	NA	NA	NA	NA	NA
3300028173_10	NA	NA	NA	tr|O87646|O87646_METCP	20.8	330	NA	NA	NA	NA	NA	NA	NA	NA	NA	NA	NA	NA	NA	NA	NA	NA	NA	NA	UniRef90_P00105	36.709	237	UniRef90_P00105	36.709	237	tr|O87646|O87646_METCP	20.8	330	tr|O87646|O87646_METCP	20.8	330	sp|P26165|BCHF_RHOCB	26.471	478	sp|P26165|BCHF_RHOCB	26.471	478	NA	NA	NA	NA	NA	NA	NA
3300027834_23	NA	NA	NA	NA	NA	NA	NA	NA	NA	NA	NA	NA	NA	NA	NA	NA	NA	NA	NA	NA	NA	NA	NA	NA	UniRef90_P00105	36.842	228	UniRef90_P00105	36.842	228	NA	NA	NA	NA	NA	NA	NA	NA	NA	NA	NA	NA	NA	NA	NA	NA	NA	NA	NA
3300022912_17	NA	NA	NA	tr|Q8E9W8|Q8E9W8_SHEON	50.808	1255	NA	NA	NA	NA	NA	NA	NA	NA	NA	NA	NA	NA	NA	NA	NA	NA	NA	NA	UniRef90_P00105	34.848	177	UniRef90_P00105	34.848	177	tr|Q8E9W8|Q8E9W8_SHEON	50.808	1255	tr|Q8E9W8|Q8E9W8_SHEON	50.808	1255	NA	NA	NA	NA	NA	NA	NA	NA	NA	NA	NA	NA	sp|P26172|BCHP_RHOCB
3300028175_14	NA	NA	NA	tr|O87646|O87646_METCP	20.8	330	NA	NA	NA	NA	NA	NA	NA	NA	NA	NA	NA	NA	NA	NA	NA	NA	NA	NA	UniRef90_P00105	36.709	235	UniRef90_P00105	36.709	235	tr|O87646|O87646_METCP	20.8	330	tr|O87646|O87646_METCP	20.8	330	sp|P26165|BCHF_RHOCB	26.471	480	sp|P26165|BCHF_RHOCB	26.471	480	NA	NA	NA	NA	NA	NA	NA
3300022912_29	NA	NA	NA	tr|O87646|O87646_METCP	20.8	330	NA	NA	NA	NA	NA	NA	NA	NA	NA	NA	NA	NA	NA	NA	NA	NA	NA	NA	UniRef90_P00105	36.709	235	UniRef90_P00105	36.709	235	tr|O87646|O87646_METCP	20.8	330	tr|O87646|O87646_METCP	20.8	330	sp|P26165|BCHF_RHOCB	26.471	480	sp|P26165|BCHF_RHOCB	26.471	480	NA	NA	NA	NA	NA	NA	NA
3300025668_17	NA	NA	NA	NA	NA	NA	NA	NA	NA	NA	NA	NA	NA	NA	NA	NA	NA	NA	NA	NA	NA	NA	NA	NA	UniRef90_P00105	42.529	261	UniRef90_P00105	42.529	261	NA	NA	NA	NA	NA	NA	NA	NA	NA	NA	NA	NA	NA	NA	NA	NA	NA	NA	NA
3300027815_25	NA	NA	NA	UniRef90_Q50925	29.536	1210	UniRef90_Q1PW30	34.071	1234	UniRef90_Q1PW30	34.071	1234	UniRef90_Q1PW30	34.071	1234	UniRef90_Q1PW30	34.071	1234	NA	NA	NA	NA	NA	NA	UniRef90_P25938	38.824	229	UniRef90_P25938	38.824	229	UniRef90_Q50925	29.536	1210	UniRef90_Q50925	29.536	1210	NA	NA	NA	NA	NA	NA	NA	NA	NA	NA	NA	NA	NA
3300027607_4	NA	NA	NA	NA	NA	NA	NA	NA	NA	NA	NA	NA	NA	NA	NA	NA	NA	NA	NA	NA	NA	NA	NA	NA	UniRef90_P25938	30	222	UniRef90_P25938	30	222	NA	NA	NA	NA	NA	NA	NA	NA	NA	NA	NA	NA	NA	NA	NA	NA	NA	NA	sp|P26172|BCHP_RHOCB
3300027229_1	NA	NA	NA	tr|Q50927|Q50927_NITER	21.053	394	NA	NA	NA	NA	NA	NA	NA	NA	NA	NA	NA	NA	NA	NA	NA	NA	NA	NA	UniRef90_Q3J2P2	40.789	454	UniRef90_Q3J2P2	40.789	454	tr|Q50927|Q50927_NITER	21.053	394	tr|Q50927|Q50927_NITER	21.053	394	NA	NA	NA	NA	NA	NA	NA	NA	NA	NA	NA	NA	sp|P26172|BCHP_RHOCB
3300005512_15	NA	NA	NA	NA	NA	NA	NA	NA	NA	NA	NA	NA	NA	NA	NA	NA	NA	NA	NA	NA	NA	NA	NA	NA	UniRef90_Q3J2P2	35.172	406	UniRef90_Q3J2P2	35.172	406	NA	NA	NA	NA	NA	NA	NA	NA	NA	NA	NA	NA	NA	NA	NA	NA	NA	NA	NA
3300010292_6	NA	NA	NA	NA	NA	NA	NA	NA	NA	NA	NA	NA	NA	NA	NA	NA	NA	NA	NA	NA	NA	NA	NA	NA	UniRef90_P00105	40.964	238	UniRef90_P00105	40.964	238	NA	NA	NA	NA	NA	NA	NA	NA	NA	NA	NA	NA	NA	NA	NA	NA	NA	NA	NA
3300022846_5	NA	NA	NA	NA	NA	NA	NA	NA	NA	NA	NA	NA	NA	NA	NA	NA	NA	NA	NA	NA	NA	NA	NA	NA	UniRef90_P00105	28.916	217	UniRef90_P00105	28.916	217	NA	NA	NA	NA	NA	NA	NA	NA	NA	NA	NA	NA	NA	NA	NA	NA	NA	NA	sp|P26172|BCHP_RHOCB
3300028287_19	NA	NA	NA	tr|O87646|O87646_METCP	20.8	330	NA	NA	NA	NA	NA	NA	NA	NA	NA	NA	NA	NA	NA	NA	NA	NA	NA	NA	UniRef90_P00105	36.709	235	UniRef90_P00105	36.709	235	tr|O87646|O87646_METCP	20.8	330	tr|O87646|O87646_METCP	20.8	330	sp|P26165|BCHF_RHOCB	26.471	478	sp|P26165|BCHF_RHOCB	26.471	478	NA	NA	NA	NA	NA	NA	NA
3300026299_12	NA	NA	NA	NA	NA	NA	NA	NA	NA	NA	NA	NA	NA	NA	NA	NA	NA	NA	NA	NA	NA	NA	NA	NA	UniRef90_D5QVH0	39.785	271	UniRef90_D5QVH0	39.785	271	NA	NA	NA	NA	NA	NA	NA	NA	NA	NA	NA	NA	NA	NA	NA	NA	NA	NA	NA
3300001594_13	NA	NA	NA	NA	NA	NA	NA	NA	NA	NA	NA	NA	NA	NA	NA	NA	NA	NA	NA	NA	NA	NA	NA	NA	UniRef90_D5QVH0	43.617	279	UniRef90_D5QVH0	43.617	279	NA	NA	NA	NA	NA	NA	NA	NA	NA	NA	NA	NA	NA	NA	NA	NA	NA	NA	NA
3300022882_6	NA	NA	NA	NA	NA	NA	NA	NA	NA	NA	NA	NA	NA	NA	NA	NA	NA	NA	NA	NA	NA	NA	NA	NA	UniRef90_P00105	28.916	217	UniRef90_P00105	28.916	217	NA	NA	NA	NA	NA	NA	NA	NA	NA	NA	NA	NA	NA	NA	NA	NA	NA	NA	sp|P26172|BCHP_RHOCB
3300025431_12	NA	NA	NA	tr|O87646|O87646_METCP	20.8	330	NA	NA	NA	NA	NA	NA	NA	NA	NA	NA	NA	NA	NA	NA	NA	NA	NA	NA	UniRef90_P00105	36.709	235	UniRef90_P00105	36.709	235	tr|O87646|O87646_METCP	20.8	330	tr|O87646|O87646_METCP	20.8	330	sp|P26165|BCHF_RHOCB	26.471	478	sp|P26165|BCHF_RHOCB	26.471	478	NA	NA	NA	NA	NA	NA	NA
3300027742_13	NA	NA	NA	tr|Q8E9W8|Q8E9W8_SHEON	41.328	1359	NA	NA	NA	NA	NA	NA	NA	NA	NA	NA	NA	NA	NA	NA	NA	NA	NA	NA	UniRef90_Q3J2P2	41.958	420	UniRef90_Q3J2P2	41.958	420	tr|Q8E9W8|Q8E9W8_SHEON	41.328	1359	tr|Q8E9W8|Q8E9W8_SHEON	41.328	1359	NA	NA	NA	NA	NA	NA	NA	NA	NA	NA	NA	NA	sp|P26172|BCHP_RHOCB
3300022857_10	NA	NA	NA	NA	NA	NA	NA	NA	NA	NA	NA	NA	NA	NA	NA	NA	NA	NA	NA	NA	NA	NA	NA	NA	UniRef90_P00105	28.916	219	UniRef90_P00105	28.916	219	NA	NA	NA	NA	NA	NA	NA	NA	NA	NA	NA	NA	NA	NA	NA	NA	NA	NA	sp|P26172|BCHP_RHOCB
3300000248_4	NA	NA	NA	NA	NA	NA	NA	NA	NA	NA	NA	NA	NA	NA	NA	NA	NA	NA	NA	NA	NA	NA	NA	NA	UniRef90_P00105	29.545	232	UniRef90_P00105	29.545	232	NA	NA	NA	NA	NA	NA	NA	NA	NA	NA	NA	NA	NA	NA	NA	NA	NA	NA	NA
3300027247_1	NA	NA	NA	tr|Q50927|Q50927_NITER	21.053	396	NA	NA	NA	NA	NA	NA	NA	NA	NA	NA	NA	NA	NA	NA	NA	NA	NA	NA	UniRef90_Q3J2P2	40.789	456	UniRef90_Q3J2P2	40.789	456	tr|Q50927|Q50927_NITER	21.053	396	tr|Q50927|Q50927_NITER	21.053	396	NA	NA	NA	NA	NA	NA	NA	NA	NA	NA	NA	NA	sp|P26172|BCHP_RHOCB
3300015196_10	NA	NA	NA	NA	NA	NA	NA	NA	NA	NA	NA	NA	NA	NA	NA	NA	NA	NA	NA	NA	NA	NA	NA	NA	UniRef90_P00105	26.829	246	UniRef90_P00105	26.829	246	NA	NA	NA	NA	NA	NA	NA	NA	NA	NA	NA	NA	NA	NA	NA	NA	NA	NA	sp|P26172|BCHP_RHOCB
3300020348_13	NA	NA	NA	NA	NA	NA	NA	NA	NA	NA	NA	NA	NA	NA	NA	NA	NA	NA	NA	NA	NA	NA	NA	NA	UniRef90_P00105	32.258	253	UniRef90_P00105	32.258	253	NA	NA	NA	NA	NA	NA	NA	NA	NA	NA	NA	NA	NA	NA	NA	NA	NA	NA	sp|P26172|BCHP_RHOCB
3300027841_14	NA	NA	NA	tr|Q8E9W8|Q8E9W8_SHEON	46.085	1315	NA	NA	NA	NA	NA	NA	NA	NA	NA	NA	NA	NA	NA	NA	NA	NA	NA	NA	UniRef90_P00105	35.714	199	UniRef90_P00105	35.714	199	tr|Q8E9W8|Q8E9W8_SHEON	46.085	1315	tr|Q8E9W8|Q8E9W8_SHEON	46.085	1315	NA	NA	NA	NA	NA	NA	NA	NA	NA	NA	NA	NA	NA
3300012005_15	NA	NA	NA	NA	NA	NA	NA	NA	NA	NA	NA	NA	NA	NA	NA	NA	NA	NA	NA	NA	NA	NA	NA	NA	UniRef90_P00105	23.684	226	UniRef90_P00105	23.684	226	NA	NA	NA	NA	NA	NA	NA	NA	NA	NA	NA	NA	NA	NA	NA	NA	NA	NA	NA
3300012921_15	NA	NA	NA	NA	NA	NA	NA	NA	NA	NA	NA	NA	NA	NA	NA	NA	NA	NA	NA	NA	NA	NA	NA	NA	UniRef90_P00105	53.012	247	UniRef90_P00105	53.012	247	NA	NA	NA	NA	NA	NA	sp|P26165|BCHF_RHOCB	59.064	513	sp|P26165|BCHF_RHOCB	59.064	513	UniRef90_P0CY54	57.742	922	UniRef90_P0CY54	57.742	922	sp|P26172|BCHP_RHOCB
3300012829_6	NA	NA	NA	NA	NA	NA	NA	NA	NA	NA	NA	NA	NA	NA	NA	NA	NA	NA	NA	NA	NA	NA	NA	NA	UniRef90_P00105	40.909	198	UniRef90_P00105	40.909	198	NA	NA	NA	NA	NA	NA	NA	NA	NA	NA	NA	NA	NA	NA	NA	NA	NA	NA	NA
3300020153_29	NA	NA	NA	NA	NA	NA	NA	NA	NA	NA	NA	NA	NA	NA	NA	NA	NA	NA	NA	NA	NA	NA	NA	NA	UniRef90_P25938	31.183	253	UniRef90_P25938	31.183	253	NA	NA	NA	NA	NA	NA	sp|P26165|BCHF_RHOCB	64.474	456	sp|P26165|BCHF_RHOCB	64.474	456	UniRef90_P0CY54	55.096	936	UniRef90_P0CY54	55.096	936	sp|P26172|BCHP_RHOCB
3300012848_5	NA	NA	NA	NA	NA	NA	NA	NA	NA	NA	NA	NA	NA	NA	NA	NA	NA	NA	NA	NA	NA	NA	NA	NA	UniRef90_P00105	40.909	198	UniRef90_P00105	40.909	198	NA	NA	NA	NA	NA	NA	NA	NA	NA	NA	NA	NA	NA	NA	NA	NA	NA	NA	NA
3300022891_2	NA	NA	NA	NA	NA	NA	NA	NA	NA	NA	NA	NA	NA	NA	NA	NA	NA	NA	NA	NA	NA	NA	NA	NA	NA	NA	NA	NA	NA	NA	NA	NA	NA	NA	NA	NA	NA	NA	NA	NA	NA	NA	NA	NA	NA	NA	NA	NA	sp|P26172|BCHP_RHOCB
3300022838_5	NA	NA	NA	NA	NA	NA	NA	NA	NA	NA	NA	NA	NA	NA	NA	NA	NA	NA	NA	NA	NA	NA	NA	NA	UniRef90_P00105	28.916	217	UniRef90_P00105	28.916	217	NA	NA	NA	NA	NA	NA	NA	NA	NA	NA	NA	NA	NA	NA	NA	NA	NA	NA	sp|P26172|BCHP_RHOCB
3300003689_1	NA	NA	NA	NA	NA	NA	NA	NA	NA	NA	NA	NA	NA	NA	NA	NA	NA	NA	NA	NA	NA	NA	NA	NA	UniRef90_P00105	27.586	231	UniRef90_P00105	27.586	231	NA	NA	NA	NA	NA	NA	NA	NA	NA	NA	NA	NA	NA	NA	NA	NA	NA	NA	sp|P26172|BCHP_RHOCB
3300025722_20	NA	NA	NA	tr|O87646|O87646_METCP	20.8	330	NA	NA	NA	NA	NA	NA	NA	NA	NA	NA	NA	NA	NA	NA	NA	NA	NA	NA	UniRef90_P00105	36.709	235	UniRef90_P00105	36.709	235	tr|O87646|O87646_METCP	20.8	330	tr|O87646|O87646_METCP	20.8	330	sp|P26165|BCHF_RHOCB	26.471	480	sp|P26165|BCHF_RHOCB	26.471	480	NA	NA	NA	NA	NA	NA	NA
3300000225_10	NA	NA	NA	tr|O87646|O87646_METCP	20.8	330	NA	NA	NA	NA	NA	NA	NA	NA	NA	NA	NA	NA	NA	NA	NA	NA	NA	NA	UniRef90_P00105	36.709	237	UniRef90_P00105	36.709	237	tr|O87646|O87646_METCP	20.8	330	tr|O87646|O87646_METCP	20.8	330	sp|P26165|BCHF_RHOCB	26.471	478	sp|P26165|BCHF_RHOCB	26.471	478	NA	NA	NA	NA	NA	NA	NA
3300028175_9	NA	NA	NA	NA	NA	NA	NA	NA	NA	NA	NA	NA	NA	NA	NA	NA	NA	NA	NA	NA	NA	NA	NA	NA	UniRef90_P00105	41.86	249	UniRef90_P00105	41.86	249	NA	NA	NA	NA	NA	NA	NA	NA	NA	NA	NA	NA	NA	NA	NA	NA	NA	NA	NA
3300027022_2	NA	NA	NA	NA	NA	NA	NA	NA	NA	NA	NA	NA	NA	NA	NA	NA	NA	NA	NA	NA	NA	NA	NA	NA	UniRef90_D5QVH0	53	298	UniRef90_D5QVH0	53	298	NA	NA	NA	NA	NA	NA	NA	NA	NA	NA	NA	NA	NA	NA	NA	NA	NA	NA	NA
3300027786_3	NA	NA	NA	NA	NA	NA	NA	NA	NA	NA	NA	NA	NA	NA	NA	NA	NA	NA	NA	NA	NA	NA	NA	NA	UniRef90_P00105	30.12	240	UniRef90_P00105	30.12	240	NA	NA	NA	NA	NA	NA	NA	NA	NA	NA	NA	NA	NA	NA	NA	NA	NA	NA	sp|P26172|BCHP_RHOCB
3300025681_22	NA	NA	NA	tr|O87646|O87646_METCP	20.8	330	NA	NA	NA	NA	NA	NA	NA	NA	NA	NA	NA	NA	NA	NA	NA	NA	NA	NA	UniRef90_P00105	36.709	235	UniRef90_P00105	36.709	235	tr|O87646|O87646_METCP	20.8	330	tr|O87646|O87646_METCP	20.8	330	sp|P26165|BCHF_RHOCB	26.471	478	sp|P26165|BCHF_RHOCB	26.471	478	NA	NA	NA	NA	NA	NA	NA
3300026516_37	NA	NA	NA	NA	NA	NA	NA	NA	NA	NA	NA	NA	NA	NA	NA	NA	NA	NA	NA	NA	NA	NA	NA	NA	UniRef90_D5QVH0	38.542	283	UniRef90_D5QVH0	38.542	283	NA	NA	NA	NA	NA	NA	NA	NA	NA	NA	NA	NA	NA	NA	NA	NA	NA	NA	NA
3300025545_19	NA	NA	NA	tr|O87646|O87646_METCP	20.8	330	NA	NA	NA	NA	NA	NA	NA	NA	NA	NA	NA	NA	NA	NA	NA	NA	NA	NA	UniRef90_P00105	36.709	237	UniRef90_P00105	36.709	237	tr|O87646|O87646_METCP	20.8	330	tr|O87646|O87646_METCP	20.8	330	sp|P26165|BCHF_RHOCB	26.471	478	sp|P26165|BCHF_RHOCB	26.471	478	NA	NA	NA	NA	NA	NA	NA
3300027239_1	NA	NA	NA	NA	NA	NA	NA	NA	NA	NA	NA	NA	NA	NA	NA	NA	NA	NA	NA	NA	NA	NA	NA	NA	UniRef90_Q3J2P2	40.789	456	UniRef90_Q3J2P2	40.789	456	NA	NA	NA	NA	NA	NA	NA	NA	NA	NA	NA	NA	NA	NA	NA	NA	NA	NA	NA
3300015202_4	NA	NA	NA	NA	NA	NA	NA	NA	NA	NA	NA	NA	NA	NA	NA	NA	NA	NA	NA	NA	NA	NA	NA	NA	UniRef90_P25938	26.25	238	UniRef90_P25938	26.25	238	NA	NA	NA	NA	NA	NA	NA	NA	NA	NA	NA	NA	NA	NA	NA	NA	NA	NA	sp|P26172|BCHP_RHOCB
3300027781_1	NA	NA	NA	NA	NA	NA	NA	NA	NA	NA	NA	NA	NA	NA	NA	NA	NA	NA	NA	NA	NA	NA	NA	NA	UniRef90_P00105	30.12	238	UniRef90_P00105	30.12	238	NA	NA	NA	NA	NA	NA	NA	NA	NA	NA	NA	NA	NA	NA	NA	NA	NA	NA	sp|P26172|BCHP_RHOCB
3300020302_2	NA	NA	NA	NA	NA	NA	NA	NA	NA	NA	NA	NA	NA	NA	NA	NA	NA	NA	NA	NA	NA	NA	NA	NA	UniRef90_P25938	30	220	UniRef90_P25938	30	220	NA	NA	NA	NA	NA	NA	NA	NA	NA	NA	NA	NA	NA	NA	NA	NA	NA	NA	sp|P26172|BCHP_RHOCB
3300000198_9	NA	NA	NA	tr|O87646|O87646_METCP	20.8	330	NA	NA	NA	NA	NA	NA	NA	NA	NA	NA	NA	NA	NA	NA	NA	NA	NA	NA	UniRef90_P00105	36.709	237	UniRef90_P00105	36.709	237	tr|O87646|O87646_METCP	20.8	330	tr|O87646|O87646_METCP	20.8	330	sp|P26165|BCHF_RHOCB	26.471	480	sp|P26165|BCHF_RHOCB	26.471	480	NA	NA	NA	NA	NA	NA	NA
3300026534_21	NA	NA	NA	tr|O87646|O87646_METCP	57.554	415	NA	NA	NA	NA	NA	NA	NA	NA	NA	NA	NA	NA	NA	NA	NA	NA	NA	NA	UniRef90_P00105	44.444	234	UniRef90_P00105	44.444	234	tr|O87646|O87646_METCP	57.554	415	tr|O87646|O87646_METCP	57.554	415	NA	NA	NA	NA	NA	NA	NA	NA	NA	NA	NA	NA	sp|P26172|BCHP_RHOCB
3300012828_5	NA	NA	NA	NA	NA	NA	NA	NA	NA	NA	NA	NA	NA	NA	NA	NA	NA	NA	NA	NA	NA	NA	NA	NA	UniRef90_P00105	40.909	196	UniRef90_P00105	40.909	196	NA	NA	NA	NA	NA	NA	NA	NA	NA	NA	NA	NA	UniRef90_Q02430	25.391	700	UniRef90_Q02430	25.391	700	NA
3300020298_4	NA	NA	NA	NA	NA	NA	NA	NA	NA	NA	NA	NA	NA	NA	NA	NA	NA	NA	NA	NA	NA	NA	NA	NA	UniRef90_P00105	44	225	UniRef90_P00105	44	225	NA	NA	NA	NA	NA	NA	NA	NA	NA	NA	NA	NA	NA	NA	NA	NA	NA	NA	NA
3300002009_1	NA	NA	NA	NA	NA	NA	NA	NA	NA	NA	NA	NA	NA	NA	NA	NA	NA	NA	NA	NA	NA	NA	NA	NA	UniRef90_D5QVH0	61.224	292	UniRef90_D5QVH0	61.224	292	NA	NA	NA	NA	NA	NA	NA	NA	NA	NA	NA	NA	NA	NA	NA	NA	NA	NA	NA
3300027841_10	NA	NA	NA	tr|Q8E9W8|Q8E9W8_SHEON	43.64	1338	NA	NA	NA	NA	NA	NA	NA	NA	NA	NA	NA	NA	NA	NA	NA	NA	NA	NA	UniRef90_P00105	41.429	201	UniRef90_P00105	41.429	201	tr|Q8E9W8|Q8E9W8_SHEON	43.64	1338	tr|Q8E9W8|Q8E9W8_SHEON	43.64	1338	NA	NA	NA	NA	NA	NA	NA	NA	NA	NA	NA	NA	NA
3300020725_5	NA	NA	NA	NA	NA	NA	NA	NA	NA	NA	NA	NA	NA	NA	NA	NA	NA	NA	NA	NA	NA	NA	NA	NA	UniRef90_P00105	37.838	222	UniRef90_P00105	37.838	222	NA	NA	NA	NA	NA	NA	NA	NA	NA	NA	NA	NA	NA	NA	NA	NA	NA	NA	NA
3300000153_9	NA	NA	NA	tr|O87646|O87646_METCP	20.8	328	NA	NA	NA	NA	NA	NA	NA	NA	NA	NA	NA	NA	NA	NA	NA	NA	NA	NA	UniRef90_P00105	36.709	235	UniRef90_P00105	36.709	235	tr|O87646|O87646_METCP	20.8	328	tr|O87646|O87646_METCP	20.8	328	sp|P26165|BCHF_RHOCB	26.471	480	sp|P26165|BCHF_RHOCB	26.471	480	NA	NA	NA	NA	NA	NA	NA
3300027823_36	NA	NA	NA	NA	NA	NA	NA	NA	NA	NA	NA	NA	NA	NA	NA	NA	NA	NA	NA	NA	NA	NA	NA	NA	NA	NA	NA	NA	NA	NA	NA	NA	NA	NA	NA	NA	NA	NA	NA	NA	NA	NA	NA	NA	NA	NA	NA	NA	sp|P26172|BCHP_RHOCB
3300010312_2	NA	NA	NA	tr|Q50927|Q50927_NITER	21.053	394	NA	NA	NA	NA	NA	NA	NA	NA	NA	NA	NA	NA	NA	NA	NA	NA	NA	NA	UniRef90_Q3J2P2	40.789	454	UniRef90_Q3J2P2	40.789	454	tr|Q50927|Q50927_NITER	21.053	394	tr|Q50927|Q50927_NITER	21.053	394	NA	NA	NA	NA	NA	NA	NA	NA	NA	NA	NA	NA	sp|P26172|BCHP_RHOCB
3300000172_5	NA	NA	NA	NA	NA	NA	NA	NA	NA	NA	NA	NA	NA	NA	NA	NA	NA	NA	NA	NA	NA	NA	NA	NA	UniRef90_P00105	41.86	249	UniRef90_P00105	41.86	249	NA	NA	NA	NA	NA	NA	NA	NA	NA	NA	NA	NA	NA	NA	NA	NA	NA	NA	NA
3300023501_3	NA	NA	NA	NA	NA	NA	NA	NA	NA	NA	NA	NA	NA	NA	NA	NA	NA	NA	NA	NA	NA	NA	NA	NA	UniRef90_P00105	28.916	217	UniRef90_P00105	28.916	217	NA	NA	NA	NA	NA	NA	NA	NA	NA	NA	NA	NA	NA	NA	NA	NA	NA	NA	sp|P26172|BCHP_RHOCB
3300027834_38	NA	NA	NA	NA	NA	NA	NA	NA	NA	NA	NA	NA	NA	NA	NA	NA	NA	NA	NA	NA	NA	NA	NA	NA	UniRef90_Q3J2P2	33.577	382	UniRef90_Q3J2P2	33.577	382	NA	NA	NA	NA	NA	NA	NA	NA	NA	NA	NA	NA	NA	NA	NA	NA	NA	NA	NA
3300026863_1	NA	NA	NA	NA	NA	NA	NA	NA	NA	NA	NA	NA	NA	NA	NA	NA	NA	NA	NA	NA	NA	NA	NA	NA	UniRef90_P25938	28.889	222	UniRef90_P25938	28.889	222	NA	NA	NA	NA	NA	NA	NA	NA	NA	NA	NA	NA	NA	NA	NA	NA	NA	NA	sp|P26172|BCHP_RHOCB
3300022855_5	NA	NA	NA	NA	NA	NA	NA	NA	NA	NA	NA	NA	NA	NA	NA	NA	NA	NA	NA	NA	NA	NA	NA	NA	UniRef90_P00105	28.916	217	UniRef90_P00105	28.916	217	NA	NA	NA	NA	NA	NA	NA	NA	NA	NA	NA	NA	NA	NA	NA	NA	NA	NA	sp|P26172|BCHP_RHOCB
3300025659_21	NA	NA	NA	NA	NA	NA	NA	NA	NA	NA	NA	NA	NA	NA	NA	NA	NA	NA	NA	NA	NA	NA	NA	NA	UniRef90_P00105	41.86	247	UniRef90_P00105	41.86	247	NA	NA	NA	NA	NA	NA	NA	NA	NA	NA	NA	NA	NA	NA	NA	NA	NA	NA	NA
3300008215_4	NA	NA	NA	tr|Q8E9W8|Q8E9W8_SHEON	41.226	1389	NA	NA	NA	NA	NA	NA	NA	NA	NA	NA	NA	NA	NA	NA	NA	NA	NA	NA	UniRef90_D5QVH0	48.421	285	UniRef90_D5QVH0	48.421	285	tr|Q8E9W8|Q8E9W8_SHEON	41.226	1389	tr|Q8E9W8|Q8E9W8_SHEON	41.226	1389	NA	NA	NA	NA	NA	NA	NA	NA	NA	NA	NA	NA	NA
3300023262_5	NA	NA	NA	NA	NA	NA	NA	NA	NA	NA	NA	NA	NA	NA	NA	NA	NA	NA	NA	NA	NA	NA	NA	NA	UniRef90_P00105	28.916	219	UniRef90_P00105	28.916	219	NA	NA	NA	NA	NA	NA	NA	NA	NA	NA	NA	NA	NA	NA	NA	NA	NA	NA	sp|P26172|BCHP_RHOCB
3300005701_1	NA	NA	NA	NA	NA	NA	NA	NA	NA	NA	NA	NA	NA	NA	NA	NA	NA	NA	NA	NA	NA	NA	NA	NA	UniRef90_P25938	24.359	205	UniRef90_P25938	24.359	205	NA	NA	NA	NA	NA	NA	NA	NA	NA	NA	NA	NA	NA	NA	NA	NA	NA	NA	sp|P26172|BCHP_RHOCB
3300021374_5	NA	NA	NA	NA	NA	NA	NA	NA	NA	NA	NA	NA	NA	NA	NA	NA	NA	NA	NA	NA	NA	NA	NA	NA	UniRef90_P25938	31.111	222	UniRef90_P25938	31.111	222	NA	NA	NA	NA	NA	NA	NA	NA	NA	NA	NA	NA	NA	NA	NA	NA	NA	NA	sp|P26172|BCHP_RHOCB
3300003641_1	NA	NA	NA	tr|Q50927|Q50927_NITER	26.63	499	NA	NA	NA	NA	NA	NA	NA	NA	NA	NA	NA	NA	NA	NA	NA	NA	NA	NA	UniRef90_P25938	22.472	255	UniRef90_P25938	22.472	255	tr|Q50927|Q50927_NITER	26.63	499	tr|Q50927|Q50927_NITER	26.63	499	NA	NA	NA	NA	NA	NA	NA	NA	NA	NA	NA	NA	sp|P26172|BCHP_RHOCB
3300000214_8	NA	NA	NA	tr|O87646|O87646_METCP	20.8	330	NA	NA	NA	NA	NA	NA	NA	NA	NA	NA	NA	NA	NA	NA	NA	NA	NA	NA	UniRef90_P00105	36.709	235	UniRef90_P00105	36.709	235	tr|O87646|O87646_METCP	20.8	330	tr|O87646|O87646_METCP	20.8	330	sp|P26165|BCHF_RHOCB	26.471	480	sp|P26165|BCHF_RHOCB	26.471	480	NA	NA	NA	NA	NA	NA	NA
3300025261_4	NA	NA	NA	tr|O87646|O87646_METCP	41.791	385	NA	NA	NA	NA	NA	NA	NA	NA	NA	NA	NA	NA	NA	NA	NA	NA	NA	NA	UniRef90_P00105	37.333	223	UniRef90_P00105	37.333	223	tr|O87646|O87646_METCP	41.791	385	tr|O87646|O87646_METCP	41.791	385	NA	NA	NA	NA	NA	NA	UniRef90_Q02430	23.567	915	UniRef90_Q02430	23.567	915	NA
3300025569_3	NA	NA	NA	NA	NA	NA	NA	NA	NA	NA	NA	NA	NA	NA	NA	NA	NA	NA	NA	NA	NA	NA	NA	NA	UniRef90_P00105	42.169	240	UniRef90_P00105	42.169	240	NA	NA	NA	NA	NA	NA	NA	NA	NA	NA	NA	NA	NA	NA	NA	NA	NA	NA	NA
3300005985_13	NA	NA	NA	tr|O87646|O87646_METCP	21.97	355	NA	NA	NA	NA	NA	NA	NA	NA	NA	NA	NA	NA	NA	NA	NA	NA	NA	NA	UniRef90_D5QVH0	36.842	285	UniRef90_D5QVH0	36.842	285	tr|O87646|O87646_METCP	21.97	355	tr|O87646|O87646_METCP	21.97	355	NA	NA	NA	NA	NA	NA	NA	NA	NA	NA	NA	NA	NA
3300009697_10	NA	NA	NA	NA	NA	NA	NA	NA	NA	NA	NA	NA	NA	NA	NA	NA	NA	NA	NA	NA	NA	NA	NA	NA	NA	NA	NA	NA	NA	NA	NA	NA	NA	NA	NA	NA	NA	NA	NA	NA	NA	NA	NA	NA	NA	NA	NA	NA	sp|P26172|BCHP_RHOCB
3300020215_10	NA	NA	NA	UniRef90_Q50925	54.902	1366	UniRef90_Q1PW30	27.984	1417	UniRef90_Q1PW30	27.984	1417	UniRef90_Q1PW30	27.984	1417	UniRef90_Q1PW30	27.984	1417	NA	NA	NA	NA	NA	NA	UniRef90_P00105	46.341	235	UniRef90_P00105	46.341	235	UniRef90_Q50925	54.902	1366	UniRef90_Q50925	54.902	1366	NA	NA	NA	NA	NA	NA	NA	NA	NA	NA	NA	NA	NA
3300012831_3	NA	NA	NA	NA	NA	NA	NA	NA	NA	NA	NA	NA	NA	NA	NA	NA	NA	NA	NA	NA	NA	NA	NA	NA	UniRef90_Q3J2P2	39.216	457	UniRef90_Q3J2P2	39.216	457	NA	NA	NA	NA	NA	NA	NA	NA	NA	NA	NA	NA	NA	NA	NA	NA	NA	NA	NA
3300005391_1	NA	NA	NA	NA	NA	NA	NA	NA	NA	NA	NA	NA	NA	NA	NA	NA	NA	NA	NA	NA	NA	NA	NA	NA	UniRef90_P00105	39.759	238	UniRef90_P00105	39.759	238	NA	NA	NA	NA	NA	NA	NA	NA	NA	NA	NA	NA	NA	NA	NA	NA	NA	NA	NA
3300026271_9	NA	NA	NA	NA	NA	NA	NA	NA	NA	NA	NA	NA	NA	NA	NA	NA	NA	NA	NA	NA	NA	NA	NA	NA	UniRef90_P00105	28.205	234	UniRef90_P00105	28.205	234	NA	NA	NA	NA	NA	NA	NA	NA	NA	NA	NA	NA	NA	NA	NA	NA	NA	NA	sp|P26172|BCHP_RHOCB
3300027733_7	NA	NA	NA	tr|Q50927|Q50927_NITER	23.81	474	NA	NA	NA	NA	NA	NA	NA	NA	NA	NA	NA	NA	NA	NA	NA	NA	NA	NA	UniRef90_D5QVH0	32	241	UniRef90_D5QVH0	32	241	tr|Q50927|Q50927_NITER	23.81	474	tr|Q50927|Q50927_NITER	23.81	474	NA	NA	NA	NA	NA	NA	NA	NA	NA	NA	NA	NA	sp|P26172|BCHP_RHOCB
3300027246_2	NA	NA	NA	tr|Q50927|Q50927_NITER	21.053	396	NA	NA	NA	NA	NA	NA	NA	NA	NA	NA	NA	NA	NA	NA	NA	NA	NA	NA	UniRef90_Q3J2P2	40.789	454	UniRef90_Q3J2P2	40.789	454	tr|Q50927|Q50927_NITER	21.053	396	tr|Q50927|Q50927_NITER	21.053	396	NA	NA	NA	NA	NA	NA	NA	NA	NA	NA	NA	NA	sp|P26172|BCHP_RHOCB
3300022848_5	NA	NA	NA	NA	NA	NA	NA	NA	NA	NA	NA	NA	NA	NA	NA	NA	NA	NA	NA	NA	NA	NA	NA	NA	UniRef90_P00105	28.916	219	UniRef90_P00105	28.916	219	NA	NA	NA	NA	NA	NA	NA	NA	NA	NA	NA	NA	NA	NA	NA	NA	NA	NA	sp|P26172|BCHP_RHOCB
3300027244_1	NA	NA	NA	tr|Q50927|Q50927_NITER	21.053	396	NA	NA	NA	NA	NA	NA	NA	NA	NA	NA	NA	NA	NA	NA	NA	NA	NA	NA	UniRef90_Q3J2P2	40.789	454	UniRef90_Q3J2P2	40.789	454	tr|Q50927|Q50927_NITER	21.053	396	tr|Q50927|Q50927_NITER	21.053	396	NA	NA	NA	NA	NA	NA	NA	NA	NA	NA	NA	NA	sp|P26172|BCHP_RHOCB
3300022828_1	NA	NA	NA	NA	NA	NA	NA	NA	NA	NA	NA	NA	NA	NA	NA	NA	NA	NA	NA	NA	NA	NA	NA	NA	UniRef90_P00105	28.916	219	UniRef90_P00105	28.916	219	NA	NA	NA	NA	NA	NA	NA	NA	NA	NA	NA	NA	NA	NA	NA	NA	NA	NA	sp|P26172|BCHP_RHOCB
3300010294_7	NA	NA	NA	NA	NA	NA	NA	NA	NA	NA	NA	NA	NA	NA	NA	NA	NA	NA	NA	NA	NA	NA	NA	NA	UniRef90_P00105	40.964	238	UniRef90_P00105	40.964	238	NA	NA	NA	NA	NA	NA	NA	NA	NA	NA	NA	NA	NA	NA	NA	NA	NA	NA	NA
3300026082_5	NA	NA	NA	NA	NA	NA	NA	NA	NA	NA	NA	NA	NA	NA	NA	NA	NA	NA	NA	NA	NA	NA	NA	NA	UniRef90_Q3J2P2	30.252	340	UniRef90_Q3J2P2	30.252	340	NA	NA	NA	NA	NA	NA	NA	NA	NA	NA	NA	NA	NA	NA	NA	NA	NA	NA	NA
3300025455_5	NA	NA	NA	tr|Q8E9W8|Q8E9W8_SHEON	42.217	1369	NA	NA	NA	NA	NA	NA	NA	NA	NA	NA	NA	NA	NA	NA	NA	NA	NA	NA	UniRef90_P00105	36.62	204	UniRef90_P00105	36.62	204	tr|Q8E9W8|Q8E9W8_SHEON	42.217	1369	tr|Q8E9W8|Q8E9W8_SHEON	42.217	1369	NA	NA	NA	NA	NA	NA	NA	NA	NA	NA	NA	NA	NA
3300000247_3	NA	NA	NA	NA	NA	NA	NA	NA	NA	NA	NA	NA	NA	NA	NA	NA	NA	NA	NA	NA	NA	NA	NA	NA	UniRef90_Q3J2P2	26.984	361	UniRef90_Q3J2P2	26.984	361	NA	NA	NA	NA	NA	NA	NA	NA	NA	NA	NA	NA	NA	NA	NA	NA	NA	NA	NA
3300022885_12	NA	NA	NA	NA	NA	NA	NA	NA	NA	NA	NA	NA	NA	NA	NA	NA	NA	NA	NA	NA	NA	NA	NA	NA	UniRef90_P00105	28.916	217	UniRef90_P00105	28.916	217	NA	NA	NA	NA	NA	NA	NA	NA	NA	NA	NA	NA	NA	NA	NA	NA	NA	NA	sp|P26172|BCHP_RHOCB
3300027796_15	NA	NA	NA	NA	NA	NA	NA	NA	NA	NA	NA	NA	NA	NA	NA	NA	NA	NA	NA	NA	NA	NA	NA	NA	UniRef90_D5QVH0	43.478	276	UniRef90_D5QVH0	43.478	276	NA	NA	NA	NA	NA	NA	NA	NA	NA	NA	NA	NA	NA	NA	NA	NA	NA	NA	NA
3300000227_14	NA	NA	NA	tr|O87646|O87646_METCP	50.725	414	NA	NA	NA	NA	NA	NA	NA	NA	NA	NA	NA	NA	NA	NA	NA	NA	NA	NA	UniRef90_P25938	29.348	238	UniRef90_P25938	29.348	238	tr|O87646|O87646_METCP	50.725	414	tr|O87646|O87646_METCP	50.725	414	NA	NA	NA	NA	NA	NA	NA	NA	NA	NA	NA	NA	NA
3300025364_4	NA	NA	NA	NA	NA	NA	NA	NA	NA	NA	NA	NA	NA	NA	NA	NA	NA	NA	NA	NA	NA	NA	NA	NA	UniRef90_D5QVH0	38.542	283	UniRef90_D5QVH0	38.542	283	NA	NA	NA	NA	NA	NA	sp|P26165|BCHF_RHOCB	68.553	475	sp|P26165|BCHF_RHOCB	68.553	475	UniRef90_P0CY54	57.778	937	UniRef90_P0CY54	57.778	937	sp|P26172|BCHP_RHOCB
3300005512_8	NA	NA	NA	tr|Q8E9W8|Q8E9W8_SHEON	44.902	1359	NA	NA	NA	NA	NA	NA	NA	NA	NA	NA	NA	NA	NA	NA	NA	NA	NA	NA	UniRef90_Q3J2P2	32.653	432	UniRef90_Q3J2P2	32.653	432	tr|Q8E9W8|Q8E9W8_SHEON	44.902	1359	tr|Q8E9W8|Q8E9W8_SHEON	44.902	1359	NA	NA	NA	NA	NA	NA	NA	NA	NA	NA	NA	NA	NA
3300020691_3	NA	NA	NA	NA	NA	NA	NA	NA	NA	NA	NA	NA	NA	NA	NA	NA	NA	NA	NA	NA	NA	NA	NA	NA	UniRef90_P00105	37.838	220	UniRef90_P00105	37.838	220	NA	NA	NA	NA	NA	NA	NA	NA	NA	NA	NA	NA	NA	NA	NA	NA	NA	NA	NA
3300005253_6	NA	NA	NA	NA	NA	NA	NA	NA	NA	NA	NA	NA	NA	NA	NA	NA	NA	NA	NA	NA	NA	NA	NA	NA	UniRef90_D5QVH0	50.962	310	UniRef90_D5QVH0	50.962	310	NA	NA	NA	NA	NA	NA	NA	NA	NA	NA	NA	NA	NA	NA	NA	NA	NA	NA	NA
3300025616_3	NA	NA	NA	tr|Q8E9W8|Q8E9W8_SHEON	40.213	1380	NA	NA	NA	NA	NA	NA	NA	NA	NA	NA	NA	NA	NA	NA	NA	NA	NA	NA	UniRef90_P00105	27.957	279	UniRef90_P00105	27.957	279	tr|Q8E9W8|Q8E9W8_SHEON	40.213	1380	tr|Q8E9W8|Q8E9W8_SHEON	40.213	1380	NA	NA	NA	NA	NA	NA	NA	NA	NA	NA	NA	NA	NA
3300002242_16	NA	NA	NA	NA	NA	NA	NA	NA	NA	NA	NA	NA	NA	NA	NA	NA	NA	NA	NA	NA	NA	NA	NA	NA	UniRef90_D5QVH0	43.617	277	UniRef90_D5QVH0	43.617	277	NA	NA	NA	NA	NA	NA	NA	NA	NA	NA	NA	NA	NA	NA	NA	NA	NA	NA	NA
3300025676_22	NA	NA	NA	tr|O87646|O87646_METCP	20.8	330	NA	NA	NA	NA	NA	NA	NA	NA	NA	NA	NA	NA	NA	NA	NA	NA	NA	NA	UniRef90_P00105	36.709	235	UniRef90_P00105	36.709	235	tr|O87646|O87646_METCP	20.8	330	tr|O87646|O87646_METCP	20.8	330	sp|P26165|BCHF_RHOCB	26.471	478	sp|P26165|BCHF_RHOCB	26.471	478	NA	NA	NA	NA	NA	NA	NA
3300026267_7	NA	NA	NA	UniRef90_Q50925	55.861	1623	UniRef90_Q1PW30	27.739	1590	UniRef90_Q1PW30	27.739	1590	UniRef90_Q1PW30	27.739	1590	UniRef90_Q1PW30	27.739	1590	NA	NA	NA	NA	NA	NA	UniRef90_Q57142	57.658	666	UniRef90_Q57142	57.658	666	UniRef90_Q50925	55.861	1623	UniRef90_Q50925	55.861	1623	NA	NA	NA	NA	NA	NA	NA	NA	NA	NA	NA	NA	NA
3300028042_5	NA	NA	NA	tr|Q8E9W8|Q8E9W8_SHEON	40.089	1321	NA	NA	NA	NA	NA	NA	NA	NA	NA	NA	NA	NA	NA	NA	NA	NA	NA	NA	UniRef90_P00105	48.235	246	UniRef90_P00105	48.235	246	tr|Q8E9W8|Q8E9W8_SHEON	40.089	1321	tr|Q8E9W8|Q8E9W8_SHEON	40.089	1321	NA	NA	NA	NA	NA	NA	NA	NA	NA	NA	NA	NA	NA
3300028277_9	NA	NA	NA	NA	NA	NA	NA	NA	NA	NA	NA	NA	NA	NA	NA	NA	NA	NA	NA	NA	NA	NA	NA	NA	UniRef90_P00105	41.86	249	UniRef90_P00105	41.86	249	NA	NA	NA	NA	NA	NA	NA	NA	NA	NA	NA	NA	NA	NA	NA	NA	NA	NA	NA
3300027835_12	NA	NA	NA	NA	NA	NA	NA	NA	NA	NA	NA	NA	NA	NA	NA	NA	NA	NA	NA	NA	NA	NA	NA	NA	UniRef90_D5QVH0	41.489	277	UniRef90_D5QVH0	41.489	277	NA	NA	NA	NA	NA	NA	NA	NA	NA	NA	NA	NA	NA	NA	NA	NA	NA	NA	NA
3300000447_4	NA	NA	NA	NA	NA	NA	NA	NA	NA	NA	NA	NA	NA	NA	NA	NA	NA	NA	NA	NA	NA	NA	NA	NA	UniRef90_P00105	48.78	235	UniRef90_P00105	48.78	235	NA	NA	NA	NA	NA	NA	NA	NA	NA	NA	NA	NA	NA	NA	NA	NA	NA	NA	NA
3300013131_45	NA	NA	NA	NA	NA	NA	NA	NA	NA	NA	NA	NA	NA	NA	NA	NA	NA	NA	NA	NA	NA	NA	NA	NA	UniRef90_P25938	27.778	256	UniRef90_P25938	27.778	256	NA	NA	NA	NA	NA	NA	NA	NA	NA	NA	NA	NA	NA	NA	NA	NA	NA	NA	NA
3300013502_13	NA	NA	NA	NA	NA	NA	NA	NA	NA	NA	NA	NA	NA	NA	NA	NA	NA	NA	NA	NA	NA	NA	NA	NA	UniRef90_P00105	46.914	234	UniRef90_P00105	46.914	234	NA	NA	NA	NA	NA	NA	NA	NA	NA	NA	NA	NA	NA	NA	NA	NA	NA	NA	NA
3300011486_1	NA	NA	NA	tr|Q50927|Q50927_NITER	21.154	412	NA	NA	NA	NA	NA	NA	NA	NA	NA	NA	NA	NA	NA	NA	NA	NA	NA	NA	UniRef90_P00105	37.5	231	UniRef90_P00105	37.5	231	tr|Q50927|Q50927_NITER	21.154	412	tr|Q50927|Q50927_NITER	21.154	412	NA	NA	NA	NA	NA	NA	NA	NA	NA	NA	NA	NA	NA
3300025596_10	NA	NA	NA	NA	NA	NA	NA	NA	NA	NA	NA	NA	NA	NA	NA	NA	NA	NA	NA	NA	NA	NA	NA	NA	UniRef90_P00105	41.86	247	UniRef90_P00105	41.86	247	NA	NA	NA	NA	NA	NA	NA	NA	NA	NA	NA	NA	NA	NA	NA	NA	NA	NA	NA
3300024300_13	NA	NA	NA	tr|Q8E9W8|Q8E9W8_SHEON	41.099	1339	NA	NA	NA	NA	NA	NA	NA	NA	NA	NA	NA	NA	NA	NA	NA	NA	NA	NA	UniRef90_P00105	43.023	243	UniRef90_P00105	43.023	243	tr|Q8E9W8|Q8E9W8_SHEON	41.099	1339	tr|Q8E9W8|Q8E9W8_SHEON	41.099	1339	NA	NA	NA	NA	NA	NA	NA	NA	NA	NA	NA	NA	NA
3300026897_2	NA	NA	NA	NA	NA	NA	NA	NA	NA	NA	NA	NA	NA	NA	NA	NA	NA	NA	NA	NA	NA	NA	NA	NA	NA	NA	NA	NA	NA	NA	NA	NA	NA	NA	NA	NA	NA	NA	NA	NA	NA	NA	NA	NA	NA	NA	NA	NA	sp|P26172|BCHP_RHOCB
3300026519_36	NA	NA	NA	tr|O87646|O87646_METCP	48.551	403	NA	NA	NA	NA	NA	NA	NA	NA	NA	NA	NA	NA	NA	NA	NA	NA	NA	NA	UniRef90_P00105	49.275	196	UniRef90_P00105	49.275	196	tr|O87646|O87646_METCP	48.551	403	tr|O87646|O87646_METCP	48.551	403	NA	NA	NA	NA	NA	NA	NA	NA	NA	NA	NA	NA	NA
3300020147_5	NA	NA	NA	UniRef90_Q50925	54.902	1366	UniRef90_Q1PW30	27.984	1417	UniRef90_Q1PW30	27.984	1417	UniRef90_Q1PW30	27.984	1417	UniRef90_Q1PW30	27.984	1417	NA	NA	NA	NA	NA	NA	UniRef90_P00105	46.341	235	UniRef90_P00105	46.341	235	UniRef90_Q50925	54.902	1366	UniRef90_Q50925	54.902	1366	NA	NA	NA	NA	NA	NA	NA	NA	NA	NA	NA	NA	NA
3300025688_19	NA	NA	NA	tr|O87646|O87646_METCP	20.8	328	NA	NA	NA	NA	NA	NA	NA	NA	NA	NA	NA	NA	NA	NA	NA	NA	NA	NA	UniRef90_P00105	36.709	237	UniRef90_P00105	36.709	237	tr|O87646|O87646_METCP	20.8	328	tr|O87646|O87646_METCP	20.8	328	sp|P26165|BCHF_RHOCB	26.471	480	sp|P26165|BCHF_RHOCB	26.471	480	NA	NA	NA	NA	NA	NA	NA
3300005043_12	NA	NA	NA	NA	NA	NA	NA	NA	NA	NA	NA	NA	NA	NA	NA	NA	NA	NA	NA	NA	NA	NA	NA	NA	UniRef90_Q3J2P2	27.778	366	UniRef90_Q3J2P2	27.778	366	NA	NA	NA	NA	NA	NA	NA	NA	NA	NA	NA	NA	NA	NA	NA	NA	NA	NA	NA
3300025456_15	NA	NA	NA	tr|O87646|O87646_METCP	20.8	330	NA	NA	NA	NA	NA	NA	NA	NA	NA	NA	NA	NA	NA	NA	NA	NA	NA	NA	UniRef90_P00105	36.709	235	UniRef90_P00105	36.709	235	tr|O87646|O87646_METCP	20.8	330	tr|O87646|O87646_METCP	20.8	330	sp|P26165|BCHF_RHOCB	26.471	478	sp|P26165|BCHF_RHOCB	26.471	478	NA	NA	NA	NA	NA	NA	NA
3300000365_29	NA	NA	NA	NA	NA	NA	NA	NA	NA	NA	NA	NA	NA	NA	NA	NA	NA	NA	NA	NA	NA	NA	NA	NA	UniRef90_P00105	51.807	246	UniRef90_P00105	51.807	246	NA	NA	NA	NA	NA	NA	NA	NA	NA	NA	NA	NA	NA	NA	NA	NA	NA	NA	sp|P26172|BCHP_RHOCB
3300025662_27	NA	NA	NA	NA	NA	NA	NA	NA	NA	NA	NA	NA	NA	NA	NA	NA	NA	NA	NA	NA	NA	NA	NA	NA	UniRef90_P00105	40.244	237	UniRef90_P00105	40.244	237	NA	NA	NA	NA	NA	NA	NA	NA	NA	NA	NA	NA	NA	NA	NA	NA	NA	NA	NA
3300000353_4	NA	NA	NA	NA	NA	NA	NA	NA	NA	NA	NA	NA	NA	NA	NA	NA	NA	NA	NA	NA	NA	NA	NA	NA	NA	NA	NA	NA	NA	NA	NA	NA	NA	NA	NA	NA	NA	NA	NA	NA	NA	NA	NA	NA	NA	NA	NA	NA	sp|P26172|BCHP_RHOCB
3300012818_5	NA	NA	NA	NA	NA	NA	NA	NA	NA	NA	NA	NA	NA	NA	NA	NA	NA	NA	NA	NA	NA	NA	NA	NA	UniRef90_P00105	40.909	196	UniRef90_P00105	40.909	196	NA	NA	NA	NA	NA	NA	NA	NA	NA	NA	NA	NA	UniRef90_Q02430	25.391	700	UniRef90_Q02430	25.391	700	NA
3300022916_29	NA	NA	NA	tr|O87646|O87646_METCP	20.8	330	NA	NA	NA	NA	NA	NA	NA	NA	NA	NA	NA	NA	NA	NA	NA	NA	NA	NA	UniRef90_P00105	36.709	237	UniRef90_P00105	36.709	237	tr|O87646|O87646_METCP	20.8	330	tr|O87646|O87646_METCP	20.8	330	sp|P26165|BCHF_RHOCB	26.471	478	sp|P26165|BCHF_RHOCB	26.471	478	NA	NA	NA	NA	NA	NA	NA
3300020718_5	NA	NA	NA	NA	NA	NA	NA	NA	NA	NA	NA	NA	NA	NA	NA	NA	NA	NA	NA	NA	NA	NA	NA	NA	UniRef90_P00105	37.838	220	UniRef90_P00105	37.838	220	NA	NA	NA	NA	NA	NA	NA	NA	NA	NA	NA	NA	NA	NA	NA	NA	NA	NA	NA
3300028188_15	NA	NA	NA	tr|O87646|O87646_METCP	20.8	328	NA	NA	NA	NA	NA	NA	NA	NA	NA	NA	NA	NA	NA	NA	NA	NA	NA	NA	UniRef90_P00105	36.709	237	UniRef90_P00105	36.709	237	tr|O87646|O87646_METCP	20.8	328	tr|O87646|O87646_METCP	20.8	328	sp|P26165|BCHF_RHOCB	26.471	478	sp|P26165|BCHF_RHOCB	26.471	478	NA	NA	NA	NA	NA	NA	NA
[truncated: 410 more columns]

## Sheet: HPHB
Best BLAST hit in the UniRef database for all the enzymes required for the rTCA1 cycle .
E.C. numbers and enzyme names are given and columns show best hit in the UniRef database. Identify values and alignment length to the best hit are given in the following column. NA refers to no hit being found.
MAG	Ammonia_oxidation__AMMOXID-PWY__1.14.99.39(ammonia monooxygenase)	Ammonia_oxidation__AMMOXID-PWY__1.14.99.39(identity)	Ammonia_oxidation__AMMOXID-PWY__1.14.99.39(alignment_length)	Ammonia_oxidation__AMMOXID-PWY__1.7.2.6(hydroxylamine oxidoreductase)	Ammonia_oxidation__AMMOXID-PWY__1.7.2.6(identity)	Ammonia_oxidation__AMMOXID-PWY__1.7.2.6(alignment_length)	Ammonia_oxidation__P303-PWY__1.7.2.8(hydrazine oxidoreductase)	Ammonia_oxidation__P303-PWY__1.7.2.8(identity)	Ammonia_oxidation__P303-PWY__1.7.2.8(alignment_length)	Ammonia_oxidation__P303-PWY__1.7.2.1/1.9.3.2(NITRITE-REDUCTASE-CYTOCHROME-RXN)	Ammonia_oxidation__P303-PWY__1.7.2.1/1.9.3.2(identity)	Ammonia_oxidation__P303-PWY__1.7.2.1/1.9.3.2(alignment_length)	Ammonia_oxidation__P303-PWY__1.7.2.7(hydrazine synthase)	Ammonia_oxidation__P303-PWY__1.7.2.7(identity)	Ammonia_oxidation__P303-PWY__1.7.2.7(alignment_length)	Ammonia_oxidation__PWY-2242__1.14.99.39(ammonia monooxygenase)	Ammonia_oxidation__PWY-2242__1.14.99.39(identity)	Ammonia_oxidation__PWY-2242__1.14.99.39(alignment_length)	Ammonia_oxidation__PWY-2242__NA(RXN-3482)	Ammonia_oxidation__PWY-2242__NA(identity)	Ammonia_oxidation__PWY-2242__NA(alignment_length)	Ammonia_oxidation__PWY-2242__NA(pyruvic oxime dioxygenase)	Ammonia_oxidation__PWY-2242__NA(identity)	Ammonia_oxidation__PWY-2242__NA(alignment_length)	Ammonia_oxidation__PWY-7082__NA(cytochrome c554)	Ammonia_oxidation__PWY-7082__NA(identity)	Ammonia_oxidation__PWY-7082__NA(alignment_length)	Ammonia_oxidation__PWY-7082__1.14.99.39(ammonia monooxygenase)	Ammonia_oxidation__PWY-7082__1.14.99.39(identity)	Ammonia_oxidation__PWY-7082__1.14.99.39(alignment_length)	Ammonia_oxidation__PWY-7082__1.7.2.6(hydroxylamine oxidoreductase)	Ammonia_oxidation__PWY-7082__1.7.2.6(identity)	Ammonia_oxidation__PWY-7082__1.7.2.6(alignment_length)	Ammonia_oxidation__PWY-7082__NA(ubiquinol-cytochrome-c reductase)	Ammonia_oxidation__PWY-7082__NA(identity)	Ammonia_oxidation__PWY-7082__NA(alignment_length)	Bacteriochlorophyll_biosynthesis__PWY-5526__4.2.1.165(chlorophyllide hydratase)	Bacteriochlorophyll_biosynthesis__PWY-5526__4.2.1.165(identity)	Bacteriochlorophyll_biosynthesis__PWY-5526__4.2.1.165(alignment_length)	Bacteriochlorophyll_biosynthesis__PWY-5526__1.3.7.15(3-hydroxyethylchlorophyllide a reductase)	Bacteriochlorophyll_biosynthesis__PWY-5526__1.3.7.15(identity)	Bacteriochlorophyll_biosynthesis__PWY-5526__1.3.7.15(alignment_length)	Bacteriochlorophyll_biosynthesis__PWY-5526__1.1.1.396(2-desacetyl-2-hydroxyethyl bacteriochlorophyllide a dehydrogenase)	Bacteriochlorophyll_biosynthesis__PWY-5526__1.1.1.396(identity)	Bacteriochlorophyll_biosynthesis__PWY-5526__1.1.1.396(alignment_length)	Bacteriochlorophyll_biosynthesis__PWY-5526__2.5.1.133(bacteriochlorophyll a synthase)	Bacteriochlorophyll_biosynthesis__PWY-5526__2.5.1.133(identity)	Bacteriochlorophyll_biosynthesis__PWY-5526__2.5.1.133(alignment_length)	Bacteriochlorophyll_biosynthesis__PWY-5526__1.3.1.111(geranylgeranyl-bacteriochlorophyll a reductase)
3300027169_1	NA	NA	NA	NA	NA	NA	NA	NA	NA	UniRef50_A0A087RP61	37.28	1171	NA	NA	NA	UniRef50_A0A087RP61	37.28	1171	NA	NA	NA	NA	NA	NA	UniRef50_A0A087RP61	37.28	1171	UniRef50_A0A087RP61	37.28	1171	NA	NA	NA	UniRef50_A0A087RP61	37.28	1171	NA	NA	NA	NA	NA	NA	UniRef50_A0A2V4GUT0	28.07	844	NA	NA	NA	NA
3300021093_71	NA	NA	NA	NA	NA	NA	NA	NA	NA	UniRef50_A0A087RQF0	67.262	504	NA	NA	NA	UniRef50_A0A087RQF0	67.262	504	NA	NA	NA	NA	NA	NA	UniRef50_A0A087RQF0	67.262	504	UniRef50_A0A087RQF0	67.262	504	NA	NA	NA	UniRef50_A0A087RQF0	67.262	504	NA	NA	NA	NA	NA	NA	UniRef50_A0A2V4GUT0	28.269	840	NA	NA	NA	NA
3300026209_28	NA	NA	NA	NA	NA	NA	NA	NA	NA	UniRef50_A0A087RQF0	76.471	496	NA	NA	NA	UniRef50_A0A087RQF0	76.471	496	NA	NA	NA	NA	NA	NA	UniRef50_A0A087RQF0	76.471	496	UniRef50_A0A087RQF0	76.471	496	NA	NA	NA	UniRef50_A0A087RQF0	76.471	496	NA	NA	NA	NA	NA	NA	UniRef50_A0A2V4GUT0	25.879	937	NA	NA	NA	NA
3300020196_66	NA	NA	NA	NA	NA	NA	NA	NA	NA	UniRef50_A0A087RQF0	67.262	502	NA	NA	NA	UniRef50_A0A087RQF0	67.262	502	NA	NA	NA	NA	NA	NA	UniRef50_A0A087RQF0	67.262	502	UniRef50_A0A087RQF0	67.262	502	NA	NA	NA	UniRef50_A0A087RQF0	67.262	502	NA	NA	NA	NA	NA	NA	UniRef50_A0A2V4GUT0	28.269	840	NA	NA	NA	NA
3300027032_1	NA	NA	NA	NA	NA	NA	NA	NA	NA	UniRef50_A0A087RP61	37.28	1171	NA	NA	NA	UniRef50_A0A087RP61	37.28	1171	NA	NA	NA	NA	NA	NA	UniRef50_A0A087RP61	37.28	1171	UniRef50_A0A087RP61	37.28	1171	NA	NA	NA	UniRef50_A0A087RP61	37.28	1171	NA	NA	NA	NA	NA	NA	UniRef50_A0A2V4GUT0	28.07	844	NA	NA	NA	NA
3300006903_27	NA	NA	NA	NA	NA	NA	NA	NA	NA	UniRef50_A0A087RP61	40.714	805	NA	NA	NA	UniRef50_A0A087RP61	40.714	805	NA	NA	NA	NA	NA	NA	UniRef50_A0A087RP61	40.714	805	UniRef50_A0A087RP61	40.714	805	NA	NA	NA	UniRef50_A0A087RP61	40.714	805	NA	NA	NA	NA	NA	NA	UniRef50_A0A2V4GUT0	26.712	873	NA	NA	NA	NA
3300027821_8	NA	NA	NA	NA	NA	NA	NA	NA	NA	UniRef50_A0A087RP61	40.714	805	NA	NA	NA	UniRef50_A0A087RP61	40.714	805	NA	NA	NA	NA	NA	NA	UniRef50_A0A087RP61	40.714	805	UniRef50_A0A087RP61	40.714	805	NA	NA	NA	UniRef50_A0A087RP61	40.714	805	NA	NA	NA	NA	NA	NA	UniRef50_A0A2V4GUT0	27.055	871	NA	NA	NA	NA
3300027706_51	NA	NA	NA	NA	NA	NA	NA	NA	NA	UniRef50_A0A081RN79	49.474	285	NA	NA	NA	UniRef50_A0A081RN79	49.474	285	NA	NA	NA	NA	NA	NA	UniRef50_A0A081RN79	49.474	285	UniRef50_A0A081RN79	49.474	285	NA	NA	NA	UniRef50_A0A081RN79	49.474	285	NA	NA	NA	NA	NA	NA	UniRef50_A0A2V4GUT0	27.687	900	NA	NA	NA	NA
3300013764_3	NA	NA	NA	NA	NA	NA	NA	NA	NA	UniRef50_A0A087RP61	39.365	943	NA	NA	NA	UniRef50_A0A087RP61	39.365	943	NA	NA	NA	NA	NA	NA	UniRef50_A0A087RP61	39.365	943	UniRef50_A0A087RP61	39.365	943	NA	NA	NA	UniRef50_A0A087RP61	39.365	943	NA	NA	NA	NA	NA	NA	UniRef50_A0A2V4GUT0	28.571	918	NA	NA	NA	NA
3300005964_2	NA	NA	NA	NA	NA	NA	NA	NA	NA	NA	NA	NA	NA	NA	NA	NA	NA	NA	NA	NA	NA	NA	NA	NA	NA	NA	NA	NA	NA	NA	NA	NA	NA	NA	NA	NA	NA	NA	NA	NA	NA	NA	UniRef50_A0A2V4GUT0	29.825	777	NA	NA	NA	NA
3300026067_25	NA	NA	NA	tr|O87646|O87646_METCP	32.168	409	NA	NA	NA	NA	NA	NA	NA	NA	NA	NA	NA	NA	NA	NA	NA	NA	NA	NA	UniRef90_P00105	44.118	195	UniRef90_P00105	44.118	195	tr|O87646|O87646_METCP	32.168	409	tr|O87646|O87646_METCP	32.168	409	NA	NA	NA	NA	NA	NA	NA	NA	NA	NA	NA	NA	NA
3300020179_69	NA	NA	NA	NA	NA	NA	NA	NA	NA	UniRef50_A0A087RQF0	67.262	502	NA	NA	NA	UniRef50_A0A087RQF0	67.262	502	NA	NA	NA	NA	NA	NA	UniRef50_A0A087RQF0	67.262	502	UniRef50_A0A087RQF0	67.262	502	NA	NA	NA	UniRef50_A0A087RQF0	67.262	502	NA	NA	NA	NA	NA	NA	UniRef50_A0A2V4GUT0	28.269	840	NA	NA	NA	NA
3300020308_3	NA	NA	NA	NA	NA	NA	NA	NA	NA	UniRef50_A0A062WYS1	52.61	745	NA	NA	NA	UniRef50_A0A062WYS1	52.61	745	NA	NA	NA	NA	NA	NA	UniRef50_A0A062WYS1	52.61	745	UniRef50_A0A062WYS1	52.61	745	NA	NA	NA	UniRef50_A0A062WYS1	52.61	745	NA	NA	NA	NA	NA	NA	UniRef50_A0A2V4GUT0	26.471	903	NA	NA	NA	NA
3300027010_2	NA	NA	NA	tr|O87646|O87646_METCP	42.384	438	NA	NA	NA	NA	NA	NA	NA	NA	NA	NA	NA	NA	NA	NA	NA	NA	NA	NA	UniRef90_D5QVH0	57.426	301	UniRef90_D5QVH0	57.426	301	tr|O87646|O87646_METCP	42.384	438	tr|O87646|O87646_METCP	42.384	438	NA	NA	NA	NA	NA	NA	NA	NA	NA	NA	NA	NA	sp|P26172|BCHP_RHOCB
3300026762_1	NA	NA	NA	NA	NA	NA	NA	NA	NA	NA	NA	NA	NA	NA	NA	NA	NA	NA	NA	NA	NA	NA	NA	NA	NA	NA	NA	NA	NA	NA	NA	NA	NA	NA	NA	NA	NA	NA	NA	NA	NA	NA	UniRef50_A0A2V4GUT0	27.815	895	NA	NA	NA	NA
3300026200_36	NA	NA	NA	NA	NA	NA	NA	NA	NA	UniRef50_A0A087RQF0	76.471	498	NA	NA	NA	UniRef50_A0A087RQF0	76.471	498	NA	NA	NA	NA	NA	NA	UniRef50_A0A087RQF0	76.471	498	UniRef50_A0A087RQF0	76.471	498	NA	NA	NA	UniRef50_A0A087RQF0	76.471	498	NA	NA	NA	NA	NA	NA	UniRef50_A0A2V4GUT0	25.879	939	NA	NA	NA	NA
3300005471_39	NA	NA	NA	NA	NA	NA	NA	NA	NA	UniRef50_A0A087RQD7	28.852	771	NA	NA	NA	UniRef50_A0A087RQD7	28.852	771	NA	NA	NA	NA	NA	NA	UniRef50_A0A087RQD7	28.852	771	UniRef50_A0A087RQD7	28.852	771	NA	NA	NA	UniRef50_A0A087RQD7	28.852	771	NA	NA	NA	NA	NA	NA	UniRef50_A0A2V4GUT0	26.246	883	NA	NA	NA	NA
3300025373_22	NA	NA	NA	NA	NA	NA	NA	NA	NA	UniRef50_A0A087S8W8	35.474	955	NA	NA	NA	UniRef50_A0A087S8W8	35.474	955	NA	NA	NA	NA	NA	NA	UniRef50_A0A087S8W8	35.474	955	UniRef50_A0A087S8W8	35.474	955	NA	NA	NA	UniRef50_A0A087S8W8	35.474	955	NA	NA	NA	NA	NA	NA	UniRef50_A0A2V4GUT0	29.085	913	NA	NA	NA	NA
3300025668_21	NA	NA	NA	NA	NA	NA	NA	NA	NA	NA	NA	NA	NA	NA	NA	NA	NA	NA	NA	NA	NA	NA	NA	NA	UniRef90_P00105	46.914	234	UniRef90_P00105	46.914	234	NA	NA	NA	NA	NA	NA	sp|P26165|BCHF_RHOCB	61.688	457	sp|P26165|BCHF_RHOCB	61.688	457	UniRef90_P0CY54	44.373	930	UniRef90_P0CY54	44.373	930	sp|P26172|BCHP_RHOCB
3300027582_13	NA	NA	NA	NA	NA	NA	NA	NA	NA	NA	NA	NA	NA	NA	NA	NA	NA	NA	NA	NA	NA	NA	NA	NA	UniRef90_P00105	45.679	232	UniRef90_P00105	45.679	232	NA	NA	NA	NA	NA	NA	sp|P26165|BCHF_RHOCB	62.987	457	sp|P26165|BCHF_RHOCB	62.987	457	UniRef90_P0CY54	44.373	930	UniRef90_P0CY54	44.373	930	sp|P26172|BCHP_RHOCB
3300017426_31	NA	NA	NA	NA	NA	NA	NA	NA	NA	UniRef50_A0A087RQD7	28.931	816	NA	NA	NA	UniRef50_A0A087RQD7	28.931	816	NA	NA	NA	NA	NA	NA	UniRef50_A0A087RQD7	28.931	816	UniRef50_A0A087RQD7	28.931	816	NA	NA	NA	UniRef50_A0A087RQD7	28.931	816	NA	NA	NA	NA	NA	NA	UniRef50_A0A2V4GUT0	27.124	918	NA	NA	NA	NA
3300025315_14	NA	NA	NA	NA	NA	NA	NA	NA	NA	UniRef50_A0A087RQD7	26.71	784	NA	NA	NA	UniRef50_A0A087RQD7	26.71	784	NA	NA	NA	NA	NA	NA	UniRef50_A0A087RQD7	26.71	784	UniRef50_A0A087RQD7	26.71	784	NA	NA	NA	UniRef50_A0A087RQD7	26.71	784	NA	NA	NA	NA	NA	NA	UniRef50_A0A2V4GUT0	26.712	873	NA	NA	NA	NA
3300020428_54	NA	NA	NA	NA	NA	NA	NA	NA	NA	UniRef50_A0A087RQF0	79.412	496	NA	NA	NA	UniRef50_A0A087RQF0	79.412	496	NA	NA	NA	NA	NA	NA	UniRef50_A0A087RQF0	79.412	496	UniRef50_A0A087RQF0	79.412	496	NA	NA	NA	UniRef50_A0A087RQF0	79.412	496	NA	NA	NA	NA	NA	NA	UniRef50_Q5V666	29.885	1021	NA	NA	NA	NA
3300020190_76	NA	NA	NA	NA	NA	NA	NA	NA	NA	UniRef50_A0A087RQF0	67.262	502	NA	NA	NA	UniRef50_A0A087RQF0	67.262	502	NA	NA	NA	NA	NA	NA	UniRef50_A0A087RQF0	67.262	502	UniRef50_A0A087RQF0	67.262	502	NA	NA	NA	UniRef50_A0A087RQF0	67.262	502	NA	NA	NA	NA	NA	NA	UniRef50_A0A2V4GUT0	25.656	1012	NA	NA	NA	NA
3300005256_4	NA	NA	NA	NA	NA	NA	NA	NA	NA	NA	NA	NA	NA	NA	NA	NA	NA	NA	NA	NA	NA	NA	NA	NA	NA	NA	NA	NA	NA	NA	NA	NA	NA	NA	NA	NA	NA	NA	NA	NA	NA	NA	UniRef50_A0A2V4GUT0	28.198	1018	NA	NA	NA	NA
3300026885_2	NA	NA	NA	NA	NA	NA	NA	NA	NA	NA	NA	NA	NA	NA	NA	NA	NA	NA	NA	NA	NA	NA	NA	NA	NA	NA	NA	NA	NA	NA	NA	NA	NA	NA	NA	NA	NA	NA	NA	NA	NA	NA	UniRef50_A0A2V4GUT0	26.644	862	NA	NA	NA	NA
3300025892_65	NA	NA	NA	NA	NA	NA	NA	NA	NA	UniRef50_A0A087RQF0	75.155	468	NA	NA	NA	UniRef50_A0A087RQF0	75.155	468	NA	NA	NA	NA	NA	NA	UniRef50_A0A087RQF0	75.155	468	UniRef50_A0A087RQF0	75.155	468	NA	NA	NA	UniRef50_A0A087RQF0	75.155	468	NA	NA	NA	NA	NA	NA	UniRef50_A0A2V4GUT0	25.836	981	NA	NA	NA	NA
3300026627_1	NA	NA	NA	NA	NA	NA	NA	NA	NA	UniRef50_A0A2E3XHC9	25.413	843	NA	NA	NA	UniRef50_A0A2E3XHC9	25.413	843	NA	NA	NA	NA	NA	NA	UniRef50_A0A2E3XHC9	25.413	843	UniRef50_A0A2E3XHC9	25.413	843	NA	NA	NA	UniRef50_A0A2E3XHC9	25.413	843	NA	NA	NA	NA	NA	NA	UniRef50_A0A2V4GUT0	27.815	895	NA	NA	NA	NA
3300005958_1	NA	NA	NA	NA	NA	NA	NA	NA	NA	NA	NA	NA	NA	NA	NA	NA	NA	NA	NA	NA	NA	NA	NA	NA	NA	NA	NA	NA	NA	NA	NA	NA	NA	NA	NA	NA	NA	NA	NA	NA	NA	NA	UniRef50_A0A2V4GUT0	31.419	883	NA	NA	NA	NA
3300027627_15	NA	NA	NA	NA	NA	NA	NA	NA	NA	UniRef50_A0A087RQF0	76.471	507	NA	NA	NA	UniRef50_A0A087RQF0	76.471	507	NA	NA	NA	NA	NA	NA	UniRef50_A0A087RQF0	76.471	507	UniRef50_A0A087RQF0	76.471	507	NA	NA	NA	UniRef50_A0A087RQF0	76.471	507	NA	NA	NA	NA	NA	NA	UniRef50_A0A2V4GUT0	25.449	981	NA	NA	NA	NA
3300027675_4	NA	NA	NA	NA	NA	NA	NA	NA	NA	UniRef50_A0A081RN79	38.947	270	NA	NA	NA	UniRef50_A0A081RN79	38.947	270	NA	NA	NA	NA	NA	NA	UniRef50_A0A081RN79	38.947	270	UniRef50_A0A081RN79	38.947	270	NA	NA	NA	UniRef50_A0A081RN79	38.947	270	NA	NA	NA	NA	NA	NA	UniRef50_Q5V666	35.802	712	NA	NA	NA	NA
3300026279_35	NA	NA	NA	NA	NA	NA	NA	NA	NA	UniRef50_A0A087RQF0	76.471	498	NA	NA	NA	UniRef50_A0A087RQF0	76.471	498	NA	NA	NA	NA	NA	NA	UniRef50_A0A087RQF0	76.471	498	UniRef50_A0A087RQF0	76.471	498	NA	NA	NA	UniRef50_A0A087RQF0	76.471	498	NA	NA	NA	NA	NA	NA	UniRef50_A0A2V4GUT0	25.879	939	NA	NA	NA	NA
3300025498_14	NA	NA	NA	NA	NA	NA	NA	NA	NA	UniRef50_A0A2H5VF31	27.344	343	NA	NA	NA	UniRef50_A0A2H5VF31	27.344	343	NA	NA	NA	NA	NA	NA	UniRef50_A0A2H5VF31	27.344	343	UniRef50_A0A2H5VF31	27.344	343	NA	NA	NA	UniRef50_A0A2H5VF31	27.344	343	NA	NA	NA	NA	NA	NA	UniRef50_A0A2V4GUT0	27.213	898	NA	NA	NA	NA
3300020343_15	NA	NA	NA	NA	NA	NA	NA	NA	NA	UniRef50_A0A087RQF0	71.93	508	NA	NA	NA	UniRef50_A0A087RQF0	71.93	508	NA	NA	NA	NA	NA	NA	UniRef50_A0A087RQF0	71.93	508	UniRef50_A0A087RQF0	71.93	508	NA	NA	NA	UniRef50_A0A087RQF0	71.93	508	NA	NA	NA	NA	NA	NA	UniRef50_A0A2V4GUT0	26.797	903	NA	NA	NA	NA
3300026877_4	NA	NA	NA	NA	NA	NA	NA	NA	NA	NA	NA	NA	NA	NA	NA	NA	NA	NA	NA	NA	NA	NA	NA	NA	NA	NA	NA	NA	NA	NA	NA	NA	NA	NA	NA	NA	NA	NA	NA	NA	NA	NA	UniRef50_A0A2V4GUT0	28.198	1020	NA	NA	NA	NA
3300020204_66	NA	NA	NA	NA	NA	NA	NA	NA	NA	UniRef50_A0A087RQF0	67.262	504	NA	NA	NA	UniRef50_A0A087RQF0	67.262	504	NA	NA	NA	NA	NA	NA	UniRef50_A0A087RQF0	67.262	504	UniRef50_A0A087RQF0	67.262	504	NA	NA	NA	UniRef50_A0A087RQF0	67.262	504	NA	NA	NA	NA	NA	NA	UniRef50_A0A2V4GUT0	28.269	840	NA	NA	NA	NA
3300002481_6	NA	NA	NA	UniRef50_A0A1I0BNJ7	38.546	1336	NA	NA	NA	UniRef50_H9NM08	27.083	390	NA	NA	NA	UniRef50_H9NM08	27.083	390	NA	NA	NA	NA	NA	NA	UniRef50_H9NM08	27.083	390	UniRef50_H9NM08	27.083	390	UniRef50_A0A1I0BNJ7	38.546	1336	UniRef50_H9NM08	27.083	390	NA	NA	NA	NA	NA	NA	UniRef50_A0A2V4GUT0	25.74	999	NA	NA	NA	NA
3300025849_23	NA	NA	NA	NA	NA	NA	NA	NA	NA	NA	NA	NA	NA	NA	NA	NA	NA	NA	NA	NA	NA	NA	NA	NA	UniRef90_P00105	46.914	232	UniRef90_P00105	46.914	232	NA	NA	NA	NA	NA	NA	sp|P26165|BCHF_RHOCB	61.688	457	sp|P26165|BCHF_RHOCB	61.688	457	UniRef90_P0CY54	44.373	930	UniRef90_P0CY54	44.373	930	NA
3300020411_47	NA	NA	NA	NA	NA	NA	NA	NA	NA	UniRef50_A0A087RQF0	71.93	508	NA	NA	NA	UniRef50_A0A087RQF0	71.93	508	NA	NA	NA	NA	NA	NA	UniRef50_A0A087RQF0	71.93	508	UniRef50_A0A087RQF0	71.93	508	NA	NA	NA	UniRef50_A0A087RQF0	71.93	508	NA	NA	NA	NA	NA	NA	UniRef50_A0A2V4GUT0	27.723	897	NA	NA	NA	NA
3300025472_11	NA	NA	NA	NA	NA	NA	NA	NA	NA	UniRef50_A0A2H5VF31	27.344	343	NA	NA	NA	UniRef50_A0A2H5VF31	27.344	343	NA	NA	NA	NA	NA	NA	UniRef50_A0A2H5VF31	27.344	343	UniRef50_A0A2H5VF31	27.344	343	NA	NA	NA	UniRef50_A0A2H5VF31	27.344	343	NA	NA	NA	NA	NA	NA	UniRef50_A0A2V4GUT0	27.213	900	NA	NA	NA	NA
3300005290_16	NA	NA	NA	NA	NA	NA	NA	NA	NA	UniRef50_A0A062WYS1	55.952	756	NA	NA	NA	UniRef50_A0A062WYS1	55.952	756	NA	NA	NA	NA	NA	NA	UniRef50_A0A062WYS1	55.952	756	UniRef50_A0A062WYS1	55.952	756	NA	NA	NA	UniRef50_A0A062WYS1	55.952	756	NA	NA	NA	NA	NA	NA	UniRef50_Q5V666	51.652	999	NA	NA	NA	NA
3300027815_63	NA	NA	NA	NA	NA	NA	NA	NA	NA	UniRef50_A0A062WYS1	38.956	741	NA	NA	NA	UniRef50_A0A062WYS1	38.956	741	NA	NA	NA	NA	NA	NA	UniRef50_A0A062WYS1	38.956	741	UniRef50_A0A062WYS1	38.956	741	NA	NA	NA	UniRef50_A0A062WYS1	38.956	741	NA	NA	NA	NA	NA	NA	UniRef50_A0A2V4GUT0	27.974	928	NA	NA	NA	NA
3300017444_81	NA	NA	NA	NA	NA	NA	NA	NA	NA	UniRef50_A0A062WYS1	59.761	751	NA	NA	NA	UniRef50_A0A062WYS1	59.761	751	NA	NA	NA	NA	NA	NA	UniRef50_A0A062WYS1	59.761	751	UniRef50_A0A062WYS1	59.761	751	NA	NA	NA	UniRef50_A0A062WYS1	59.761	751	NA	NA	NA	NA	NA	NA	UniRef50_A0A2V4GUT0	26.629	1051	NA	NA	NA	NA
3300025886_35	NA	NA	NA	NA	NA	NA	NA	NA	NA	NA	NA	NA	NA	NA	NA	NA	NA	NA	NA	NA	NA	NA	NA	NA	UniRef90_P00105	46.914	232	UniRef90_P00105	46.914	232	NA	NA	NA	NA	NA	NA	sp|P26165|BCHF_RHOCB	61.688	459	sp|P26165|BCHF_RHOCB	61.688	459	UniRef90_P0CY54	44.373	928	UniRef90_P0CY54	44.373	928	sp|P26172|BCHP_RHOCB
3300020397_12	NA	NA	NA	NA	NA	NA	NA	NA	NA	NA	NA	NA	NA	NA	NA	NA	NA	NA	NA	NA	NA	NA	NA	NA	UniRef90_P00105	48.78	237	UniRef90_P00105	48.78	237	NA	NA	NA	NA	NA	NA	sp|P26165|BCHF_RHOCB	68.056	429	sp|P26165|BCHF_RHOCB	68.056	429	UniRef90_P0CY54	45.016	928	UniRef90_P0CY54	45.016	928	sp|P26172|BCHP_RHOCB
3300020279_14	NA	NA	NA	NA	NA	NA	NA	NA	NA	UniRef50_A0A062WYS1	53.012	745	NA	NA	NA	UniRef50_A0A062WYS1	53.012	745	NA	NA	NA	NA	NA	NA	UniRef50_A0A062WYS1	53.012	745	UniRef50_A0A062WYS1	53.012	745	NA	NA	NA	UniRef50_A0A062WYS1	53.012	745	NA	NA	NA	NA	NA	NA	UniRef50_A0A2V4GUT0	26.797	901	NA	NA	NA	NA
3300027187_1	NA	NA	NA	NA	NA	NA	NA	NA	NA	UniRef50_A0A087RP61	37.28	1173	NA	NA	NA	UniRef50_A0A087RP61	37.28	1173	NA	NA	NA	NA	NA	NA	UniRef50_A0A087RP61	37.28	1173	UniRef50_A0A087RP61	37.28	1173	NA	NA	NA	UniRef50_A0A087RP61	37.28	1173	NA	NA	NA	NA	NA	NA	UniRef50_A0A2V4GUT0	28.07	846	NA	NA	NA	NA
3300005529_108	NA	NA	NA	NA	NA	NA	NA	NA	NA	UniRef50_A0A087RQD7	30.189	871	NA	NA	NA	UniRef50_A0A087RQD7	30.189	871	NA	NA	NA	NA	NA	NA	UniRef50_A0A087RQD7	30.189	871	UniRef50_A0A087RQD7	30.189	871	NA	NA	NA	UniRef50_A0A087RQD7	30.189	871	NA	NA	NA	NA	NA	NA	UniRef50_Q96XA9	28.451	1015	NA	NA	NA	NA
3300026906_3	NA	NA	NA	NA	NA	NA	NA	NA	NA	NA	NA	NA	NA	NA	NA	NA	NA	NA	NA	NA	NA	NA	NA	NA	NA	NA	NA	NA	NA	NA	NA	NA	NA	NA	NA	NA	NA	NA	NA	NA	NA	NA	UniRef50_A0A2V4GUT0	29.825	775	NA	NA	NA	NA
3300021424_55	NA	NA	NA	NA	NA	NA	NA	NA	NA	UniRef50_A0A087RQF0	67.262	502	NA	NA	NA	UniRef50_A0A087RQF0	67.262	502	NA	NA	NA	NA	NA	NA	UniRef50_A0A087RQF0	67.262	502	UniRef50_A0A087RQF0	67.262	502	NA	NA	NA	UniRef50_A0A087RQF0	67.262	502	NA	NA	NA	NA	NA	NA	UniRef50_A0A2V4GUT0	28.269	840	NA	NA	NA	NA
3300010038_14	NA	NA	NA	NA	NA	NA	NA	NA	NA	UniRef50_A0A060HSA2	30.586	1363	NA	NA	NA	UniRef50_A0A060HSA2	30.586	1363	NA	NA	NA	NA	NA	NA	UniRef50_A0A060HSA2	30.586	1363	UniRef50_A0A060HSA2	30.586	1363	NA	NA	NA	UniRef50_A0A060HSA2	30.586	1363	NA	NA	NA	NA	NA	NA	UniRef50_A0A2V4GUT0	24.675	903	NA	NA	NA	NA
3300007076_33	NA	NA	NA	NA	NA	NA	NA	NA	NA	UniRef50_A0A087RP61	33.85	1158	NA	NA	NA	UniRef50_A0A087RP61	33.85	1158	NA	NA	NA	NA	NA	NA	UniRef50_A0A087RP61	33.85	1158	UniRef50_A0A087RP61	33.85	1158	NA	NA	NA	UniRef50_A0A087RP61	33.85	1158	NA	NA	NA	NA	NA	NA	UniRef50_A0A2V4GUT0	26.712	873	NA	NA	NA	NA
3300000214_11	NA	NA	NA	NA	NA	NA	NA	NA	NA	UniRef50_A0A081RN79	58.12	348	NA	NA	NA	UniRef50_A0A081RN79	58.12	348	NA	NA	NA	NA	NA	NA	UniRef50_A0A081RN79	58.12	348	UniRef50_A0A081RN79	58.12	348	NA	NA	NA	UniRef50_A0A081RN79	58.12	348	NA	NA	NA	NA	NA	NA	UniRef50_A0A2V4GUT0	25.225	991	NA	NA	NA	NA
3300025942_30	NA	NA	NA	NA	NA	NA	NA	NA	NA	UniRef50_A0A087RP61	41.199	766	NA	NA	NA	UniRef50_A0A087RP61	41.199	766	NA	NA	NA	NA	NA	NA	UniRef50_A0A087RP61	41.199	766	UniRef50_A0A087RP61	41.199	766	NA	NA	NA	UniRef50_A0A087RP61	41.199	766	NA	NA	NA	NA	NA	NA	UniRef50_A0A2V4GUT0	26.712	873	NA	NA	NA	NA
3300025546_44	NA	NA	NA	NA	NA	NA	NA	NA	NA	UniRef50_A0A081RN79	28.235	249	NA	NA	NA	UniRef50_A0A081RN79	28.235	249	NA	NA	NA	NA	NA	NA	UniRef50_A0A081RN79	28.235	249	UniRef50_A0A081RN79	28.235	249	NA	NA	NA	UniRef50_A0A081RN79	28.235	249	NA	NA	NA	NA	NA	NA	UniRef50_A0A2V4GUT0	30.928	862	NA	NA	NA	NA
3300009840_20	NA	NA	NA	NA	NA	NA	NA	NA	NA	UniRef50_A0A062WYS1	57.43	745	NA	NA	NA	UniRef50_A0A062WYS1	57.43	745	NA	NA	NA	NA	NA	NA	UniRef50_A0A062WYS1	57.43	745	UniRef50_A0A062WYS1	57.43	745	NA	NA	NA	UniRef50_A0A062WYS1	57.43	745	NA	NA	NA	NA	NA	NA	UniRef50_A0A2V4GUT0	26.471	895	NA	NA	NA	NA
3300025644_38	NA	NA	NA	NA	NA	NA	NA	NA	NA	UniRef50_A0A081RN79	58.12	346	NA	NA	NA	UniRef50_A0A081RN79	58.12	346	NA	NA	NA	NA	NA	NA	UniRef50_A0A081RN79	58.12	346	UniRef50_A0A081RN79	58.12	346	NA	NA	NA	UniRef50_A0A081RN79	58.12	346	NA	NA	NA	NA	NA	NA	UniRef50_A0A2V4GUT0	25.225	991	NA	NA	NA	NA
3300020250_9	NA	NA	NA	NA	NA	NA	NA	NA	NA	UniRef50_A0A087RQF0	71.93	508	NA	NA	NA	UniRef50_A0A087RQF0	71.93	508	NA	NA	NA	NA	NA	NA	UniRef50_A0A087RQF0	71.93	508	UniRef50_A0A087RQF0	71.93	508	NA	NA	NA	UniRef50_A0A087RQF0	71.93	508	NA	NA	NA	NA	NA	NA	UniRef50_A0A2V4GUT0	26.797	903	NA	NA	NA	NA
2077657024_3	NA	NA	NA	NA	NA	NA	NA	NA	NA	NA	NA	NA	NA	NA	NA	NA	NA	NA	NA	NA	NA	NA	NA	NA	NA	NA	NA	NA	NA	NA	NA	NA	NA	NA	NA	NA	NA	NA	NA	NA	NA	NA	UniRef50_A0A2V4GUT0	27.019	937	NA	NA	NA	NA
3300027273_1	NA	NA	NA	NA	NA	NA	NA	NA	NA	UniRef50_A0A087RP61	37.28	1173	NA	NA	NA	UniRef50_A0A087RP61	37.28	1173	NA	NA	NA	NA	NA	NA	UniRef50_A0A087RP61	37.28	1173	UniRef50_A0A087RP61	37.28	1173	NA	NA	NA	UniRef50_A0A087RP61	37.28	1173	NA	NA	NA	NA	NA	NA	UniRef50_A0A2V4GUT0	28.07	846	NA	NA	NA	NA
3300026256_37	NA	NA	NA	NA	NA	NA	NA	NA	NA	UniRef50_A0A087RQF0	76.471	496	NA	NA	NA	UniRef50_A0A087RQF0	76.471	496	NA	NA	NA	NA	NA	NA	UniRef50_A0A087RQF0	76.471	496	UniRef50_A0A087RQF0	76.471	496	NA	NA	NA	UniRef50_A0A087RQF0	76.471	496	NA	NA	NA	NA	NA	NA	UniRef50_A0A2V4GUT0	25.879	939	NA	NA	NA	NA
3300027717_8	NA	NA	NA	NA	NA	NA	NA	NA	NA	UniRef50_A0A087RP61	39.643	805	NA	NA	NA	UniRef50_A0A087RP61	39.643	805	NA	NA	NA	NA	NA	NA	UniRef50_A0A087RP61	39.643	805	UniRef50_A0A087RP61	39.643	805	NA	NA	NA	UniRef50_A0A087RP61	39.643	805	NA	NA	NA	NA	NA	NA	UniRef50_A0A2V4GUT0	29.2	739	NA	NA	NA	NA
3300005937_25	NA	NA	NA	NA	NA	NA	NA	NA	NA	UniRef50_A0A062WYS1	59.216	765	NA	NA	NA	UniRef50_A0A062WYS1	59.216	765	NA	NA	NA	NA	NA	NA	UniRef50_A0A062WYS1	59.216	765	UniRef50_A0A062WYS1	59.216	765	NA	NA	NA	UniRef50_A0A062WYS1	59.216	765	NA	NA	NA	NA	NA	NA	UniRef50_Q5V666	32.95	781	NA	NA	NA	NA
3300027364_2	NA	NA	NA	NA	NA	NA	NA	NA	NA	UniRef50_A0A062WYS1	55.422	745	NA	NA	NA	UniRef50_A0A062WYS1	55.422	745	NA	NA	NA	NA	NA	NA	UniRef50_A0A062WYS1	55.422	745	UniRef50_A0A062WYS1	55.422	745	NA	NA	NA	UniRef50_A0A062WYS1	55.422	745	NA	NA	NA	NA	NA	NA	UniRef50_A0A2V4GUT0	26.518	930	NA	NA	NA	NA
3300024054_62	NA	NA	NA	NA	NA	NA	NA	NA	NA	UniRef50_A0A087RQF0	70.833	501	NA	NA	NA	UniRef50_A0A087RQF0	70.833	501	NA	NA	NA	NA	NA	NA	UniRef50_A0A087RQF0	70.833	501	UniRef50_A0A087RQF0	70.833	501	NA	NA	NA	UniRef50_A0A087RQF0	70.833	501	NA	NA	NA	NA	NA	NA	UniRef50_A0A2V4GUT0	26.506	975	NA	NA	NA	NA
3300027854_40	NA	NA	NA	NA	NA	NA	NA	NA	NA	UniRef50_A0A081RN79	56.19	313	NA	NA	NA	UniRef50_A0A081RN79	56.19	313	NA	NA	NA	NA	NA	NA	UniRef50_A0A081RN79	56.19	313	UniRef50_A0A081RN79	56.19	313	NA	NA	NA	UniRef50_A0A081RN79	56.19	313	NA	NA	NA	NA	NA	NA	UniRef50_A0A2V4GUT0	27.213	900	NA	NA	NA	NA
3300020259_8	NA	NA	NA	NA	NA	NA	NA	NA	NA	UniRef50_A0A062WYS1	53.012	745	NA	NA	NA	UniRef50_A0A062WYS1	53.012	745	NA	NA	NA	NA	NA	NA	UniRef50_A0A062WYS1	53.012	745	UniRef50_A0A062WYS1	53.012	745	NA	NA	NA	UniRef50_A0A062WYS1	53.012	745	NA	NA	NA	NA	NA	NA	UniRef50_A0A2V4GUT0	26.797	901	NA	NA	NA	NA
3300026885_4	NA	NA	NA	NA	NA	NA	NA	NA	NA	UniRef50_A0A2H5VF31	26.923	373	NA	NA	NA	UniRef50_A0A2H5VF31	26.923	373	NA	NA	NA	NA	NA	NA	UniRef50_A0A2H5VF31	26.923	373	UniRef50_A0A2H5VF31	26.923	373	NA	NA	NA	UniRef50_A0A2H5VF31	26.923	373	NA	NA	NA	NA	NA	NA	UniRef50_A0A2V4GUT0	29.825	775	NA	NA	NA	NA
3300000865_14	NA	NA	NA	NA	NA	NA	NA	NA	NA	UniRef50_A0A087S8W8	32.727	978	NA	NA	NA	UniRef50_A0A087S8W8	32.727	978	NA	NA	NA	NA	NA	NA	UniRef50_A0A087S8W8	32.727	978	UniRef50_A0A087S8W8	32.727	978	NA	NA	NA	UniRef50_A0A087S8W8	32.727	978	NA	NA	NA	NA	NA	NA	UniRef50_A0A2V4GUT0	26.524	970	NA	NA	NA	NA
3300028654_9	NA	NA	NA	NA	NA	NA	NA	NA	NA	UniRef50_A0A087RQF0	58.929	501	NA	NA	NA	UniRef50_A0A087RQF0	58.929	501	NA	NA	NA	NA	NA	NA	UniRef50_A0A087RQF0	58.929	501	UniRef50_A0A087RQF0	58.929	501	NA	NA	NA	UniRef50_A0A087RQF0	58.929	501	NA	NA	NA	NA	NA	NA	UniRef50_A0A2V4GUT0	26.557	900	NA	NA	NA	NA
3300026882_6	NA	NA	NA	NA	NA	NA	NA	NA	NA	UniRef50_A0A2H5VF31	26.923	373	NA	NA	NA	UniRef50_A0A2H5VF31	26.923	373	NA	NA	NA	NA	NA	NA	UniRef50_A0A2H5VF31	26.923	373	UniRef50_A0A2H5VF31	26.923	373	NA	NA	NA	UniRef50_A0A2H5VF31	26.923	373	NA	NA	NA	NA	NA	NA	UniRef50_A0A2V4GUT0	31.419	885	NA	NA	NA	NA
3300020249_8	NA	NA	NA	NA	NA	NA	NA	NA	NA	UniRef50_A0A087S571	57.895	570	NA	NA	NA	UniRef50_A0A087S571	57.895	570	NA	NA	NA	NA	NA	NA	UniRef50_A0A087S571	57.895	570	UniRef50_A0A087S571	57.895	570	NA	NA	NA	UniRef50_A0A087S571	57.895	570	NA	NA	NA	NA	NA	NA	UniRef50_A0A2V4GUT0	26.797	901	NA	NA	NA	NA
3300025422_19	NA	NA	NA	NA	NA	NA	NA	NA	NA	UniRef50_A0A081RN79	58.12	346	NA	NA	NA	UniRef50_A0A081RN79	58.12	346	NA	NA	NA	NA	NA	NA	UniRef50_A0A081RN79	58.12	346	UniRef50_A0A081RN79	58.12	346	NA	NA	NA	UniRef50_A0A081RN79	58.12	346	NA	NA	NA	NA	NA	NA	UniRef50_A0A2V4GUT0	25.225	993	NA	NA	NA	NA
3300027649_41	NA	NA	NA	NA	NA	NA	NA	NA	NA	UniRef50_A0A087RQF0	76.471	505	NA	NA	NA	UniRef50_A0A087RQF0	76.471	505	NA	NA	NA	NA	NA	NA	UniRef50_A0A087RQF0	76.471	505	UniRef50_A0A087RQF0	76.471	505	NA	NA	NA	UniRef50_A0A087RQF0	76.471	505	NA	NA	NA	NA	NA	NA	UniRef50_Q5V666	30.284	928	NA	NA	NA	NA
3300025880_39	NA	NA	NA	NA	NA	NA	NA	NA	NA	NA	NA	NA	NA	NA	NA	NA	NA	NA	NA	NA	NA	NA	NA	NA	UniRef90_P00105	46.914	234	UniRef90_P00105	46.914	234	NA	NA	NA	NA	NA	NA	sp|P26165|BCHF_RHOCB	61.688	457	sp|P26165|BCHF_RHOCB	61.688	457	UniRef90_P0CY54	44.373	930	UniRef90_P0CY54	44.373	930	NA
3300009503_196	NA	NA	NA	NA	NA	NA	NA	NA	NA	NA	NA	NA	NA	NA	NA	NA	NA	NA	NA	NA	NA	NA	NA	NA	NA	NA	NA	NA	NA	NA	NA	NA	NA	NA	NA	NA	NA	NA	NA	NA	NA	NA	UniRef50_Q96XA9	24.138	1069	NA	NA	NA	NA
3300027773_45	NA	NA	NA	UniRef50_A0A0T5ZB44	23.684	441	NA	NA	NA	UniRef50_A0A087RQD7	28.115	799	NA	NA	NA	UniRef50_A0A087RQD7	28.115	799	NA	NA	NA	NA	NA	NA	UniRef50_A0A087RQD7	28.115	799	UniRef50_A0A087RQD7	28.115	799	UniRef50_A0A0T5ZB44	23.684	441	UniRef50_A0A087RQD7	28.115	799	NA	NA	NA	NA	NA	NA	UniRef50_A0A2V4GUT0	26.316	909	NA	NA	NA	NA
3300013763_3	NA	NA	NA	NA	NA	NA	NA	NA	NA	UniRef50_A0A081RN79	34.454	348	NA	NA	NA	UniRef50_A0A081RN79	34.454	348	NA	NA	NA	NA	NA	NA	UniRef50_A0A081RN79	34.454	348	UniRef50_A0A081RN79	34.454	348	NA	NA	NA	UniRef50_A0A081RN79	34.454	348	NA	NA	NA	NA	NA	NA	UniRef50_A0A2V4GUT0	28.571	918	NA	NA	NA	NA
3300027968_61	NA	NA	NA	NA	NA	NA	NA	NA	NA	UniRef50_A0A081RN79	49.524	313	NA	NA	NA	UniRef50_A0A081RN79	49.524	313	NA	NA	NA	NA	NA	NA	UniRef50_A0A081RN79	49.524	313	UniRef50_A0A081RN79	49.524	313	NA	NA	NA	UniRef50_A0A081RN79	49.524	313	NA	NA	NA	NA	NA	NA	UniRef50_A0A2V4GUT0	26.23	915	NA	NA	NA	NA
3300027947_1	NA	NA	NA	NA	NA	NA	NA	NA	NA	UniRef50_A0A087RP61	37.28	1171	NA	NA	NA	UniRef50_A0A087RP61	37.28	1171	NA	NA	NA	NA	NA	NA	UniRef50_A0A087RP61	37.28	1171	UniRef50_A0A087RP61	37.28	1171	NA	NA	NA	UniRef50_A0A087RP61	37.28	1171	NA	NA	NA	NA	NA	NA	UniRef50_A0A2V4GUT0	28.07	844	NA	NA	NA	NA
3300024431_52	NA	NA	NA	NA	NA	NA	NA	NA	NA	UniRef50_A0A087RQF0	77.059	507	NA	NA	NA	UniRef50_A0A087RQF0	77.059	507	NA	NA	NA	NA	NA	NA	UniRef50_A0A087RQF0	77.059	507	UniRef50_A0A087RQF0	77.059	507	NA	NA	NA	UniRef50_A0A087RQF0	77.059	507	NA	NA	NA	NA	NA	NA	UniRef50_Q5V666	29.063	924	NA	NA	NA	NA
3300020109_94	NA	NA	NA	NA	NA	NA	NA	NA	NA	UniRef50_A0A087RQF0	67.262	502	NA	NA	NA	UniRef50_A0A087RQF0	67.262	502	NA	NA	NA	NA	NA	NA	UniRef50_A0A087RQF0	67.262	502	UniRef50_A0A087RQF0	67.262	502	NA	NA	NA	UniRef50_A0A087RQF0	67.262	502	NA	NA	NA	NA	NA	NA	UniRef50_A0A2V4GUT0	28.269	838	NA	NA	NA	NA
3300020183_61	NA	NA	NA	NA	NA	NA	NA	NA	NA	UniRef50_A0A087RQF0	67.262	502	NA	NA	NA	UniRef50_A0A087RQF0	67.262	502	NA	NA	NA	NA	NA	NA	UniRef50_A0A087RQF0	67.262	502	UniRef50_A0A087RQF0	67.262	502	NA	NA	NA	UniRef50_A0A087RQF0	67.262	502	NA	NA	NA	NA	NA	NA	UniRef50_A0A2V4GUT0	28.269	840	NA	NA	NA	NA
3300005977_4	NA	NA	NA	NA	NA	NA	NA	NA	NA	NA	NA	NA	NA	NA	NA	NA	NA	NA	NA	NA	NA	NA	NA	NA	NA	NA	NA	NA	NA	NA	NA	NA	NA	NA	NA	NA	NA	NA	NA	NA	NA	NA	UniRef50_A0A2V4GUT0	26.644	862	NA	NA	NA	NA
3300027378_2	NA	NA	NA	NA	NA	NA	NA	NA	NA	UniRef50_A0A081RN79	34.694	294	NA	NA	NA	UniRef50_A0A081RN79	34.694	294	NA	NA	NA	NA	NA	NA	UniRef50_A0A081RN79	34.694	294	UniRef50_A0A081RN79	34.694	294	NA	NA	NA	UniRef50_A0A081RN79	34.694	294	NA	NA	NA	NA	NA	NA	UniRef50_A0A2V4GUT0	30.864	718	NA	NA	NA	NA
3300014823_4	NA	NA	NA	NA	NA	NA	NA	NA	NA	UniRef50_A0A087RQF0	44.595	420	NA	NA	NA	UniRef50_A0A087RQF0	44.595	420	NA	NA	NA	NA	NA	NA	UniRef50_A0A087RQF0	44.595	420	UniRef50_A0A087RQF0	44.595	420	NA	NA	NA	UniRef50_A0A087RQF0	44.595	420	NA	NA	NA	NA	NA	NA	UniRef50_A0A2V4GUT0	28.571	916	NA	NA	NA	NA
3300021376_74	NA	NA	NA	NA	NA	NA	NA	NA	NA	UniRef50_A0A087RQF0	67.262	504	NA	NA	NA	UniRef50_A0A087RQF0	67.262	504	NA	NA	NA	NA	NA	NA	UniRef50_A0A087RQF0	67.262	504	UniRef50_A0A087RQF0	67.262	504	NA	NA	NA	UniRef50_A0A087RQF0	67.262	504	NA	NA	NA	NA	NA	NA	UniRef50_A0A2V4GUT0	28.269	840	NA	NA	NA	NA
3300027937_1	NA	NA	NA	NA	NA	NA	NA	NA	NA	NA	NA	NA	NA	NA	NA	NA	NA	NA	NA	NA	NA	NA	NA	NA	NA	NA	NA	NA	NA	NA	NA	NA	NA	NA	NA	NA	NA	NA	NA	NA	NA	NA	UniRef50_A0A2V4GUT0	27.815	895	NA	NA	NA	NA
3300006914_30	NA	NA	NA	NA	NA	NA	NA	NA	NA	UniRef50_A0A087RP61	40.357	805	NA	NA	NA	UniRef50_A0A087RP61	40.357	805	NA	NA	NA	NA	NA	NA	UniRef50_A0A087RP61	40.357	805	UniRef50_A0A087RP61	40.357	805	NA	NA	NA	UniRef50_A0A087RP61	40.357	805	NA	NA	NA	NA	NA	NA	UniRef50_A0A2V4GUT0	26.712	871	NA	NA	NA	NA
3300005964_4	NA	NA	NA	NA	NA	NA	NA	NA	NA	NA	NA	NA	NA	NA	NA	NA	NA	NA	NA	NA	NA	NA	NA	NA	NA	NA	NA	NA	NA	NA	NA	NA	NA	NA	NA	NA	NA	NA	NA	NA	NA	NA	UniRef50_A0A2V4GUT0	31.419	885	NA	NA	NA	NA
3300003078_1	NA	NA	NA	NA	NA	NA	NA	NA	NA	NA	NA	NA	NA	NA	NA	NA	NA	NA	NA	NA	NA	NA	NA	NA	NA	NA	NA	NA	NA	NA	NA	NA	NA	NA	NA	NA	NA	NA	NA	NA	NA	NA	UniRef50_A0A2V4GUT0	30.721	898	NA	NA	NA	NA
3300025345_12	NA	NA	NA	NA	NA	NA	NA	NA	NA	UniRef50_A0A087S8W8	33.945	957	NA	NA	NA	UniRef50_A0A087S8W8	33.945	957	NA	NA	NA	NA	NA	NA	UniRef50_A0A087S8W8	33.945	957	UniRef50_A0A087S8W8	33.945	957	NA	NA	NA	UniRef50_A0A087S8W8	33.945	957	NA	NA	NA	NA	NA	NA	UniRef50_A0A2V4GUT0	28.758	915	NA	NA	NA	NA
3300027702_17	NA	NA	NA	NA	NA	NA	NA	NA	NA	UniRef50_A0A087RQF0	71.93	508	NA	NA	NA	UniRef50_A0A087RQF0	71.93	508	NA	NA	NA	NA	NA	NA	UniRef50_A0A087RQF0	71.93	508	UniRef50_A0A087RQF0	71.93	508	NA	NA	NA	UniRef50_A0A087RQF0	71.93	508	NA	NA	NA	NA	NA	NA	UniRef50_A0A2V4GUT0	27.124	903	NA	NA	NA	NA
3300010358_12	NA	NA	NA	NA	NA	NA	NA	NA	NA	UniRef50_A0A087RP61	42.164	771	NA	NA	NA	UniRef50_A0A087RP61	42.164	771	NA	NA	NA	NA	NA	NA	UniRef50_A0A087RP61	42.164	771	UniRef50_A0A087RP61	42.164	771	NA	NA	NA	UniRef50_A0A087RP61	42.164	771	NA	NA	NA	NA	NA	NA	UniRef50_A0A2V4GUT0	27.244	930	NA	NA	NA	NA
3300020311_8	NA	NA	NA	NA	NA	NA	NA	NA	NA	UniRef50_A0A062WYS1	53.012	747	NA	NA	NA	UniRef50_A0A062WYS1	53.012	747	NA	NA	NA	NA	NA	NA	UniRef50_A0A062WYS1	53.012	747	UniRef50_A0A062WYS1	53.012	747	NA	NA	NA	UniRef50_A0A062WYS1	53.012	747	NA	NA	NA	NA	NA	NA	UniRef50_A0A2V4GUT0	26.797	903	NA	NA	NA	NA
3300026268_29	NA	NA	NA	NA	NA	NA	NA	NA	NA	UniRef50_A0A087RQF0	76.471	496	NA	NA	NA	UniRef50_A0A087RQF0	76.471	496	NA	NA	NA	NA	NA	NA	UniRef50_A0A087RQF0	76.471	496	UniRef50_A0A087RQF0	76.471	496	NA	NA	NA	UniRef50_A0A087RQF0	76.471	496	NA	NA	NA	NA	NA	NA	UniRef50_A0A2V4GUT0	25.879	939	NA	NA	NA	NA
3300020139_35	NA	NA	NA	NA	NA	NA	NA	NA	NA	UniRef50_A0A087S571	30.526	553	NA	NA	NA	UniRef50_A0A087S571	30.526	553	NA	NA	NA	NA	NA	NA	UniRef50_A0A087S571	30.526	553	UniRef50_A0A087S571	30.526	553	NA	NA	NA	UniRef50_A0A087S571	30.526	553	NA	NA	NA	NA	NA	NA	UniRef50_A0A2V4GUT0	30.128	919	NA	NA	NA	NA
3300026973_1	NA	NA	NA	NA	NA	NA	NA	NA	NA	UniRef50_A0A062WYS1	55.159	756	NA	NA	NA	UniRef50_A0A062WYS1	55.159	756	NA	NA	NA	NA	NA	NA	UniRef50_A0A062WYS1	55.159	756	UniRef50_A0A062WYS1	55.159	756	NA	NA	NA	UniRef50_A0A062WYS1	55.159	756	NA	NA	NA	NA	NA	NA	UniRef50_A0A2V4GUT0	29.707	708	NA	NA	NA	NA
3300000652_2	NA	NA	NA	NA	NA	NA	NA	NA	NA	UniRef50_A0A087RP61	40.357	807	NA	NA	NA	UniRef50_A0A087RP61	40.357	807	NA	NA	NA	NA	NA	NA	UniRef50_A0A087RP61	40.357	807	UniRef50_A0A087RP61	40.357	807	NA	NA	NA	UniRef50_A0A087RP61	40.357	807	NA	NA	NA	NA	NA	NA	UniRef50_A0A2V4GUT0	26.91	882	NA	NA	NA	NA
3300020145_12	NA	NA	NA	NA	NA	NA	NA	NA	NA	UniRef50_A0A087S571	30.526	555	NA	NA	NA	UniRef50_A0A087S571	30.526	555	NA	NA	NA	NA	NA	NA	UniRef50_A0A087S571	30.526	555	UniRef50_A0A087S571	30.526	555	NA	NA	NA	UniRef50_A0A087S571	30.526	555	NA	NA	NA	NA	NA	NA	UniRef50_A0A2V4GUT0	29.085	915	NA	NA	NA	NA
3300005858_28	NA	NA	NA	NA	NA	NA	NA	NA	NA	UniRef50_A0A087S8W8	34.675	955	NA	NA	NA	UniRef50_A0A087S8W8	34.675	955	NA	NA	NA	NA	NA	NA	UniRef50_A0A087S8W8	34.675	955	UniRef50_A0A087S8W8	34.675	955	NA	NA	NA	UniRef50_A0A087S8W8	34.675	955	NA	NA	NA	NA	NA	NA	UniRef50_A0A2V4GUT0	29.085	913	NA	NA	NA	NA
3300026821_2	NA	NA	NA	NA	NA	NA	NA	NA	NA	NA	NA	NA	NA	NA	NA	NA	NA	NA	NA	NA	NA	NA	NA	NA	NA	NA	NA	NA	NA	NA	NA	NA	NA	NA	NA	NA	NA	NA	NA	NA	NA	NA	UniRef50_A0A2V4GUT0	27.815	897	NA	NA	NA	NA
3300027905_84	NA	NA	NA	NA	NA	NA	NA	NA	NA	UniRef50_A0A081RN79	56.19	315	NA	NA	NA	UniRef50_A0A081RN79	56.19	315	NA	NA	NA	NA	NA	NA	UniRef50_A0A081RN79	56.19	315	UniRef50_A0A081RN79	56.19	315	NA	NA	NA	UniRef50_A0A081RN79	56.19	315	NA	NA	NA	NA	NA	NA	UniRef50_A0A2V4GUT0	27.213	898	NA	NA	NA	NA
3300027384_1	NA	NA	NA	NA	NA	NA	NA	NA	NA	UniRef50_A0A087RQD7	30.476	813	NA	NA	NA	UniRef50_A0A087RQD7	30.476	813	NA	NA	NA	NA	NA	NA	UniRef50_A0A087RQD7	30.476	813	UniRef50_A0A087RQD7	30.476	813	NA	NA	NA	UniRef50_A0A087RQD7	30.476	813	NA	NA	NA	NA	NA	NA	UniRef50_A0A2V4GUT0	28.07	844	NA	NA	NA	NA
3300027695_6	NA	NA	NA	NA	NA	NA	NA	NA	NA	UniRef50_A0A087RQD7	30.892	816	NA	NA	NA	UniRef50_A0A087RQD7	30.892	816	NA	NA	NA	NA	NA	NA	UniRef50_A0A087RQD7	30.892	816	UniRef50_A0A087RQD7	30.892	816	NA	NA	NA	UniRef50_A0A087RQD7	30.892	816	NA	NA	NA	NA	NA	NA	UniRef50_A0A2V4GUT0	29.2	741	NA	NA	NA	NA
3300009760_12	NA	NA	NA	NA	NA	NA	NA	NA	NA	UniRef50_A0A2H5VF31	27.344	345	NA	NA	NA	UniRef50_A0A2H5VF31	27.344	345	NA	NA	NA	NA	NA	NA	UniRef50_A0A2H5VF31	27.344	345	UniRef50_A0A2H5VF31	27.344	345	NA	NA	NA	UniRef50_A0A2H5VF31	27.344	345	NA	NA	NA	NA	NA	NA	UniRef50_A0A2V4GUT0	27.213	900	NA	NA	NA	NA
3300027471_3	NA	NA	NA	NA	NA	NA	NA	NA	NA	UniRef50_A0A087RP61	39.643	807	NA	NA	NA	UniRef50_A0A087RP61	39.643	807	NA	NA	NA	NA	NA	NA	UniRef50_A0A087RP61	39.643	807	UniRef50_A0A087RP61	39.643	807	NA	NA	NA	UniRef50_A0A087RP61	39.643	807	NA	NA	NA	NA	NA	NA	UniRef50_A0A2V4GUT0	29.2	741	NA	NA	NA	NA
3300003839_1	NA	NA	NA	NA	NA	NA	NA	NA	NA	NA	NA	NA	NA	NA	NA	NA	NA	NA	NA	NA	NA	NA	NA	NA	NA	NA	NA	NA	NA	NA	NA	NA	NA	NA	NA	NA	NA	NA	NA	NA	NA	NA	UniRef50_A0A2V4GUT0	27.815	897	NA	NA	NA	NA
3300027933_2	NA	NA	NA	NA	NA	NA	NA	NA	NA	NA	NA	NA	NA	NA	NA	NA	NA	NA	NA	NA	NA	NA	NA	NA	NA	NA	NA	NA	NA	NA	NA	NA	NA	NA	NA	NA	NA	NA	NA	NA	NA	NA	UniRef50_A0A2V4GUT0	29.825	777	NA	NA	NA	NA
3300005977_5	NA	NA	NA	NA	NA	NA	NA	NA	NA	NA	NA	NA	NA	NA	NA	NA	NA	NA	NA	NA	NA	NA	NA	NA	NA	NA	NA	NA	NA	NA	NA	NA	NA	NA	NA	NA	NA	NA	NA	NA	NA	NA	UniRef50_A0A2V4GUT0	27.815	895	NA	NA	NA	NA
3300027950_2	NA	NA	NA	NA	NA	NA	NA	NA	NA	UniRef50_A0A087RP61	37.28	1171	NA	NA	NA	UniRef50_A0A087RP61	37.28	1171	NA	NA	NA	NA	NA	NA	UniRef50_A0A087RP61	37.28	1171	UniRef50_A0A087RP61	37.28	1171	NA	NA	NA	UniRef50_A0A087RP61	37.28	1171	NA	NA	NA	NA	NA	NA	UniRef50_A0A2V4GUT0	28.07	846	NA	NA	NA	NA
3300026877_3	NA	NA	NA	NA	NA	NA	NA	NA	NA	NA	NA	NA	NA	NA	NA	NA	NA	NA	NA	NA	NA	NA	NA	NA	NA	NA	NA	NA	NA	NA	NA	NA	NA	NA	NA	NA	NA	NA	NA	NA	NA	NA	UniRef50_A0A2V4GUT0	27.815	895	NA	NA	NA	NA
3300027526_4	NA	NA	NA	NA	NA	NA	NA	NA	NA	UniRef50_A0A087RQD7	30.892	814	NA	NA	NA	UniRef50_A0A087RQD7	30.892	814	NA	NA	NA	NA	NA	NA	UniRef50_A0A087RQD7	30.892	814	UniRef50_A0A087RQD7	30.892	814	NA	NA	NA	UniRef50_A0A087RQD7	30.892	814	NA	NA	NA	NA	NA	NA	UniRef50_A0A2V4GUT0	29.2	739	NA	NA	NA	NA
3300013010_15	NA	NA	NA	NA	NA	NA	NA	NA	NA	NA	NA	NA	NA	NA	NA	NA	NA	NA	NA	NA	NA	NA	NA	NA	NA	NA	NA	NA	NA	NA	NA	NA	NA	NA	NA	NA	NA	NA	NA	NA	NA	NA	UniRef50_A0A2V4GUT0	27.815	895	NA	NA	NA	NA
3300027323_9	NA	NA	NA	UniRef50_A0A1I0BNJ7	38.546	1336	NA	NA	NA	UniRef50_H9NM08	27.083	390	NA	NA	NA	UniRef50_H9NM08	27.083	390	NA	NA	NA	NA	NA	NA	UniRef50_H9NM08	27.083	390	UniRef50_H9NM08	27.083	390	UniRef50_A0A1I0BNJ7	38.546	1336	UniRef50_H9NM08	27.083	390	NA	NA	NA	NA	NA	NA	UniRef50_A0A2V4GUT0	25.74	997	NA	NA	NA	NA
3300027907_39	NA	NA	NA	NA	NA	NA	NA	NA	NA	UniRef50_A0A062WYS1	55.422	747	NA	NA	NA	UniRef50_A0A062WYS1	55.422	747	NA	NA	NA	NA	NA	NA	UniRef50_A0A062WYS1	55.422	747	UniRef50_A0A062WYS1	55.422	747	NA	NA	NA	UniRef50_A0A062WYS1	55.422	747	NA	NA	NA	NA	NA	NA	UniRef50_A0A2V4GUT0	29.6	739	NA	NA	NA	NA
3300010299_19	NA	NA	NA	NA	NA	NA	NA	NA	NA	UniRef50_A0A081RN79	83.193	357	NA	NA	NA	UniRef50_A0A081RN79	83.193	357	NA	NA	NA	NA	NA	NA	UniRef50_A0A081RN79	83.193	357	UniRef50_A0A081RN79	83.193	357	NA	NA	NA	UniRef50_A0A081RN79	83.193	357	NA	NA	NA	NA	NA	NA	UniRef50_A0A2V4GUT0	26.774	930	NA	NA	NA	NA
3300010041_15	NA	NA	NA	NA	NA	NA	NA	NA	NA	UniRef50_A0A087RQD7	29.677	807	NA	NA	NA	UniRef50_A0A087RQD7	29.677	807	NA	NA	NA	NA	NA	NA	UniRef50_A0A087RQD7	29.677	807	UniRef50_A0A087RQD7	29.677	807	NA	NA	NA	UniRef50_A0A087RQD7	29.677	807	NA	NA	NA	NA	NA	NA	UniRef50_A0A2V4GUT0	26.797	897	NA	NA	NA	NA
3300012883_1	NA	NA	NA	NA	NA	NA	NA	NA	NA	UniRef50_A0A062WYS1	55.422	747	NA	NA	NA	UniRef50_A0A062WYS1	55.422	747	NA	NA	NA	NA	NA	NA	UniRef50_A0A062WYS1	55.422	747	UniRef50_A0A062WYS1	55.422	747	NA	NA	NA	UniRef50_A0A062WYS1	55.422	747	NA	NA	NA	NA	NA	NA	UniRef50_Q96XA9	32.484	940	NA	NA	NA	NA
3300025660_38	NA	NA	NA	NA	NA	NA	NA	NA	NA	UniRef50_A0A087RQF0	75.882	496	NA	NA	NA	UniRef50_A0A087RQF0	75.882	496	NA	NA	NA	NA	NA	NA	UniRef50_A0A087RQF0	75.882	496	UniRef50_A0A087RQF0	75.882	496	NA	NA	NA	UniRef50_A0A087RQF0	75.882	496	NA	NA	NA	NA	NA	NA	UniRef50_A0A2V4GUT0	25.225	991	NA	NA	NA	NA
3300019458_25	NA	NA	NA	NA	NA	NA	NA	NA	NA	UniRef50_A0A062WYS1	60.643	745	NA	NA	NA	UniRef50_A0A062WYS1	60.643	745	NA	NA	NA	NA	NA	NA	UniRef50_A0A062WYS1	60.643	745	UniRef50_A0A062WYS1	60.643	745	NA	NA	NA	UniRef50_A0A062WYS1	60.643	745	NA	NA	NA	NA	NA	NA	UniRef50_A0A2V4GUT0	26.101	945	NA	NA	NA	NA
3300027665_7	NA	NA	NA	NA	NA	NA	NA	NA	NA	UniRef50_A0A062WYS1	55.422	747	NA	NA	NA	UniRef50_A0A062WYS1	55.422	747	NA	NA	NA	NA	NA	NA	UniRef50_A0A062WYS1	55.422	747	UniRef50_A0A062WYS1	55.422	747	NA	NA	NA	UniRef50_A0A062WYS1	55.422	747	NA	NA	NA	NA	NA	NA	UniRef50_A0A2V4GUT0	29.2	739	NA	NA	NA	NA
3300025704_18	NA	NA	NA	NA	NA	NA	NA	NA	NA	NA	NA	NA	NA	NA	NA	NA	NA	NA	NA	NA	NA	NA	NA	NA	UniRef90_P00105	46.914	232	UniRef90_P00105	46.914	232	NA	NA	NA	NA	NA	NA	sp|P26165|BCHF_RHOCB	61.688	459	sp|P26165|BCHF_RHOCB	61.688	459	UniRef90_P0CY54	44.373	930	UniRef90_P0CY54	44.373	930	sp|P26172|BCHP_RHOCB
3300026882_3	NA	NA	NA	NA	NA	NA	NA	NA	NA	NA	NA	NA	NA	NA	NA	NA	NA	NA	NA	NA	NA	NA	NA	NA	NA	NA	NA	NA	NA	NA	NA	NA	NA	NA	NA	NA	NA	NA	NA	NA	NA	NA	UniRef50_A0A2V4GUT0	29.154	943	NA	NA	NA	NA
3300025809_41	NA	NA	NA	NA	NA	NA	NA	NA	NA	NA	NA	NA	NA	NA	NA	NA	NA	NA	NA	NA	NA	NA	NA	NA	UniRef90_P00105	46.914	232	UniRef90_P00105	46.914	232	NA	NA	NA	NA	NA	NA	NA	NA	NA	NA	NA	NA	UniRef90_P0CY54	44.373	930	UniRef90_P0CY54	44.373	930	sp|P26172|BCHP_RHOCB
3300005529_111	NA	NA	NA	NA	NA	NA	NA	NA	NA	UniRef50_A0A087RQF0	56.548	501	NA	NA	NA	UniRef50_A0A087RQF0	56.548	501	NA	NA	NA	NA	NA	NA	UniRef50_A0A087RQF0	56.548	501	UniRef50_A0A087RQF0	56.548	501	NA	NA	NA	UniRef50_A0A087RQF0	56.548	501	NA	NA	NA	NA	NA	NA	UniRef50_A0A2V4GUT0	25.574	913	NA	NA	NA	NA
3300027706_38	NA	NA	NA	UniRef50_A0A0T5ZB44	23.684	439	NA	NA	NA	UniRef50_A0A087RQD7	28.115	801	NA	NA	NA	UniRef50_A0A087RQD7	28.115	801	NA	NA	NA	NA	NA	NA	UniRef50_A0A087RQD7	28.115	801	UniRef50_A0A087RQD7	28.115	801	UniRef50_A0A0T5ZB44	23.684	439	UniRef50_A0A087RQD7	28.115	801	NA	NA	NA	NA	NA	NA	UniRef50_A0A2V4GUT0	26.316	909	NA	NA	NA	NA
3300027907_36	NA	NA	NA	NA	NA	NA	NA	NA	NA	UniRef50_A0A087RP61	40.357	807	NA	NA	NA	UniRef50_A0A087RP61	40.357	807	NA	NA	NA	NA	NA	NA	UniRef50_A0A087RP61	40.357	807	UniRef50_A0A087RP61	40.357	807	NA	NA	NA	UniRef50_A0A087RP61	40.357	807	NA	NA	NA	NA	NA	NA	UniRef50_A0A2V4GUT0	26.712	873	NA	NA	NA	NA
3300025617_10	NA	NA	NA	NA	NA	NA	NA	NA	NA	NA	NA	NA	NA	NA	NA	NA	NA	NA	NA	NA	NA	NA	NA	NA	UniRef90_P00105	46.914	232	UniRef90_P00105	46.914	232	NA	NA	NA	NA	NA	NA	sp|P26165|BCHF_RHOCB	61.688	459	sp|P26165|BCHF_RHOCB	61.688	459	UniRef90_P0CY54	44.373	928	UniRef90_P0CY54	44.373	928	sp|P26172|BCHP_RHOCB
3300025690_38	NA	NA	NA	NA	NA	NA	NA	NA	NA	UniRef50_A0A087RQF0	81.176	498	NA	NA	NA	UniRef50_A0A087RQF0	81.176	498	NA	NA	NA	NA	NA	NA	UniRef50_A0A087RQF0	81.176	498	UniRef50_A0A087RQF0	81.176	498	NA	NA	NA	UniRef50_A0A087RQF0	81.176	498	NA	NA	NA	NA	NA	NA	UniRef50_A0A2V4GUT0	24.92	939	NA	NA	NA	NA
3300002481_21	NA	NA	NA	NA	NA	NA	NA	NA	NA	UniRef50_H9TFV2	28.829	322	NA	NA	NA	UniRef50_H9TFV2	28.829	322	NA	NA	NA	NA	NA	NA	UniRef50_H9TFV2	28.829	322	UniRef50_H9TFV2	28.829	322	NA	NA	NA	UniRef50_H9TFV2	28.829	322	NA	NA	NA	NA	NA	NA	UniRef50_A0A2V4GUT0	30.769	891	NA	NA	NA	NA
3300026762_6	NA	NA	NA	NA	NA	NA	NA	NA	NA	UniRef50_A0A2H5VF31	25.85	426	NA	NA	NA	UniRef50_A0A2H5VF31	25.85	426	NA	NA	NA	NA	NA	NA	UniRef50_A0A2H5VF31	25.85	426	UniRef50_A0A2H5VF31	25.85	426	NA	NA	NA	UniRef50_A0A2H5VF31	25.85	426	NA	NA	NA	NA	NA	NA	UniRef50_A0A2V4GUT0	27.019	937	NA	NA	NA	NA
3300005444_22	NA	NA	NA	NA	NA	NA	NA	NA	NA	UniRef50_A0A087RQD7	28.852	769	NA	NA	NA	UniRef50_A0A087RQD7	28.852	769	NA	NA	NA	NA	NA	NA	UniRef50_A0A087RQD7	28.852	769	UniRef50_A0A087RQD7	28.852	769	NA	NA	NA	UniRef50_A0A087RQD7	28.852	769	NA	NA	NA	NA	NA	NA	UniRef50_A0A2V4GUT0	26.246	885	NA	NA	NA	NA
CP000866.1	NA	NA	NA	NA	NA	NA	NA	NA	NA	UniRef50_A0A062WYS1	39.286	748	NA	NA	NA	UniRef50_A0A062WYS1	39.286	748	NA	NA	NA	NA	NA	NA	UniRef50_A0A062WYS1	39.286	748	UniRef50_A0A062WYS1	39.286	748	NA	NA	NA	UniRef50_A0A062WYS1	39.286	748	NA	NA	NA	NA	NA	NA	UniRef50_A0A2V4GUT0	26.129	930	NA	NA	NA	NA
3300026906_5	NA	NA	NA	NA	NA	NA	NA	NA	NA	UniRef50_A0A2H5VF31	25.85	426	NA	NA	NA	UniRef50_A0A2H5VF31	25.85	426	NA	NA	NA	NA	NA	NA	UniRef50_A0A2H5VF31	25.85	426	UniRef50_A0A2H5VF31	25.85	426	NA	NA	NA	UniRef50_A0A2H5VF31	25.85	426	NA	NA	NA	NA	NA	NA	UniRef50_A0A2V4GUT0	28.84	945	NA	NA	NA	NA
3300020417_34	NA	NA	NA	NA	NA	NA	NA	NA	NA	UniRef50_A0A062WYS1	53.414	745	NA	NA	NA	UniRef50_A0A062WYS1	53.414	745	NA	NA	NA	NA	NA	NA	UniRef50_A0A062WYS1	53.414	745	UniRef50_A0A062WYS1	53.414	745	NA	NA	NA	UniRef50_A0A062WYS1	53.414	745	NA	NA	NA	NA	NA	NA	UniRef50_A0A2V4GUT0	27.723	895	NA	NA	NA	NA
[truncated: 410 more columns]

## Sheet: DCHB
Best BLAST hit in the UniRef database for all the enzymes required for the rTCA1 cycle .
E.C. numbers and enzyme names are given and columns show best hit in the UniRef database. Identify values and alignment length to the best hit are given in the following column. NA refers to no hit being found.
MAG	Ammonia_oxidation__AMMOXID-PWY__1.14.99.39(ammonia monooxygenase)	Ammonia_oxidation__AMMOXID-PWY__1.14.99.39(identity)	Ammonia_oxidation__AMMOXID-PWY__1.14.99.39(alignment_length)	Ammonia_oxidation__AMMOXID-PWY__1.7.2.6(hydroxylamine oxidoreductase)	Ammonia_oxidation__AMMOXID-PWY__1.7.2.6(identity)	Ammonia_oxidation__AMMOXID-PWY__1.7.2.6(alignment_length)	Ammonia_oxidation__P303-PWY__1.7.2.8(hydrazine oxidoreductase)	Ammonia_oxidation__P303-PWY__1.7.2.8(identity)	Ammonia_oxidation__P303-PWY__1.7.2.8(alignment_length)	Ammonia_oxidation__P303-PWY__1.7.2.1/1.9.3.2(NITRITE-REDUCTASE-CYTOCHROME-RXN)	Ammonia_oxidation__P303-PWY__1.7.2.1/1.9.3.2(identity)	Ammonia_oxidation__P303-PWY__1.7.2.1/1.9.3.2(alignment_length)	Ammonia_oxidation__P303-PWY__1.7.2.7(hydrazine synthase)	Ammonia_oxidation__P303-PWY__1.7.2.7(identity)	Ammonia_oxidation__P303-PWY__1.7.2.7(alignment_length)	Ammonia_oxidation__PWY-2242__1.14.99.39(ammonia monooxygenase)	Ammonia_oxidation__PWY-2242__1.14.99.39(identity)	Ammonia_oxidation__PWY-2242__1.14.99.39(alignment_length)	Ammonia_oxidation__PWY-2242__NA(RXN-3482)	Ammonia_oxidation__PWY-2242__NA(identity)	Ammonia_oxidation__PWY-2242__NA(alignment_length)	Ammonia_oxidation__PWY-2242__NA(pyruvic oxime dioxygenase)	Ammonia_oxidation__PWY-2242__NA(identity)	Ammonia_oxidation__PWY-2242__NA(alignment_length)	Ammonia_oxidation__PWY-7082__NA(cytochrome c554)	Ammonia_oxidation__PWY-7082__NA(identity)	Ammonia_oxidation__PWY-7082__NA(alignment_length)	Ammonia_oxidation__PWY-7082__1.14.99.39(ammonia monooxygenase)	Ammonia_oxidation__PWY-7082__1.14.99.39(identity)	Ammonia_oxidation__PWY-7082__1.14.99.39(alignment_length)	Ammonia_oxidation__PWY-7082__1.7.2.6(hydroxylamine oxidoreductase)	Ammonia_oxidation__PWY-7082__1.7.2.6(identity)	Ammonia_oxidation__PWY-7082__1.7.2.6(alignment_length)	Ammonia_oxidation__PWY-7082__NA(ubiquinol-cytochrome-c reductase)	Ammonia_oxidation__PWY-7082__NA(identity)	Ammonia_oxidation__PWY-7082__NA(alignment_length)	Bacteriochlorophyll_biosynthesis__PWY-5526__4.2.1.165(chlorophyllide hydratase)	Bacteriochlorophyll_biosynthesis__PWY-5526__4.2.1.165(identity)	Bacteriochlorophyll_biosynthesis__PWY-5526__4.2.1.165(alignment_length)	Bacteriochlorophyll_biosynthesis__PWY-5526__1.3.7.15(3-hydroxyethylchlorophyllide a reductase)	Bacteriochlorophyll_biosynthesis__PWY-5526__1.3.7.15(identity)	Bacteriochlorophyll_biosynthesis__PWY-5526__1.3.7.15(alignment_length)	Bacteriochlorophyll_biosynthesis__PWY-5526__1.1.1.396(2-desacetyl-2-hydroxyethyl bacteriochlorophyllide a dehydrogenase)	Bacteriochlorophyll_biosynthesis__PWY-5526__1.1.1.396(identity)	Bacteriochlorophyll_biosynthesis__PWY-5526__1.1.1.396(alignment_length)	Bacteriochlorophyll_biosynthesis__PWY-5526__2.5.1.133(bacteriochlorophyll a synthase)	Bacteriochlorophyll_biosynthesis__PWY-5526__2.5.1.133(identity)	Bacteriochlorophyll_biosynthesis__PWY-5526__2.5.1.133(alignment_length)	Bacteriochlorophyll_biosynthesis__PWY-5526__1.3.1.111(geranylgeranyl-bacteriochlorophyll a reductase)
3300017398_13	NA	NA	NA	NA	NA	NA	NA	NA	NA	NA	NA	NA	NA	NA	NA	NA	NA	NA	NA	NA	NA	NA	NA	NA	NA	NA	NA	NA	NA	NA	NA	NA	NA	NA	NA	NA	NA	NA	NA	NA	NA	NA	NA	NA	NA	NA	NA	NA	NA
3300027323_16	NA	NA	NA	UniRef50_A0A1I0BNJ7	37.449	1440	NA	NA	NA	UniRef50_M0LNG1	23.669	490	NA	NA	NA	UniRef50_M0LNG1	23.669	490	NA	NA	NA	NA	NA	NA	UniRef50_M0LNG1	23.669	490	UniRef50_M0LNG1	23.669	490	UniRef50_A0A1I0BNJ7	37.449	1440	UniRef50_M0LNG1	23.669	490	NA	NA	NA	NA	NA	NA	NA	NA	NA	NA	NA	NA	NA
3300002481_8	NA	NA	NA	UniRef50_A0A1I0BNJ7	37.449	1438	NA	NA	NA	UniRef50_A0A081RN79	20.879	264	NA	NA	NA	UniRef50_A0A081RN79	20.879	264	NA	NA	NA	NA	NA	NA	UniRef50_A0A081RN79	20.879	264	UniRef50_A0A081RN79	20.879	264	UniRef50_A0A1I0BNJ7	37.449	1438	UniRef50_A0A081RN79	20.879	264	NA	NA	NA	NA	NA	NA	NA	NA	NA	NA	NA	NA	NA
3300017400_16	NA	NA	NA	NA	NA	NA	NA	NA	NA	NA	NA	NA	NA	NA	NA	NA	NA	NA	NA	NA	NA	NA	NA	NA	NA	NA	NA	NA	NA	NA	NA	NA	NA	NA	NA	NA	NA	NA	NA	NA	NA	NA	NA	NA	NA	NA	NA	NA	NA
3300017449_1	NA	NA	NA	NA	NA	NA	NA	NA	NA	NA	NA	NA	NA	NA	NA	NA	NA	NA	NA	NA	NA	NA	NA	NA	NA	NA	NA	NA	NA	NA	NA	NA	NA	NA	NA	NA	NA	NA	NA	NA	NA	NA	UniRef50_A0A2V4GUT0	28	889	NA	NA	NA	NA
CP000816.1	NA	NA	NA	UniRef50_A0A1I0BNJ7	28.571	1486	NA	NA	NA	NA	NA	NA	NA	NA	NA	NA	NA	NA	NA	NA	NA	NA	NA	NA	NA	NA	NA	NA	NA	NA	UniRef50_A0A1I0BNJ7	28.571	1486	NA	NA	NA	NA	NA	NA	NA	NA	NA	NA	NA	NA	NA	NA	NA	NA
3300026885_9	NA	NA	NA	NA	NA	NA	NA	NA	NA	NA	NA	NA	NA	NA	NA	NA	NA	NA	NA	NA	NA	NA	NA	NA	NA	NA	NA	NA	NA	NA	NA	NA	NA	NA	NA	NA	NA	NA	NA	NA	NA	NA	UniRef50_A0A2V4GUT0	31.419	885	NA	NA	NA	NA
3300027937_3	NA	NA	NA	NA	NA	NA	NA	NA	NA	NA	NA	NA	NA	NA	NA	NA	NA	NA	NA	NA	NA	NA	NA	NA	NA	NA	NA	NA	NA	NA	NA	NA	NA	NA	NA	NA	NA	NA	NA	NA	NA	NA	UniRef50_A0A2V4GUT0	28.283	855	NA	NA	NA	NA
3300005964_3	NA	NA	NA	NA	NA	NA	NA	NA	NA	UniRef50_A0A7C5LAV0	22.727	262	NA	NA	NA	UniRef50_A0A7C5LAV0	22.727	262	NA	NA	NA	NA	NA	NA	UniRef50_A0A7C5LAV0	22.727	262	UniRef50_A0A7C5LAV0	22.727	262	NA	NA	NA	UniRef50_A0A7C5LAV0	22.727	262	NA	NA	NA	NA	NA	NA	UniRef50_A0A2V4GUT0	27.812	942	NA	NA	NA	NA
3300027323_29	NA	NA	NA	NA	NA	NA	NA	NA	NA	NA	NA	NA	NA	NA	NA	NA	NA	NA	NA	NA	NA	NA	NA	NA	NA	NA	NA	NA	NA	NA	NA	NA	NA	NA	NA	NA	NA	NA	NA	NA	NA	NA	UniRef50_A0A2V4GUT0	26.562	931	NA	NA	NA	NA
3300005977_7	NA	NA	NA	NA	NA	NA	NA	NA	NA	UniRef50_A0A2H5VF31	26.923	373	NA	NA	NA	UniRef50_A0A2H5VF31	26.923	373	NA	NA	NA	NA	NA	NA	UniRef50_A0A2H5VF31	26.923	373	UniRef50_A0A2H5VF31	26.923	373	NA	NA	NA	UniRef50_A0A2H5VF31	26.923	373	NA	NA	NA	NA	NA	NA	UniRef50_A0A2V4GUT0	30.556	741	NA	NA	NA	NA
3300026821_4	NA	NA	NA	NA	NA	NA	NA	NA	NA	NA	NA	NA	NA	NA	NA	NA	NA	NA	NA	NA	NA	NA	NA	NA	NA	NA	NA	NA	NA	NA	NA	NA	NA	NA	NA	NA	NA	NA	NA	NA	NA	NA	UniRef50_Q5V666	35.021	693	NA	NA	NA	NA
3300005977_11	NA	NA	NA	NA	NA	NA	NA	NA	NA	NA	NA	NA	NA	NA	NA	NA	NA	NA	NA	NA	NA	NA	NA	NA	NA	NA	NA	NA	NA	NA	NA	NA	NA	NA	NA	NA	NA	NA	NA	NA	NA	NA	UniRef50_A0A2V4GUT0	27.812	940	NA	NA	NA	NA
3300017400_25	NA	NA	NA	NA	NA	NA	NA	NA	NA	NA	NA	NA	NA	NA	NA	NA	NA	NA	NA	NA	NA	NA	NA	NA	NA	NA	NA	NA	NA	NA	NA	NA	NA	NA	NA	NA	NA	NA	NA	NA	NA	NA	UniRef50_A0A2V4GUT0	26.284	979	NA	NA	NA	NA
3300022470_9	NA	NA	NA	NA	NA	NA	NA	NA	NA	NA	NA	NA	NA	NA	NA	NA	NA	NA	NA	NA	NA	NA	NA	NA	NA	NA	NA	NA	NA	NA	NA	NA	NA	NA	NA	NA	NA	NA	NA	NA	NA	NA	UniRef50_A0A2V4GUT0	26.062	994	NA	NA	NA	NA
3300027323_20	NA	NA	NA	NA	NA	NA	NA	NA	NA	UniRef50_A0A7C5LAV0	25.564	367	NA	NA	NA	UniRef50_A0A7C5LAV0	25.564	367	NA	NA	NA	NA	NA	NA	UniRef50_A0A7C5LAV0	25.564	367	UniRef50_A0A7C5LAV0	25.564	367	NA	NA	NA	UniRef50_A0A7C5LAV0	25.564	367	NA	NA	NA	NA	NA	NA	UniRef50_Q96XA9	26.205	961	NA	NA	NA	NA
3300000866_15	NA	NA	NA	NA	NA	NA	NA	NA	NA	NA	NA	NA	NA	NA	NA	NA	NA	NA	NA	NA	NA	NA	NA	NA	NA	NA	NA	NA	NA	NA	NA	NA	NA	NA	NA	NA	NA	NA	NA	NA	NA	NA	NA	NA	NA	NA	NA	NA	NA
3300003483_1	NA	NA	NA	NA	NA	NA	NA	NA	NA	UniRef50_A0A2E3XHC9	25.413	841	NA	NA	NA	UniRef50_A0A2E3XHC9	25.413	841	NA	NA	NA	NA	NA	NA	UniRef50_A0A2E3XHC9	25.413	841	UniRef50_A0A2E3XHC9	25.413	841	NA	NA	NA	UniRef50_A0A2E3XHC9	25.413	841	NA	NA	NA	NA	NA	NA	UniRef50_A0A2V4GUT0	27.815	897	NA	NA	NA	NA
3300005958_2	NA	NA	NA	NA	NA	NA	NA	NA	NA	UniRef50_R9RIS8	21.495	240	NA	NA	NA	UniRef50_R9RIS8	21.495	240	NA	NA	NA	NA	NA	NA	UniRef50_R9RIS8	21.495	240	UniRef50_R9RIS8	21.495	240	NA	NA	NA	UniRef50_R9RIS8	21.495	240	NA	NA	NA	NA	NA	NA	UniRef50_A0A2V4GUT0	27.812	942	NA	NA	NA	NA
[truncated: 410 more columns]
